# Supplementary material for: RNA-Seq Atlas of Glycine max: A guide to the soybean transcriptome
Source: BMC Plant Biol. 2010 Aug 5;10:160. doi: 10.1186/1471-2229-10-160 (PMC3017786; doi:10.1186/1471-2229-10-160)
Supplement: Additional file 1 — Summary of the RNA-Seq short read sequences. This table includes the number of reads that were of low quality, not mappable to the reference genomes, mapped to the B. Rhizobium genome, highly repetitive (mapped to over 100 locations), repetitive (mapped between 2-100 locations), High quality reads (reads that passed our filtering criteria), unique (mapped to 1 location) and total mappable reads (sum of the highly repetitive and high quality reads). [file 1471-2229-10-160-S1.XLS]

## Sheet: Sheet1
Mapping Summary
Summary of the RNA-Seq short read sequences for the RNA-Seq Atlas of Glycine max.
	young_leaf	flower	one cm pod	pod shell 10DAF	pod shell 14DAF	root	nodule	overall average
Total reads	6618852	5829223	6181917	6464386	5983354	8402716	8930860	6.97411e+06
low quality reads	455302	494623	448097	476826	462763	756224	956625	653472
Not Mappable	252508	299284	283839	284559	318209	1104954	734044	405438
Rhizobium	1895	2888	2838	1857	4687	5852	164620	14706.2
Highlyrepetitive	293098	632062	755449	834790	1185609	535274	325882	1.31011e+06
High quality reads	5616049	4400366	4691694	4866354	4012086	6000412	6749689	4.59038e+06
Unique reads	4370689	3492323	3615338	3718594	2994547	4785186	5410748	3481900
Total Mapped	5909147	5032428	5447143	5701144	5197695	6535686	7075571	5.90049e+06
								0
Percent of Total	young_leaf	flower	one cm pod	pod shell 10DAF	pod shell 14DAF	root	nodule	0
Total reads	6618852	5829223	6181917	6464386	5983354	8402716	8930860	6.97411e+06
low quality reads	0.0687887	0.0848523	0.0724851	0.073762	0.0773417	0.0899976	0.107115	0.0894304
Not Mappable	0.0381498	0.051342	0.0459144	0.0440195	0.0531824	0.1315	0.0821919	0.0556068
Rhizobium	0.000286303	0.000495435	0.000459081	0.000287266	0.00078334	0.000696441	0.0184327	0.00174062
Highlyrepetitive	0.0442823	0.10843	0.122203	0.129137	0.198151	0.0637025	0.0364894	0.191902
Repetitive	0.188153	0.155774	0.174114	0.177551	0.170062	0.144623	0.149923	0.160594
Unique reads	0.660339	0.599106	0.584825	0.575243	0.50048	0.569481	0.605848	0.500727
Total Mapped	0.892775	0.86331	0.881141	0.881931	0.868693	0.777806	0.792261	0.853222
	1	1	1	1	1	1	1	1
	seed 10DAF	seed 14DAF	seed 21DAF	seed 25DAF	seed 28DAF	seed 35DAF	seed 42DAF
Total reads	6962047	5888849	2711453	7835063	9673118	9102649	7052993
low quality reads	270002	299049	174691	976957	807666	1530025	1039756
Not Mappable	323356	248712	104884	382764	415281	561385	362357
Rhizobium	1975	1840	1183	4235	7098	2381	2538
Highlyrepetitive	1192772	1661978	1075059	2733942	5058137	919715	1137725
High quality reads	5173942	3677270	1355636	3737165	3384936	6089143	4510617
Unique Reads	3070535	2543704	1066926	2892564	2558515	4753322	3473609
Total Mapped	6366714	5339248	2430695	6471107	8443073	7008858	5648342
Percent of Total	seed 10DAF	seed 14DAF	seed 21DAF	seed 25DAF	seed 28DAF	seed 35DAF	seed 42DAF
Total reads	6962047	5888849	2711453	7835063	9673118	9102649	7052993
low quality reads	0.038782	0.0507822	0.0644271	0.12469	0.0834959	0.168086	0.147421
Not Mappable	0.0464455	0.0422344	0.0386818	0.0488527	0.0429315	0.0616727	0.0513763
Rhizobium	0.000283681	0.000312455	0.000436297	0.000540519	0.000733786	0.000261572	0.000359847
Highlyrepetitive	0.171325	0.282225	0.396488	0.348937	0.522907	0.101038	0.161311
Repetitive	0.302125	0.192494	0.106478	0.107798	0.0854348	0.146751	0.147031
Unique reads	0.441039	0.431953	0.393489	0.369182	0.264497	0.522191	0.492501
Total Mapped	0.914489	0.906671	0.896455	0.825916	0.872839	0.76998	0.800843
	1	1	1	1	1	1	1
