# Supplementary material for: RNA-Seq Atlas of Glycine max: A guide to the soybean transcriptome
Source: BMC Plant Biol. 2010 Aug 5;10:160. doi: 10.1186/1471-2229-10-160 (PMC3017786; doi:10.1186/1471-2229-10-160)
Supplement: Additional file 2 — Transcriptionally active genes from all predicted gene models. List of gene models from all the predicted gene models that were transcriptionally active. A gene model was considered transcriptionally active if the sum of the raw counts that mapped to the model in one or more tissues was greater than 1. [file 1471-2229-10-160-S2.TXT]

List of gene models from all the predicted gene models that were transcriptionally active.  A gene model was considered transcriptionally active if the sum of the raw counts that mapped to the model in one or more tissues was greater than 1.
Glyma0021s00420
Glyma0021s00430
Glyma0021s00460
Glyma0022s00200
Glyma0022s00420
Glyma0022s00430
Glyma0022s00470
Glyma0022s00480
Glyma0023s00410
Glyma0023s00610
Glyma0023s00620
Glyma0024s00220
Glyma0024s00230
Glyma0024s00240
Glyma0024s00260
Glyma0024s00280
Glyma0028s00210
Glyma0028s00220
Glyma0041s00200
Glyma0041s00210
Glyma0041s00240
Glyma0041s00250
Glyma0041s00260
Glyma0041s00270
Glyma0041s00280
Glyma0041s00290
Glyma0041s00300
Glyma0041s00310
Glyma0041s00350
Glyma0041s00360
Glyma0042s00200
Glyma0042s00440
Glyma0048s00220
Glyma0048s00230
Glyma0048s00240
Glyma0048s00250
Glyma0048s00260
Glyma0048s00270
Glyma0048s00280
Glyma0048s00290
Glyma0048s00300
Glyma0048s00310
Glyma0048s00320
Glyma0048s00330
Glyma0048s00340
Glyma0048s00350
Glyma0053s00200
Glyma0060s00220
Glyma0060s00240
Glyma0060s00300
Glyma0070s00200
Glyma0070s00210
Glyma0079s00210
Glyma0079s00240
Glyma0079s00260
Glyma0079s00270
Glyma0080s00200
Glyma0080s00220
Glyma0084s00210
Glyma0084s00240
Glyma0090s00200
Glyma0090s00210
Glyma0090s00230
Glyma0092s00200
Glyma0092s00210
Glyma0092s00230
Glyma0092s00240
Glyma0096s00260
Glyma0103s00200
Glyma0103s00230
Glyma0103s00240
Glyma0103s00250
Glyma0169s00200
Glyma0169s00210
Glyma0175s00200
Glyma01g00210
Glyma01g00270
Glyma01g00280
Glyma01g00290
Glyma01g00300
Glyma01g00320
Glyma01g00380
Glyma01g00400
Glyma01g00410
Glyma01g00420
Glyma01g00430
Glyma01g00440
Glyma01g00450
Glyma01g00460
Glyma01g00470
Glyma01g00480
Glyma01g00490
Glyma01g00500
Glyma01g00510
Glyma01g00520
Glyma01g00530
Glyma01g00540
Glyma01g00560
Glyma01g00570
Glyma01g00590
Glyma01g00600
Glyma01g00610
Glyma01g00620
Glyma01g00640
Glyma01g00650
Glyma01g00660
Glyma01g00670
Glyma01g00680
Glyma01g00690
Glyma01g00700
Glyma01g00710
Glyma01g00720
Glyma01g00730
Glyma01g00740
Glyma01g00750
Glyma01g00760
Glyma01g00770
Glyma01g00780
Glyma01g00790
Glyma01g00810
Glyma01g00820
Glyma01g00840
Glyma01g00850
Glyma01g00860
Glyma01g00870
Glyma01g00880
Glyma01g00890
Glyma01g00900
Glyma01g00910
Glyma01g00920
Glyma01g00930
Glyma01g00940
Glyma01g00950
Glyma01g00960
Glyma01g00970
Glyma01g00980
Glyma01g00990
Glyma01g01000
Glyma01g01010
Glyma01g01020
Glyma01g01030
Glyma01g01040
Glyma01g01050
Glyma01g01060
Glyma01g01070
Glyma01g01080
Glyma01g01090
Glyma01g01110
Glyma01g01120
Glyma01g01130
Glyma01g01140
Glyma01g01150
Glyma01g01160
Glyma01g01170
Glyma01g01180
Glyma01g01190
Glyma01g01200
Glyma01g01210
Glyma01g01220
Glyma01g01230
Glyma01g01240
Glyma01g01260
Glyma01g01270
Glyma01g01280
Glyma01g01290
Glyma01g01300
Glyma01g01310
Glyma01g01320
Glyma01g01330
Glyma01g01340
Glyma01g01350
Glyma01g01360
Glyma01g01370
Glyma01g01380
Glyma01g01390
Glyma01g01400
Glyma01g01410
Glyma01g01420
Glyma01g01430
Glyma01g01440
Glyma01g01450
Glyma01g01460
Glyma01g01470
Glyma01g01480
Glyma01g01490
Glyma01g01500
Glyma01g01510
Glyma01g01520
Glyma01g01550
Glyma01g01560
Glyma01g01570
Glyma01g01580
Glyma01g01590
Glyma01g01600
Glyma01g01610
Glyma01g01680
Glyma01g01690
Glyma01g01700
Glyma01g01730
Glyma01g01740
Glyma01g01750
Glyma01g01760
Glyma01g01770
Glyma01g01780
Glyma01g01790
Glyma01g01800
Glyma01g01810
Glyma01g01830
Glyma01g01840
Glyma01g01850
Glyma01g01860
Glyma01g01870
Glyma01g01880
Glyma01g01890
Glyma01g01900
Glyma01g01910
Glyma01g01920
Glyma01g01930
Glyma01g01940
Glyma01g01950
Glyma01g01960
Glyma01g01970
Glyma01g01980
Glyma01g01990
Glyma01g02010
Glyma01g02020
Glyma01g02030
Glyma01g02040
Glyma01g02050
Glyma01g02060
Glyma01g02070
Glyma01g02090
Glyma01g02100
Glyma01g02110
Glyma01g02120
Glyma01g02140
Glyma01g02150
Glyma01g02170
Glyma01g02180
Glyma01g02190
Glyma01g02200
Glyma01g02210
Glyma01g02230
Glyma01g02240
Glyma01g02250
Glyma01g02260
Glyma01g02270
Glyma01g02280
Glyma01g02290
Glyma01g02300
Glyma01g02310
Glyma01g02320
Glyma01g02330
Glyma01g02340
Glyma01g02350
Glyma01g02360
Glyma01g02380
Glyma01g02390
Glyma01g02400
Glyma01g02420
Glyma01g02440
Glyma01g02450
Glyma01g02460
Glyma01g02470
Glyma01g02480
Glyma01g02500
Glyma01g02510
Glyma01g02520
Glyma01g02530
Glyma01g02560
Glyma01g02570
Glyma01g02580
Glyma01g02610
Glyma01g02620
Glyma01g02630
Glyma01g02640
Glyma01g02660
Glyma01g02670
Glyma01g02700
Glyma01g02710
Glyma01g02720
Glyma01g02730
Glyma01g02740
Glyma01g02750
Glyma01g02760
Glyma01g02780
Glyma01g02790
Glyma01g02800
Glyma01g02810
Glyma01g02820
Glyma01g02830
Glyma01g02840
Glyma01g02850
Glyma01g02880
Glyma01g02890
Glyma01g02900
Glyma01g02920
Glyma01g02940
Glyma01g02950
Glyma01g02990
Glyma01g03010
Glyma01g03020
Glyma01g03030
Glyma01g03040
Glyma01g03060
Glyma01g03070
Glyma01g03090
Glyma01g03100
Glyma01g03110
Glyma01g03120
Glyma01g03130
Glyma01g03140
Glyma01g03150
Glyma01g03160
Glyma01g03170
Glyma01g03180
Glyma01g03190
Glyma01g03200
Glyma01g03210
Glyma01g03220
Glyma01g03240
Glyma01g03260
Glyma01g03270
Glyma01g03280
Glyma01g03290
Glyma01g03300
Glyma01g03310
Glyma01g03320
Glyma01g03330
Glyma01g03340
Glyma01g03360
Glyma01g03370
Glyma01g03380
Glyma01g03390
Glyma01g03400
Glyma01g03410
Glyma01g03420
Glyma01g03430
Glyma01g03450
Glyma01g03460
Glyma01g03470
Glyma01g03480
Glyma01g03490
Glyma01g03500
Glyma01g03530
Glyma01g03540
Glyma01g03550
Glyma01g03570
Glyma01g03580
Glyma01g03590
Glyma01g03600
Glyma01g03610
Glyma01g03620
Glyma01g03630
Glyma01g03640
Glyma01g03650
Glyma01g03670
Glyma01g03690
Glyma01g03700
Glyma01g03710
Glyma01g03720
Glyma01g03730
Glyma01g03750
Glyma01g03760
Glyma01g03780
Glyma01g03790
Glyma01g03800
Glyma01g03810
Glyma01g03820
Glyma01g03830
Glyma01g03850
Glyma01g03870
Glyma01g03880
Glyma01g03890
Glyma01g03900
Glyma01g03910
Glyma01g03920
Glyma01g03930
Glyma01g03940
Glyma01g03960
Glyma01g03980
Glyma01g04000
Glyma01g04020
Glyma01g04040
Glyma01g04050
Glyma01g04060
Glyma01g04070
Glyma01g04080
Glyma01g04090
Glyma01g04100
Glyma01g04110
Glyma01g04120
Glyma01g04130
Glyma01g04140
Glyma01g04150
Glyma01g04160
Glyma01g04170
Glyma01g04180
Glyma01g04190
Glyma01g04200
Glyma01g04210
Glyma01g04220
Glyma01g04230
Glyma01g04240
Glyma01g04250
Glyma01g04260
Glyma01g04270
Glyma01g04280
Glyma01g04290
Glyma01g04300
Glyma01g04310
Glyma01g04320
Glyma01g04330
Glyma01g04340
Glyma01g04350
Glyma01g04360
Glyma01g04370
Glyma01g04380
Glyma01g04390
Glyma01g04400
Glyma01g04410
Glyma01g04420
Glyma01g04430
Glyma01g04440
Glyma01g04450
Glyma01g04460
Glyma01g04470
Glyma01g04480
Glyma01g04490
Glyma01g04500
Glyma01g04510
Glyma01g04530
Glyma01g04550
Glyma01g04560
Glyma01g04570
Glyma01g04580
Glyma01g04590
Glyma01g04600
Glyma01g04610
Glyma01g04620
Glyma01g04630
Glyma01g04640
Glyma01g04660
Glyma01g04670
Glyma01g04690
Glyma01g04710
Glyma01g04720
Glyma01g04730
Glyma01g04740
Glyma01g04750
Glyma01g04760
Glyma01g04770
Glyma01g04780
Glyma01g04790
Glyma01g04810
Glyma01g04820
Glyma01g04830
Glyma01g04860
Glyma01g04870
Glyma01g04880
Glyma01g04890
Glyma01g04900
Glyma01g04910
Glyma01g04920
Glyma01g04930
Glyma01g04940
Glyma01g04950
Glyma01g04970
Glyma01g04980
Glyma01g04990
Glyma01g05000
Glyma01g05020
Glyma01g05050
Glyma01g05060
Glyma01g05070
Glyma01g05080
Glyma01g05090
Glyma01g05100
Glyma01g05110
Glyma01g05120
Glyma01g05130
Glyma01g05150
Glyma01g05160
Glyma01g05170
Glyma01g05180
Glyma01g05190
Glyma01g05210
Glyma01g05220
Glyma01g05230
Glyma01g05240
Glyma01g05250
Glyma01g05310
Glyma01g05320
Glyma01g05330
Glyma01g05340
Glyma01g05350
Glyma01g05360
Glyma01g05370
Glyma01g05390
Glyma01g05410
Glyma01g05430
Glyma01g05440
Glyma01g05450
Glyma01g05470
Glyma01g05480
Glyma01g05490
Glyma01g05500
Glyma01g05520
Glyma01g05540
Glyma01g05550
Glyma01g05560
Glyma01g05580
Glyma01g05680
Glyma01g05710
Glyma01g05740
Glyma01g05750
Glyma01g05760
Glyma01g05770
Glyma01g05780
Glyma01g05800
Glyma01g05810
Glyma01g05820
Glyma01g05830
Glyma01g05840
Glyma01g05850
Glyma01g05860
Glyma01g05870
Glyma01g05880
Glyma01g05890
Glyma01g05920
Glyma01g05930
Glyma01g05940
Glyma01g05950
Glyma01g05960
Glyma01g05970
Glyma01g05980
Glyma01g06010
Glyma01g06030
Glyma01g06050
Glyma01g06060
Glyma01g06080
Glyma01g06110
Glyma01g06150
Glyma01g06170
Glyma01g06180
Glyma01g06220
Glyma01g06230
Glyma01g06250
Glyma01g06260
Glyma01g06270
Glyma01g06280
Glyma01g06290
Glyma01g06300
Glyma01g06320
Glyma01g06340
Glyma01g06350
Glyma01g06370
Glyma01g06380
Glyma01g06400
Glyma01g06450
Glyma01g06480
Glyma01g06490
Glyma01g06520
Glyma01g06530
Glyma01g06540
Glyma01g06550
Glyma01g06560
Glyma01g06570
Glyma01g06600
Glyma01g06610
Glyma01g06620
Glyma01g06630
Glyma01g06640
Glyma01g06660
Glyma01g06670
Glyma01g06680
Glyma01g06690
Glyma01g06700
Glyma01g06720
Glyma01g06730
Glyma01g06740
Glyma01g06750
Glyma01g06770
Glyma01g06780
Glyma01g06790
Glyma01g06800
Glyma01g06810
Glyma01g06820
Glyma01g06830
Glyma01g06840
Glyma01g06850
Glyma01g06860
Glyma01g06870
Glyma01g06880
Glyma01g06900
Glyma01g06920
Glyma01g06930
Glyma01g06970
Glyma01g07010
Glyma01g07020
Glyma01g07030
Glyma01g07040
Glyma01g07070
Glyma01g07080
Glyma01g07090
Glyma01g07100
Glyma01g07110
Glyma01g07120
Glyma01g07140
Glyma01g07160
Glyma01g07170
Glyma01g07180
Glyma01g07190
Glyma01g07300
Glyma01g07310
Glyma01g07380
Glyma01g07390
Glyma01g07530
Glyma01g07540
Glyma01g07550
Glyma01g07580
Glyma01g07640
Glyma01g07670
Glyma01g07680
Glyma01g07690
Glyma01g07700
Glyma01g07770
Glyma01g07780
Glyma01g07790
Glyma01g07800
Glyma01g07860
Glyma01g07910
Glyma01g07930
Glyma01g07940
Glyma01g07970
Glyma01g07980
Glyma01g08030
Glyma01g08040
Glyma01g08050
Glyma01g08060
Glyma01g08070
Glyma01g08080
Glyma01g08130
Glyma01g08150
Glyma01g08200
Glyma01g08230
Glyma01g08250
Glyma01g08260
Glyma01g08270
Glyma01g08520
Glyma01g08530
Glyma01g08540
Glyma01g08580
Glyma01g08600
Glyma01g08610
Glyma01g08620
Glyma01g08640
Glyma01g08650
Glyma01g08690
Glyma01g08760
Glyma01g08980
Glyma01g09010
Glyma01g09060
Glyma01g09080
Glyma01g09110
Glyma01g09120
Glyma01g09160
Glyma01g09170
Glyma01g09190
Glyma01g09200
Glyma01g09220
Glyma01g09280
Glyma01g09290
Glyma01g09310
Glyma01g09340
Glyma01g09350
Glyma01g09360
Glyma01g09400
Glyma01g09410
Glyma01g09420
Glyma01g09430
Glyma01g09460
Glyma01g09500
Glyma01g09510
Glyma01g09520
Glyma01g09530
Glyma01g09610
Glyma01g09620
Glyma01g09640
Glyma01g09650
Glyma01g09660
Glyma01g09870
Glyma01g09900
Glyma01g09920
Glyma01g10040
Glyma01g10060
Glyma01g10070
Glyma01g10080
Glyma01g10090
Glyma01g10100
Glyma01g10140
Glyma01g10160
Glyma01g10180
Glyma01g10270
Glyma01g10370
Glyma01g10380
Glyma01g10390
Glyma01g10600
Glyma01g10610
Glyma01g10850
Glyma01g10860
Glyma01g10870
Glyma01g10880
Glyma01g10900
Glyma01g11110
Glyma01g11130
Glyma01g11390
Glyma01g11640
Glyma01g11870
Glyma01g12310
Glyma01g12340
Glyma01g12740
Glyma01g12940
Glyma01g12950
Glyma01g12970
Glyma01g13170
Glyma01g13400
Glyma01g13410
Glyma01g13420
Glyma01g13430
Glyma01g13450
Glyma01g13900
Glyma01g13910
Glyma01g13930
Glyma01g13950
Glyma01g14170
Glyma01g14420
Glyma01g14440
Glyma01g14480
Glyma01g14700
Glyma01g14740
Glyma01g14800
Glyma01g15020
Glyma01g15220
Glyma01g15420
Glyma01g15630
Glyma01g15860
Glyma01g15880
Glyma01g15930
Glyma01g16140
Glyma01g16360
Glyma01g16370
Glyma01g16380
Glyma01g16600
Glyma01g16610
Glyma01g16820
Glyma01g17030
Glyma01g17230
Glyma01g17240
Glyma01g17300
Glyma01g17330
Glyma01g17350
Glyma01g17580
Glyma01g17590
Glyma01g17820
Glyma01g17850
Glyma01g17860
Glyma01g17870
Glyma01g18100
Glyma01g18310
Glyma01g18320
Glyma01g18520
Glyma01g18750
Glyma01g18780
Glyma01g18980
Glyma01g18990
Glyma01g19200
Glyma01g19400
Glyma01g19420
Glyma01g19820
Glyma01g20020
Glyma01g20030
Glyma01g20230
Glyma01g20450
Glyma01g20460
Glyma01g20660
Glyma01g20670
Glyma01g20700
Glyma01g20710
Glyma01g20720
Glyma01g20740
Glyma01g20750
Glyma01g20760
Glyma01g20770
Glyma01g20780
Glyma01g20790
Glyma01g20800
Glyma01g20810
Glyma01g20820
Glyma01g20860
Glyma01g20870
Glyma01g20900
Glyma01g20910
Glyma01g20920
Glyma01g20950
Glyma01g20980
Glyma01g21010
Glyma01g21020
Glyma01g21230
Glyma01g21240
Glyma01g21250
Glyma01g21270
Glyma01g21480
Glyma01g21500
Glyma01g21510
Glyma01g21520
Glyma01g21530
Glyma01g21540
Glyma01g21570
Glyma01g21590
Glyma01g21620
Glyma01g21650
Glyma01g21660
Glyma01g21680
Glyma01g21710
Glyma01g21760
Glyma01g21810
Glyma01g21840
Glyma01g21870
Glyma01g21900
Glyma01g22120
Glyma01g22140
Glyma01g22160
Glyma01g22170
Glyma01g22180
Glyma01g22200
Glyma01g22210
Glyma01g22260
Glyma01g22470
Glyma01g22480
Glyma01g22490
Glyma01g22500
Glyma01g22510
Glyma01g22530
Glyma01g22540
Glyma01g22560
Glyma01g22580
Glyma01g22590
Glyma01g22600
Glyma01g22610
Glyma01g22620
Glyma01g22630
Glyma01g22640
Glyma01g22650
Glyma01g22670
Glyma01g22680
Glyma01g22710
Glyma01g22720
Glyma01g22730
Glyma01g22750
Glyma01g22800
Glyma01g22810
Glyma01g22830
Glyma01g22840
Glyma01g22850
Glyma01g22980
Glyma01g22990
Glyma01g23000
Glyma01g23010
Glyma01g23020
Glyma01g23040
Glyma01g23050
Glyma01g23060
Glyma01g23070
Glyma01g23140
Glyma01g23150
Glyma01g23180
Glyma01g23210
Glyma01g23220
Glyma01g23230
Glyma01g23340
Glyma01g23350
Glyma01g23390
Glyma01g23410
Glyma01g23430
Glyma01g23500
Glyma01g23720
Glyma01g23760
Glyma01g23780
Glyma01g23790
Glyma01g23820
Glyma01g23830
Glyma01g23870
Glyma01g24100
Glyma01g24120
Glyma01g24150
Glyma01g24160
Glyma01g24360
Glyma01g24420
Glyma01g24430
Glyma01g24480
Glyma01g24490
Glyma01g24510
Glyma01g24520
Glyma01g24530
Glyma01g24540
Glyma01g24550
Glyma01g24570
Glyma01g24580
Glyma01g24590
Glyma01g24650
Glyma01g24660
Glyma01g24670
Glyma01g24710
Glyma01g24720
Glyma01g24820
Glyma01g24870
Glyma01g24880
Glyma01g24900
Glyma01g24920
Glyma01g24950
Glyma01g24990
Glyma01g25000
Glyma01g25010
Glyma01g25040
Glyma01g25260
Glyma01g25270
Glyma01g25690
Glyma01g25710
Glyma01g25750
Glyma01g25800
Glyma01g25830
Glyma01g25890
Glyma01g25930
Glyma01g25940
Glyma01g25960
Glyma01g25980
Glyma01g26010
Glyma01g26220
Glyma01g26230
Glyma01g26300
Glyma01g26310
Glyma01g26340
Glyma01g26350
Glyma01g26360
Glyma01g26570
Glyma01g26580
Glyma01g26590
Glyma01g26600
Glyma01g26610
Glyma01g26650
Glyma01g26660
Glyma01g26670
Glyma01g26690
Glyma01g26700
Glyma01g26740
Glyma01g26750
Glyma01g26780
Glyma01g26830
Glyma01g26840
Glyma01g26860
Glyma01g26880
Glyma01g26900
Glyma01g26930
Glyma01g26940
Glyma01g26950
Glyma01g26970
Glyma01g26980
Glyma01g26990
Glyma01g27000
Glyma01g27010
Glyma01g27030
Glyma01g27040
Glyma01g27060
Glyma01g27080
Glyma01g27110
Glyma01g27120
Glyma01g27130
Glyma01g27150
Glyma01g27170
Glyma01g27190
Glyma01g27200
Glyma01g27210
Glyma01g27240
Glyma01g27250
Glyma01g27260
Glyma01g27280
Glyma01g27290
Glyma01g27300
Glyma01g27360
Glyma01g27440
Glyma01g27460
Glyma01g27490
Glyma01g27710
Glyma01g27720
Glyma01g27810
Glyma01g27820
Glyma01g27830
Glyma01g27840
Glyma01g27890
Glyma01g27900
Glyma01g27910
Glyma01g27920
Glyma01g27940
Glyma01g27970
Glyma01g27990
Glyma01g28080
Glyma01g28300
Glyma01g28310
Glyma01g28320
Glyma01g28440
Glyma01g28500
Glyma01g28510
Glyma01g28520
Glyma01g28550
Glyma01g28760
Glyma01g28780
Glyma01g28810
Glyma01g28820
Glyma01g28830
Glyma01g28850
Glyma01g28880
Glyma01g28960
Glyma01g29150
Glyma01g29160
Glyma01g29170
Glyma01g29190
Glyma01g29240
Glyma01g29280
Glyma01g29300
Glyma01g29320
Glyma01g29330
Glyma01g29350
Glyma01g29360
Glyma01g29370
Glyma01g29380
Glyma01g29410
Glyma01g29420
Glyma01g29470
Glyma01g29480
Glyma01g29540
Glyma01g29630
Glyma01g29660
Glyma01g29670
Glyma01g29760
Glyma01g29840
Glyma01g29900
Glyma01g29930
Glyma01g29940
Glyma01g29950
Glyma01g30060
Glyma01g30070
Glyma01g30080
Glyma01g30290
Glyma01g30300
Glyma01g30320
Glyma01g30350
Glyma01g30370
Glyma01g30390
Glyma01g30400
Glyma01g30450
Glyma01g30480
Glyma01g30540
Glyma01g30610
Glyma01g30670
Glyma01g30910
Glyma01g30920
Glyma01g31140
Glyma01g31170
Glyma01g31180
Glyma01g31230
Glyma01g31260
Glyma01g31270
Glyma01g31300
Glyma01g31310
Glyma01g31320
Glyma01g31350
Glyma01g31360
Glyma01g31370
Glyma01g31460
Glyma01g31470
Glyma01g31480
Glyma01g31520
Glyma01g31530
Glyma01g31550
Glyma01g31570
Glyma01g31590
Glyma01g31600
Glyma01g31610
Glyma01g31630
Glyma01g31660
Glyma01g31670
Glyma01g31730
Glyma01g31750
Glyma01g31760
Glyma01g31770
Glyma01g31780
Glyma01g31810
Glyma01g31830
Glyma01g31840
Glyma01g31850
Glyma01g31860
Glyma01g31870
Glyma01g31900
Glyma01g31910
Glyma01g31920
Glyma01g31930
Glyma01g31940
Glyma01g31980
Glyma01g31990
Glyma01g32000
Glyma01g32010
Glyma01g32040
Glyma01g32070
Glyma01g32090
Glyma01g32120
Glyma01g32130
Glyma01g32140
Glyma01g32170
Glyma01g32190
Glyma01g32230
Glyma01g32270
Glyma01g32310
Glyma01g32320
Glyma01g32360
Glyma01g32370
Glyma01g32380
Glyma01g32390
Glyma01g32400
Glyma01g32430
Glyma01g32440
Glyma01g32450
Glyma01g32460
Glyma01g32680
Glyma01g32690
Glyma01g32750
Glyma01g32760
Glyma01g32770
Glyma01g32790
Glyma01g32810
Glyma01g32860
Glyma01g32870
Glyma01g32880
Glyma01g32890
Glyma01g32900
Glyma01g32920
Glyma01g32940
Glyma01g32960
Glyma01g32990
Glyma01g33000
Glyma01g33020
Glyma01g33040
Glyma01g33070
Glyma01g33080
Glyma01g33090
Glyma01g33150
Glyma01g33160
Glyma01g33170
Glyma01g33200
Glyma01g33220
Glyma01g33240
Glyma01g33260
Glyma01g33270
Glyma01g33290
Glyma01g33300
Glyma01g33310
Glyma01g33320
Glyma01g33340
Glyma01g33370
Glyma01g33380
Glyma01g33420
Glyma01g33430
Glyma01g33440
Glyma01g33450
Glyma01g33520
Glyma01g33560
Glyma01g33590
Glyma01g33600
Glyma01g33610
Glyma01g33620
Glyma01g33650
Glyma01g33660
Glyma01g33680
Glyma01g33690
Glyma01g33720
Glyma01g33730
Glyma01g33740
Glyma01g33750
Glyma01g33810
Glyma01g33880
Glyma01g33910
Glyma01g33930
Glyma01g33960
Glyma01g34030
Glyma01g34040
Glyma01g34060
Glyma01g34160
Glyma01g34210
Glyma01g34230
Glyma01g34240
Glyma01g34250
Glyma01g34260
Glyma01g34270
Glyma01g34300
Glyma01g34340
Glyma01g34350
Glyma01g34360
Glyma01g34370
Glyma01g34380
Glyma01g34400
Glyma01g34410
Glyma01g34420
Glyma01g34440
Glyma01g34490
Glyma01g34510
Glyma01g34520
Glyma01g34530
Glyma01g34540
Glyma01g34560
Glyma01g34570
Glyma01g34580
Glyma01g34590
Glyma01g34620
Glyma01g34630
Glyma01g34650
Glyma01g34660
Glyma01g34680
Glyma01g34690
Glyma01g34700
Glyma01g34710
Glyma01g34740
Glyma01g34760
Glyma01g34770
Glyma01g34780
Glyma01g34800
Glyma01g34820
Glyma01g34830
Glyma01g34840
Glyma01g34860
Glyma01g34890
Glyma01g34900
Glyma01g34930
Glyma01g34940
Glyma01g34950
Glyma01g34960
Glyma01g34970
Glyma01g34980
Glyma01g34990
Glyma01g35010
Glyma01g35030
Glyma01g35060
Glyma01g35070
Glyma01g35080
Glyma01g35090
Glyma01g35100
Glyma01g35110
Glyma01g35120
Glyma01g35130
Glyma01g35140
Glyma01g35150
Glyma01g35160
Glyma01g35170
Glyma01g35180
Glyma01g35190
Glyma01g35200
Glyma01g35220
Glyma01g35230
Glyma01g35250
Glyma01g35260
Glyma01g35280
Glyma01g35290
Glyma01g35300
Glyma01g35310
Glyma01g35320
Glyma01g35330
Glyma01g35340
Glyma01g35350
Glyma01g35360
Glyma01g35370
Glyma01g35380
Glyma01g35390
Glyma01g35400
Glyma01g35410
Glyma01g35420
Glyma01g35430
Glyma01g35440
Glyma01g35450
Glyma01g35460
Glyma01g35470
Glyma01g35480
Glyma01g35490
Glyma01g35500
Glyma01g35510
Glyma01g35530
Glyma01g35540
Glyma01g35560
Glyma01g35570
Glyma01g35580
Glyma01g35590
Glyma01g35600
Glyma01g35620
Glyma01g35630
Glyma01g35640
Glyma01g35650
Glyma01g35660
Glyma01g35670
Glyma01g35680
Glyma01g35690
Glyma01g35700
Glyma01g35720
Glyma01g35730
Glyma01g35740
Glyma01g35750
Glyma01g35780
Glyma01g35790
Glyma01g35800
Glyma01g35820
Glyma01g35830
Glyma01g35840
Glyma01g35850
Glyma01g35900
Glyma01g35910
Glyma01g35920
Glyma01g35930
Glyma01g35940
Glyma01g35950
Glyma01g35960
Glyma01g35970
Glyma01g35980
Glyma01g35990
Glyma01g36000
Glyma01g36010
Glyma01g36030
Glyma01g36040
Glyma01g36050
Glyma01g36070
Glyma01g36080
Glyma01g36090
Glyma01g36110
Glyma01g36120
Glyma01g36130
Glyma01g36150
Glyma01g36160
Glyma01g36170
Glyma01g36180
Glyma01g36190
Glyma01g36200
Glyma01g36210
Glyma01g36230
Glyma01g36240
Glyma01g36250
Glyma01g36260
Glyma01g36270
Glyma01g36280
Glyma01g36290
Glyma01g36300
Glyma01g36320
Glyma01g36330
Glyma01g36340
Glyma01g36350
Glyma01g36360
Glyma01g36390
Glyma01g36400
Glyma01g36410
Glyma01g36420
Glyma01g36430
Glyma01g36440
Glyma01g36450
Glyma01g36460
Glyma01g36480
Glyma01g36500
Glyma01g36510
Glyma01g36530
Glyma01g36540
Glyma01g36560
Glyma01g36580
Glyma01g36590
Glyma01g36600
Glyma01g36610
Glyma01g36620
Glyma01g36630
Glyma01g36640
Glyma01g36650
Glyma01g36660
Glyma01g36670
Glyma01g36680
Glyma01g36690
Glyma01g36700
Glyma01g36710
Glyma01g36720
Glyma01g36730
Glyma01g36740
Glyma01g36750
Glyma01g36760
Glyma01g36770
Glyma01g36780
Glyma01g36790
Glyma01g36800
Glyma01g36820
Glyma01g36830
Glyma01g36840
Glyma01g36850
Glyma01g36860
Glyma01g36870
Glyma01g36880
Glyma01g36890
Glyma01g36900
Glyma01g36920
Glyma01g36930
Glyma01g36940
Glyma01g36950
Glyma01g36960
Glyma01g36980
Glyma01g36990
Glyma01g37000
Glyma01g37010
Glyma01g37020
Glyma01g37030
Glyma01g37040
Glyma01g37050
Glyma01g37080
Glyma01g37090
Glyma01g37100
Glyma01g37120
Glyma01g37130
Glyma01g37140
Glyma01g37150
Glyma01g37160
Glyma01g37170
Glyma01g37180
Glyma01g37200
Glyma01g37220
Glyma01g37230
Glyma01g37240
Glyma01g37250
Glyma01g37260
Glyma01g37270
Glyma01g37280
Glyma01g37290
Glyma01g37300
Glyma01g37310
Glyma01g37320
Glyma01g37330
Glyma01g37340
Glyma01g37350
Glyma01g37360
Glyma01g37370
Glyma01g37380
Glyma01g37400
Glyma01g37410
Glyma01g37420
Glyma01g37430
Glyma01g37440
Glyma01g37450
Glyma01g37460
Glyma01g37470
Glyma01g37480
Glyma01g37490
Glyma01g37500
Glyma01g37510
Glyma01g37520
Glyma01g37540
Glyma01g37550
Glyma01g37560
Glyma01g37570
Glyma01g37580
Glyma01g37590
Glyma01g37600
Glyma01g37610
Glyma01g37620
Glyma01g37630
Glyma01g37640
Glyma01g37650
Glyma01g37670
Glyma01g37680
Glyma01g37690
Glyma01g37710
Glyma01g37720
Glyma01g37730
Glyma01g37750
Glyma01g37760
Glyma01g37770
Glyma01g37780
Glyma01g37790
Glyma01g37810
Glyma01g37820
Glyma01g37830
Glyma01g37840
Glyma01g37850
Glyma01g37860
Glyma01g37870
Glyma01g37880
Glyma01g37890
Glyma01g37900
Glyma01g37910
Glyma01g37920
Glyma01g37930
Glyma01g37940
Glyma01g37950
Glyma01g37960
Glyma01g37970
Glyma01g37980
Glyma01g37990
Glyma01g38000
Glyma01g38040
Glyma01g38050
Glyma01g38060
Glyma01g38070
Glyma01g38080
Glyma01g38090
Glyma01g38100
Glyma01g38110
Glyma01g38120
Glyma01g38130
Glyma01g38140
Glyma01g38150
Glyma01g38160
Glyma01g38180
Glyma01g38190
Glyma01g38200
Glyma01g38210
Glyma01g38220
Glyma01g38230
Glyma01g38240
Glyma01g38260
Glyma01g38270
Glyma01g38280
Glyma01g38290
Glyma01g38300
Glyma01g38310
Glyma01g38320
Glyma01g38330
Glyma01g38340
Glyma01g38350
Glyma01g38360
Glyma01g38370
Glyma01g38380
Glyma01g38390
Glyma01g38400
Glyma01g38410
Glyma01g38420
Glyma01g38430
Glyma01g38440
Glyma01g38450
Glyma01g38460
Glyma01g38470
Glyma01g38480
Glyma01g38490
Glyma01g38500
Glyma01g38510
Glyma01g38520
Glyma01g38530
Glyma01g38550
Glyma01g38560
Glyma01g38570
Glyma01g38580
Glyma01g38590
Glyma01g38600
Glyma01g38610
Glyma01g38640
Glyma01g38650
Glyma01g38660
Glyma01g38670
Glyma01g38680
Glyma01g38690
Glyma01g38700
Glyma01g38710
Glyma01g38720
Glyma01g38730
Glyma01g38740
Glyma01g38750
Glyma01g38760
Glyma01g38770
Glyma01g38780
Glyma01g38790
Glyma01g38800
Glyma01g38840
Glyma01g38860
Glyma01g38870
Glyma01g38880
Glyma01g38890
Glyma01g38900
Glyma01g38910
Glyma01g38920
Glyma01g38930
Glyma01g38940
Glyma01g38950
Glyma01g38970
Glyma01g38980
Glyma01g38990
Glyma01g39000
Glyma01g39010
Glyma01g39020
Glyma01g39030
Glyma01g39040
Glyma01g39050
Glyma01g39060
Glyma01g39070
Glyma01g39080
Glyma01g39090
Glyma01g39100
Glyma01g39110
Glyma01g39120
Glyma01g39140
Glyma01g39150
Glyma01g39160
Glyma01g39170
Glyma01g39190
Glyma01g39200
Glyma01g39210
Glyma01g39220
Glyma01g39230
Glyma01g39240
Glyma01g39250
Glyma01g39260
Glyma01g39270
Glyma01g39280
Glyma01g39290
Glyma01g39300
Glyma01g39310
Glyma01g39320
Glyma01g39330
Glyma01g39340
Glyma01g39350
Glyma01g39370
Glyma01g39380
Glyma01g39410
Glyma01g39420
Glyma01g39430
Glyma01g39440
Glyma01g39450
Glyma01g39460
Glyma01g39470
Glyma01g39480
Glyma01g39490
Glyma01g39500
Glyma01g39510
Glyma01g39520
Glyma01g39530
Glyma01g39540
Glyma01g39560
Glyma01g39570
Glyma01g39580
Glyma01g39590
Glyma01g39600
Glyma01g39610
Glyma01g39630
Glyma01g39640
Glyma01g39650
Glyma01g39660
Glyma01g39670
Glyma01g39690
Glyma01g39700
Glyma01g39710
Glyma01g39720
Glyma01g39740
Glyma01g39750
Glyma01g39760
Glyma01g39770
Glyma01g39780
Glyma01g39790
Glyma01g39800
Glyma01g39810
Glyma01g39830
Glyma01g39850
Glyma01g39860
Glyma01g39870
Glyma01g39880
Glyma01g39890
Glyma01g39900
Glyma01g39910
Glyma01g39920
Glyma01g39930
Glyma01g39940
Glyma01g39950
Glyma01g39960
Glyma01g39970
Glyma01g39980
Glyma01g39990
Glyma01g40000
Glyma01g40010
Glyma01g40020
Glyma01g40030
Glyma01g40040
Glyma01g40050
Glyma01g40060
Glyma01g40080
Glyma01g40090
Glyma01g40100
Glyma01g40110
Glyma01g40120
Glyma01g40130
Glyma01g40140
Glyma01g40150
Glyma01g40160
Glyma01g40170
Glyma01g40180
Glyma01g40190
Glyma01g40210
Glyma01g40220
Glyma01g40230
Glyma01g40240
Glyma01g40250
Glyma01g40260
Glyma01g40270
Glyma01g40280
Glyma01g40310
Glyma01g40320
Glyma01g40330
Glyma01g40340
Glyma01g40350
Glyma01g40360
Glyma01g40370
Glyma01g40380
Glyma01g40390
Glyma01g40400
Glyma01g40410
Glyma01g40420
Glyma01g40430
Glyma01g40440
Glyma01g40450
Glyma01g40460
Glyma01g40470
Glyma01g40480
Glyma01g40500
Glyma01g40510
Glyma01g40520
Glyma01g40530
Glyma01g40540
Glyma01g40550
Glyma01g40560
Glyma01g40570
Glyma01g40580
Glyma01g40590
Glyma01g40600
Glyma01g40610
Glyma01g40620
Glyma01g40630
Glyma01g40640
Glyma01g40650
Glyma01g40660
Glyma01g40670
Glyma01g40680
Glyma01g40690
Glyma01g40700
Glyma01g40710
Glyma01g40720
Glyma01g40730
Glyma01g40740
Glyma01g40760
Glyma01g40770
Glyma01g40780
Glyma01g40790
Glyma01g40800
Glyma01g40810
Glyma01g40820
Glyma01g40830
Glyma01g40840
Glyma01g40850
Glyma01g40860
Glyma01g40870
Glyma01g40880
Glyma01g40890
Glyma01g40900
Glyma01g40910
Glyma01g40920
Glyma01g40930
Glyma01g40940
Glyma01g40950
Glyma01g40960
Glyma01g40990
Glyma01g41000
Glyma01g41010
Glyma01g41030
Glyma01g41050
Glyma01g41060
Glyma01g41070
Glyma01g41080
Glyma01g41090
Glyma01g41100
Glyma01g41110
Glyma01g41120
Glyma01g41130
Glyma01g41140
Glyma01g41150
Glyma01g41170
Glyma01g41180
Glyma01g41190
Glyma01g41200
Glyma01g41210
Glyma01g41220
Glyma01g41230
Glyma01g41250
Glyma01g41260
Glyma01g41270
Glyma01g41280
Glyma01g41290
Glyma01g41300
Glyma01g41310
Glyma01g41320
Glyma01g41330
Glyma01g41340
Glyma01g41350
Glyma01g41360
Glyma01g41370
Glyma01g41380
Glyma01g41390
Glyma01g41400
Glyma01g41410
Glyma01g41420
Glyma01g41430
Glyma01g41440
Glyma01g41450
Glyma01g41460
Glyma01g41470
Glyma01g41480
Glyma01g41490
Glyma01g41500
Glyma01g41510
Glyma01g41520
Glyma01g41530
Glyma01g41540
Glyma01g41550
Glyma01g41560
Glyma01g41570
Glyma01g41580
Glyma01g41590
Glyma01g41600
Glyma01g41610
Glyma01g41620
Glyma01g41630
Glyma01g41640
Glyma01g41650
Glyma01g41660
Glyma01g41670
Glyma01g41680
Glyma01g41690
Glyma01g41700
Glyma01g41720
Glyma01g41730
Glyma01g41740
Glyma01g41750
Glyma01g41760
Glyma01g41770
Glyma01g41780
Glyma01g41790
Glyma01g41800
Glyma01g41810
Glyma01g41820
Glyma01g41830
Glyma01g41840
Glyma01g41850
Glyma01g41860
Glyma01g41870
Glyma01g41880
Glyma01g41890
Glyma01g41900
Glyma01g41910
Glyma01g41920
Glyma01g41930
Glyma01g41940
Glyma01g41950
Glyma01g41960
Glyma01g41970
Glyma01g41990
Glyma01g42000
Glyma01g42010
Glyma01g42020
Glyma01g42030
Glyma01g42040
Glyma01g42050
Glyma01g42060
Glyma01g42070
Glyma01g42080
Glyma01g42090
Glyma01g42100
Glyma01g42110
Glyma01g42120
Glyma01g42130
Glyma01g42140
Glyma01g42150
Glyma01g42160
Glyma01g42170
Glyma01g42180
Glyma01g42190
Glyma01g42200
Glyma01g42210
Glyma01g42220
Glyma01g42230
Glyma01g42240
Glyma01g42250
Glyma01g42260
Glyma01g42270
Glyma01g42280
Glyma01g42290
Glyma01g42300
Glyma01g42330
Glyma01g42340
Glyma01g42350
Glyma01g42360
Glyma01g42370
Glyma01g42380
Glyma01g42390
Glyma01g42400
Glyma01g42410
Glyma01g42420
Glyma01g42430
Glyma01g42440
Glyma01g42450
Glyma01g42460
Glyma01g42470
Glyma01g42480
Glyma01g42490
Glyma01g42500
Glyma01g42520
Glyma01g42530
Glyma01g42540
Glyma01g42550
Glyma01g42560
Glyma01g42570
Glyma01g42580
Glyma01g42590
Glyma01g42610
Glyma01g42620
Glyma01g42630
Glyma01g42640
Glyma01g42650
Glyma01g42660
Glyma01g42670
Glyma01g42680
Glyma01g42700
Glyma01g42710
Glyma01g42720
Glyma01g42730
Glyma01g42740
Glyma01g42750
Glyma01g42760
Glyma01g42770
Glyma01g42780
Glyma01g42790
Glyma01g42800
Glyma01g42820
Glyma01g42830
Glyma01g42840
Glyma01g42850
Glyma01g42860
Glyma01g42870
Glyma01g42880
Glyma01g42890
Glyma01g42900
Glyma01g42910
Glyma01g42920
Glyma01g42930
Glyma01g42940
Glyma01g42950
Glyma01g42960
Glyma01g42970
Glyma01g42980
Glyma01g42990
Glyma01g43000
Glyma01g43010
Glyma01g43020
Glyma01g43030
Glyma01g43040
Glyma01g43050
Glyma01g43060
Glyma01g43070
Glyma01g43080
Glyma01g43100
Glyma01g43110
Glyma01g43120
Glyma01g43150
Glyma01g43160
Glyma01g43170
Glyma01g43180
Glyma01g43190
Glyma01g43200
Glyma01g43210
Glyma01g43220
Glyma01g43230
Glyma01g43240
Glyma01g43260
Glyma01g43270
Glyma01g43280
Glyma01g43290
Glyma01g43300
Glyma01g43310
Glyma01g43320
Glyma01g43330
Glyma01g43340
Glyma01g43350
Glyma01g43360
Glyma01g43370
Glyma01g43380
Glyma01g43390
Glyma01g43400
Glyma01g43410
Glyma01g43420
Glyma01g43430
Glyma01g43440
Glyma01g43450
Glyma01g43460
Glyma01g43470
Glyma01g43480
Glyma01g43490
Glyma01g43500
Glyma01g43510
Glyma01g43520
Glyma01g43540
Glyma01g43550
Glyma01g43560
Glyma01g43570
Glyma01g43580
Glyma01g43590
Glyma01g43610
Glyma01g43620
Glyma01g43630
Glyma01g43640
Glyma01g43650
Glyma01g43660
Glyma01g43680
Glyma01g43690
Glyma01g43700
Glyma01g43710
Glyma01g43720
Glyma01g43730
Glyma01g43740
Glyma01g43750
Glyma01g43760
Glyma01g43770
Glyma01g43780
Glyma01g43790
Glyma01g43800
Glyma01g43810
Glyma01g43820
Glyma01g43830
Glyma01g43840
Glyma01g43850
Glyma01g43860
Glyma01g43870
Glyma01g43880
Glyma01g43890
Glyma01g43900
Glyma01g43910
Glyma01g43920
Glyma01g43930
Glyma01g43940
Glyma01g43950
Glyma01g43960
Glyma01g43970
Glyma01g43980
Glyma01g43990
Glyma01g44000
Glyma01g44010
Glyma01g44020
Glyma01g44030
Glyma01g44040
Glyma01g44050
Glyma01g44060
Glyma01g44070
Glyma01g44080
Glyma01g44090
Glyma01g44100
Glyma01g44110
Glyma01g44120
Glyma01g44130
Glyma01g44140
Glyma01g44150
Glyma01g44160
Glyma01g44170
Glyma01g44190
Glyma01g44200
Glyma01g44210
Glyma01g44220
Glyma01g44230
Glyma01g44240
Glyma01g44250
Glyma01g44260
Glyma01g44270
Glyma01g44280
Glyma01g44290
Glyma01g44310
Glyma01g44320
Glyma01g44330
Glyma01g44340
Glyma01g44350
Glyma01g44360
Glyma01g44370
Glyma01g44380
Glyma01g44390
Glyma01g44400
Glyma01g44410
Glyma01g44420
Glyma01g44430
Glyma01g44440
Glyma01g44450
Glyma01g44460
Glyma01g44470
Glyma01g44480
Glyma01g44490
Glyma01g44500
Glyma01g44510
Glyma01g44530
Glyma01g44540
Glyma01g44550
Glyma01g44560
Glyma01g44570
Glyma01g44580
Glyma01g44590
Glyma01g44600
Glyma01g44610
Glyma01g44620
Glyma01g44630
Glyma01g44640
Glyma01g44650
Glyma01g44660
Glyma01g44670
Glyma01g44680
Glyma01g44690
Glyma01g44700
Glyma01g44710
Glyma01g44730
Glyma01g44740
Glyma01g44750
Glyma01g44760
Glyma01g44770
Glyma01g44780
Glyma01g44790
Glyma01g44800
Glyma01g44820
Glyma01g44840
Glyma01g44850
Glyma01g44860
Glyma01g44870
Glyma01g44880
Glyma01g44890
Glyma01g44900
Glyma01g44910
Glyma01g44920
Glyma01g44930
Glyma01g44940
Glyma01g44950
Glyma01g44970
Glyma01g44980
Glyma01g44990
Glyma01g45000
Glyma01g45010
Glyma01g45020
Glyma01g45030
Glyma01g45040
Glyma01g45050
Glyma01g45060
Glyma01g45070
Glyma01g45080
Glyma01g45110
Glyma01g45130
Glyma01g45140
Glyma01g45150
Glyma01g45160
Glyma01g45170
Glyma01g45180
Glyma01g45190
Glyma01g45200
Glyma01g45220
Glyma01g45230
Glyma01g45240
Glyma01g45250
Glyma01g45260
Glyma01g45290
Glyma01g45300
Glyma01g45310
Glyma01g45320
Glyma01g45330
Glyma01g45340
Glyma01g45350
Glyma01g45360
Glyma01g45370
Glyma01g45380
Glyma01g45390
Glyma01g45400
Glyma01g45410
Glyma01g45420
Glyma01g45430
Glyma01g45440
Glyma01g45450
Glyma01g45460
Glyma01g45470
Glyma01g45480
Glyma01g45490
Glyma01g45500
Glyma01g45510
Glyma01g45520
Glyma01g45530
Glyma01g45540
Glyma01g45550
Glyma01g45560
Glyma01g45570
Glyma01g45590
Glyma01g45630
Glyma01g45640
Glyma01g45650
Glyma01g45660
Glyma01g45670
Glyma01g45680
Glyma01g45690
Glyma01g45700
Glyma01g45710
Glyma01g45740
Glyma0214s00200
Glyma0220s00200
Glyma0245s00210
Glyma0248s00200
Glyma0248s00220
Glyma02g00220
Glyma02g00250
Glyma02g00260
Glyma02g00270
Glyma02g00280
Glyma02g00290
Glyma02g00300
Glyma02g00310
Glyma02g00320
Glyma02g00330
Glyma02g00340
Glyma02g00350
Glyma02g00360
Glyma02g00370
Glyma02g00380
Glyma02g00390
Glyma02g00400
Glyma02g00410
Glyma02g00420
Glyma02g00430
Glyma02g00440
Glyma02g00450
Glyma02g00470
Glyma02g00490
Glyma02g00500
Glyma02g00510
Glyma02g00520
Glyma02g00530
Glyma02g00540
Glyma02g00550
Glyma02g00560
Glyma02g00570
Glyma02g00580
Glyma02g00590
Glyma02g00600
Glyma02g00610
Glyma02g00630
Glyma02g00640
Glyma02g00650
Glyma02g00660
Glyma02g00670
Glyma02g00680
Glyma02g00690
Glyma02g00700
Glyma02g00710
Glyma02g00730
Glyma02g00740
Glyma02g00750
Glyma02g00760
Glyma02g00780
Glyma02g00790
Glyma02g00800
Glyma02g00810
Glyma02g00820
Glyma02g00830
Glyma02g00840
Glyma02g00850
Glyma02g00860
Glyma02g00870
Glyma02g00890
Glyma02g00900
Glyma02g00910
Glyma02g00920
Glyma02g00930
Glyma02g00940
Glyma02g00950
Glyma02g00960
Glyma02g00970
Glyma02g00980
Glyma02g00990
Glyma02g01000
Glyma02g01010
Glyma02g01020
Glyma02g01030
Glyma02g01040
Glyma02g01050
Glyma02g01060
Glyma02g01070
Glyma02g01080
Glyma02g01090
Glyma02g01100
Glyma02g01110
Glyma02g01120
Glyma02g01130
Glyma02g01140
Glyma02g01150
Glyma02g01160
Glyma02g01170
Glyma02g01180
Glyma02g01190
Glyma02g01200
Glyma02g01210
Glyma02g01220
Glyma02g01230
Glyma02g01240
Glyma02g01250
Glyma02g01260
Glyma02g01270
Glyma02g01290
Glyma02g01300
Glyma02g01310
Glyma02g01320
Glyma02g01330
Glyma02g01350
Glyma02g01360
Glyma02g01370
Glyma02g01380
Glyma02g01390
Glyma02g01400
Glyma02g01410
Glyma02g01420
Glyma02g01430
Glyma02g01440
Glyma02g01450
Glyma02g01460
Glyma02g01470
Glyma02g01480
Glyma02g01490
Glyma02g01500
Glyma02g01510
Glyma02g01520
Glyma02g01540
Glyma02g01550
Glyma02g01560
Glyma02g01570
Glyma02g01580
Glyma02g01590
Glyma02g01600
Glyma02g01610
Glyma02g01620
Glyma02g01630
Glyma02g01640
Glyma02g01650
Glyma02g01660
Glyma02g01670
Glyma02g01680
Glyma02g01690
Glyma02g01700
Glyma02g01720
Glyma02g01730
Glyma02g01740
Glyma02g01750
Glyma02g01760
Glyma02g01770
Glyma02g01780
Glyma02g01790
Glyma02g01800
Glyma02g01820
Glyma02g01830
Glyma02g01840
Glyma02g01850
Glyma02g01860
Glyma02g01870
Glyma02g01880
Glyma02g01890
Glyma02g01900
Glyma02g01910
Glyma02g01920
Glyma02g01930
Glyma02g01940
Glyma02g01950
Glyma02g01960
Glyma02g01970
Glyma02g01980
Glyma02g01990
Glyma02g02000
Glyma02g02010
Glyma02g02020
Glyma02g02030
Glyma02g02040
Glyma02g02050
Glyma02g02060
Glyma02g02070
Glyma02g02080
Glyma02g02100
Glyma02g02110
Glyma02g02130
Glyma02g02140
Glyma02g02150
Glyma02g02160
Glyma02g02170
Glyma02g02180
Glyma02g02190
Glyma02g02200
Glyma02g02210
Glyma02g02220
Glyma02g02230
Glyma02g02240
Glyma02g02250
Glyma02g02260
Glyma02g02280
Glyma02g02290
Glyma02g02300
Glyma02g02310
Glyma02g02320
Glyma02g02330
Glyma02g02340
Glyma02g02350
Glyma02g02370
Glyma02g02380
Glyma02g02390
Glyma02g02400
Glyma02g02410
Glyma02g02420
Glyma02g02430
Glyma02g02440
Glyma02g02450
Glyma02g02460
Glyma02g02470
Glyma02g02490
Glyma02g02500
Glyma02g02510
Glyma02g02520
Glyma02g02530
Glyma02g02540
Glyma02g02550
Glyma02g02560
Glyma02g02570
Glyma02g02580
Glyma02g02590
Glyma02g02600
Glyma02g02610
Glyma02g02620
Glyma02g02630
Glyma02g02640
Glyma02g02650
Glyma02g02660
Glyma02g02680
Glyma02g02690
Glyma02g02710
Glyma02g02720
Glyma02g02730
Glyma02g02740
Glyma02g02750
Glyma02g02780
Glyma02g02790
Glyma02g02800
Glyma02g02810
Glyma02g02820
Glyma02g02830
Glyma02g02840
Glyma02g02850
Glyma02g02860
Glyma02g02880
Glyma02g02890
Glyma02g02900
Glyma02g02910
Glyma02g02920
Glyma02g02930
Glyma02g02940
Glyma02g02950
Glyma02g02960
Glyma02g02980
Glyma02g02990
Glyma02g03000
Glyma02g03010
Glyma02g03020
Glyma02g03030
Glyma02g03040
Glyma02g03050
Glyma02g03060
Glyma02g03070
Glyma02g03080
Glyma02g03090
Glyma02g03100
Glyma02g03110
Glyma02g03120
Glyma02g03130
Glyma02g03140
Glyma02g03150
Glyma02g03160
Glyma02g03190
Glyma02g03200
Glyma02g03210
Glyma02g03230
Glyma02g03250
Glyma02g03260
Glyma02g03280
Glyma02g03290
Glyma02g03300
Glyma02g03310
Glyma02g03320
Glyma02g03350
Glyma02g03360
Glyma02g03370
Glyma02g03380
Glyma02g03390
Glyma02g03400
Glyma02g03410
Glyma02g03420
Glyma02g03450
Glyma02g03460
Glyma02g03490
Glyma02g03500
Glyma02g03510
Glyma02g03520
Glyma02g03530
Glyma02g03540
Glyma02g03550
Glyma02g03560
Glyma02g03570
Glyma02g03580
Glyma02g03590
Glyma02g03610
Glyma02g03620
Glyma02g03630
Glyma02g03640
Glyma02g03650
Glyma02g03660
Glyma02g03670
Glyma02g03680
Glyma02g03690
Glyma02g03710
Glyma02g03720
Glyma02g03740
Glyma02g03750
Glyma02g03770
Glyma02g03780
Glyma02g03800
Glyma02g03810
Glyma02g03820
Glyma02g03830
Glyma02g03840
Glyma02g03850
Glyma02g03860
Glyma02g03870
Glyma02g03880
Glyma02g03890
Glyma02g03900
Glyma02g03910
Glyma02g03920
Glyma02g03930
Glyma02g03940
Glyma02g03950
Glyma02g03960
Glyma02g03970
Glyma02g03980
Glyma02g03990
Glyma02g04000
Glyma02g04010
Glyma02g04020
Glyma02g04030
Glyma02g04040
Glyma02g04060
Glyma02g04070
Glyma02g04080
Glyma02g04090
Glyma02g04100
Glyma02g04110
Glyma02g04120
Glyma02g04130
Glyma02g04140
Glyma02g04150
Glyma02g04160
Glyma02g04170
Glyma02g04180
Glyma02g04190
Glyma02g04200
Glyma02g04210
Glyma02g04220
Glyma02g04230
Glyma02g04240
Glyma02g04250
Glyma02g04260
Glyma02g04270
Glyma02g04280
Glyma02g04290
Glyma02g04300
Glyma02g04310
Glyma02g04320
Glyma02g04330
Glyma02g04340
Glyma02g04350
Glyma02g04360
Glyma02g04370
Glyma02g04380
Glyma02g04390
Glyma02g04400
Glyma02g04410
Glyma02g04420
Glyma02g04430
Glyma02g04440
Glyma02g04460
Glyma02g04470
Glyma02g04480
Glyma02g04490
Glyma02g04500
Glyma02g04510
Glyma02g04530
Glyma02g04540
Glyma02g04550
Glyma02g04560
Glyma02g04570
Glyma02g04580
Glyma02g04590
Glyma02g04600
Glyma02g04610
Glyma02g04620
Glyma02g04630
Glyma02g04640
Glyma02g04650
Glyma02g04660
Glyma02g04670
Glyma02g04680
Glyma02g04690
Glyma02g04700
Glyma02g04710
Glyma02g04720
Glyma02g04740
Glyma02g04750
Glyma02g04760
Glyma02g04770
Glyma02g04780
Glyma02g04790
Glyma02g04800
Glyma02g04810
Glyma02g04820
Glyma02g04830
Glyma02g04840
Glyma02g04850
Glyma02g04860
Glyma02g04870
Glyma02g04890
Glyma02g04900
Glyma02g04910
Glyma02g04920
Glyma02g04930
Glyma02g04950
Glyma02g04960
Glyma02g04970
Glyma02g04980
Glyma02g04990
Glyma02g05000
Glyma02g05010
Glyma02g05020
Glyma02g05030
Glyma02g05040
Glyma02g05050
Glyma02g05060
Glyma02g05070
Glyma02g05080
Glyma02g05090
Glyma02g05100
Glyma02g05110
Glyma02g05120
Glyma02g05130
Glyma02g05140
Glyma02g05150
Glyma02g05160
Glyma02g05170
Glyma02g05180
Glyma02g05190
Glyma02g05200
Glyma02g05210
Glyma02g05220
Glyma02g05230
Glyma02g05240
Glyma02g05250
Glyma02g05260
Glyma02g05280
Glyma02g05300
Glyma02g05310
Glyma02g05320
Glyma02g05330
Glyma02g05340
Glyma02g05350
Glyma02g05360
Glyma02g05370
Glyma02g05390
Glyma02g05400
Glyma02g05420
Glyma02g05430
Glyma02g05440
Glyma02g05450
Glyma02g05470
Glyma02g05480
Glyma02g05490
Glyma02g05500
Glyma02g05510
Glyma02g05520
Glyma02g05530
Glyma02g05540
Glyma02g05550
Glyma02g05560
Glyma02g05570
Glyma02g05580
Glyma02g05590
Glyma02g05600
Glyma02g05610
Glyma02g05620
Glyma02g05630
Glyma02g05640
Glyma02g05650
Glyma02g05660
Glyma02g05670
Glyma02g05680
Glyma02g05690
Glyma02g05700
Glyma02g05710
Glyma02g05740
Glyma02g05750
Glyma02g05760
Glyma02g05770
Glyma02g05780
Glyma02g05790
Glyma02g05800
Glyma02g05810
Glyma02g05820
Glyma02g05830
Glyma02g05840
Glyma02g05850
Glyma02g05870
Glyma02g05880
Glyma02g05890
Glyma02g05910
Glyma02g05920
Glyma02g05930
Glyma02g05940
Glyma02g05950
Glyma02g05960
Glyma02g05970
Glyma02g05980
Glyma02g05990
Glyma02g06010
Glyma02g06020
Glyma02g06030
Glyma02g06040
Glyma02g06050
Glyma02g06060
Glyma02g06070
Glyma02g06080
Glyma02g06090
Glyma02g06100
Glyma02g06110
Glyma02g06120
Glyma02g06130
Glyma02g06140
Glyma02g06150
Glyma02g06160
Glyma02g06170
Glyma02g06180
Glyma02g06190
Glyma02g06200
Glyma02g06210
Glyma02g06240
Glyma02g06250
Glyma02g06260
Glyma02g06270
Glyma02g06280
Glyma02g06300
Glyma02g06320
Glyma02g06330
Glyma02g06340
Glyma02g06350
Glyma02g06360
Glyma02g06370
Glyma02g06380
Glyma02g06390
Glyma02g06400
Glyma02g06410
Glyma02g06420
Glyma02g06430
Glyma02g06440
Glyma02g06450
Glyma02g06460
Glyma02g06470
Glyma02g06480
Glyma02g06490
Glyma02g06510
Glyma02g06520
Glyma02g06530
Glyma02g06550
Glyma02g06560
Glyma02g06590
Glyma02g06600
Glyma02g06610
Glyma02g06620
Glyma02g06630
Glyma02g06640
Glyma02g06650
Glyma02g06660
Glyma02g06680
Glyma02g06700
Glyma02g06710
Glyma02g06720
Glyma02g06730
Glyma02g06740
Glyma02g06750
Glyma02g06760
Glyma02g06790
Glyma02g06800
Glyma02g06810
Glyma02g06820
Glyma02g06830
Glyma02g06840
Glyma02g06860
Glyma02g06870
Glyma02g06880
Glyma02g06890
Glyma02g06900
Glyma02g06910
Glyma02g06930
Glyma02g06940
Glyma02g06950
Glyma02g06960
Glyma02g06970
Glyma02g06980
Glyma02g06990
Glyma02g07000
Glyma02g07010
Glyma02g07040
Glyma02g07050
Glyma02g07060
Glyma02g07070
Glyma02g07080
Glyma02g07090
Glyma02g07100
Glyma02g07110
Glyma02g07120
Glyma02g07130
Glyma02g07140
Glyma02g07150
Glyma02g07160
Glyma02g07170
Glyma02g07180
Glyma02g07190
Glyma02g07200
Glyma02g07210
Glyma02g07220
Glyma02g07230
Glyma02g07240
Glyma02g07250
Glyma02g07260
Glyma02g07270
Glyma02g07280
Glyma02g07290
Glyma02g07300
Glyma02g07310
Glyma02g07320
Glyma02g07330
Glyma02g07340
Glyma02g07350
Glyma02g07360
Glyma02g07370
Glyma02g07380
Glyma02g07390
Glyma02g07400
Glyma02g07420
Glyma02g07430
Glyma02g07450
Glyma02g07460
Glyma02g07470
Glyma02g07510
Glyma02g07520
Glyma02g07530
Glyma02g07540
Glyma02g07550
Glyma02g07560
Glyma02g07570
Glyma02g07580
Glyma02g07590
Glyma02g07610
Glyma02g07620
Glyma02g07630
Glyma02g07640
Glyma02g07650
Glyma02g07670
Glyma02g07680
Glyma02g07690
Glyma02g07700
Glyma02g07710
Glyma02g07720
Glyma02g07730
Glyma02g07750
Glyma02g07760
Glyma02g07780
Glyma02g07790
Glyma02g07800
Glyma02g07810
Glyma02g07820
Glyma02g07830
Glyma02g07840
Glyma02g07850
Glyma02g07860
Glyma02g07870
Glyma02g07880
Glyma02g07890
Glyma02g07900
Glyma02g07910
Glyma02g07920
Glyma02g07940
Glyma02g07950
Glyma02g07960
Glyma02g07970
Glyma02g07980
Glyma02g07990
Glyma02g08000
Glyma02g08010
Glyma02g08020
Glyma02g08030
Glyma02g08040
Glyma02g08050
Glyma02g08060
Glyma02g08070
Glyma02g08080
Glyma02g08090
Glyma02g08100
Glyma02g08110
Glyma02g08120
Glyma02g08150
Glyma02g08160
Glyma02g08170
Glyma02g08180
Glyma02g08190
Glyma02g08200
Glyma02g08210
Glyma02g08220
Glyma02g08230
Glyma02g08240
Glyma02g08250
Glyma02g08260
Glyma02g08270
Glyma02g08280
Glyma02g08300
Glyma02g08310
Glyma02g08320
Glyma02g08330
Glyma02g08340
Glyma02g08350
Glyma02g08360
Glyma02g08370
Glyma02g08380
Glyma02g08390
Glyma02g08400
Glyma02g08410
Glyma02g08420
Glyma02g08430
Glyma02g08440
Glyma02g08450
Glyma02g08480
Glyma02g08490
Glyma02g08500
Glyma02g08510
Glyma02g08520
Glyma02g08530
Glyma02g08540
Glyma02g08550
Glyma02g08560
Glyma02g08570
Glyma02g08580
Glyma02g08590
Glyma02g08600
Glyma02g08610
Glyma02g08620
Glyma02g08630
Glyma02g08640
Glyma02g08650
Glyma02g08660
Glyma02g08690
Glyma02g08700
Glyma02g08710
Glyma02g08720
Glyma02g08730
Glyma02g08740
Glyma02g08750
Glyma02g08760
Glyma02g08770
Glyma02g08780
Glyma02g08790
Glyma02g08800
Glyma02g08810
Glyma02g08820
Glyma02g08840
Glyma02g08850
Glyma02g08860
Glyma02g08870
Glyma02g08880
Glyma02g08890
Glyma02g08900
Glyma02g08910
Glyma02g08920
Glyma02g08930
Glyma02g08940
Glyma02g08950
Glyma02g08970
Glyma02g08980
Glyma02g09000
Glyma02g09010
Glyma02g09020
Glyma02g09030
Glyma02g09040
Glyma02g09050
Glyma02g09060
Glyma02g09070
Glyma02g09080
Glyma02g09090
Glyma02g09110
Glyma02g09120
Glyma02g09140
Glyma02g09170
Glyma02g09190
Glyma02g09200
Glyma02g09210
Glyma02g09220
Glyma02g09230
Glyma02g09240
Glyma02g09250
Glyma02g09270
Glyma02g09280
Glyma02g09290
Glyma02g09300
Glyma02g09320
Glyma02g09330
Glyma02g09340
Glyma02g09350
Glyma02g09360
Glyma02g09370
Glyma02g09380
Glyma02g09390
Glyma02g09400
Glyma02g09410
Glyma02g09420
Glyma02g09440
Glyma02g09450
Glyma02g09460
Glyma02g09470
Glyma02g09480
Glyma02g09490
Glyma02g09500
Glyma02g09510
Glyma02g09520
Glyma02g09530
Glyma02g09540
Glyma02g09550
Glyma02g09570
Glyma02g09580
Glyma02g09590
Glyma02g09600
Glyma02g09610
Glyma02g09630
Glyma02g09640
Glyma02g09650
Glyma02g09670
Glyma02g09680
Glyma02g09690
Glyma02g09710
Glyma02g09740
Glyma02g09750
Glyma02g09770
Glyma02g09780
Glyma02g09790
Glyma02g09810
Glyma02g09820
Glyma02g09830
Glyma02g09840
Glyma02g09850
Glyma02g09860
Glyma02g09870
Glyma02g09920
Glyma02g09940
Glyma02g09950
Glyma02g09960
Glyma02g09990
Glyma02g10000
Glyma02g10020
Glyma02g10030
Glyma02g10040
Glyma02g10050
Glyma02g10060
Glyma02g10090
Glyma02g10100
Glyma02g10130
Glyma02g10140
Glyma02g10150
Glyma02g10160
Glyma02g10170
Glyma02g10180
Glyma02g10190
Glyma02g10210
Glyma02g10220
Glyma02g10230
Glyma02g10240
Glyma02g10250
Glyma02g10270
Glyma02g10280
Glyma02g10300
Glyma02g10320
Glyma02g10330
Glyma02g10340
Glyma02g10360
Glyma02g10370
Glyma02g10380
Glyma02g10390
Glyma02g10400
Glyma02g10410
Glyma02g10420
Glyma02g10430
Glyma02g10450
Glyma02g10460
Glyma02g10470
Glyma02g10480
Glyma02g10490
Glyma02g10500
Glyma02g10520
Glyma02g10530
Glyma02g10540
Glyma02g10550
Glyma02g10560
Glyma02g10570
Glyma02g10580
Glyma02g10590
Glyma02g10600
Glyma02g10620
Glyma02g10630
Glyma02g10640
Glyma02g10670
Glyma02g10680
Glyma02g10690
Glyma02g10700
Glyma02g10710
Glyma02g10720
Glyma02g10730
Glyma02g10740
Glyma02g10750
Glyma02g10760
Glyma02g10770
Glyma02g10780
Glyma02g10790
Glyma02g10800
Glyma02g10820
Glyma02g10830
Glyma02g10840
Glyma02g10850
Glyma02g10860
Glyma02g10870
Glyma02g10880
Glyma02g10900
Glyma02g10910
Glyma02g10920
Glyma02g10940
Glyma02g10970
Glyma02g10980
Glyma02g10990
Glyma02g11020
Glyma02g11030
Glyma02g11040
Glyma02g11060
Glyma02g11070
Glyma02g11080
Glyma02g11090
Glyma02g11100
Glyma02g11110
Glyma02g11120
Glyma02g11140
Glyma02g11150
Glyma02g11160
Glyma02g11180
Glyma02g11190
Glyma02g11200
Glyma02g11240
Glyma02g11250
Glyma02g11260
Glyma02g11270
Glyma02g11280
Glyma02g11290
Glyma02g11300
Glyma02g11320
Glyma02g11330
Glyma02g11340
Glyma02g11350
Glyma02g11360
Glyma02g11370
Glyma02g11380
Glyma02g11390
Glyma02g11400
Glyma02g11420
Glyma02g11430
Glyma02g11440
Glyma02g11450
Glyma02g11480
Glyma02g11490
Glyma02g11500
Glyma02g11510
Glyma02g11530
Glyma02g11540
Glyma02g11560
Glyma02g11570
Glyma02g11580
Glyma02g11600
Glyma02g11610
Glyma02g11630
Glyma02g11640
Glyma02g11650
Glyma02g11670
Glyma02g11680
Glyma02g11690
Glyma02g11700
Glyma02g11710
Glyma02g11720
Glyma02g11730
Glyma02g11740
Glyma02g11750
Glyma02g11760
Glyma02g11770
Glyma02g11780
Glyma02g11790
Glyma02g11800
Glyma02g11810
Glyma02g11820
Glyma02g11850
Glyma02g11860
Glyma02g11870
Glyma02g11880
Glyma02g11890
Glyma02g11900
Glyma02g11920
Glyma02g11930
Glyma02g11950
Glyma02g11960
Glyma02g11980
Glyma02g11990
Glyma02g12010
Glyma02g12020
Glyma02g12030
Glyma02g12040
Glyma02g12050
Glyma02g12060
Glyma02g12070
Glyma02g12080
Glyma02g12090
Glyma02g12100
Glyma02g12110
Glyma02g12120
Glyma02g12140
Glyma02g12150
Glyma02g12160
Glyma02g12170
Glyma02g12180
Glyma02g12190
Glyma02g12200
Glyma02g12210
Glyma02g12220
Glyma02g12230
Glyma02g12240
Glyma02g12250
Glyma02g12260
Glyma02g12280
Glyma02g12290
Glyma02g12320
Glyma02g12330
Glyma02g12340
Glyma02g12360
Glyma02g12370
Glyma02g12380
Glyma02g12390
Glyma02g12400
Glyma02g12430
Glyma02g12450
Glyma02g12460
Glyma02g12470
Glyma02g12480
Glyma02g12490
Glyma02g12500
Glyma02g12510
Glyma02g12520
Glyma02g12530
Glyma02g12540
Glyma02g12560
Glyma02g12570
Glyma02g12580
Glyma02g12590
Glyma02g12620
Glyma02g12630
Glyma02g12640
Glyma02g12650
Glyma02g12660
Glyma02g12670
Glyma02g12680
Glyma02g12690
Glyma02g12700
Glyma02g12710
Glyma02g12720
Glyma02g12730
Glyma02g12740
Glyma02g12760
Glyma02g12770
Glyma02g12790
Glyma02g12800
Glyma02g12810
Glyma02g12820
Glyma02g12830
Glyma02g12840
Glyma02g12860
Glyma02g12870
Glyma02g12880
Glyma02g12890
Glyma02g12900
Glyma02g12910
Glyma02g12930
Glyma02g12940
Glyma02g12950
Glyma02g12960
Glyma02g12970
Glyma02g12980
Glyma02g13000
Glyma02g13010
Glyma02g13020
Glyma02g13030
Glyma02g13040
Glyma02g13060
Glyma02g13070
Glyma02g13080
Glyma02g13120
Glyma02g13130
Glyma02g13140
Glyma02g13160
Glyma02g13170
Glyma02g13180
Glyma02g13190
Glyma02g13200
Glyma02g13210
Glyma02g13220
Glyma02g13230
Glyma02g13240
Glyma02g13250
Glyma02g13260
Glyma02g13270
Glyma02g13280
Glyma02g13290
Glyma02g13310
Glyma02g13320
Glyma02g13330
Glyma02g13340
Glyma02g13350
Glyma02g13360
Glyma02g13370
Glyma02g13380
Glyma02g13390
Glyma02g13400
Glyma02g13410
Glyma02g13420
Glyma02g13430
Glyma02g13440
Glyma02g13450
Glyma02g13460
Glyma02g13470
Glyma02g13520
Glyma02g13530
Glyma02g13540
Glyma02g13570
Glyma02g13580
Glyma02g13590
Glyma02g13600
Glyma02g13620
Glyma02g13630
Glyma02g13640
Glyma02g13650
Glyma02g13660
Glyma02g13670
Glyma02g13680
Glyma02g13700
Glyma02g13710
Glyma02g13720
Glyma02g13730
Glyma02g13740
Glyma02g13770
Glyma02g13780
Glyma02g13790
Glyma02g13800
Glyma02g13810
Glyma02g13820
Glyma02g13830
Glyma02g13840
Glyma02g13850
Glyma02g13860
Glyma02g13870
Glyma02g13880
Glyma02g13900
Glyma02g13910
Glyma02g13920
Glyma02g13930
Glyma02g13940
Glyma02g13950
Glyma02g13960
Glyma02g13980
Glyma02g14000
Glyma02g14010
Glyma02g14020
Glyma02g14030
Glyma02g14040
Glyma02g14050
Glyma02g14060
Glyma02g14070
Glyma02g14080
Glyma02g14090
Glyma02g14110
Glyma02g14140
Glyma02g14150
Glyma02g14160
Glyma02g14180
Glyma02g14190
Glyma02g14200
Glyma02g14210
Glyma02g14220
Glyma02g14240
Glyma02g14250
Glyma02g14260
Glyma02g14280
Glyma02g14290
Glyma02g14300
Glyma02g14310
Glyma02g14320
Glyma02g14350
Glyma02g14380
Glyma02g14390
Glyma02g14400
Glyma02g14410
Glyma02g14420
Glyma02g14430
Glyma02g14440
Glyma02g14450
Glyma02g14460
Glyma02g14470
Glyma02g14500
Glyma02g14550
Glyma02g14750
Glyma02g14810
Glyma02g14820
Glyma02g14860
Glyma02g14870
Glyma02g14880
Glyma02g14890
Glyma02g14910
Glyma02g14920
Glyma02g14930
Glyma02g14940
Glyma02g14950
Glyma02g14960
Glyma02g14980
Glyma02g14990
Glyma02g15000
Glyma02g15010
Glyma02g15020
Glyma02g15030
Glyma02g15040
Glyma02g15050
Glyma02g15070
Glyma02g15080
Glyma02g15100
Glyma02g15110
Glyma02g15120
Glyma02g15130
Glyma02g15150
Glyma02g15160
Glyma02g15170
Glyma02g15180
Glyma02g15190
Glyma02g15200
Glyma02g15220
Glyma02g15250
Glyma02g15260
Glyma02g15270
Glyma02g15280
Glyma02g15290
Glyma02g15320
Glyma02g15330
Glyma02g15340
Glyma02g15350
Glyma02g15360
Glyma02g15370
Glyma02g15380
Glyma02g15390
Glyma02g15400
Glyma02g15410
Glyma02g15420
Glyma02g15430
Glyma02g15440
Glyma02g15450
Glyma02g15460
Glyma02g15470
Glyma02g15480
Glyma02g15490
Glyma02g15500
Glyma02g15510
Glyma02g15520
Glyma02g15530
Glyma02g15540
Glyma02g15550
Glyma02g15570
Glyma02g15580
Glyma02g15590
Glyma02g15600
Glyma02g15610
Glyma02g15620
Glyma02g15630
Glyma02g15640
Glyma02g15650
Glyma02g15670
Glyma02g15680
Glyma02g15690
Glyma02g15700
Glyma02g15710
Glyma02g15720
Glyma02g15740
Glyma02g15750
Glyma02g15760
Glyma02g15770
Glyma02g15780
Glyma02g15790
Glyma02g15800
Glyma02g15810
Glyma02g15840
Glyma02g15850
Glyma02g15860
Glyma02g15870
Glyma02g15880
Glyma02g15910
Glyma02g15920
Glyma02g15930
Glyma02g15940
Glyma02g15960
Glyma02g15970
Glyma02g15980
Glyma02g15990
Glyma02g16000
Glyma02g16010
Glyma02g16020
Glyma02g16030
Glyma02g16040
Glyma02g16050
Glyma02g16060
Glyma02g16070
Glyma02g16080
Glyma02g16090
Glyma02g16100
Glyma02g16110
Glyma02g16120
Glyma02g16130
Glyma02g16140
Glyma02g16150
Glyma02g16170
Glyma02g16180
Glyma02g16190
Glyma02g16200
Glyma02g16210
Glyma02g16230
Glyma02g16240
Glyma02g16250
Glyma02g16260
Glyma02g16270
Glyma02g16280
Glyma02g16290
Glyma02g16300
Glyma02g16310
Glyma02g16320
Glyma02g16330
Glyma02g16340
Glyma02g16350
Glyma02g16370
Glyma02g16380
Glyma02g16390
Glyma02g16400
Glyma02g16410
Glyma02g16420
Glyma02g16430
Glyma02g16440
Glyma02g16450
Glyma02g16480
Glyma02g16490
Glyma02g16500
Glyma02g16520
Glyma02g16530
Glyma02g16540
Glyma02g16550
Glyma02g16560
Glyma02g16570
Glyma02g16580
Glyma02g16590
Glyma02g16600
Glyma02g16610
Glyma02g16620
Glyma02g16630
Glyma02g16640
Glyma02g16650
Glyma02g16660
Glyma02g16670
Glyma02g16680
Glyma02g16690
Glyma02g16700
Glyma02g16710
Glyma02g16720
Glyma02g16730
Glyma02g16740
Glyma02g16750
Glyma02g16770
Glyma02g16780
Glyma02g16800
Glyma02g16810
Glyma02g16820
Glyma02g16830
Glyma02g16840
Glyma02g16850
Glyma02g16860
Glyma02g16870
Glyma02g16880
Glyma02g16890
Glyma02g16900
Glyma02g16910
Glyma02g16920
Glyma02g16930
Glyma02g16940
Glyma02g16950
Glyma02g16960
Glyma02g16970
Glyma02g16980
Glyma02g16990
Glyma02g17000
Glyma02g17010
Glyma02g17020
Glyma02g17040
Glyma02g17050
Glyma02g17060
Glyma02g17070
Glyma02g17080
Glyma02g17090
Glyma02g17100
Glyma02g17110
Glyma02g17120
Glyma02g17130
Glyma02g17140
Glyma02g17150
Glyma02g17160
Glyma02g17170
Glyma02g17180
Glyma02g17200
Glyma02g17220
Glyma02g17230
Glyma02g17240
Glyma02g17250
Glyma02g17260
Glyma02g17270
Glyma02g17280
Glyma02g17290
Glyma02g17300
Glyma02g17310
Glyma02g17330
Glyma02g17350
Glyma02g17360
Glyma02g17370
Glyma02g17380
Glyma02g17390
Glyma02g17400
Glyma02g17410
Glyma02g17420
Glyma02g17430
Glyma02g17440
Glyma02g17450
Glyma02g17460
Glyma02g17470
Glyma02g17480
Glyma02g17490
Glyma02g17520
Glyma02g17940
Glyma02g18050
Glyma02g18080
Glyma02g18090
Glyma02g18140
Glyma02g18150
Glyma02g18160
Glyma02g18170
Glyma02g18180
Glyma02g18200
Glyma02g18230
Glyma02g18250
Glyma02g18260
Glyma02g18290
Glyma02g18300
Glyma02g18310
Glyma02g18320
Glyma02g18340
Glyma02g18350
Glyma02g18370
Glyma02g18380
Glyma02g18590
Glyma02g18600
Glyma02g18610
Glyma02g18620
Glyma02g18640
Glyma02g18660
Glyma02g18670
Glyma02g18680
Glyma02g18890
Glyma02g18900
Glyma02g19110
Glyma02g19320
Glyma02g19350
Glyma02g19380
Glyma02g19390
Glyma02g19400
Glyma02g19430
Glyma02g19860
Glyma02g19870
Glyma02g20080
Glyma02g20490
Glyma02g20690
Glyma02g20700
Glyma02g21100
Glyma02g21110
Glyma02g21140
Glyma02g21350
Glyma02g21560
Glyma02g21570
Glyma02g21590
Glyma02g21600
Glyma02g21800
Glyma02g21810
Glyma02g21820
Glyma02g21830
Glyma02g21840
Glyma02g22050
Glyma02g22070
Glyma02g22520
Glyma02g22730
Glyma02g22750
Glyma02g22760
Glyma02g23180
Glyma02g23590
Glyma02g23860
Glyma02g24060
Glyma02g24270
Glyma02g24290
Glyma02g24490
Glyma02g24940
Glyma02g25180
Glyma02g25220
Glyma02g25230
Glyma02g25240
Glyma02g25250
Glyma02g25260
Glyma02g25270
Glyma02g25290
Glyma02g25300
Glyma02g25310
Glyma02g25320
Glyma02g25520
Glyma02g25530
Glyma02g25930
Glyma02g25940
Glyma02g25950
Glyma02g26160
Glyma02g26390
Glyma02g26410
Glyma02g26430
Glyma02g26440
Glyma02g26450
Glyma02g26460
Glyma02g26480
Glyma02g26490
Glyma02g26510
Glyma02g26610
Glyma02g26620
Glyma02g26630
Glyma02g26650
Glyma02g26670
Glyma02g26680
Glyma02g26690
Glyma02g26710
Glyma02g26760
Glyma02g26770
Glyma02g26780
Glyma02g26790
Glyma02g26810
Glyma02g26820
Glyma02g26840
Glyma02g26850
Glyma02g26860
Glyma02g26890
Glyma02g26910
Glyma02g27050
Glyma02g27090
Glyma02g27100
Glyma02g27110
Glyma02g27210
Glyma02g27220
Glyma02g27230
Glyma02g27260
Glyma02g27460
Glyma02g27470
Glyma02g27480
Glyma02g27680
Glyma02g27930
Glyma02g27940
Glyma02g27950
Glyma02g27990
Glyma02g28000
Glyma02g28210
Glyma02g28250
Glyma02g28270
Glyma02g28300
Glyma02g28520
Glyma02g28530
Glyma02g28550
Glyma02g28560
Glyma02g28590
Glyma02g28600
Glyma02g28620
Glyma02g28630
Glyma02g28830
Glyma02g28840
Glyma02g28860
Glyma02g28870
Glyma02g28880
Glyma02g28970
Glyma02g29000
Glyma02g29020
Glyma02g29070
Glyma02g29080
Glyma02g29090
Glyma02g29100
Glyma02g29130
Glyma02g29150
Glyma02g29160
Glyma02g29170
Glyma02g29190
Glyma02g29240
Glyma02g29250
Glyma02g29260
Glyma02g29270
Glyma02g29280
Glyma02g29360
Glyma02g29380
Glyma02g29410
Glyma02g29420
Glyma02g29430
Glyma02g29440
Glyma02g29450
Glyma02g29470
Glyma02g29480
Glyma02g29500
Glyma02g29510
Glyma02g29520
Glyma02g29580
Glyma02g29610
Glyma02g29620
Glyma02g29830
Glyma02g29850
Glyma02g29900
Glyma02g29910
Glyma02g29920
Glyma02g30010
Glyma02g30060
Glyma02g30080
Glyma02g30090
Glyma02g30100
Glyma02g30360
Glyma02g30370
Glyma02g30380
Glyma02g30640
Glyma02g30660
Glyma02g30670
Glyma02g30700
Glyma02g30760
Glyma02g30800
Glyma02g30840
Glyma02g30870
Glyma02g30890
Glyma02g30940
Glyma02g30960
Glyma02g30970
Glyma02g30980
Glyma02g30990
Glyma02g31020
Glyma02g31080
Glyma02g31090
Glyma02g31100
Glyma02g31110
Glyma02g31120
Glyma02g31130
Glyma02g31140
Glyma02g31150
Glyma02g31170
Glyma02g31190
Glyma02g31270
Glyma02g31280
Glyma02g31290
Glyma02g31300
Glyma02g31320
Glyma02g31340
Glyma02g31350
Glyma02g31370
Glyma02g31410
Glyma02g31420
Glyma02g31430
Glyma02g31460
Glyma02g31470
Glyma02g31480
Glyma02g31490
Glyma02g31520
Glyma02g31540
Glyma02g31550
Glyma02g31580
Glyma02g31620
Glyma02g31640
Glyma02g31870
Glyma02g31990
Glyma02g32000
Glyma02g32020
Glyma02g32030
Glyma02g32060
Glyma02g32070
Glyma02g32080
Glyma02g32090
Glyma02g32100
Glyma02g32130
Glyma02g32370
Glyma02g32770
Glyma02g32780
Glyma02g32980
Glyma02g33020
Glyma02g33040
Glyma02g33060
Glyma02g33070
Glyma02g33080
Glyma02g33090
Glyma02g33100
Glyma02g33110
Glyma02g33320
Glyma02g33340
Glyma02g33350
Glyma02g33550
Glyma02g33570
Glyma02g33770
Glyma02g33780
Glyma02g33820
Glyma02g33830
Glyma02g33860
Glyma02g33880
Glyma02g33890
Glyma02g33920
Glyma02g33930
Glyma02g34060
Glyma02g34070
Glyma02g34080
Glyma02g34090
Glyma02g34110
Glyma02g34130
Glyma02g34140
Glyma02g34180
Glyma02g34200
Glyma02g34470
Glyma02g34480
Glyma02g34500
Glyma02g34620
Glyma02g34640
Glyma02g34670
Glyma02g34700
Glyma02g34710
Glyma02g34760
Glyma02g34770
Glyma02g34780
Glyma02g34830
Glyma02g34840
Glyma02g34860
Glyma02g34870
Glyma02g34890
Glyma02g34900
Glyma02g34910
Glyma02g34920
Glyma02g34940
Glyma02g34950
Glyma02g34980
Glyma02g35010
Glyma02g35020
Glyma02g35030
Glyma02g35040
Glyma02g35060
Glyma02g35070
Glyma02g35080
Glyma02g35090
Glyma02g35170
Glyma02g35180
Glyma02g35190
Glyma02g35200
Glyma02g35210
Glyma02g35230
Glyma02g35240
Glyma02g35260
Glyma02g35350
Glyma02g35380
Glyma02g35400
Glyma02g35430
Glyma02g35440
Glyma02g35450
Glyma02g35490
Glyma02g35500
Glyma02g35520
Glyma02g35550
Glyma02g35560
Glyma02g35570
Glyma02g35630
Glyma02g35640
Glyma02g35660
Glyma02g35670
Glyma02g35690
Glyma02g35710
Glyma02g35720
Glyma02g35730
Glyma02g35770
Glyma02g35780
Glyma02g35830
Glyma02g35850
Glyma02g35870
Glyma02g35880
Glyma02g35900
Glyma02g35940
Glyma02g35980
Glyma02g35990
Glyma02g36000
Glyma02g36010
Glyma02g36020
Glyma02g36030
Glyma02g36040
Glyma02g36050
Glyma02g36070
Glyma02g36080
Glyma02g36090
Glyma02g36100
Glyma02g36110
Glyma02g36140
Glyma02g36150
Glyma02g36170
Glyma02g36190
Glyma02g36200
Glyma02g36210
Glyma02g36220
Glyma02g36230
Glyma02g36240
Glyma02g36250
Glyma02g36260
Glyma02g36270
Glyma02g36300
Glyma02g36310
Glyma02g36330
Glyma02g36340
Glyma02g36350
Glyma02g36360
Glyma02g36370
Glyma02g36380
Glyma02g36390
Glyma02g36400
Glyma02g36410
Glyma02g36420
Glyma02g36430
Glyma02g36440
Glyma02g36450
Glyma02g36460
Glyma02g36470
Glyma02g36480
Glyma02g36490
Glyma02g36500
Glyma02g36510
Glyma02g36520
Glyma02g36530
Glyma02g36540
Glyma02g36550
Glyma02g36560
Glyma02g36570
Glyma02g36580
Glyma02g36590
Glyma02g36600
Glyma02g36610
Glyma02g36620
Glyma02g36630
Glyma02g36640
Glyma02g36660
Glyma02g36670
Glyma02g36680
Glyma02g36700
Glyma02g36710
Glyma02g36720
Glyma02g36730
Glyma02g36740
Glyma02g36750
Glyma02g36760
Glyma02g36770
Glyma02g36780
Glyma02g36800
Glyma02g36810
Glyma02g36820
Glyma02g36830
Glyma02g36840
Glyma02g36850
Glyma02g36860
Glyma02g36870
Glyma02g36880
Glyma02g36890
Glyma02g36910
Glyma02g36920
Glyma02g36940
Glyma02g36950
Glyma02g36960
Glyma02g36980
Glyma02g36990
Glyma02g37000
Glyma02g37010
Glyma02g37020
Glyma02g37040
Glyma02g37060
Glyma02g37070
Glyma02g37080
Glyma02g37090
Glyma02g37100
Glyma02g37120
Glyma02g37130
Glyma02g37150
Glyma02g37160
Glyma02g37170
Glyma02g37180
Glyma02g37200
Glyma02g37210
Glyma02g37220
Glyma02g37230
Glyma02g37240
Glyma02g37260
Glyma02g37270
Glyma02g37280
Glyma02g37290
Glyma02g37310
Glyma02g37320
Glyma02g37330
Glyma02g37340
Glyma02g37350
Glyma02g37360
Glyma02g37370
Glyma02g37380
Glyma02g37390
Glyma02g37400
Glyma02g37420
Glyma02g37430
Glyma02g37440
Glyma02g37450
Glyma02g37460
Glyma02g37470
Glyma02g37480
Glyma02g37490
Glyma02g37500
Glyma02g37510
Glyma02g37520
Glyma02g37540
Glyma02g37560
Glyma02g37570
Glyma02g37590
Glyma02g37600
Glyma02g37610
Glyma02g37620
Glyma02g37630
Glyma02g37640
Glyma02g37670
Glyma02g37680
Glyma02g37700
Glyma02g37710
Glyma02g37720
Glyma02g37730
Glyma02g37740
Glyma02g37750
Glyma02g37780
Glyma02g37800
Glyma02g37810
Glyma02g37820
Glyma02g37830
Glyma02g37840
Glyma02g37850
Glyma02g37860
Glyma02g37870
Glyma02g37880
Glyma02g37890
Glyma02g37910
Glyma02g37980
Glyma02g37990
Glyma02g38000
Glyma02g38010
Glyma02g38020
Glyma02g38030
Glyma02g38040
Glyma02g38050
Glyma02g38060
Glyma02g38070
Glyma02g38080
Glyma02g38090
Glyma02g38100
Glyma02g38120
Glyma02g38130
Glyma02g38150
Glyma02g38160
Glyma02g38170
Glyma02g38180
Glyma02g38190
Glyma02g38200
Glyma02g38210
Glyma02g38220
Glyma02g38230
Glyma02g38240
Glyma02g38250
Glyma02g38260
Glyma02g38270
Glyma02g38280
Glyma02g38290
Glyma02g38300
Glyma02g38310
Glyma02g38320
Glyma02g38340
Glyma02g38350
Glyma02g38360
Glyma02g38370
Glyma02g38380
Glyma02g38390
Glyma02g38410
Glyma02g38440
Glyma02g38450
Glyma02g38460
Glyma02g38470
Glyma02g38490
Glyma02g38500
Glyma02g38510
Glyma02g38520
Glyma02g38530
Glyma02g38540
Glyma02g38550
Glyma02g38560
Glyma02g38570
Glyma02g38580
Glyma02g38590
Glyma02g38600
Glyma02g38610
Glyma02g38620
Glyma02g38630
Glyma02g38650
Glyma02g38670
Glyma02g38680
Glyma02g38690
Glyma02g38700
Glyma02g38710
Glyma02g38730
Glyma02g38740
Glyma02g38750
Glyma02g38760
Glyma02g38770
Glyma02g38790
Glyma02g38800
Glyma02g38810
Glyma02g38820
Glyma02g38830
Glyma02g38840
Glyma02g38860
Glyma02g38870
Glyma02g38880
Glyma02g38890
Glyma02g38900
Glyma02g38910
Glyma02g38920
Glyma02g38930
Glyma02g38940
Glyma02g38950
Glyma02g38960
Glyma02g38970
Glyma02g38990
Glyma02g39000
Glyma02g39010
Glyma02g39020
Glyma02g39030
Glyma02g39040
Glyma02g39050
Glyma02g39060
Glyma02g39080
Glyma02g39090
Glyma02g39100
Glyma02g39110
Glyma02g39130
Glyma02g39140
Glyma02g39150
Glyma02g39160
Glyma02g39170
Glyma02g39180
Glyma02g39200
Glyma02g39210
Glyma02g39220
Glyma02g39230
Glyma02g39240
Glyma02g39250
Glyma02g39260
Glyma02g39270
Glyma02g39280
Glyma02g39290
Glyma02g39300
Glyma02g39310
Glyma02g39320
Glyma02g39340
Glyma02g39350
Glyma02g39360
Glyma02g39370
Glyma02g39380
Glyma02g39390
Glyma02g39400
Glyma02g39410
Glyma02g39420
Glyma02g39430
Glyma02g39440
Glyma02g39460
Glyma02g39470
Glyma02g39480
Glyma02g39500
Glyma02g39510
Glyma02g39520
Glyma02g39530
Glyma02g39540
Glyma02g39570
Glyma02g39600
Glyma02g39630
Glyma02g39640
Glyma02g39650
Glyma02g39660
Glyma02g39680
Glyma02g39700
Glyma02g39710
Glyma02g39720
Glyma02g39740
Glyma02g39750
Glyma02g39760
Glyma02g39770
Glyma02g39780
Glyma02g39790
Glyma02g39800
Glyma02g39820
Glyma02g39830
Glyma02g39840
Glyma02g39850
Glyma02g39860
Glyma02g39870
Glyma02g39880
Glyma02g39890
Glyma02g39910
Glyma02g39920
Glyma02g39950
Glyma02g39960
Glyma02g39970
Glyma02g39980
Glyma02g39990
Glyma02g40000
Glyma02g40010
Glyma02g40020
Glyma02g40030
Glyma02g40040
Glyma02g40050
Glyma02g40060
Glyma02g40080
Glyma02g40100
Glyma02g40110
Glyma02g40130
Glyma02g40140
Glyma02g40160
Glyma02g40170
Glyma02g40180
Glyma02g40190
Glyma02g40200
Glyma02g40210
Glyma02g40220
Glyma02g40230
Glyma02g40260
Glyma02g40270
Glyma02g40280
Glyma02g40290
Glyma02g40300
Glyma02g40310
Glyma02g40320
Glyma02g40330
Glyma02g40340
Glyma02g40350
Glyma02g40360
Glyma02g40370
Glyma02g40380
Glyma02g40390
Glyma02g40400
Glyma02g40420
Glyma02g40430
Glyma02g40440
Glyma02g40460
Glyma02g40470
Glyma02g40480
Glyma02g40490
Glyma02g40500
Glyma02g40510
Glyma02g40520
Glyma02g40530
Glyma02g40550
Glyma02g40570
Glyma02g40580
Glyma02g40590
Glyma02g40600
Glyma02g40610
Glyma02g40620
Glyma02g40630
Glyma02g40640
Glyma02g40650
Glyma02g40660
Glyma02g40670
Glyma02g40680
Glyma02g40700
Glyma02g40720
Glyma02g40730
Glyma02g40740
Glyma02g40750
Glyma02g40760
Glyma02g40770
Glyma02g40780
Glyma02g40790
Glyma02g40800
Glyma02g40810
Glyma02g40820
Glyma02g40830
Glyma02g40840
Glyma02g40850
Glyma02g40860
Glyma02g40870
Glyma02g40890
Glyma02g40900
Glyma02g40920
Glyma02g40930
Glyma02g40940
Glyma02g40950
Glyma02g40960
Glyma02g40980
Glyma02g40990
Glyma02g41000
Glyma02g41030
Glyma02g41040
Glyma02g41060
Glyma02g41070
Glyma02g41080
Glyma02g41090
Glyma02g41100
Glyma02g41110
Glyma02g41120
Glyma02g41130
Glyma02g41140
Glyma02g41150
Glyma02g41160
Glyma02g41170
Glyma02g41180
Glyma02g41190
Glyma02g41200
Glyma02g41210
Glyma02g41220
Glyma02g41230
Glyma02g41240
Glyma02g41250
Glyma02g41260
Glyma02g41270
Glyma02g41280
Glyma02g41300
Glyma02g41320
Glyma02g41330
Glyma02g41340
Glyma02g41350
Glyma02g41360
Glyma02g41370
Glyma02g41380
Glyma02g41390
Glyma02g41410
Glyma02g41420
Glyma02g41430
Glyma02g41440
Glyma02g41450
Glyma02g41470
Glyma02g41480
Glyma02g41490
Glyma02g41500
Glyma02g41510
Glyma02g41520
Glyma02g41530
Glyma02g41540
Glyma02g41550
Glyma02g41560
Glyma02g41570
Glyma02g41580
Glyma02g41590
Glyma02g41600
Glyma02g41610
Glyma02g41620
Glyma02g41630
Glyma02g41640
Glyma02g41650
Glyma02g41660
Glyma02g41670
Glyma02g41680
Glyma02g41690
Glyma02g41700
Glyma02g41720
Glyma02g41730
Glyma02g41740
Glyma02g41750
Glyma02g41760
Glyma02g41770
Glyma02g41790
Glyma02g41810
Glyma02g41820
Glyma02g41830
Glyma02g41840
Glyma02g41850
Glyma02g41860
Glyma02g41870
Glyma02g41880
Glyma02g41890
Glyma02g41900
Glyma02g41910
Glyma02g41920
Glyma02g41930
Glyma02g41940
Glyma02g41950
Glyma02g41960
Glyma02g41970
Glyma02g41980
Glyma02g41990
Glyma02g42000
Glyma02g42010
Glyma02g42020
Glyma02g42030
Glyma02g42040
Glyma02g42050
Glyma02g42060
Glyma02g42080
Glyma02g42090
Glyma02g42100
Glyma02g42110
Glyma02g42120
Glyma02g42130
Glyma02g42140
Glyma02g42150
Glyma02g42160
Glyma02g42170
Glyma02g42180
Glyma02g42190
Glyma02g42210
Glyma02g42220
Glyma02g42230
Glyma02g42240
Glyma02g42250
Glyma02g42260
Glyma02g42270
Glyma02g42280
Glyma02g42290
Glyma02g42300
Glyma02g42320
Glyma02g42330
Glyma02g42350
Glyma02g42360
Glyma02g42390
Glyma02g42400
Glyma02g42410
Glyma02g42420
Glyma02g42430
Glyma02g42440
Glyma02g42450
Glyma02g42460
Glyma02g42470
Glyma02g42480
Glyma02g42490
Glyma02g42500
Glyma02g42510
Glyma02g42540
Glyma02g42560
Glyma02g42570
Glyma02g42580
Glyma02g42590
Glyma02g42600
Glyma02g42620
Glyma02g42630
Glyma02g42640
Glyma02g42650
Glyma02g42660
Glyma02g42670
Glyma02g42680
Glyma02g42690
Glyma02g42710
Glyma02g42720
Glyma02g42730
Glyma02g42750
Glyma02g42760
Glyma02g42770
Glyma02g42780
Glyma02g42800
Glyma02g42810
Glyma02g42820
Glyma02g42830
Glyma02g42840
Glyma02g42850
Glyma02g42860
Glyma02g42880
Glyma02g42890
Glyma02g42910
Glyma02g42920
Glyma02g42930
Glyma02g42940
Glyma02g42960
Glyma02g42980
Glyma02g42990
Glyma02g43000
Glyma02g43010
Glyma02g43020
Glyma02g43040
Glyma02g43050
Glyma02g43070
Glyma02g43080
Glyma02g43090
Glyma02g43100
Glyma02g43110
Glyma02g43120
Glyma02g43130
Glyma02g43140
Glyma02g43150
Glyma02g43160
Glyma02g43170
Glyma02g43190
Glyma02g43220
Glyma02g43230
Glyma02g43240
Glyma02g43250
Glyma02g43260
Glyma02g43270
Glyma02g43280
Glyma02g43290
Glyma02g43300
Glyma02g43310
Glyma02g43320
Glyma02g43330
Glyma02g43340
Glyma02g43350
Glyma02g43360
Glyma02g43370
Glyma02g43380
Glyma02g43390
Glyma02g43400
Glyma02g43410
Glyma02g43430
Glyma02g43440
Glyma02g43450
Glyma02g43460
Glyma02g43470
Glyma02g43480
Glyma02g43490
Glyma02g43500
Glyma02g43510
Glyma02g43520
Glyma02g43530
Glyma02g43540
Glyma02g43550
Glyma02g43560
Glyma02g43570
Glyma02g43580
Glyma02g43590
Glyma02g43600
Glyma02g43610
Glyma02g43620
Glyma02g43630
Glyma02g43640
Glyma02g43650
Glyma02g43660
Glyma02g43670
Glyma02g43680
Glyma02g43700
Glyma02g43710
Glyma02g43720
Glyma02g43730
Glyma02g43740
Glyma02g43750
Glyma02g43760
Glyma02g43770
Glyma02g43780
Glyma02g43790
Glyma02g43800
Glyma02g43810
Glyma02g43820
Glyma02g43830
Glyma02g43840
Glyma02g43850
Glyma02g43860
Glyma02g43880
Glyma02g43890
Glyma02g43900
Glyma02g43910
Glyma02g43920
Glyma02g43930
Glyma02g43940
Glyma02g43950
Glyma02g43960
Glyma02g43970
Glyma02g43980
Glyma02g43990
Glyma02g44000
Glyma02g44010
Glyma02g44030
Glyma02g44040
Glyma02g44050
Glyma02g44060
Glyma02g44070
Glyma02g44080
Glyma02g44090
Glyma02g44100
Glyma02g44110
Glyma02g44120
Glyma02g44130
Glyma02g44140
Glyma02g44150
Glyma02g44160
Glyma02g44170
Glyma02g44180
Glyma02g44190
Glyma02g44200
Glyma02g44210
Glyma02g44220
Glyma02g44230
Glyma02g44240
Glyma02g44250
Glyma02g44260
Glyma02g44270
Glyma02g44300
Glyma02g44310
Glyma02g44320
Glyma02g44330
Glyma02g44340
Glyma02g44350
Glyma02g44360
Glyma02g44370
Glyma02g44380
Glyma02g44400
Glyma02g44410
Glyma02g44420
Glyma02g44430
Glyma02g44440
Glyma02g44460
Glyma02g44470
Glyma02g44480
Glyma02g44490
Glyma02g44500
Glyma02g44510
Glyma02g44520
Glyma02g44530
Glyma02g44540
Glyma02g44550
Glyma02g44560
Glyma02g44570
Glyma02g44580
Glyma02g44600
Glyma02g44610
Glyma02g44620
Glyma02g44630
Glyma02g44640
Glyma02g44650
Glyma02g44660
Glyma02g44670
Glyma02g44680
Glyma02g44690
Glyma02g44700
Glyma02g44710
Glyma02g44720
Glyma02g44730
Glyma02g44760
Glyma02g44770
Glyma02g44780
Glyma02g44790
Glyma02g44800
Glyma02g44810
Glyma02g44820
Glyma02g44840
Glyma02g44850
Glyma02g44860
Glyma02g44880
Glyma02g44890
Glyma02g44900
Glyma02g44910
Glyma02g44920
Glyma02g44930
Glyma02g44960
Glyma02g44970
Glyma02g44980
Glyma02g45000
Glyma02g45010
Glyma02g45020
Glyma02g45030
Glyma02g45040
Glyma02g45050
Glyma02g45060
Glyma02g45070
Glyma02g45080
Glyma02g45090
Glyma02g45100
Glyma02g45110
Glyma02g45120
Glyma02g45130
Glyma02g45140
Glyma02g45150
Glyma02g45160
Glyma02g45170
Glyma02g45180
Glyma02g45190
Glyma02g45200
Glyma02g45210
Glyma02g45220
Glyma02g45230
Glyma02g45240
Glyma02g45250
Glyma02g45260
Glyma02g45270
Glyma02g45280
Glyma02g45310
Glyma02g45320
Glyma02g45330
Glyma02g45340
Glyma02g45350
Glyma02g45360
Glyma02g45370
Glyma02g45380
Glyma02g45390
Glyma02g45400
Glyma02g45410
Glyma02g45420
Glyma02g45430
Glyma02g45440
Glyma02g45450
Glyma02g45460
Glyma02g45470
Glyma02g45480
Glyma02g45490
Glyma02g45500
Glyma02g45510
Glyma02g45520
Glyma02g45530
Glyma02g45540
Glyma02g45570
Glyma02g45580
Glyma02g45590
Glyma02g45600
Glyma02g45610
Glyma02g45620
Glyma02g45630
Glyma02g45640
Glyma02g45650
Glyma02g45660
Glyma02g45670
Glyma02g45680
Glyma02g45690
Glyma02g45700
Glyma02g45710
Glyma02g45720
Glyma02g45730
Glyma02g45740
Glyma02g45750
Glyma02g45760
Glyma02g45770
Glyma02g45780
Glyma02g45790
Glyma02g45800
Glyma02g45810
Glyma02g45820
Glyma02g45830
Glyma02g45840
Glyma02g45850
Glyma02g45860
Glyma02g45870
Glyma02g45880
Glyma02g45890
Glyma02g45900
Glyma02g45910
Glyma02g45920
Glyma02g45930
Glyma02g45940
Glyma02g45950
Glyma02g45960
Glyma02g45970
Glyma02g45980
Glyma02g45990
Glyma02g46000
Glyma02g46010
Glyma02g46020
Glyma02g46030
Glyma02g46040
Glyma02g46050
Glyma02g46060
Glyma02g46070
Glyma02g46080
Glyma02g46100
Glyma02g46110
Glyma02g46130
Glyma02g46140
Glyma02g46150
Glyma02g46170
Glyma02g46180
Glyma02g46190
Glyma02g46200
Glyma02g46210
Glyma02g46220
Glyma02g46230
Glyma02g46240
Glyma02g46250
Glyma02g46260
Glyma02g46270
Glyma02g46290
Glyma02g46300
Glyma02g46310
Glyma02g46320
Glyma02g46330
Glyma02g46340
Glyma02g46350
Glyma02g46380
Glyma02g46390
Glyma02g46400
Glyma02g46410
Glyma02g46420
Glyma02g46430
Glyma02g46440
Glyma02g46450
Glyma02g46460
Glyma02g46480
Glyma02g46490
Glyma02g46500
Glyma02g46510
Glyma02g46520
Glyma02g46530
Glyma02g46540
Glyma02g46550
Glyma02g46570
Glyma02g46580
Glyma02g46590
Glyma02g46600
Glyma02g46610
Glyma02g46620
Glyma02g46630
Glyma02g46640
Glyma02g46650
Glyma02g46660
Glyma02g46670
Glyma02g46680
Glyma02g46690
Glyma02g46730
Glyma02g46740
Glyma02g46750
Glyma02g46760
Glyma02g46780
Glyma02g46790
Glyma02g46800
Glyma02g46810
Glyma02g46820
Glyma02g46840
Glyma02g46850
Glyma02g46860
Glyma02g46870
Glyma02g46880
Glyma02g46890
Glyma02g46900
Glyma02g46910
Glyma02g46920
Glyma02g46930
Glyma02g46940
Glyma02g46950
Glyma02g46960
Glyma02g46970
Glyma02g46980
Glyma02g46990
Glyma02g47010
Glyma02g47020
Glyma02g47030
Glyma02g47040
Glyma02g47060
Glyma02g47070
Glyma02g47080
Glyma02g47090
Glyma02g47100
Glyma02g47120
Glyma02g47140
Glyma02g47150
Glyma02g47160
Glyma02g47170
Glyma02g47180
Glyma02g47190
Glyma02g47200
Glyma02g47210
Glyma02g47220
Glyma02g47230
Glyma02g47240
Glyma02g47250
Glyma02g47260
Glyma02g47270
Glyma02g47280
Glyma02g47300
Glyma02g47310
Glyma02g47330
Glyma02g47340
Glyma02g47350
Glyma02g47360
Glyma02g47370
Glyma02g47380
Glyma02g47390
Glyma02g47400
Glyma02g47420
Glyma02g47430
Glyma02g47440
Glyma02g47450
Glyma02g47460
Glyma02g47470
Glyma02g47480
Glyma02g47490
Glyma02g47500
Glyma02g47510
Glyma02g47520
Glyma02g47530
Glyma02g47540
Glyma02g47550
Glyma02g47560
Glyma02g47570
Glyma02g47580
Glyma02g47590
Glyma02g47600
Glyma02g47610
Glyma02g47620
Glyma02g47640
Glyma02g47650
Glyma02g47660
Glyma02g47670
Glyma02g47680
Glyma02g47690
Glyma02g47700
Glyma02g47710
Glyma02g47730
Glyma02g47740
Glyma02g47750
Glyma02g47760
Glyma02g47770
Glyma02g47780
Glyma02g47790
Glyma02g47800
Glyma02g47810
Glyma02g47820
Glyma02g47830
Glyma02g47840
Glyma02g47850
Glyma02g47860
Glyma02g47870
Glyma02g47880
Glyma02g47890
Glyma02g47900
Glyma02g47910
Glyma02g47920
Glyma02g47930
Glyma02g47940
Glyma02g47950
Glyma02g47960
Glyma02g47970
Glyma02g47980
Glyma02g47990
Glyma02g48000
Glyma02g48010
Glyma02g48020
Glyma02g48030
Glyma02g48040
Glyma02g48050
Glyma02g48060
Glyma02g48070
Glyma02g48080
Glyma02g48090
Glyma02g48100
Glyma02g48130
Glyma02g48140
Glyma02g48150
Glyma02g48160
Glyma02g48170
Glyma02g48190
Glyma02g48200
Glyma02g48210
Glyma02g48220
Glyma02g48240
Glyma0303s00200
Glyma0313s00200
Glyma0317s00200
Glyma0328s00200
Glyma0335s00200
Glyma0346s00210
Glyma0384s00200
Glyma03g00200
Glyma03g00220
Glyma03g00230
Glyma03g00270
Glyma03g00280
Glyma03g00310
Glyma03g00320
Glyma03g00330
Glyma03g00340
Glyma03g00350
Glyma03g00360
Glyma03g00370
Glyma03g00380
Glyma03g00390
Glyma03g00400
Glyma03g00410
Glyma03g00420
Glyma03g00430
Glyma03g00440
Glyma03g00450
Glyma03g00460
Glyma03g00470
Glyma03g00480
Glyma03g00490
Glyma03g00500
Glyma03g00510
Glyma03g00520
Glyma03g00530
Glyma03g00540
Glyma03g00580
Glyma03g00590
Glyma03g00600
Glyma03g00610
Glyma03g00620
Glyma03g00630
Glyma03g00640
Glyma03g00650
Glyma03g00660
Glyma03g00670
Glyma03g00680
Glyma03g00690
Glyma03g00700
Glyma03g00710
Glyma03g00720
Glyma03g00730
Glyma03g00740
Glyma03g00750
Glyma03g00760
Glyma03g00770
Glyma03g00780
Glyma03g00790
Glyma03g00800
Glyma03g00820
Glyma03g00830
Glyma03g00840
Glyma03g00850
Glyma03g00860
Glyma03g00870
Glyma03g00880
Glyma03g00890
Glyma03g00900
Glyma03g00910
Glyma03g00920
Glyma03g00930
Glyma03g00940
Glyma03g00950
Glyma03g00960
Glyma03g00970
Glyma03g00980
Glyma03g01000
Glyma03g01010
Glyma03g01030
Glyma03g01040
Glyma03g01050
Glyma03g01060
Glyma03g01070
Glyma03g01080
Glyma03g01090
Glyma03g01100
Glyma03g01110
Glyma03g01120
Glyma03g01130
Glyma03g01140
Glyma03g01150
Glyma03g01160
Glyma03g01180
Glyma03g01190
Glyma03g01200
Glyma03g01210
Glyma03g01270
Glyma03g01280
Glyma03g01290
Glyma03g01300
Glyma03g01310
Glyma03g01320
Glyma03g01340
Glyma03g01380
Glyma03g01410
Glyma03g01440
Glyma03g01470
Glyma03g01480
Glyma03g01490
Glyma03g01500
Glyma03g01510
Glyma03g01520
Glyma03g01530
Glyma03g01540
Glyma03g01550
Glyma03g01560
Glyma03g01570
Glyma03g01580
Glyma03g01590
Glyma03g01600
Glyma03g01620
Glyma03g01630
Glyma03g01640
Glyma03g01670
Glyma03g01680
Glyma03g01690
Glyma03g01700
Glyma03g01710
Glyma03g01720
Glyma03g01730
Glyma03g01740
Glyma03g01750
Glyma03g01760
Glyma03g01770
Glyma03g01780
Glyma03g01790
Glyma03g01800
Glyma03g01810
Glyma03g01820
Glyma03g01830
Glyma03g01840
Glyma03g01850
Glyma03g01860
Glyma03g01870
Glyma03g01880
Glyma03g01900
Glyma03g01910
Glyma03g01920
Glyma03g01940
Glyma03g01950
Glyma03g01960
Glyma03g01970
Glyma03g01980
Glyma03g01990
Glyma03g02050
Glyma03g02060
Glyma03g02070
Glyma03g02080
Glyma03g02090
Glyma03g02120
Glyma03g02130
Glyma03g02150
Glyma03g02160
Glyma03g02170
Glyma03g02180
Glyma03g02190
Glyma03g02200
Glyma03g02210
Glyma03g02230
Glyma03g02240
Glyma03g02250
Glyma03g02260
Glyma03g02270
Glyma03g02290
Glyma03g02320
Glyma03g02340
Glyma03g02360
Glyma03g02370
Glyma03g02380
Glyma03g02390
Glyma03g02400
Glyma03g02410
Glyma03g02440
Glyma03g02470
Glyma03g02480
Glyma03g02490
Glyma03g02500
Glyma03g02510
Glyma03g02520
Glyma03g02530
Glyma03g02540
Glyma03g02550
Glyma03g02560
Glyma03g02580
Glyma03g02590
Glyma03g02600
Glyma03g02610
Glyma03g02620
Glyma03g02630
Glyma03g02640
Glyma03g02650
Glyma03g02670
Glyma03g02680
Glyma03g02720
Glyma03g02730
Glyma03g02850
Glyma03g02870
Glyma03g02920
Glyma03g02930
Glyma03g02940
Glyma03g02950
Glyma03g02970
Glyma03g02980
Glyma03g03070
Glyma03g03090
Glyma03g03100
Glyma03g03120
Glyma03g03130
Glyma03g03150
Glyma03g03160
Glyma03g03180
Glyma03g03190
Glyma03g03200
Glyma03g03210
Glyma03g03230
Glyma03g03240
Glyma03g03250
Glyma03g03270
Glyma03g03280
Glyma03g03290
Glyma03g03300
Glyma03g03310
Glyma03g03320
Glyma03g03330
Glyma03g03340
Glyma03g03350
Glyma03g03360
Glyma03g03400
Glyma03g03460
Glyma03g03470
Glyma03g03480
Glyma03g03490
Glyma03g03500
Glyma03g03520
Glyma03g03530
Glyma03g03550
Glyma03g03560
Glyma03g03580
Glyma03g03590
Glyma03g03630
Glyma03g03640
Glyma03g03670
Glyma03g03690
Glyma03g03700
Glyma03g03720
Glyma03g03730
Glyma03g03740
Glyma03g03750
Glyma03g03760
Glyma03g03780
Glyma03g03790
Glyma03g03800
Glyma03g03810
Glyma03g03820
Glyma03g03840
Glyma03g03850
Glyma03g03860
Glyma03g03870
Glyma03g03890
Glyma03g03920
Glyma03g03930
Glyma03g03950
Glyma03g03980
Glyma03g03990
Glyma03g04000
Glyma03g04010
Glyma03g04020
Glyma03g04030
Glyma03g04080
Glyma03g04100
Glyma03g04110
Glyma03g04120
Glyma03g04140
Glyma03g04200
Glyma03g04260
Glyma03g04300
Glyma03g04330
Glyma03g04340
Glyma03g04350
Glyma03g04360
Glyma03g04370
Glyma03g04380
Glyma03g04390
Glyma03g04400
Glyma03g04410
Glyma03g04440
Glyma03g04450
Glyma03g04470
Glyma03g04480
Glyma03g04490
Glyma03g04500
Glyma03g04530
Glyma03g04540
Glyma03g04550
Glyma03g04560
Glyma03g04590
Glyma03g04610
Glyma03g04620
Glyma03g04640
Glyma03g04660
Glyma03g04670
Glyma03g04700
Glyma03g04710
Glyma03g04740
Glyma03g04750
Glyma03g04760
Glyma03g04770
Glyma03g04780
Glyma03g04810
Glyma03g04880
Glyma03g04920
Glyma03g04950
Glyma03g04960
Glyma03g04970
Glyma03g04980
Glyma03g04990
Glyma03g05010
Glyma03g05020
Glyma03g05030
Glyma03g05040
Glyma03g05050
Glyma03g05070
Glyma03g05090
Glyma03g05120
Glyma03g05140
Glyma03g05180
Glyma03g05190
Glyma03g05210
Glyma03g05220
Glyma03g05230
Glyma03g05240
Glyma03g05260
Glyma03g05290
Glyma03g05300
Glyma03g05320
Glyma03g05350
Glyma03g05360
Glyma03g05370
Glyma03g05380
Glyma03g05400
Glyma03g05420
Glyma03g05430
Glyma03g05440
Glyma03g05460
Glyma03g05480
Glyma03g05500
Glyma03g05510
Glyma03g05530
Glyma03g05540
Glyma03g05550
Glyma03g05600
Glyma03g05620
Glyma03g05630
Glyma03g05640
Glyma03g05650
Glyma03g05670
Glyma03g05680
Glyma03g05690
Glyma03g05700
Glyma03g05710
Glyma03g05800
Glyma03g05870
Glyma03g05880
Glyma03g06240
Glyma03g06270
Glyma03g06320
Glyma03g06340
Glyma03g06350
Glyma03g06360
Glyma03g06380
Glyma03g06410
Glyma03g06420
Glyma03g06440
Glyma03g06450
Glyma03g06460
Glyma03g06510
Glyma03g06520
Glyma03g06530
Glyma03g06540
Glyma03g06550
Glyma03g06560
Glyma03g06580
Glyma03g06590
Glyma03g06600
Glyma03g06620
Glyma03g06640
Glyma03g06650
Glyma03g06660
Glyma03g06750
Glyma03g06780
Glyma03g06800
Glyma03g06810
Glyma03g06840
Glyma03g06860
Glyma03g06870
Glyma03g06890
Glyma03g06920
Glyma03g06950
Glyma03g07060
Glyma03g07260
Glyma03g07280
Glyma03g07300
Glyma03g07310
Glyma03g07330
Glyma03g07350
Glyma03g07390
Glyma03g07410
Glyma03g07420
Glyma03g07460
Glyma03g07470
Glyma03g07510
Glyma03g07520
Glyma03g07530
Glyma03g07540
Glyma03g07550
Glyma03g07560
Glyma03g07570
Glyma03g07580
Glyma03g07590
Glyma03g07680
Glyma03g07750
Glyma03g07770
Glyma03g07790
Glyma03g07870
Glyma03g07880
Glyma03g07890
Glyma03g07900
Glyma03g07910
Glyma03g07940
Glyma03g07950
Glyma03g07960
Glyma03g08020
Glyma03g08040
Glyma03g08120
Glyma03g08190
Glyma03g08250
Glyma03g08260
Glyma03g08270
Glyma03g08280
Glyma03g08290
Glyma03g08560
Glyma03g08580
Glyma03g08620
Glyma03g08660
Glyma03g08690
Glyma03g08730
Glyma03g08740
Glyma03g08750
Glyma03g08810
Glyma03g08820
Glyma03g08910
Glyma03g08930
Glyma03g08980
Glyma03g09050
Glyma03g09060
Glyma03g09080
Glyma03g09100
Glyma03g09120
Glyma03g09140
Glyma03g09180
Glyma03g09410
Glyma03g09420
Glyma03g09660
Glyma03g09870
Glyma03g09880
Glyma03g09890
Glyma03g10300
Glyma03g10320
Glyma03g10360
Glyma03g10390
Glyma03g10420
Glyma03g10830
Glyma03g10840
Glyma03g10900
Glyma03g10930
Glyma03g10940
Glyma03g11580
Glyma03g11610
Glyma03g11670
Glyma03g11680
Glyma03g11960
Glyma03g11990
Glyma03g12000
Glyma03g12060
Glyma03g12070
Glyma03g12090
Glyma03g12120
Glyma03g12130
Glyma03g12140
Glyma03g12150
Glyma03g12180
Glyma03g12190
Glyma03g12200
Glyma03g12210
Glyma03g12230
Glyma03g12240
Glyma03g12250
Glyma03g12260
Glyma03g12460
Glyma03g12660
Glyma03g13060
Glyma03g13290
Glyma03g13300
Glyma03g13310
Glyma03g13520
Glyma03g13780
Glyma03g13820
Glyma03g13840
Glyma03g14040
Glyma03g14150
Glyma03g14160
Glyma03g14180
Glyma03g14190
Glyma03g14200
Glyma03g14210
Glyma03g14440
Glyma03g14450
Glyma03g14490
Glyma03g14620
Glyma03g14630
Glyma03g14640
Glyma03g14670
Glyma03g14690
Glyma03g14700
Glyma03g14730
Glyma03g14740
Glyma03g14760
Glyma03g14770
Glyma03g14780
Glyma03g14790
Glyma03g14810
Glyma03g14820
Glyma03g14830
Glyma03g14840
Glyma03g14860
Glyma03g14870
Glyma03g14880
Glyma03g14890
Glyma03g14900
Glyma03g14910
Glyma03g14920
Glyma03g14930
Glyma03g14940
Glyma03g14950
Glyma03g14960
Glyma03g14970
Glyma03g14980
Glyma03g15020
Glyma03g15030
Glyma03g15040
Glyma03g15050
Glyma03g15130
Glyma03g15800
Glyma03g15810
Glyma03g15820
Glyma03g15830
Glyma03g15850
Glyma03g15860
Glyma03g15870
Glyma03g15880
Glyma03g15890
Glyma03g15910
Glyma03g15930
Glyma03g16130
Glyma03g16140
Glyma03g16160
Glyma03g16200
Glyma03g16210
Glyma03g16220
Glyma03g16240
Glyma03g16250
Glyma03g16290
Glyma03g16310
Glyma03g16360
Glyma03g16400
Glyma03g16410
Glyma03g16440
Glyma03g16450
Glyma03g16460
Glyma03g16510
Glyma03g16580
Glyma03g16600
Glyma03g16610
Glyma03g16620
Glyma03g16630
Glyma03g16660
Glyma03g16690
Glyma03g16890
Glyma03g16980
Glyma03g17000
Glyma03g17010
Glyma03g17020
Glyma03g17030
Glyma03g17260
Glyma03g17280
Glyma03g17290
Glyma03g17300
Glyma03g17310
Glyma03g17320
Glyma03g17330
Glyma03g17340
Glyma03g17360
Glyma03g17400
Glyma03g17410
Glyma03g17420
Glyma03g17450
Glyma03g17870
Glyma03g17920
Glyma03g17950
Glyma03g17960
Glyma03g17970
Glyma03g18410
Glyma03g18430
Glyma03g18650
Glyma03g18670
Glyma03g18710
Glyma03g18720
Glyma03g18730
Glyma03g18740
Glyma03g18750
Glyma03g18770
Glyma03g18990
Glyma03g19010
Glyma03g19030
Glyma03g19040
Glyma03g19260
Glyma03g19460
Glyma03g19470
Glyma03g19480
Glyma03g19680
Glyma03g19690
Glyma03g19700
Glyma03g19720
Glyma03g19740
Glyma03g19780
Glyma03g19790
Glyma03g19800
Glyma03g19810
Glyma03g19830
Glyma03g19840
Glyma03g19850
Glyma03g19880
Glyma03g19890
Glyma03g19920
Glyma03g20140
Glyma03g20150
Glyma03g20160
Glyma03g20170
Glyma03g20380
Glyma03g20420
Glyma03g20630
Glyma03g20860
Glyma03g20870
Glyma03g20880
Glyma03g21130
Glyma03g21140
Glyma03g21340
Glyma03g21540
Glyma03g21610
Glyma03g21620
Glyma03g21640
Glyma03g21650
Glyma03g21680
Glyma03g21690
Glyma03g21700
Glyma03g21710
Glyma03g21730
Glyma03g21770
Glyma03g22050
Glyma03g22060
Glyma03g22070
Glyma03g22090
Glyma03g22110
Glyma03g22120
Glyma03g22130
Glyma03g22180
Glyma03g22190
Glyma03g22200
Glyma03g22210
Glyma03g22220
Glyma03g22230
Glyma03g22260
Glyma03g22300
Glyma03g22310
Glyma03g22320
Glyma03g22330
Glyma03g22340
Glyma03g22360
Glyma03g22370
Glyma03g22390
Glyma03g22400
Glyma03g22410
Glyma03g22450
Glyma03g22480
Glyma03g22560
Glyma03g22600
Glyma03g22610
Glyma03g22620
Glyma03g22640
Glyma03g22650
Glyma03g22670
Glyma03g22700
Glyma03g22710
Glyma03g22740
Glyma03g22780
Glyma03g22790
Glyma03g22860
Glyma03g22930
Glyma03g22960
Glyma03g23260
Glyma03g23280
Glyma03g23290
Glyma03g23310
Glyma03g23330
Glyma03g23390
Glyma03g23430
Glyma03g23480
Glyma03g23740
Glyma03g23750
Glyma03g23760
Glyma03g23770
Glyma03g23780
Glyma03g23830
Glyma03g23840
Glyma03g23850
Glyma03g23860
Glyma03g23870
Glyma03g23880
Glyma03g23890
Glyma03g23900
Glyma03g23910
Glyma03g23950
Glyma03g23960
Glyma03g23970
Glyma03g24020
Glyma03g24040
Glyma03g24050
Glyma03g24060
Glyma03g24070
Glyma03g24080
Glyma03g24110
Glyma03g24120
Glyma03g24170
Glyma03g24180
Glyma03g24210
Glyma03g24220
Glyma03g24250
Glyma03g24260
Glyma03g24270
Glyma03g24280
Glyma03g24290
Glyma03g24300
Glyma03g24320
Glyma03g24330
Glyma03g24400
Glyma03g24440
Glyma03g24450
Glyma03g24460
Glyma03g24490
Glyma03g24530
Glyma03g24540
Glyma03g24570
Glyma03g24600
Glyma03g24610
Glyma03g24630
Glyma03g24660
Glyma03g24710
Glyma03g24720
Glyma03g24730
Glyma03g24800
Glyma03g24820
Glyma03g24840
Glyma03g24850
Glyma03g24880
Glyma03g24890
Glyma03g24900
Glyma03g24930
Glyma03g24940
Glyma03g24950
Glyma03g24970
Glyma03g24980
Glyma03g24990
Glyma03g25000
Glyma03g25010
Glyma03g25020
Glyma03g25030
Glyma03g25060
Glyma03g25070
Glyma03g25080
Glyma03g25100
Glyma03g25110
Glyma03g25160
Glyma03g25190
Glyma03g25200
Glyma03g25210
Glyma03g25230
Glyma03g25280
Glyma03g25340
Glyma03g25370
Glyma03g25380
Glyma03g25390
Glyma03g25410
Glyma03g25490
Glyma03g25510
Glyma03g25520
Glyma03g25540
Glyma03g25550
Glyma03g25590
Glyma03g25600
Glyma03g25620
Glyma03g25630
Glyma03g25640
Glyma03g25650
Glyma03g25660
Glyma03g25670
Glyma03g25680
Glyma03g25690
Glyma03g25700
Glyma03g25720
Glyma03g25730
Glyma03g25740
Glyma03g25750
Glyma03g25770
Glyma03g25790
Glyma03g25800
Glyma03g25810
Glyma03g25820
Glyma03g26060
Glyma03g26070
Glyma03g26080
Glyma03g26090
Glyma03g26100
Glyma03g26110
Glyma03g26120
Glyma03g26160
Glyma03g26180
Glyma03g26200
Glyma03g26210
Glyma03g26230
Glyma03g26240
Glyma03g26290
Glyma03g26300
Glyma03g26310
Glyma03g26370
Glyma03g26380
Glyma03g26390
Glyma03g26450
Glyma03g26480
Glyma03g26520
Glyma03g26530
Glyma03g26580
Glyma03g26590
Glyma03g26620
Glyma03g26630
Glyma03g26640
Glyma03g26650
Glyma03g26660
Glyma03g26670
Glyma03g26680
Glyma03g26690
Glyma03g26700
Glyma03g26710
Glyma03g26720
Glyma03g26740
Glyma03g26750
Glyma03g26760
Glyma03g26770
Glyma03g26780
Glyma03g26790
Glyma03g26810
Glyma03g26820
Glyma03g26830
Glyma03g26850
Glyma03g26890
Glyma03g26910
Glyma03g26940
Glyma03g26980
Glyma03g26990
Glyma03g27020
Glyma03g27030
Glyma03g27050
Glyma03g27110
Glyma03g27120
Glyma03g27150
Glyma03g27180
Glyma03g27200
Glyma03g27210
Glyma03g27220
Glyma03g27230
Glyma03g27240
Glyma03g27250
Glyma03g27260
Glyma03g27270
Glyma03g27280
Glyma03g27290
Glyma03g27300
Glyma03g27330
Glyma03g27340
Glyma03g27360
Glyma03g27380
Glyma03g27400
Glyma03g27410
Glyma03g27420
Glyma03g27430
Glyma03g27440
Glyma03g27450
Glyma03g27460
Glyma03g27470
Glyma03g27490
Glyma03g27500
Glyma03g27510
Glyma03g27520
Glyma03g27530
Glyma03g27560
Glyma03g27570
Glyma03g27580
Glyma03g27590
Glyma03g27600
Glyma03g27610
Glyma03g27620
Glyma03g27630
Glyma03g27640
Glyma03g27660
Glyma03g27670
Glyma03g27680
Glyma03g27690
Glyma03g27740
Glyma03g27750
Glyma03g27760
Glyma03g27770
Glyma03g27780
Glyma03g27790
Glyma03g27800
Glyma03g27830
Glyma03g27840
Glyma03g27850
Glyma03g27860
Glyma03g27880
Glyma03g27890
Glyma03g27900
Glyma03g27910
Glyma03g27920
Glyma03g27940
Glyma03g27950
Glyma03g27960
Glyma03g27970
Glyma03g28000
Glyma03g28040
Glyma03g28050
Glyma03g28060
Glyma03g28080
Glyma03g28090
Glyma03g28100
Glyma03g28110
Glyma03g28120
Glyma03g28130
Glyma03g28140
Glyma03g28150
Glyma03g28180
Glyma03g28190
Glyma03g28200
Glyma03g28210
Glyma03g28220
Glyma03g28230
Glyma03g28240
Glyma03g28260
Glyma03g28270
Glyma03g28280
Glyma03g28290
Glyma03g28300
Glyma03g28310
Glyma03g28320
Glyma03g28330
Glyma03g28360
Glyma03g28380
Glyma03g28390
Glyma03g28400
Glyma03g28410
Glyma03g28430
Glyma03g28440
Glyma03g28450
Glyma03g28460
Glyma03g28470
Glyma03g28480
Glyma03g28490
Glyma03g28500
Glyma03g28510
Glyma03g28520
Glyma03g28530
Glyma03g28540
Glyma03g28550
Glyma03g28570
Glyma03g28580
Glyma03g28590
Glyma03g28600
Glyma03g28610
Glyma03g28620
Glyma03g28630
Glyma03g28640
Glyma03g28650
Glyma03g28660
Glyma03g28670
Glyma03g28680
Glyma03g28690
Glyma03g28700
Glyma03g28710
Glyma03g28720
Glyma03g28730
Glyma03g28740
Glyma03g28750
Glyma03g28760
Glyma03g28770
Glyma03g28780
Glyma03g28810
Glyma03g28820
Glyma03g28830
Glyma03g28840
Glyma03g28850
Glyma03g28860
Glyma03g28870
Glyma03g28880
Glyma03g28890
Glyma03g28910
Glyma03g28920
Glyma03g28930
Glyma03g28950
Glyma03g28960
Glyma03g28970
Glyma03g28980
Glyma03g28990
Glyma03g29000
Glyma03g29010
Glyma03g29020
Glyma03g29040
Glyma03g29050
Glyma03g29060
Glyma03g29070
Glyma03g29080
Glyma03g29090
Glyma03g29100
Glyma03g29110
Glyma03g29130
Glyma03g29140
Glyma03g29150
Glyma03g29160
Glyma03g29170
Glyma03g29180
Glyma03g29190
Glyma03g29210
Glyma03g29220
Glyma03g29230
Glyma03g29240
Glyma03g29250
Glyma03g29260
Glyma03g29270
Glyma03g29280
Glyma03g29290
Glyma03g29300
Glyma03g29310
Glyma03g29320
Glyma03g29330
Glyma03g29350
Glyma03g29370
Glyma03g29380
Glyma03g29390
Glyma03g29400
Glyma03g29410
Glyma03g29440
Glyma03g29450
Glyma03g29460
Glyma03g29470
Glyma03g29480
Glyma03g29490
Glyma03g29500
Glyma03g29510
Glyma03g29520
Glyma03g29540
Glyma03g29550
Glyma03g29560
Glyma03g29570
Glyma03g29590
Glyma03g29600
Glyma03g29610
Glyma03g29620
Glyma03g29630
Glyma03g29640
Glyma03g29650
Glyma03g29660
Glyma03g29670
Glyma03g29690
Glyma03g29700
Glyma03g29710
Glyma03g29730
Glyma03g29740
Glyma03g29750
Glyma03g29760
Glyma03g29770
Glyma03g29780
Glyma03g29790
Glyma03g29800
Glyma03g29810
Glyma03g29820
Glyma03g29830
Glyma03g29840
Glyma03g29850
Glyma03g29860
Glyma03g29870
Glyma03g29880
Glyma03g29890
Glyma03g29900
Glyma03g29910
Glyma03g29920
Glyma03g29930
Glyma03g29940
Glyma03g29950
Glyma03g29960
Glyma03g29970
Glyma03g29980
Glyma03g30010
Glyma03g30020
Glyma03g30030
Glyma03g30040
Glyma03g30050
Glyma03g30070
Glyma03g30080
Glyma03g30100
Glyma03g30110
Glyma03g30120
Glyma03g30130
Glyma03g30140
Glyma03g30150
Glyma03g30160
Glyma03g30170
Glyma03g30180
Glyma03g30190
Glyma03g30200
Glyma03g30210
Glyma03g30220
Glyma03g30230
Glyma03g30240
Glyma03g30250
Glyma03g30260
Glyma03g30270
Glyma03g30280
Glyma03g30290
Glyma03g30300
Glyma03g30310
Glyma03g30320
Glyma03g30330
Glyma03g30340
Glyma03g30360
Glyma03g30370
Glyma03g30380
Glyma03g30390
Glyma03g30400
Glyma03g30420
Glyma03g30430
Glyma03g30440
Glyma03g30450
Glyma03g30460
Glyma03g30480
Glyma03g30490
Glyma03g30510
Glyma03g30520
Glyma03g30530
Glyma03g30540
Glyma03g30550
Glyma03g30560
Glyma03g30570
Glyma03g30580
Glyma03g30590
Glyma03g30600
Glyma03g30610
Glyma03g30620
Glyma03g30630
Glyma03g30640
Glyma03g30650
Glyma03g30660
Glyma03g30700
Glyma03g30710
Glyma03g30720
Glyma03g30730
Glyma03g30740
Glyma03g30750
Glyma03g30760
Glyma03g30770
Glyma03g30780
Glyma03g30790
Glyma03g30800
Glyma03g30810
Glyma03g30830
Glyma03g30850
Glyma03g30860
Glyma03g30870
Glyma03g30880
Glyma03g30890
Glyma03g30900
Glyma03g30910
Glyma03g30920
Glyma03g30930
Glyma03g30940
Glyma03g30950
Glyma03g30960
Glyma03g30970
Glyma03g30980
Glyma03g30990
Glyma03g31000
Glyma03g31010
Glyma03g31020
Glyma03g31030
Glyma03g31040
Glyma03g31050
Glyma03g31060
Glyma03g31070
Glyma03g31090
Glyma03g31100
Glyma03g31110
Glyma03g31120
Glyma03g31130
Glyma03g31140
Glyma03g31150
Glyma03g31160
Glyma03g31170
Glyma03g31180
Glyma03g31190
Glyma03g31200
Glyma03g31210
Glyma03g31220
Glyma03g31230
Glyma03g31240
Glyma03g31250
Glyma03g31260
Glyma03g31270
Glyma03g31280
Glyma03g31290
Glyma03g31310
Glyma03g31320
Glyma03g31330
Glyma03g31340
Glyma03g31350
Glyma03g31360
Glyma03g31370
Glyma03g31380
Glyma03g31390
Glyma03g31410
Glyma03g31420
Glyma03g31430
Glyma03g31440
Glyma03g31450
Glyma03g31460
Glyma03g31470
Glyma03g31480
Glyma03g31490
Glyma03g31500
Glyma03g31510
Glyma03g31520
Glyma03g31530
Glyma03g31550
Glyma03g31560
Glyma03g31570
Glyma03g31580
Glyma03g31590
Glyma03g31600
Glyma03g31610
Glyma03g31620
Glyma03g31630
Glyma03g31640
Glyma03g31650
Glyma03g31660
Glyma03g31670
Glyma03g31680
Glyma03g31690
Glyma03g31700
Glyma03g31710
Glyma03g31740
Glyma03g31750
Glyma03g31760
Glyma03g31790
Glyma03g31800
Glyma03g31810
Glyma03g31820
Glyma03g31830
Glyma03g31860
Glyma03g31870
Glyma03g31880
Glyma03g31890
Glyma03g31910
Glyma03g31930
Glyma03g31940
Glyma03g31950
Glyma03g31960
Glyma03g31970
Glyma03g31980
Glyma03g31990
Glyma03g32000
Glyma03g32010
Glyma03g32020
Glyma03g32030
Glyma03g32040
Glyma03g32060
Glyma03g32070
Glyma03g32090
Glyma03g32100
Glyma03g32110
Glyma03g32120
Glyma03g32130
Glyma03g32140
Glyma03g32150
Glyma03g32160
Glyma03g32170
Glyma03g32180
Glyma03g32200
Glyma03g32210
Glyma03g32220
Glyma03g32230
Glyma03g32240
Glyma03g32250
Glyma03g32260
Glyma03g32270
Glyma03g32280
Glyma03g32290
Glyma03g32320
Glyma03g32330
Glyma03g32340
Glyma03g32350
Glyma03g32360
Glyma03g32370
Glyma03g32380
Glyma03g32390
Glyma03g32400
Glyma03g32410
Glyma03g32420
Glyma03g32430
Glyma03g32440
Glyma03g32450
Glyma03g32460
Glyma03g32470
Glyma03g32480
Glyma03g32490
Glyma03g32500
Glyma03g32510
Glyma03g32520
Glyma03g32530
Glyma03g32540
Glyma03g32550
Glyma03g32560
Glyma03g32570
Glyma03g32580
Glyma03g32590
Glyma03g32600
Glyma03g32610
Glyma03g32620
Glyma03g32630
Glyma03g32640
Glyma03g32650
Glyma03g32660
Glyma03g32670
Glyma03g32680
Glyma03g32690
Glyma03g32700
Glyma03g32710
Glyma03g32720
Glyma03g32730
Glyma03g32740
Glyma03g32750
Glyma03g32760
Glyma03g32800
Glyma03g32810
Glyma03g32820
Glyma03g32830
Glyma03g32840
Glyma03g32850
Glyma03g32860
Glyma03g32870
Glyma03g32890
Glyma03g32900
Glyma03g32910
Glyma03g32920
Glyma03g32930
Glyma03g32940
Glyma03g32950
Glyma03g32960
Glyma03g32970
Glyma03g32980
Glyma03g32990
Glyma03g33000
Glyma03g33010
Glyma03g33020
Glyma03g33040
Glyma03g33070
Glyma03g33080
Glyma03g33090
Glyma03g33100
Glyma03g33110
Glyma03g33120
Glyma03g33130
Glyma03g33140
Glyma03g33150
Glyma03g33160
Glyma03g33170
Glyma03g33180
Glyma03g33190
Glyma03g33210
Glyma03g33220
Glyma03g33230
Glyma03g33240
Glyma03g33250
Glyma03g33260
Glyma03g33270
Glyma03g33280
Glyma03g33290
Glyma03g33300
Glyma03g33310
Glyma03g33320
Glyma03g33330
Glyma03g33340
Glyma03g33360
Glyma03g33370
Glyma03g33380
Glyma03g33390
Glyma03g33400
Glyma03g33410
Glyma03g33420
Glyma03g33430
Glyma03g33440
Glyma03g33450
Glyma03g33460
Glyma03g33470
Glyma03g33480
Glyma03g33490
Glyma03g33520
Glyma03g33530
Glyma03g33540
Glyma03g33560
Glyma03g33570
Glyma03g33580
Glyma03g33590
Glyma03g33600
Glyma03g33610
Glyma03g33620
Glyma03g33630
Glyma03g33640
Glyma03g33650
Glyma03g33660
Glyma03g33670
Glyma03g33680
Glyma03g33690
Glyma03g33700
Glyma03g33710
Glyma03g33720
Glyma03g33730
Glyma03g33740
Glyma03g33750
Glyma03g33760
Glyma03g33770
Glyma03g33780
Glyma03g33790
Glyma03g33800
Glyma03g33810
Glyma03g33820
Glyma03g33830
Glyma03g33840
Glyma03g33850
Glyma03g33880
Glyma03g33890
Glyma03g33900
Glyma03g33910
Glyma03g33920
Glyma03g33940
Glyma03g33950
Glyma03g33960
Glyma03g33970
Glyma03g33980
Glyma03g33990
Glyma03g34000
Glyma03g34010
Glyma03g34020
Glyma03g34040
Glyma03g34050
Glyma03g34060
Glyma03g34070
Glyma03g34080
Glyma03g34090
Glyma03g34110
Glyma03g34120
Glyma03g34130
Glyma03g34140
Glyma03g34150
Glyma03g34160
Glyma03g34170
Glyma03g34180
Glyma03g34210
Glyma03g34230
Glyma03g34240
Glyma03g34250
Glyma03g34260
Glyma03g34270
Glyma03g34290
Glyma03g34300
Glyma03g34310
Glyma03g34320
Glyma03g34330
Glyma03g34340
Glyma03g34350
Glyma03g34360
Glyma03g34390
Glyma03g34410
Glyma03g34420
Glyma03g34430
Glyma03g34440
Glyma03g34460
Glyma03g34470
Glyma03g34480
Glyma03g34490
Glyma03g34500
Glyma03g34510
Glyma03g34530
Glyma03g34540
Glyma03g34560
Glyma03g34570
Glyma03g34580
Glyma03g34590
Glyma03g34600
Glyma03g34610
Glyma03g34630
Glyma03g34640
Glyma03g34650
Glyma03g34660
Glyma03g34670
Glyma03g34680
Glyma03g34700
Glyma03g34710
Glyma03g34720
Glyma03g34730
Glyma03g34740
Glyma03g34750
Glyma03g34760
Glyma03g34770
Glyma03g34780
Glyma03g34800
Glyma03g34810
Glyma03g34820
Glyma03g34830
Glyma03g34840
Glyma03g34850
Glyma03g34860
Glyma03g34880
Glyma03g34890
Glyma03g34900
Glyma03g34910
Glyma03g34920
Glyma03g34930
Glyma03g34940
Glyma03g34950
Glyma03g34960
Glyma03g34980
Glyma03g34990
Glyma03g35000
Glyma03g35010
Glyma03g35020
Glyma03g35030
Glyma03g35040
Glyma03g35050
Glyma03g35060
Glyma03g35070
Glyma03g35080
Glyma03g35090
Glyma03g35100
Glyma03g35110
Glyma03g35130
Glyma03g35140
Glyma03g35150
Glyma03g35160
Glyma03g35170
Glyma03g35180
Glyma03g35190
Glyma03g35200
Glyma03g35210
Glyma03g35220
Glyma03g35230
Glyma03g35250
Glyma03g35260
Glyma03g35270
Glyma03g35280
Glyma03g35290
Glyma03g35300
Glyma03g35310
Glyma03g35320
Glyma03g35330
Glyma03g35340
Glyma03g35350
Glyma03g35360
Glyma03g35370
Glyma03g35380
Glyma03g35390
Glyma03g35400
Glyma03g35410
Glyma03g35430
Glyma03g35440
Glyma03g35450
Glyma03g35460
Glyma03g35470
Glyma03g35480
Glyma03g35490
Glyma03g35500
Glyma03g35510
Glyma03g35520
Glyma03g35530
Glyma03g35540
Glyma03g35550
Glyma03g35560
Glyma03g35570
Glyma03g35580
Glyma03g35590
Glyma03g35600
Glyma03g35610
Glyma03g35620
Glyma03g35630
Glyma03g35640
Glyma03g35650
Glyma03g35660
Glyma03g35670
Glyma03g35680
Glyma03g35690
Glyma03g35700
Glyma03g35710
Glyma03g35720
Glyma03g35730
Glyma03g35740
Glyma03g35760
Glyma03g35770
Glyma03g35780
Glyma03g35790
Glyma03g35800
Glyma03g35810
Glyma03g35820
Glyma03g35830
Glyma03g35840
Glyma03g35850
Glyma03g35860
Glyma03g35870
Glyma03g35880
Glyma03g35900
Glyma03g35920
Glyma03g35930
Glyma03g35940
Glyma03g35950
Glyma03g35960
Glyma03g35970
Glyma03g35980
Glyma03g35990
Glyma03g36000
Glyma03g36010
Glyma03g36020
Glyma03g36030
Glyma03g36040
Glyma03g36050
Glyma03g36060
Glyma03g36070
Glyma03g36080
Glyma03g36100
Glyma03g36110
Glyma03g36120
Glyma03g36130
Glyma03g36140
Glyma03g36150
Glyma03g36160
Glyma03g36170
Glyma03g36180
Glyma03g36190
Glyma03g36200
Glyma03g36210
Glyma03g36220
Glyma03g36230
Glyma03g36240
Glyma03g36250
Glyma03g36260
Glyma03g36270
Glyma03g36280
Glyma03g36290
Glyma03g36300
Glyma03g36310
Glyma03g36330
Glyma03g36340
Glyma03g36350
Glyma03g36360
Glyma03g36370
Glyma03g36380
Glyma03g36390
Glyma03g36400
Glyma03g36410
Glyma03g36420
Glyma03g36430
Glyma03g36440
Glyma03g36450
Glyma03g36460
Glyma03g36470
Glyma03g36480
Glyma03g36490
Glyma03g36500
Glyma03g36510
Glyma03g36520
Glyma03g36530
Glyma03g36540
Glyma03g36550
Glyma03g36560
Glyma03g36570
Glyma03g36580
Glyma03g36590
Glyma03g36600
Glyma03g36610
Glyma03g36620
Glyma03g36630
Glyma03g36650
Glyma03g36660
Glyma03g36670
Glyma03g36700
Glyma03g36710
Glyma03g36720
Glyma03g36730
Glyma03g36740
Glyma03g36750
Glyma03g36760
Glyma03g36770
Glyma03g36780
Glyma03g36790
Glyma03g36800
Glyma03g36810
Glyma03g36820
Glyma03g36830
Glyma03g36840
Glyma03g36850
Glyma03g36860
Glyma03g36880
Glyma03g36890
Glyma03g36900
Glyma03g36910
Glyma03g36920
Glyma03g36930
Glyma03g36950
Glyma03g36960
Glyma03g36970
Glyma03g36980
Glyma03g36990
Glyma03g37000
Glyma03g37010
Glyma03g37020
Glyma03g37030
Glyma03g37040
Glyma03g37050
Glyma03g37060
Glyma03g37070
Glyma03g37080
Glyma03g37100
Glyma03g37110
Glyma03g37120
Glyma03g37130
Glyma03g37140
Glyma03g37150
Glyma03g37160
Glyma03g37170
Glyma03g37180
Glyma03g37190
Glyma03g37200
Glyma03g37210
Glyma03g37220
Glyma03g37230
Glyma03g37240
Glyma03g37250
Glyma03g37260
Glyma03g37280
Glyma03g37290
Glyma03g37300
Glyma03g37310
Glyma03g37320
Glyma03g37330
Glyma03g37340
Glyma03g37350
Glyma03g37360
Glyma03g37370
Glyma03g37380
Glyma03g37390
Glyma03g37400
Glyma03g37410
Glyma03g37420
Glyma03g37430
Glyma03g37450
Glyma03g37460
Glyma03g37470
Glyma03g37480
Glyma03g37490
Glyma03g37500
Glyma03g37510
Glyma03g37530
Glyma03g37540
Glyma03g37550
Glyma03g37560
Glyma03g37570
Glyma03g37580
Glyma03g37590
Glyma03g37600
Glyma03g37610
Glyma03g37620
Glyma03g37630
Glyma03g37640
Glyma03g37650
Glyma03g37660
Glyma03g37670
Glyma03g37690
Glyma03g37700
Glyma03g37710
Glyma03g37720
Glyma03g37730
Glyma03g37740
Glyma03g37750
Glyma03g37760
Glyma03g37770
Glyma03g37780
Glyma03g37790
Glyma03g37800
Glyma03g37810
Glyma03g37820
Glyma03g37830
Glyma03g37840
Glyma03g37850
Glyma03g37860
Glyma03g37870
Glyma03g37880
Glyma03g37890
Glyma03g37900
Glyma03g37910
Glyma03g37920
Glyma03g37930
Glyma03g37940
Glyma03g37950
Glyma03g37960
Glyma03g37980
Glyma03g37990
Glyma03g38000
Glyma03g38010
Glyma03g38020
Glyma03g38030
Glyma03g38040
Glyma03g38050
Glyma03g38060
Glyma03g38070
Glyma03g38080
Glyma03g38090
Glyma03g38100
Glyma03g38110
Glyma03g38120
Glyma03g38130
Glyma03g38140
Glyma03g38150
Glyma03g38160
Glyma03g38170
Glyma03g38180
Glyma03g38190
Glyma03g38200
Glyma03g38210
Glyma03g38220
Glyma03g38230
Glyma03g38240
Glyma03g38250
Glyma03g38260
Glyma03g38270
Glyma03g38280
Glyma03g38300
Glyma03g38310
Glyma03g38320
Glyma03g38330
Glyma03g38340
Glyma03g38350
Glyma03g38360
Glyma03g38370
Glyma03g38380
Glyma03g38390
Glyma03g38410
Glyma03g38420
Glyma03g38430
Glyma03g38440
Glyma03g38450
Glyma03g38460
Glyma03g38480
Glyma03g38490
Glyma03g38500
Glyma03g38510
Glyma03g38520
Glyma03g38530
Glyma03g38540
Glyma03g38550
Glyma03g38560
Glyma03g38570
Glyma03g38580
Glyma03g38590
Glyma03g38600
Glyma03g38610
Glyma03g38620
Glyma03g38630
Glyma03g38640
Glyma03g38650
Glyma03g38660
Glyma03g38670
Glyma03g38690
Glyma03g38710
Glyma03g38720
Glyma03g38730
Glyma03g38740
Glyma03g38750
Glyma03g38760
Glyma03g38770
Glyma03g38780
Glyma03g38800
Glyma03g38810
Glyma03g38820
Glyma03g38830
Glyma03g38850
Glyma03g38860
Glyma03g38870
Glyma03g38880
Glyma03g38890
Glyma03g38900
Glyma03g38910
Glyma03g38930
Glyma03g38940
Glyma03g38950
Glyma03g38960
Glyma03g38970
Glyma03g38980
Glyma03g38990
Glyma03g39000
Glyma03g39010
Glyma03g39030
Glyma03g39040
Glyma03g39050
Glyma03g39060
Glyma03g39070
Glyma03g39080
Glyma03g39090
Glyma03g39100
Glyma03g39110
Glyma03g39120
Glyma03g39130
Glyma03g39140
Glyma03g39150
Glyma03g39160
Glyma03g39170
Glyma03g39180
Glyma03g39190
Glyma03g39200
Glyma03g39210
Glyma03g39220
Glyma03g39230
Glyma03g39240
Glyma03g39250
Glyma03g39260
Glyma03g39290
Glyma03g39300
Glyma03g39310
Glyma03g39320
Glyma03g39330
Glyma03g39340
Glyma03g39350
Glyma03g39360
Glyma03g39370
Glyma03g39390
Glyma03g39400
Glyma03g39410
Glyma03g39420
Glyma03g39440
Glyma03g39450
Glyma03g39460
Glyma03g39480
Glyma03g39490
Glyma03g39500
Glyma03g39510
Glyma03g39520
Glyma03g39530
Glyma03g39540
Glyma03g39550
Glyma03g39560
Glyma03g39570
Glyma03g39580
Glyma03g39590
Glyma03g39600
Glyma03g39610
Glyma03g39620
Glyma03g39630
Glyma03g39640
Glyma03g39650
Glyma03g39670
Glyma03g39680
Glyma03g39690
Glyma03g39700
Glyma03g39710
Glyma03g39720
Glyma03g39730
Glyma03g39740
Glyma03g39750
Glyma03g39760
Glyma03g39770
Glyma03g39780
Glyma03g39790
Glyma03g39800
Glyma03g39810
Glyma03g39840
Glyma03g39850
Glyma03g39860
Glyma03g39870
Glyma03g39880
Glyma03g39890
Glyma03g39900
Glyma03g39910
Glyma03g39920
Glyma03g39930
Glyma03g39940
Glyma03g39950
Glyma03g39970
Glyma03g39980
Glyma03g39990
Glyma03g40000
Glyma03g40010
Glyma03g40020
Glyma03g40040
Glyma03g40050
Glyma03g40060
Glyma03g40070
Glyma03g40080
Glyma03g40090
Glyma03g40100
Glyma03g40110
Glyma03g40120
Glyma03g40130
Glyma03g40140
Glyma03g40150
Glyma03g40160
Glyma03g40170
Glyma03g40180
Glyma03g40190
Glyma03g40200
Glyma03g40210
Glyma03g40220
Glyma03g40230
Glyma03g40240
Glyma03g40250
Glyma03g40260
Glyma03g40270
Glyma03g40280
Glyma03g40290
Glyma03g40300
Glyma03g40310
Glyma03g40320
Glyma03g40330
Glyma03g40340
Glyma03g40350
Glyma03g40360
Glyma03g40380
Glyma03g40410
Glyma03g40420
Glyma03g40430
Glyma03g40440
Glyma03g40450
Glyma03g40470
Glyma03g40480
Glyma03g40490
Glyma03g40500
Glyma03g40510
Glyma03g40520
Glyma03g40530
Glyma03g40540
Glyma03g40550
Glyma03g40570
Glyma03g40580
Glyma03g40590
Glyma03g40600
Glyma03g40610
Glyma03g40620
Glyma03g40630
Glyma03g40640
Glyma03g40650
Glyma03g40660
Glyma03g40670
Glyma03g40680
Glyma03g40690
Glyma03g40700
Glyma03g40710
Glyma03g40720
Glyma03g40730
Glyma03g40740
Glyma03g40750
Glyma03g40760
Glyma03g40770
Glyma03g40780
Glyma03g40790
Glyma03g40800
Glyma03g40810
Glyma03g40820
Glyma03g40830
Glyma03g40840
Glyma03g40850
Glyma03g40860
Glyma03g40870
Glyma03g40880
Glyma03g40900
Glyma03g40910
Glyma03g40930
Glyma03g40940
Glyma03g40950
Glyma03g40960
Glyma03g40970
Glyma03g40980
Glyma03g40990
Glyma03g41020
Glyma03g41030
Glyma03g41040
Glyma03g41050
Glyma03g41060
Glyma03g41070
Glyma03g41080
Glyma03g41090
Glyma03g41100
Glyma03g41110
Glyma03g41120
Glyma03g41140
Glyma03g41150
Glyma03g41160
Glyma03g41170
Glyma03g41180
Glyma03g41190
Glyma03g41200
Glyma03g41210
Glyma03g41220
Glyma03g41230
Glyma03g41240
Glyma03g41250
Glyma03g41270
Glyma03g41280
Glyma03g41290
Glyma03g41310
Glyma03g41320
Glyma03g41330
Glyma03g41340
Glyma03g41350
Glyma03g41360
Glyma03g41380
Glyma03g41390
Glyma03g41400
Glyma03g41410
Glyma03g41420
Glyma03g41430
Glyma03g41440
Glyma03g41450
Glyma03g41460
Glyma03g41480
Glyma03g41490
Glyma03g41500
Glyma03g41510
Glyma03g41520
Glyma03g41530
Glyma03g41550
Glyma03g41560
Glyma03g41570
Glyma03g41580
Glyma03g41590
Glyma03g41600
Glyma03g41610
Glyma03g41620
Glyma03g41630
Glyma03g41640
Glyma03g41650
Glyma03g41660
Glyma03g41670
Glyma03g41680
Glyma03g41690
Glyma03g41700
Glyma03g41710
Glyma03g41720
Glyma03g41730
Glyma03g41740
Glyma03g41750
Glyma03g41760
Glyma03g41770
Glyma03g41780
Glyma03g41790
Glyma03g41800
Glyma03g41810
Glyma03g41830
Glyma03g41850
Glyma03g41860
Glyma03g41870
Glyma03g41880
Glyma03g41890
Glyma03g41900
Glyma03g41910
Glyma03g41920
Glyma03g41930
Glyma03g41940
Glyma03g41950
Glyma03g41970
Glyma03g41980
Glyma03g41990
Glyma03g42000
Glyma03g42010
Glyma03g42030
Glyma03g42040
Glyma03g42050
Glyma03g42060
Glyma03g42070
Glyma03g42080
Glyma03g42090
Glyma03g42100
Glyma03g42110
Glyma03g42130
Glyma03g42140
Glyma03g42150
Glyma03g42160
Glyma03g42170
Glyma03g42180
Glyma03g42190
Glyma03g42200
Glyma03g42210
Glyma03g42220
Glyma03g42230
Glyma03g42240
Glyma03g42250
Glyma03g42260
Glyma03g42270
Glyma03g42280
Glyma03g42290
Glyma03g42300
Glyma03g42310
Glyma03g42320
Glyma03g42330
Glyma03g42350
Glyma03g42360
Glyma03g42370
Glyma03g42380
Glyma03g42390
Glyma03g42400
Glyma03g42410
Glyma03g42420
Glyma03g42430
Glyma03g42440
Glyma03g42450
Glyma03g42470
Glyma03g42480
Glyma03g42490
Glyma03g42500
Glyma03g42510
Glyma03g42520
Glyma03g42530
Glyma03g42540
Glyma03g42550
Glyma03g42570
Glyma03g42580
Glyma0404s00200
Glyma0405s00200
Glyma0405s00220
Glyma0405s00230
Glyma0420s00200
Glyma0428s00200
Glyma0430s00200
Glyma0430s00210
Glyma0448s00200
Glyma0448s00210
Glyma0466s00200
Glyma0472s00200
Glyma04g00200
Glyma04g00210
Glyma04g00220
Glyma04g00230
Glyma04g00240
Glyma04g00250
Glyma04g00260
Glyma04g00270
Glyma04g00280
Glyma04g00290
Glyma04g00300
Glyma04g00310
Glyma04g00320
Glyma04g00330
Glyma04g00340
Glyma04g00350
Glyma04g00360
Glyma04g00370
Glyma04g00380
Glyma04g00390
Glyma04g00400
Glyma04g00410
Glyma04g00420
Glyma04g00430
Glyma04g00450
Glyma04g00460
Glyma04g00470
Glyma04g00480
Glyma04g00490
Glyma04g00500
Glyma04g00510
Glyma04g00520
Glyma04g00530
Glyma04g00550
Glyma04g00560
Glyma04g00570
Glyma04g00580
Glyma04g00590
Glyma04g00600
Glyma04g00610
Glyma04g00620
Glyma04g00630
Glyma04g00640
Glyma04g00650
Glyma04g00660
Glyma04g00670
Glyma04g00680
Glyma04g00690
Glyma04g00700
Glyma04g00710
Glyma04g00720
Glyma04g00730
Glyma04g00740
Glyma04g00750
Glyma04g00760
Glyma04g00770
Glyma04g00780
Glyma04g00790
Glyma04g00810
Glyma04g00830
Glyma04g00840
Glyma04g00850
Glyma04g00890
Glyma04g00900
Glyma04g00910
Glyma04g00920
Glyma04g00930
Glyma04g00940
Glyma04g00950
Glyma04g00960
Glyma04g00980
Glyma04g00990
Glyma04g01000
Glyma04g01010
Glyma04g01020
Glyma04g01030
Glyma04g01040
Glyma04g01050
Glyma04g01060
Glyma04g01070
Glyma04g01090
Glyma04g01100
Glyma04g01110
Glyma04g01120
Glyma04g01130
Glyma04g01140
Glyma04g01150
Glyma04g01160
Glyma04g01170
Glyma04g01180
Glyma04g01190
Glyma04g01200
Glyma04g01210
Glyma04g01220
Glyma04g01230
Glyma04g01240
Glyma04g01250
Glyma04g01260
Glyma04g01270
Glyma04g01300
Glyma04g01310
Glyma04g01320
Glyma04g01330
Glyma04g01350
Glyma04g01360
Glyma04g01370
Glyma04g01380
Glyma04g01390
Glyma04g01400
Glyma04g01410
Glyma04g01430
Glyma04g01440
Glyma04g01450
Glyma04g01460
Glyma04g01470
Glyma04g01480
Glyma04g01490
Glyma04g01500
Glyma04g01520
Glyma04g01530
Glyma04g01540
Glyma04g01550
Glyma04g01560
Glyma04g01580
Glyma04g01590
Glyma04g01600
Glyma04g01610
Glyma04g01620
Glyma04g01630
Glyma04g01640
Glyma04g01650
Glyma04g01660
Glyma04g01670
Glyma04g01680
Glyma04g01690
Glyma04g01700
Glyma04g01710
Glyma04g01720
Glyma04g01730
Glyma04g01740
Glyma04g01750
Glyma04g01760
Glyma04g01770
Glyma04g01800
Glyma04g01810
Glyma04g01820
Glyma04g01830
Glyma04g01840
Glyma04g01850
Glyma04g01860
Glyma04g01870
Glyma04g01890
Glyma04g01900
Glyma04g01910
Glyma04g01920
Glyma04g01930
Glyma04g01940
Glyma04g01950
Glyma04g01960
Glyma04g01970
Glyma04g01980
Glyma04g01990
Glyma04g02000
Glyma04g02010
Glyma04g02020
Glyma04g02030
Glyma04g02050
Glyma04g02060
Glyma04g02070
Glyma04g02080
Glyma04g02090
Glyma04g02100
Glyma04g02110
Glyma04g02120
Glyma04g02130
Glyma04g02140
Glyma04g02150
Glyma04g02160
Glyma04g02170
Glyma04g02180
Glyma04g02190
Glyma04g02200
Glyma04g02210
Glyma04g02220
Glyma04g02230
Glyma04g02240
Glyma04g02250
Glyma04g02260
Glyma04g02270
Glyma04g02280
Glyma04g02300
Glyma04g02320
Glyma04g02330
Glyma04g02340
Glyma04g02350
Glyma04g02360
Glyma04g02370
Glyma04g02380
Glyma04g02390
Glyma04g02400
Glyma04g02410
Glyma04g02420
Glyma04g02430
Glyma04g02440
Glyma04g02450
Glyma04g02460
Glyma04g02470
Glyma04g02480
Glyma04g02490
Glyma04g02500
Glyma04g02510
Glyma04g02520
Glyma04g02530
Glyma04g02540
Glyma04g02550
Glyma04g02560
Glyma04g02570
Glyma04g02580
Glyma04g02600
Glyma04g02610
Glyma04g02620
Glyma04g02630
Glyma04g02640
Glyma04g02650
Glyma04g02660
Glyma04g02670
Glyma04g02680
Glyma04g02690
Glyma04g02700
Glyma04g02720
Glyma04g02730
Glyma04g02740
Glyma04g02750
Glyma04g02760
Glyma04g02770
Glyma04g02780
Glyma04g02800
Glyma04g02810
Glyma04g02820
Glyma04g02830
Glyma04g02840
Glyma04g02850
Glyma04g02860
Glyma04g02880
Glyma04g02890
Glyma04g02900
Glyma04g02910
Glyma04g02920
Glyma04g02930
Glyma04g02940
Glyma04g02950
Glyma04g02960
Glyma04g02970
Glyma04g02980
Glyma04g02990
Glyma04g03000
Glyma04g03010
Glyma04g03020
Glyma04g03030
Glyma04g03040
Glyma04g03050
Glyma04g03060
Glyma04g03070
Glyma04g03080
Glyma04g03090
Glyma04g03100
Glyma04g03110
Glyma04g03120
Glyma04g03130
Glyma04g03140
Glyma04g03150
Glyma04g03160
Glyma04g03170
Glyma04g03180
Glyma04g03190
Glyma04g03200
Glyma04g03210
Glyma04g03220
Glyma04g03230
Glyma04g03240
Glyma04g03250
Glyma04g03260
Glyma04g03270
Glyma04g03280
Glyma04g03290
Glyma04g03310
Glyma04g03320
Glyma04g03330
Glyma04g03340
Glyma04g03350
Glyma04g03370
Glyma04g03380
Glyma04g03390
Glyma04g03400
Glyma04g03410
Glyma04g03420
Glyma04g03430
Glyma04g03440
Glyma04g03450
Glyma04g03460
Glyma04g03470
Glyma04g03480
Glyma04g03490
Glyma04g03500
Glyma04g03510
Glyma04g03520
Glyma04g03540
Glyma04g03550
Glyma04g03560
Glyma04g03570
Glyma04g03580
Glyma04g03590
Glyma04g03600
Glyma04g03610
Glyma04g03620
Glyma04g03630
Glyma04g03640
Glyma04g03650
Glyma04g03660
Glyma04g03670
Glyma04g03680
Glyma04g03690
Glyma04g03700
Glyma04g03710
Glyma04g03720
Glyma04g03730
Glyma04g03740
Glyma04g03750
Glyma04g03760
Glyma04g03770
Glyma04g03780
Glyma04g03790
Glyma04g03800
Glyma04g03810
Glyma04g03820
Glyma04g03830
Glyma04g03840
Glyma04g03850
Glyma04g03860
Glyma04g03870
Glyma04g03880
Glyma04g03890
Glyma04g03900
Glyma04g03910
Glyma04g03920
Glyma04g03930
Glyma04g03940
Glyma04g03950
Glyma04g03960
Glyma04g03970
Glyma04g03980
Glyma04g03990
Glyma04g04000
Glyma04g04020
Glyma04g04030
Glyma04g04040
Glyma04g04050
Glyma04g04060
Glyma04g04070
Glyma04g04080
Glyma04g04090
Glyma04g04100
Glyma04g04110
Glyma04g04120
Glyma04g04130
Glyma04g04140
Glyma04g04150
Glyma04g04160
Glyma04g04170
Glyma04g04180
Glyma04g04190
Glyma04g04200
Glyma04g04210
Glyma04g04220
Glyma04g04230
Glyma04g04240
Glyma04g04250
Glyma04g04260
Glyma04g04270
Glyma04g04280
Glyma04g04290
Glyma04g04300
Glyma04g04310
Glyma04g04320
Glyma04g04330
Glyma04g04350
Glyma04g04380
Glyma04g04390
Glyma04g04400
Glyma04g04420
Glyma04g04440
Glyma04g04450
Glyma04g04460
Glyma04g04470
Glyma04g04480
Glyma04g04490
Glyma04g04500
Glyma04g04510
Glyma04g04530
Glyma04g04540
Glyma04g04560
Glyma04g04570
Glyma04g04580
Glyma04g04590
Glyma04g04600
Glyma04g04610
Glyma04g04620
Glyma04g04630
Glyma04g04640
Glyma04g04650
Glyma04g04660
Glyma04g04670
Glyma04g04680
Glyma04g04690
Glyma04g04700
Glyma04g04710
Glyma04g04720
Glyma04g04730
Glyma04g04740
Glyma04g04750
Glyma04g04760
Glyma04g04770
Glyma04g04780
Glyma04g04790
Glyma04g04810
Glyma04g04820
Glyma04g04830
Glyma04g04840
Glyma04g04850
Glyma04g04860
Glyma04g04870
Glyma04g04880
Glyma04g04890
Glyma04g04900
Glyma04g04910
Glyma04g04920
Glyma04g04930
Glyma04g04940
Glyma04g04960
Glyma04g04970
Glyma04g04980
Glyma04g04990
Glyma04g05000
Glyma04g05010
Glyma04g05020
Glyma04g05030
Glyma04g05040
Glyma04g05050
Glyma04g05060
Glyma04g05070
Glyma04g05080
Glyma04g05090
Glyma04g05100
Glyma04g05110
Glyma04g05120
Glyma04g05140
Glyma04g05150
Glyma04g05160
Glyma04g05170
Glyma04g05180
Glyma04g05190
Glyma04g05200
Glyma04g05210
Glyma04g05220
Glyma04g05230
Glyma04g05240
Glyma04g05250
Glyma04g05260
Glyma04g05270
Glyma04g05280
Glyma04g05290
Glyma04g05300
Glyma04g05320
Glyma04g05330
Glyma04g05340
Glyma04g05350
Glyma04g05360
Glyma04g05370
Glyma04g05380
Glyma04g05390
Glyma04g05410
Glyma04g05420
Glyma04g05430
Glyma04g05440
Glyma04g05450
Glyma04g05460
Glyma04g05470
Glyma04g05480
Glyma04g05490
Glyma04g05500
Glyma04g05510
Glyma04g05520
Glyma04g05530
Glyma04g05540
Glyma04g05550
Glyma04g05560
Glyma04g05570
Glyma04g05580
Glyma04g05590
Glyma04g05600
Glyma04g05620
Glyma04g05630
Glyma04g05640
Glyma04g05650
Glyma04g05660
Glyma04g05670
Glyma04g05680
Glyma04g05690
Glyma04g05700
Glyma04g05710
Glyma04g05720
Glyma04g05740
Glyma04g05750
Glyma04g05760
Glyma04g05780
Glyma04g05790
Glyma04g05800
Glyma04g05810
Glyma04g05820
Glyma04g05840
Glyma04g05850
Glyma04g05860
Glyma04g05870
Glyma04g05880
Glyma04g05890
Glyma04g05900
Glyma04g05910
Glyma04g05920
Glyma04g05940
Glyma04g05960
Glyma04g05970
Glyma04g05980
Glyma04g05990
Glyma04g06000
Glyma04g06010
Glyma04g06020
Glyma04g06030
Glyma04g06040
Glyma04g06060
Glyma04g06070
Glyma04g06080
Glyma04g06100
Glyma04g06110
Glyma04g06120
Glyma04g06130
Glyma04g06150
Glyma04g06160
Glyma04g06170
Glyma04g06190
Glyma04g06200
Glyma04g06210
Glyma04g06220
Glyma04g06230
Glyma04g06240
Glyma04g06250
Glyma04g06260
Glyma04g06270
Glyma04g06280
Glyma04g06310
Glyma04g06320
Glyma04g06330
Glyma04g06340
Glyma04g06350
Glyma04g06360
Glyma04g06370
Glyma04g06380
Glyma04g06390
Glyma04g06400
Glyma04g06410
Glyma04g06420
Glyma04g06430
Glyma04g06440
Glyma04g06450
Glyma04g06460
Glyma04g06480
Glyma04g06500
Glyma04g06520
Glyma04g06530
Glyma04g06540
Glyma04g06550
Glyma04g06560
Glyma04g06570
Glyma04g06580
Glyma04g06590
Glyma04g06600
Glyma04g06610
Glyma04g06620
Glyma04g06630
Glyma04g06640
Glyma04g06650
Glyma04g06660
Glyma04g06670
Glyma04g06680
Glyma04g06690
Glyma04g06700
Glyma04g06710
Glyma04g06720
Glyma04g06740
Glyma04g06750
Glyma04g06760
Glyma04g06770
Glyma04g06780
Glyma04g06790
Glyma04g06800
Glyma04g06810
Glyma04g06820
Glyma04g06840
Glyma04g06850
Glyma04g06860
Glyma04g06870
Glyma04g06880
Glyma04g06890
Glyma04g06900
Glyma04g06910
Glyma04g06920
Glyma04g06930
Glyma04g06940
Glyma04g06950
Glyma04g06960
Glyma04g06970
Glyma04g06980
Glyma04g06990
Glyma04g07000
Glyma04g07010
Glyma04g07020
Glyma04g07030
Glyma04g07040
Glyma04g07050
Glyma04g07060
Glyma04g07070
Glyma04g07080
Glyma04g07090
Glyma04g07100
Glyma04g07110
Glyma04g07120
Glyma04g07130
Glyma04g07140
Glyma04g07150
Glyma04g07160
Glyma04g07170
Glyma04g07180
Glyma04g07190
Glyma04g07200
Glyma04g07210
Glyma04g07220
Glyma04g07230
Glyma04g07240
Glyma04g07250
Glyma04g07260
Glyma04g07270
Glyma04g07280
Glyma04g07290
Glyma04g07300
Glyma04g07310
Glyma04g07330
Glyma04g07340
Glyma04g07350
Glyma04g07360
Glyma04g07370
Glyma04g07380
Glyma04g07390
Glyma04g07400
Glyma04g07410
Glyma04g07420
Glyma04g07430
Glyma04g07440
Glyma04g07450
Glyma04g07460
Glyma04g07470
Glyma04g07480
Glyma04g07490
Glyma04g07500
Glyma04g07510
Glyma04g07520
Glyma04g07530
Glyma04g07540
Glyma04g07550
Glyma04g07560
Glyma04g07570
Glyma04g07580
Glyma04g07590
Glyma04g07600
Glyma04g07610
Glyma04g07620
Glyma04g07640
Glyma04g07650
Glyma04g07660
Glyma04g07670
Glyma04g07680
Glyma04g07690
Glyma04g07700
Glyma04g07720
Glyma04g07730
Glyma04g07740
Glyma04g07750
Glyma04g07760
Glyma04g07780
Glyma04g07790
Glyma04g07800
Glyma04g07810
Glyma04g07820
Glyma04g07830
Glyma04g07850
Glyma04g07860
Glyma04g07870
Glyma04g07900
Glyma04g07910
Glyma04g07920
Glyma04g07930
Glyma04g07940
Glyma04g07950
Glyma04g07960
Glyma04g07970
Glyma04g07980
Glyma04g07990
Glyma04g08000
Glyma04g08010
Glyma04g08020
Glyma04g08030
Glyma04g08040
Glyma04g08050
Glyma04g08060
Glyma04g08070
Glyma04g08080
Glyma04g08090
Glyma04g08100
Glyma04g08110
Glyma04g08120
Glyma04g08130
Glyma04g08150
Glyma04g08160
Glyma04g08170
Glyma04g08180
Glyma04g08190
Glyma04g08200
Glyma04g08210
Glyma04g08220
Glyma04g08230
Glyma04g08240
Glyma04g08250
Glyma04g08260
Glyma04g08270
Glyma04g08280
Glyma04g08290
Glyma04g08300
Glyma04g08310
Glyma04g08320
Glyma04g08330
Glyma04g08340
Glyma04g08350
Glyma04g08360
Glyma04g08370
Glyma04g08380
Glyma04g08390
Glyma04g08400
Glyma04g08410
Glyma04g08440
Glyma04g08450
Glyma04g08460
Glyma04g08470
Glyma04g08480
Glyma04g08490
Glyma04g08500
Glyma04g08510
Glyma04g08520
Glyma04g08530
Glyma04g08540
Glyma04g08550
Glyma04g08560
Glyma04g08570
Glyma04g08580
Glyma04g08590
Glyma04g08600
Glyma04g08610
Glyma04g08620
Glyma04g08640
Glyma04g08660
Glyma04g08670
Glyma04g08680
Glyma04g08690
Glyma04g08700
Glyma04g08710
Glyma04g08720
Glyma04g08730
Glyma04g08740
Glyma04g08750
Glyma04g08760
Glyma04g08770
Glyma04g08790
Glyma04g08800
Glyma04g08810
Glyma04g08820
Glyma04g08830
Glyma04g08880
Glyma04g08890
Glyma04g08900
Glyma04g08910
Glyma04g08920
Glyma04g08930
Glyma04g08940
Glyma04g08950
Glyma04g08960
Glyma04g08970
Glyma04g08980
Glyma04g08990
Glyma04g09000
Glyma04g09010
Glyma04g09030
Glyma04g09040
Glyma04g09060
Glyma04g09070
Glyma04g09080
Glyma04g09090
Glyma04g09100
Glyma04g09110
Glyma04g09120
Glyma04g09130
Glyma04g09150
Glyma04g09160
Glyma04g09170
Glyma04g09180
Glyma04g09200
Glyma04g09210
Glyma04g09220
Glyma04g09230
Glyma04g09240
Glyma04g09250
Glyma04g09260
Glyma04g09270
Glyma04g09290
Glyma04g09300
Glyma04g09310
Glyma04g09320
Glyma04g09330
Glyma04g09340
Glyma04g09350
Glyma04g09370
Glyma04g09380
Glyma04g09410
Glyma04g09460
Glyma04g09470
Glyma04g09480
Glyma04g09490
Glyma04g09500
Glyma04g09510
Glyma04g09520
Glyma04g09550
Glyma04g09560
Glyma04g09570
Glyma04g09580
Glyma04g09590
Glyma04g09600
Glyma04g09610
Glyma04g09620
Glyma04g09630
Glyma04g09640
Glyma04g09660
Glyma04g09670
Glyma04g09680
Glyma04g09690
Glyma04g09700
Glyma04g09710
Glyma04g09730
Glyma04g09740
Glyma04g09750
Glyma04g09760
Glyma04g09770
Glyma04g09780
Glyma04g09790
Glyma04g09800
Glyma04g09810
Glyma04g09820
Glyma04g09830
Glyma04g09840
Glyma04g09850
Glyma04g09860
Glyma04g09870
Glyma04g09880
Glyma04g09890
Glyma04g09900
Glyma04g09910
Glyma04g09920
Glyma04g09930
Glyma04g09950
Glyma04g09960
Glyma04g09970
Glyma04g09980
Glyma04g09990
Glyma04g10000
Glyma04g10030
Glyma04g10040
Glyma04g10050
Glyma04g10060
Glyma04g10070
Glyma04g10080
Glyma04g10090
Glyma04g10100
Glyma04g10110
Glyma04g10130
Glyma04g10140
Glyma04g10160
Glyma04g10170
Glyma04g10180
Glyma04g10190
Glyma04g10200
Glyma04g10210
Glyma04g10220
Glyma04g10230
Glyma04g10240
Glyma04g10250
Glyma04g10260
Glyma04g10270
Glyma04g10280
Glyma04g10300
Glyma04g10320
Glyma04g10330
Glyma04g10340
Glyma04g10370
Glyma04g10380
Glyma04g10390
Glyma04g10420
Glyma04g10430
Glyma04g10480
Glyma04g10490
Glyma04g10500
Glyma04g10510
Glyma04g10520
Glyma04g10530
Glyma04g10540
Glyma04g10550
Glyma04g10560
Glyma04g10570
Glyma04g10590
Glyma04g10600
Glyma04g10610
Glyma04g10630
Glyma04g10640
Glyma04g10650
Glyma04g10670
Glyma04g10680
Glyma04g10700
Glyma04g10710
Glyma04g10720
Glyma04g10730
Glyma04g10740
Glyma04g10750
Glyma04g10760
Glyma04g10780
Glyma04g10810
Glyma04g10820
Glyma04g10830
Glyma04g10850
Glyma04g10860
Glyma04g10870
Glyma04g10880
Glyma04g10890
Glyma04g10900
Glyma04g10910
Glyma04g10920
Glyma04g10930
Glyma04g10940
Glyma04g10950
Glyma04g10960
Glyma04g10970
Glyma04g10990
Glyma04g11000
Glyma04g11010
Glyma04g11020
Glyma04g11030
Glyma04g11040
Glyma04g11050
Glyma04g11060
Glyma04g11070
Glyma04g11080
Glyma04g11090
Glyma04g11110
Glyma04g11120
Glyma04g11130
Glyma04g11140
Glyma04g11150
Glyma04g11160
Glyma04g11180
Glyma04g11190
Glyma04g11200
Glyma04g11210
Glyma04g11220
Glyma04g11230
Glyma04g11240
Glyma04g11250
Glyma04g11260
Glyma04g11270
Glyma04g11290
Glyma04g11310
Glyma04g11330
Glyma04g11360
Glyma04g11370
Glyma04g11380
Glyma04g11400
Glyma04g11460
Glyma04g11480
Glyma04g11540
Glyma04g11550
Glyma04g11560
Glyma04g11570
Glyma04g11640
Glyma04g11870
Glyma04g12030
Glyma04g12040
Glyma04g12080
Glyma04g12100
Glyma04g12110
Glyma04g12120
Glyma04g12130
Glyma04g12150
Glyma04g12160
Glyma04g12170
Glyma04g12180
Glyma04g12200
Glyma04g12210
Glyma04g12230
Glyma04g12240
Glyma04g12260
Glyma04g12270
Glyma04g12290
Glyma04g12300
Glyma04g12320
Glyma04g12330
Glyma04g12340
Glyma04g12360
Glyma04g12370
Glyma04g12380
Glyma04g12450
Glyma04g12460
Glyma04g12470
Glyma04g12480
Glyma04g12490
Glyma04g12500
Glyma04g12510
Glyma04g12520
Glyma04g12530
Glyma04g12580
Glyma04g12600
Glyma04g12610
Glyma04g12630
Glyma04g12660
Glyma04g12680
Glyma04g12750
Glyma04g12770
Glyma04g12820
Glyma04g12830
Glyma04g12840
Glyma04g12850
Glyma04g12860
Glyma04g12890
Glyma04g12930
Glyma04g12950
Glyma04g12990
Glyma04g13010
Glyma04g13080
Glyma04g13090
Glyma04g13120
Glyma04g13150
Glyma04g13160
Glyma04g13180
Glyma04g13490
Glyma04g13500
Glyma04g13580
Glyma04g13590
Glyma04g13600
Glyma04g13650
Glyma04g13660
Glyma04g13670
Glyma04g13880
Glyma04g13920
Glyma04g13930
Glyma04g13940
Glyma04g13980
Glyma04g14010
Glyma04g14230
Glyma04g14240
Glyma04g14250
Glyma04g14260
Glyma04g14270
Glyma04g14280
Glyma04g14320
Glyma04g14330
Glyma04g14360
Glyma04g14380
Glyma04g14390
Glyma04g14440
Glyma04g14470
Glyma04g14500
Glyma04g14510
Glyma04g14520
Glyma04g14530
Glyma04g14560
Glyma04g14600
Glyma04g14630
Glyma04g14640
Glyma04g14650
Glyma04g14680
Glyma04g14710
Glyma04g14720
Glyma04g14730
Glyma04g14760
Glyma04g14770
Glyma04g14780
Glyma04g14790
Glyma04g14800
Glyma04g14810
Glyma04g14830
Glyma04g14840
Glyma04g14850
Glyma04g14860
Glyma04g14920
Glyma04g14940
Glyma04g14950
Glyma04g14960
Glyma04g14970
Glyma04g14980
Glyma04g14990
Glyma04g15000
Glyma04g15010
Glyma04g15040
Glyma04g15120
Glyma04g15130
Glyma04g15150
Glyma04g15160
Glyma04g15200
Glyma04g15250
Glyma04g15260
Glyma04g15300
Glyma04g15310
Glyma04g15330
Glyma04g15380
Glyma04g15390
Glyma04g15410
Glyma04g15420
Glyma04g15520
Glyma04g15530
Glyma04g15540
Glyma04g15580
Glyma04g15590
Glyma04g15820
Glyma04g15860
Glyma04g15890
Glyma04g15950
Glyma04g15960
Glyma04g15970
Glyma04g15990
Glyma04g16010
Glyma04g16020
Glyma04g16030
Glyma04g16040
Glyma04g16100
Glyma04g16110
Glyma04g16140
Glyma04g16150
Glyma04g16160
Glyma04g16170
Glyma04g16180
Glyma04g16190
Glyma04g16260
Glyma04g16270
Glyma04g16280
Glyma04g16330
Glyma04g16340
Glyma04g16350
Glyma04g16360
Glyma04g16390
Glyma04g16400
Glyma04g16410
Glyma04g16440
Glyma04g16640
Glyma04g16660
Glyma04g16670
Glyma04g16680
Glyma04g16720
Glyma04g16760
Glyma04g16810
Glyma04g16840
Glyma04g16850
Glyma04g16860
Glyma04g16870
Glyma04g16880
Glyma04g16890
Glyma04g16900
Glyma04g16980
Glyma04g17020
Glyma04g17050
Glyma04g17070
Glyma04g17300
Glyma04g17310
Glyma04g17320
Glyma04g17330
Glyma04g17340
Glyma04g17570
Glyma04g17590
Glyma04g17600
Glyma04g17650
Glyma04g17670
Glyma04g17680
Glyma04g17710
Glyma04g17730
Glyma04g17940
Glyma04g17950
Glyma04g18160
Glyma04g18410
Glyma04g18420
Glyma04g18430
Glyma04g18440
Glyma04g18690
Glyma04g18730
Glyma04g18940
Glyma04g18950
Glyma04g18960
Glyma04g18970
Glyma04g19010
Glyma04g19020
Glyma04g19030
Glyma04g19240
Glyma04g19450
Glyma04g19650
Glyma04g19870
Glyma04g19880
Glyma04g20330
Glyma04g20360
Glyma04g20390
Glyma04g20400
Glyma04g20610
Glyma04g20620
Glyma04g20630
Glyma04g20650
Glyma04g20850
Glyma04g20860
Glyma04g20870
Glyma04g21090
Glyma04g21330
Glyma04g21340
Glyma04g21360
Glyma04g21410
Glyma04g21450
Glyma04g21470
Glyma04g21680
Glyma04g21810
Glyma04g21900
Glyma04g21910
Glyma04g22110
Glyma04g22120
Glyma04g22190
Glyma04g22210
Glyma04g22220
Glyma04g22460
Glyma04g22470
Glyma04g22480
Glyma04g22780
Glyma04g22790
Glyma04g22800
Glyma04g22810
Glyma04g22820
Glyma04g23050
Glyma04g23110
Glyma04g23120
Glyma04g23530
Glyma04g23540
Glyma04g23550
Glyma04g23560
Glyma04g23760
Glyma04g23780
Glyma04g23980
Glyma04g23990
Glyma04g24030
Glyma04g24040
Glyma04g24070
Glyma04g24270
Glyma04g24280
Glyma04g24300
Glyma04g24320
Glyma04g24350
Glyma04g24360
Glyma04g24380
Glyma04g24410
Glyma04g24420
Glyma04g24430
Glyma04g24440
Glyma04g24650
Glyma04g24870
Glyma04g24880
Glyma04g24890
Glyma04g24900
Glyma04g24910
Glyma04g24920
Glyma04g24940
Glyma04g24950
Glyma04g24960
Glyma04g25170
Glyma04g25590
Glyma04g25800
Glyma04g26010
Glyma04g26020
Glyma04g26220
Glyma04g26230
Glyma04g26440
Glyma04g26780
Glyma04g26800
Glyma04g26810
Glyma04g26830
Glyma04g26840
Glyma04g27100
Glyma04g27110
Glyma04g27550
Glyma04g27560
Glyma04g27580
Glyma04g27640
Glyma04g27660
Glyma04g27730
Glyma04g27740
Glyma04g27810
Glyma04g28020
Glyma04g28420
Glyma04g28470
Glyma04g28480
Glyma04g28490
Glyma04g28560
Glyma04g28760
Glyma04g28970
Glyma04g29210
Glyma04g29220
Glyma04g29250
Glyma04g29470
Glyma04g29480
Glyma04g29490
Glyma04g29890
Glyma04g30110
Glyma04g30330
Glyma04g30340
Glyma04g30350
Glyma04g30380
Glyma04g30630
Glyma04g30640
Glyma04g30660
Glyma04g30870
Glyma04g30920
Glyma04g30950
Glyma04g30960
Glyma04g30970
Glyma04g30980
Glyma04g31180
Glyma04g31190
Glyma04g31200
Glyma04g31220
Glyma04g31240
Glyma04g31250
Glyma04g31690
Glyma04g31700
Glyma04g31730
Glyma04g31770
Glyma04g31800
Glyma04g31810
Glyma04g32060
Glyma04g32070
Glyma04g32080
Glyma04g32090
Glyma04g32120
Glyma04g32130
Glyma04g32140
Glyma04g32180
Glyma04g32190
Glyma04g32200
Glyma04g32230
Glyma04g32240
Glyma04g32250
Glyma04g32260
Glyma04g32270
Glyma04g32280
Glyma04g32290
Glyma04g32330
Glyma04g32340
Glyma04g32360
Glyma04g32390
Glyma04g32400
Glyma04g32410
Glyma04g32420
Glyma04g32430
Glyma04g32440
Glyma04g32450
Glyma04g32460
Glyma04g32470
Glyma04g32480
Glyma04g32490
Glyma04g32510
Glyma04g32540
Glyma04g32560
Glyma04g32570
Glyma04g32590
Glyma04g32600
Glyma04g32680
Glyma04g32690
Glyma04g32700
Glyma04g32710
Glyma04g32770
Glyma04g32860
Glyma04g32870
Glyma04g32880
Glyma04g32890
Glyma04g32920
Glyma04g32940
Glyma04g32950
Glyma04g32970
Glyma04g32990
Glyma04g33000
Glyma04g33010
Glyma04g33030
Glyma04g33040
Glyma04g33060
Glyma04g33080
Glyma04g33090
Glyma04g33110
Glyma04g33170
Glyma04g33180
Glyma04g33200
Glyma04g33210
Glyma04g33230
Glyma04g33270
Glyma04g33280
Glyma04g33290
Glyma04g33320
Glyma04g33330
Glyma04g33350
Glyma04g33360
Glyma04g33390
Glyma04g33400
Glyma04g33410
Glyma04g33430
Glyma04g33440
Glyma04g33460
Glyma04g33480
Glyma04g33540
Glyma04g33560
Glyma04g33570
Glyma04g33580
Glyma04g33590
Glyma04g33600
Glyma04g33610
Glyma04g33620
Glyma04g33640
Glyma04g33660
Glyma04g33700
Glyma04g33720
Glyma04g33740
Glyma04g33750
Glyma04g33760
Glyma04g33770
Glyma04g33800
Glyma04g33880
Glyma04g33890
Glyma04g33900
Glyma04g33910
Glyma04g33920
Glyma04g33930
Glyma04g33940
Glyma04g33950
Glyma04g33970
Glyma04g33990
Glyma04g34020
Glyma04g34080
Glyma04g34090
Glyma04g34120
Glyma04g34130
Glyma04g34140
Glyma04g34150
Glyma04g34160
Glyma04g34170
Glyma04g34190
Glyma04g34220
Glyma04g34250
Glyma04g34260
Glyma04g34270
Glyma04g34290
Glyma04g34310
Glyma04g34330
Glyma04g34340
Glyma04g34350
Glyma04g34360
Glyma04g34370
Glyma04g34420
Glyma04g34440
Glyma04g34450
Glyma04g34550
Glyma04g34560
Glyma04g34590
Glyma04g34600
Glyma04g34610
Glyma04g34620
Glyma04g34640
Glyma04g34660
Glyma04g34670
Glyma04g34680
Glyma04g34690
Glyma04g34720
Glyma04g34770
Glyma04g34790
Glyma04g34800
Glyma04g34810
Glyma04g34820
Glyma04g34830
Glyma04g34840
Glyma04g34850
Glyma04g34870
Glyma04g34880
Glyma04g34890
Glyma04g34900
Glyma04g34910
Glyma04g34920
Glyma04g34940
Glyma04g34950
Glyma04g34960
Glyma04g34980
Glyma04g35010
Glyma04g35020
Glyma04g35030
Glyma04g35040
Glyma04g35050
Glyma04g35060
Glyma04g35070
Glyma04g35080
Glyma04g35100
Glyma04g35110
Glyma04g35130
Glyma04g35140
Glyma04g35170
Glyma04g35180
Glyma04g35190
Glyma04g35210
Glyma04g35220
Glyma04g35230
Glyma04g35240
Glyma04g35250
Glyma04g35270
Glyma04g35320
Glyma04g35330
Glyma04g35340
Glyma04g35360
Glyma04g35380
Glyma04g35390
Glyma04g35400
Glyma04g35410
Glyma04g35470
Glyma04g35540
Glyma04g35560
Glyma04g35580
Glyma04g35590
Glyma04g35600
Glyma04g35630
Glyma04g35640
Glyma04g35650
Glyma04g35690
Glyma04g35700
Glyma04g35710
Glyma04g35730
Glyma04g35760
Glyma04g35770
Glyma04g35780
Glyma04g35790
Glyma04g35800
Glyma04g35810
Glyma04g35820
Glyma04g35830
Glyma04g35850
Glyma04g35860
Glyma04g35870
Glyma04g35880
Glyma04g35890
Glyma04g35900
Glyma04g35910
Glyma04g35940
Glyma04g35950
Glyma04g35960
Glyma04g35970
Glyma04g35980
Glyma04g35990
Glyma04g36000
Glyma04g36010
Glyma04g36040
Glyma04g36050
Glyma04g36070
Glyma04g36080
Glyma04g36090
Glyma04g36100
Glyma04g36110
Glyma04g36120
Glyma04g36140
Glyma04g36150
Glyma04g36160
Glyma04g36170
Glyma04g36180
Glyma04g36190
Glyma04g36200
Glyma04g36210
Glyma04g36230
Glyma04g36240
Glyma04g36250
Glyma04g36260
Glyma04g36270
Glyma04g36280
Glyma04g36290
Glyma04g36300
Glyma04g36310
Glyma04g36330
Glyma04g36350
Glyma04g36360
Glyma04g36380
Glyma04g36390
Glyma04g36400
Glyma04g36410
Glyma04g36420
Glyma04g36430
Glyma04g36440
Glyma04g36450
Glyma04g36460
Glyma04g36470
Glyma04g36480
Glyma04g36490
Glyma04g36500
Glyma04g36520
Glyma04g36540
Glyma04g36560
Glyma04g36570
Glyma04g36580
Glyma04g36600
Glyma04g36610
Glyma04g36620
Glyma04g36630
Glyma04g36670
Glyma04g36700
Glyma04g36710
Glyma04g36720
Glyma04g36750
Glyma04g36760
Glyma04g36770
Glyma04g36780
Glyma04g36790
Glyma04g36800
Glyma04g36810
Glyma04g36820
Glyma04g36830
Glyma04g36860
Glyma04g36870
Glyma04g36880
Glyma04g36890
Glyma04g36900
Glyma04g36910
Glyma04g36920
Glyma04g36930
Glyma04g36940
Glyma04g36950
Glyma04g36970
Glyma04g36980
Glyma04g36990
Glyma04g37000
Glyma04g37010
Glyma04g37020
Glyma04g37030
Glyma04g37040
Glyma04g37050
Glyma04g37110
Glyma04g37120
Glyma04g37130
Glyma04g37140
Glyma04g37150
Glyma04g37160
Glyma04g37180
Glyma04g37190
Glyma04g37200
Glyma04g37210
Glyma04g37220
Glyma04g37230
Glyma04g37240
Glyma04g37250
Glyma04g37260
Glyma04g37270
Glyma04g37290
Glyma04g37300
Glyma04g37310
Glyma04g37320
Glyma04g37330
Glyma04g37340
Glyma04g37350
Glyma04g37360
Glyma04g37370
Glyma04g37380
Glyma04g37390
Glyma04g37410
Glyma04g37420
Glyma04g37430
Glyma04g37440
Glyma04g37460
Glyma04g37470
Glyma04g37500
Glyma04g37510
Glyma04g37520
Glyma04g37530
Glyma04g37550
Glyma04g37560
Glyma04g37570
Glyma04g37590
Glyma04g37600
Glyma04g37620
Glyma04g37630
Glyma04g37640
Glyma04g37650
Glyma04g37660
Glyma04g37670
Glyma04g37690
Glyma04g37700
Glyma04g37710
Glyma04g37720
Glyma04g37730
Glyma04g37740
Glyma04g37750
Glyma04g37760
Glyma04g37770
Glyma04g37780
Glyma04g37790
Glyma04g37800
Glyma04g37810
Glyma04g37820
Glyma04g37830
Glyma04g37840
Glyma04g37850
Glyma04g37860
Glyma04g37900
Glyma04g37910
Glyma04g37920
Glyma04g37930
Glyma04g37940
Glyma04g37950
Glyma04g37960
Glyma04g37970
Glyma04g37990
Glyma04g38000
Glyma04g38010
Glyma04g38020
Glyma04g38040
Glyma04g38050
Glyma04g38060
Glyma04g38070
Glyma04g38090
Glyma04g38100
Glyma04g38110
Glyma04g38120
Glyma04g38130
Glyma04g38140
Glyma04g38150
Glyma04g38160
Glyma04g38170
Glyma04g38180
Glyma04g38190
Glyma04g38200
Glyma04g38230
Glyma04g38240
Glyma04g38260
Glyma04g38270
Glyma04g38280
Glyma04g38290
Glyma04g38300
Glyma04g38310
Glyma04g38320
Glyma04g38330
Glyma04g38340
Glyma04g38350
Glyma04g38360
Glyma04g38370
Glyma04g38380
Glyma04g38390
Glyma04g38400
Glyma04g38410
Glyma04g38420
Glyma04g38430
Glyma04g38440
Glyma04g38450
Glyma04g38460
Glyma04g38470
Glyma04g38480
Glyma04g38490
Glyma04g38500
Glyma04g38510
Glyma04g38520
Glyma04g38530
Glyma04g38540
Glyma04g38550
Glyma04g38560
Glyma04g38580
Glyma04g38590
Glyma04g38600
Glyma04g38620
Glyma04g38630
Glyma04g38640
Glyma04g38650
Glyma04g38660
Glyma04g38670
Glyma04g38690
Glyma04g38700
Glyma04g38710
Glyma04g38720
Glyma04g38730
Glyma04g38740
Glyma04g38750
Glyma04g38760
Glyma04g38770
Glyma04g38790
Glyma04g38800
Glyma04g38810
Glyma04g38820
Glyma04g38830
Glyma04g38850
Glyma04g38870
Glyma04g38890
Glyma04g38920
Glyma04g38950
Glyma04g38960
Glyma04g38970
Glyma04g38980
Glyma04g38990
Glyma04g39000
Glyma04g39010
Glyma04g39020
Glyma04g39030
Glyma04g39050
Glyma04g39070
Glyma04g39080
Glyma04g39100
Glyma04g39110
Glyma04g39120
Glyma04g39130
Glyma04g39140
Glyma04g39150
Glyma04g39170
Glyma04g39180
Glyma04g39190
Glyma04g39200
Glyma04g39210
Glyma04g39220
Glyma04g39230
Glyma04g39240
Glyma04g39250
Glyma04g39260
Glyma04g39270
Glyma04g39280
Glyma04g39290
Glyma04g39310
Glyma04g39320
Glyma04g39330
Glyma04g39340
Glyma04g39350
Glyma04g39360
Glyma04g39370
Glyma04g39380
Glyma04g39390
Glyma04g39400
Glyma04g39410
Glyma04g39420
Glyma04g39430
Glyma04g39440
Glyma04g39450
Glyma04g39470
Glyma04g39480
Glyma04g39490
Glyma04g39500
Glyma04g39510
Glyma04g39520
Glyma04g39530
Glyma04g39540
Glyma04g39560
Glyma04g39580
Glyma04g39590
Glyma04g39600
Glyma04g39610
Glyma04g39620
Glyma04g39630
Glyma04g39640
Glyma04g39650
Glyma04g39660
Glyma04g39670
Glyma04g39680
Glyma04g39690
Glyma04g39700
Glyma04g39710
Glyma04g39720
Glyma04g39730
Glyma04g39740
Glyma04g39750
Glyma04g39760
Glyma04g39770
Glyma04g39780
Glyma04g39790
Glyma04g39800
Glyma04g39810
Glyma04g39820
Glyma04g39830
Glyma04g39850
Glyma04g39860
Glyma04g39870
Glyma04g39880
Glyma04g39890
Glyma04g39900
Glyma04g39910
Glyma04g39920
Glyma04g39930
Glyma04g39940
Glyma04g39950
Glyma04g39960
Glyma04g39970
Glyma04g39980
Glyma04g39990
Glyma04g40000
Glyma04g40010
Glyma04g40020
Glyma04g40030
Glyma04g40040
Glyma04g40050
Glyma04g40060
Glyma04g40080
Glyma04g40090
Glyma04g40100
Glyma04g40110
Glyma04g40130
Glyma04g40140
Glyma04g40150
Glyma04g40160
Glyma04g40170
Glyma04g40180
Glyma04g40190
Glyma04g40200
Glyma04g40210
Glyma04g40220
Glyma04g40230
Glyma04g40240
Glyma04g40260
Glyma04g40270
Glyma04g40280
Glyma04g40290
Glyma04g40300
Glyma04g40310
Glyma04g40320
Glyma04g40340
Glyma04g40350
Glyma04g40360
Glyma04g40370
Glyma04g40390
Glyma04g40400
Glyma04g40410
Glyma04g40420
Glyma04g40430
Glyma04g40440
Glyma04g40450
Glyma04g40460
Glyma04g40470
Glyma04g40480
Glyma04g40490
Glyma04g40500
Glyma04g40510
Glyma04g40520
Glyma04g40530
Glyma04g40540
Glyma04g40550
Glyma04g40560
Glyma04g40570
Glyma04g40580
Glyma04g40590
Glyma04g40600
Glyma04g40610
Glyma04g40620
Glyma04g40630
Glyma04g40640
Glyma04g40650
Glyma04g40660
Glyma04g40670
Glyma04g40680
Glyma04g40690
Glyma04g40700
Glyma04g40710
Glyma04g40720
Glyma04g40730
Glyma04g40740
Glyma04g40750
Glyma04g40760
Glyma04g40770
Glyma04g40780
Glyma04g40790
Glyma04g40800
Glyma04g40810
Glyma04g40820
Glyma04g40830
Glyma04g40840
Glyma04g40860
Glyma04g40870
Glyma04g40880
Glyma04g40890
Glyma04g40900
Glyma04g40920
Glyma04g40930
Glyma04g40940
Glyma04g40950
Glyma04g40960
Glyma04g40970
Glyma04g40980
Glyma04g40990
Glyma04g41000
Glyma04g41010
Glyma04g41020
Glyma04g41030
Glyma04g41040
Glyma04g41050
Glyma04g41060
Glyma04g41070
Glyma04g41080
Glyma04g41090
Glyma04g41100
Glyma04g41110
Glyma04g41120
Glyma04g41130
Glyma04g41140
Glyma04g41150
Glyma04g41160
Glyma04g41170
Glyma04g41180
Glyma04g41200
Glyma04g41210
Glyma04g41220
Glyma04g41230
Glyma04g41240
Glyma04g41250
Glyma04g41260
Glyma04g41270
Glyma04g41280
Glyma04g41290
Glyma04g41300
Glyma04g41310
Glyma04g41320
Glyma04g41330
Glyma04g41340
Glyma04g41350
Glyma04g41360
Glyma04g41370
Glyma04g41380
Glyma04g41390
Glyma04g41400
Glyma04g41410
Glyma04g41420
Glyma04g41430
Glyma04g41440
Glyma04g41450
Glyma04g41460
Glyma04g41480
Glyma04g41490
Glyma04g41500
Glyma04g41510
Glyma04g41520
Glyma04g41530
Glyma04g41540
Glyma04g41550
Glyma04g41560
Glyma04g41570
Glyma04g41580
Glyma04g41590
Glyma04g41600
Glyma04g41610
Glyma04g41620
Glyma04g41630
Glyma04g41640
Glyma04g41660
Glyma04g41670
Glyma04g41680
Glyma04g41690
Glyma04g41700
Glyma04g41710
Glyma04g41720
Glyma04g41730
Glyma04g41740
Glyma04g41750
Glyma04g41760
Glyma04g41770
Glyma04g41780
Glyma04g41800
Glyma04g41810
Glyma04g41820
Glyma04g41830
Glyma04g41850
Glyma04g41860
Glyma04g41870
Glyma04g41880
Glyma04g41900
Glyma04g41910
Glyma04g41920
Glyma04g41930
Glyma04g41940
Glyma04g41950
Glyma04g41960
Glyma04g41970
Glyma04g41980
Glyma04g41990
Glyma04g42000
Glyma04g42010
Glyma04g42020
Glyma04g42030
Glyma04g42040
Glyma04g42050
Glyma04g42060
Glyma04g42070
Glyma04g42080
Glyma04g42090
Glyma04g42100
Glyma04g42110
Glyma04g42120
Glyma04g42130
Glyma04g42140
Glyma04g42160
Glyma04g42170
Glyma04g42180
Glyma04g42190
Glyma04g42200
Glyma04g42210
Glyma04g42220
Glyma04g42230
Glyma04g42240
Glyma04g42250
Glyma04g42260
Glyma04g42270
Glyma04g42280
Glyma04g42290
Glyma04g42310
Glyma04g42320
Glyma04g42330
Glyma04g42340
Glyma04g42350
Glyma04g42360
Glyma04g42370
Glyma04g42380
Glyma04g42390
Glyma04g42400
Glyma04g42410
Glyma04g42420
Glyma04g42440
Glyma04g42450
Glyma04g42460
Glyma04g42470
Glyma04g42480
Glyma04g42490
Glyma04g42500
Glyma04g42520
Glyma04g42530
Glyma04g42540
Glyma04g42550
Glyma04g42560
Glyma04g42580
Glyma04g42590
Glyma04g42600
Glyma04g42610
Glyma04g42620
Glyma04g42630
Glyma04g42640
Glyma04g42650
Glyma04g42660
Glyma04g42670
Glyma04g42680
Glyma04g42690
Glyma04g42700
Glyma04g42710
Glyma04g42720
Glyma04g42730
Glyma04g42740
Glyma04g42750
Glyma04g42760
Glyma04g42770
Glyma04g42790
Glyma04g42800
Glyma04g42810
Glyma04g42830
Glyma04g42840
Glyma04g42850
Glyma04g42860
Glyma04g42870
Glyma04g42880
Glyma04g42890
Glyma04g42900
Glyma04g42910
Glyma04g42920
Glyma04g42930
Glyma04g42940
Glyma04g42950
Glyma04g42960
Glyma04g42970
Glyma04g42990
Glyma04g43000
Glyma04g43010
Glyma04g43020
Glyma04g43030
Glyma04g43040
Glyma04g43050
Glyma04g43060
Glyma04g43070
Glyma04g43080
Glyma04g43090
Glyma04g43100
Glyma04g43110
Glyma04g43130
Glyma04g43140
Glyma04g43150
Glyma04g43160
Glyma04g43170
Glyma04g43180
Glyma04g43190
Glyma04g43200
Glyma04g43210
Glyma04g43220
Glyma04g43230
Glyma04g43240
Glyma04g43250
Glyma04g43260
Glyma04g43270
Glyma04g43280
Glyma04g43290
Glyma04g43300
Glyma04g43310
Glyma04g43320
Glyma04g43330
Glyma04g43340
Glyma04g43350
Glyma04g43360
Glyma04g43370
Glyma04g43380
Glyma04g43390
Glyma04g43400
Glyma04g43410
Glyma04g43420
Glyma04g43430
Glyma04g43440
Glyma04g43460
Glyma04g43470
Glyma04g43480
Glyma04g43490
Glyma04g43500
Glyma04g43510
Glyma04g43520
Glyma04g43530
Glyma04g43540
Glyma04g43550
Glyma04g43560
Glyma04g43570
Glyma04g43580
Glyma04g43590
Glyma04g43600
Glyma04g43610
Glyma04g43620
Glyma04g43630
Glyma04g43640
Glyma04g43650
Glyma04g43660
Glyma04g43670
Glyma04g43680
Glyma04g43690
Glyma0509s00200
Glyma05g00200
Glyma05g00220
Glyma05g00230
Glyma05g00240
Glyma05g00250
Glyma05g00260
Glyma05g00270
Glyma05g00280
Glyma05g00300
Glyma05g00310
Glyma05g00320
Glyma05g00330
Glyma05g00340
Glyma05g00350
Glyma05g00360
Glyma05g00370
Glyma05g00390
Glyma05g00400
Glyma05g00410
Glyma05g00420
Glyma05g00430
Glyma05g00440
Glyma05g00460
Glyma05g00470
Glyma05g00480
Glyma05g00490
Glyma05g00500
Glyma05g00510
Glyma05g00530
Glyma05g00540
Glyma05g00550
Glyma05g00560
Glyma05g00570
Glyma05g00590
Glyma05g00600
Glyma05g00610
Glyma05g00620
Glyma05g00630
Glyma05g00640
Glyma05g00660
Glyma05g00670
Glyma05g00680
Glyma05g00690
Glyma05g00700
Glyma05g00710
Glyma05g00720
Glyma05g00730
Glyma05g00740
Glyma05g00750
Glyma05g00760
Glyma05g00770
Glyma05g00780
Glyma05g00790
Glyma05g00800
Glyma05g00810
Glyma05g00820
Glyma05g00830
Glyma05g00850
Glyma05g00860
Glyma05g00870
Glyma05g00880
Glyma05g00890
Glyma05g00900
Glyma05g00910
Glyma05g00920
Glyma05g00930
Glyma05g00940
Glyma05g00950
Glyma05g00960
Glyma05g00970
Glyma05g00980
Glyma05g00990
Glyma05g01000
Glyma05g01010
Glyma05g01020
Glyma05g01040
Glyma05g01060
Glyma05g01090
Glyma05g01100
Glyma05g01110
Glyma05g01120
Glyma05g01130
Glyma05g01140
Glyma05g01150
Glyma05g01160
Glyma05g01170
Glyma05g01180
Glyma05g01190
Glyma05g01200
Glyma05g01210
Glyma05g01230
Glyma05g01240
Glyma05g01250
Glyma05g01260
Glyma05g01270
Glyma05g01280
Glyma05g01290
Glyma05g01300
Glyma05g01310
Glyma05g01320
Glyma05g01330
Glyma05g01340
Glyma05g01350
Glyma05g01360
Glyma05g01380
Glyma05g01390
Glyma05g01400
Glyma05g01410
Glyma05g01420
Glyma05g01430
Glyma05g01440
Glyma05g01450
Glyma05g01460
Glyma05g01470
Glyma05g01480
Glyma05g01490
Glyma05g01510
Glyma05g01520
Glyma05g01530
Glyma05g01540
Glyma05g01550
Glyma05g01560
Glyma05g01570
Glyma05g01580
Glyma05g01590
Glyma05g01600
Glyma05g01620
Glyma05g01630
Glyma05g01640
Glyma05g01650
Glyma05g01660
Glyma05g01670
Glyma05g01680
Glyma05g01690
Glyma05g01710
Glyma05g01720
Glyma05g01730
Glyma05g01740
Glyma05g01760
Glyma05g01770
Glyma05g01780
Glyma05g01790
Glyma05g01800
Glyma05g01810
Glyma05g01820
Glyma05g01830
Glyma05g01840
Glyma05g01850
Glyma05g01860
Glyma05g01870
Glyma05g01880
Glyma05g01890
Glyma05g01900
Glyma05g01910
Glyma05g01920
Glyma05g01930
Glyma05g01940
Glyma05g01950
Glyma05g01970
Glyma05g01980
Glyma05g01990
Glyma05g02000
Glyma05g02010
Glyma05g02020
Glyma05g02030
Glyma05g02050
Glyma05g02080
Glyma05g02100
Glyma05g02110
Glyma05g02120
Glyma05g02130
Glyma05g02140
Glyma05g02150
Glyma05g02160
Glyma05g02180
Glyma05g02190
Glyma05g02200
Glyma05g02210
Glyma05g02220
Glyma05g02230
Glyma05g02240
Glyma05g02250
Glyma05g02260
Glyma05g02280
Glyma05g02290
Glyma05g02310
Glyma05g02320
Glyma05g02330
Glyma05g02340
Glyma05g02350
Glyma05g02360
Glyma05g02370
Glyma05g02400
Glyma05g02410
Glyma05g02420
Glyma05g02430
Glyma05g02440
Glyma05g02450
Glyma05g02460
Glyma05g02470
Glyma05g02480
Glyma05g02490
Glyma05g02500
Glyma05g02510
Glyma05g02520
Glyma05g02530
Glyma05g02540
Glyma05g02550
Glyma05g02560
Glyma05g02570
Glyma05g02590
Glyma05g02600
Glyma05g02610
Glyma05g02620
Glyma05g02630
Glyma05g02640
Glyma05g02650
Glyma05g02660
Glyma05g02670
Glyma05g02680
Glyma05g02690
Glyma05g02700
Glyma05g02710
Glyma05g02730
Glyma05g02740
Glyma05g02760
Glyma05g02770
Glyma05g02780
Glyma05g02790
Glyma05g02800
Glyma05g02810
Glyma05g02820
Glyma05g02830
Glyma05g02840
Glyma05g02850
Glyma05g02860
Glyma05g02870
Glyma05g02880
Glyma05g02890
Glyma05g02900
Glyma05g02910
Glyma05g02920
Glyma05g02930
Glyma05g02940
Glyma05g02950
Glyma05g02960
Glyma05g02970
Glyma05g02980
Glyma05g02990
Glyma05g03000
Glyma05g03010
Glyma05g03020
Glyma05g03030
Glyma05g03050
Glyma05g03070
Glyma05g03080
Glyma05g03090
Glyma05g03100
Glyma05g03110
Glyma05g03120
Glyma05g03130
Glyma05g03140
Glyma05g03150
Glyma05g03160
Glyma05g03170
Glyma05g03190
Glyma05g03210
Glyma05g03230
Glyma05g03240
Glyma05g03250
Glyma05g03260
Glyma05g03270
Glyma05g03280
Glyma05g03290
Glyma05g03300
Glyma05g03310
Glyma05g03320
Glyma05g03330
Glyma05g03340
Glyma05g03350
Glyma05g03360
Glyma05g03380
Glyma05g03390
Glyma05g03410
Glyma05g03420
Glyma05g03430
Glyma05g03440
Glyma05g03450
Glyma05g03470
Glyma05g03480
Glyma05g03490
Glyma05g03500
Glyma05g03510
Glyma05g03520
Glyma05g03540
Glyma05g03550
Glyma05g03560
Glyma05g03570
Glyma05g03580
Glyma05g03590
Glyma05g03600
Glyma05g03610
Glyma05g03620
Glyma05g03630
Glyma05g03640
Glyma05g03650
Glyma05g03660
Glyma05g03670
Glyma05g03690
Glyma05g03700
Glyma05g03710
Glyma05g03720
Glyma05g03730
Glyma05g03750
Glyma05g03760
Glyma05g03770
Glyma05g03780
Glyma05g03790
Glyma05g03820
Glyma05g03830
Glyma05g03840
Glyma05g03850
Glyma05g03860
Glyma05g03880
Glyma05g03890
Glyma05g03900
Glyma05g03910
Glyma05g03920
Glyma05g03930
Glyma05g03940
Glyma05g03960
Glyma05g03970
Glyma05g03980
Glyma05g03990
Glyma05g04000
Glyma05g04010
Glyma05g04020
Glyma05g04040
Glyma05g04050
Glyma05g04060
Glyma05g04070
Glyma05g04080
Glyma05g04090
Glyma05g04110
Glyma05g04130
Glyma05g04140
Glyma05g04150
Glyma05g04160
Glyma05g04170
Glyma05g04180
Glyma05g04190
Glyma05g04200
Glyma05g04210
Glyma05g04220
Glyma05g04230
Glyma05g04240
Glyma05g04250
Glyma05g04260
Glyma05g04270
Glyma05g04290
Glyma05g04300
Glyma05g04310
Glyma05g04320
Glyma05g04330
Glyma05g04340
Glyma05g04350
Glyma05g04380
Glyma05g04390
Glyma05g04400
Glyma05g04410
Glyma05g04430
Glyma05g04440
Glyma05g04450
Glyma05g04460
Glyma05g04490
Glyma05g04500
Glyma05g04510
Glyma05g04520
Glyma05g04530
Glyma05g04540
Glyma05g04550
Glyma05g04570
Glyma05g04580
Glyma05g04590
Glyma05g04600
Glyma05g04610
Glyma05g04620
Glyma05g04630
Glyma05g04640
Glyma05g04650
Glyma05g04660
Glyma05g04670
Glyma05g04680
Glyma05g04690
Glyma05g04700
Glyma05g04710
Glyma05g04720
Glyma05g04730
Glyma05g04740
Glyma05g04750
Glyma05g04760
Glyma05g04790
Glyma05g04800
Glyma05g04810
Glyma05g04820
Glyma05g04830
Glyma05g04840
Glyma05g04860
Glyma05g04870
Glyma05g04880
Glyma05g04890
Glyma05g04900
Glyma05g04910
Glyma05g04920
Glyma05g04930
Glyma05g04940
Glyma05g04950
Glyma05g04960
Glyma05g04970
Glyma05g04980
Glyma05g04990
Glyma05g05000
Glyma05g05010
Glyma05g05020
Glyma05g05030
Glyma05g05050
Glyma05g05110
Glyma05g05130
Glyma05g05140
Glyma05g05180
Glyma05g05190
Glyma05g05200
Glyma05g05220
Glyma05g05230
Glyma05g05250
Glyma05g05260
Glyma05g05270
Glyma05g05280
Glyma05g05290
Glyma05g05320
Glyma05g05390
Glyma05g05420
Glyma05g05440
Glyma05g05450
Glyma05g05460
Glyma05g05470
Glyma05g05490
Glyma05g05510
Glyma05g05540
Glyma05g05580
Glyma05g05610
Glyma05g05620
Glyma05g05640
Glyma05g05650
Glyma05g05660
Glyma05g05670
Glyma05g05680
Glyma05g05690
Glyma05g05710
Glyma05g05720
Glyma05g05730
Glyma05g05740
Glyma05g05750
Glyma05g05760
Glyma05g05780
Glyma05g05800
Glyma05g05820
Glyma05g05830
Glyma05g05850
Glyma05g05860
Glyma05g05870
Glyma05g05880
Glyma05g05890
Glyma05g05900
Glyma05g05990
Glyma05g06000
Glyma05g06010
Glyma05g06050
Glyma05g06070
Glyma05g06080
Glyma05g06090
Glyma05g06100
Glyma05g06110
Glyma05g06130
Glyma05g06140
Glyma05g06180
Glyma05g06220
Glyma05g06270
Glyma05g06280
Glyma05g06310
Glyma05g06320
Glyma05g06330
Glyma05g06350
Glyma05g06360
Glyma05g06370
Glyma05g06390
Glyma05g06400
Glyma05g06410
Glyma05g06420
Glyma05g06430
Glyma05g06440
Glyma05g06450
Glyma05g06470
Glyma05g06480
Glyma05g06510
Glyma05g06540
Glyma05g06560
Glyma05g06570
Glyma05g06580
Glyma05g06810
Glyma05g07020
Glyma05g07100
Glyma05g07330
Glyma05g07350
Glyma05g07360
Glyma05g07380
Glyma05g07390
Glyma05g07410
Glyma05g07420
Glyma05g07440
Glyma05g07450
Glyma05g07460
Glyma05g07470
Glyma05g07480
Glyma05g07490
Glyma05g07500
Glyma05g07510
Glyma05g07520
Glyma05g07540
Glyma05g07550
Glyma05g07560
Glyma05g07570
Glyma05g07580
Glyma05g07590
Glyma05g07600
Glyma05g07610
Glyma05g07620
Glyma05g07630
Glyma05g07640
Glyma05g07650
Glyma05g07660
Glyma05g07670
Glyma05g07680
Glyma05g07690
Glyma05g07700
Glyma05g07710
Glyma05g07720
Glyma05g07730
Glyma05g07740
Glyma05g07750
Glyma05g07760
Glyma05g07770
Glyma05g07780
Glyma05g07790
Glyma05g07800
Glyma05g07810
Glyma05g07820
Glyma05g07830
Glyma05g07840
Glyma05g07850
Glyma05g07870
Glyma05g07880
Glyma05g07890
Glyma05g07900
Glyma05g07910
Glyma05g07920
Glyma05g07930
Glyma05g07960
Glyma05g07970
Glyma05g07980
Glyma05g07990
Glyma05g08000
Glyma05g08010
Glyma05g08020
Glyma05g08030
Glyma05g08040
Glyma05g08060
Glyma05g08070
Glyma05g08080
Glyma05g08100
Glyma05g08110
Glyma05g08120
Glyma05g08130
Glyma05g08140
Glyma05g08150
Glyma05g08160
Glyma05g08170
Glyma05g08180
Glyma05g08190
Glyma05g08200
Glyma05g08210
Glyma05g08220
Glyma05g08230
Glyma05g08240
Glyma05g08250
Glyma05g08260
Glyma05g08270
Glyma05g08280
Glyma05g08290
Glyma05g08300
Glyma05g08310
Glyma05g08320
Glyma05g08330
Glyma05g08340
Glyma05g08350
Glyma05g08360
Glyma05g08370
Glyma05g08400
Glyma05g08420
Glyma05g08440
Glyma05g08450
Glyma05g08460
Glyma05g08470
Glyma05g08480
Glyma05g08490
Glyma05g08510
Glyma05g08530
Glyma05g08540
Glyma05g08550
Glyma05g08560
Glyma05g08570
Glyma05g08580
Glyma05g08590
Glyma05g08600
Glyma05g08610
Glyma05g08620
Glyma05g08630
Glyma05g08640
Glyma05g08650
Glyma05g08660
Glyma05g08670
Glyma05g08680
Glyma05g08690
Glyma05g08700
Glyma05g08720
Glyma05g08730
Glyma05g08740
Glyma05g08750
Glyma05g08760
Glyma05g08770
Glyma05g08780
Glyma05g08790
Glyma05g08800
Glyma05g08810
Glyma05g08820
Glyma05g08830
Glyma05g08840
Glyma05g08850
Glyma05g08870
Glyma05g08880
Glyma05g08890
Glyma05g08900
Glyma05g08910
Glyma05g08930
Glyma05g08940
Glyma05g08950
Glyma05g08960
Glyma05g08970
Glyma05g08980
Glyma05g08990
Glyma05g09000
Glyma05g09010
Glyma05g09020
Glyma05g09040
Glyma05g09050
Glyma05g09060
Glyma05g09070
Glyma05g09080
Glyma05g09090
Glyma05g09100
Glyma05g09110
Glyma05g09120
Glyma05g09130
Glyma05g09140
Glyma05g09150
Glyma05g09160
Glyma05g09170
Glyma05g09180
Glyma05g09190
Glyma05g09200
Glyma05g09210
Glyma05g09220
Glyma05g09230
Glyma05g09240
Glyma05g09250
Glyma05g09260
Glyma05g09270
Glyma05g09280
Glyma05g09290
Glyma05g09300
Glyma05g09310
Glyma05g09320
Glyma05g09330
Glyma05g09360
Glyma05g09370
Glyma05g09380
Glyma05g09390
Glyma05g09400
Glyma05g09440
Glyma05g09460
Glyma05g09710
Glyma05g09920
Glyma05g09940
Glyma05g09970
Glyma05g09990
Glyma05g10050
Glyma05g10080
Glyma05g10100
Glyma05g10110
Glyma05g10120
Glyma05g10130
Glyma05g10140
Glyma05g10370
Glyma05g10390
Glyma05g10590
Glyma05g10610
Glyma05g10840
Glyma05g10870
Glyma05g10880
Glyma05g10890
Glyma05g10920
Glyma05g10930
Glyma05g10960
Glyma05g11180
Glyma05g11190
Glyma05g11200
Glyma05g11410
Glyma05g11630
Glyma05g11670
Glyma05g11680
Glyma05g12090
Glyma05g12100
Glyma05g12310
Glyma05g12770
Glyma05g12780
Glyma05g12840
Glyma05g12850
Glyma05g12880
Glyma05g12900
Glyma05g13100
Glyma05g13110
Glyma05g13330
Glyma05g13540
Glyma05g13550
Glyma05g13570
Glyma05g13580
Glyma05g13600
Glyma05g13610
Glyma05g13620
Glyma05g13660
Glyma05g13870
Glyma05g13880
Glyma05g13890
Glyma05g13900
Glyma05g14140
Glyma05g14170
Glyma05g14240
Glyma05g14250
Glyma05g14260
Glyma05g14270
Glyma05g14280
Glyma05g14300
Glyma05g14330
Glyma05g14370
Glyma05g14420
Glyma05g14430
Glyma05g14440
Glyma05g14470
Glyma05g14690
Glyma05g14700
Glyma05g14710
Glyma05g14730
Glyma05g14740
Glyma05g14760
Glyma05g14770
Glyma05g14790
Glyma05g14800
Glyma05g14810
Glyma05g14820
Glyma05g14850
Glyma05g14860
Glyma05g14870
Glyma05g14880
Glyma05g15100
Glyma05g15130
Glyma05g15150
Glyma05g15170
Glyma05g15210
Glyma05g15220
Glyma05g15230
Glyma05g15640
Glyma05g15690
Glyma05g15700
Glyma05g15730
Glyma05g15740
Glyma05g15750
Glyma05g15870
Glyma05g16070
Glyma05g16350
Glyma05g16360
Glyma05g16380
Glyma05g16390
Glyma05g16400
Glyma05g16420
Glyma05g16640
Glyma05g16840
Glyma05g16850
Glyma05g16860
Glyma05g16870
Glyma05g17130
Glyma05g17140
Glyma05g17350
Glyma05g17370
Glyma05g17380
Glyma05g17390
Glyma05g17440
Glyma05g17460
Glyma05g17470
Glyma05g17900
Glyma05g18170
Glyma05g18180
Glyma05g18190
Glyma05g18280
Glyma05g18290
Glyma05g18300
Glyma05g18310
Glyma05g18320
Glyma05g18330
Glyma05g18370
Glyma05g18380
Glyma05g18410
Glyma05g18830
Glyma05g19050
Glyma05g19250
Glyma05g19580
Glyma05g19620
Glyma05g19630
Glyma05g19920
Glyma05g20150
Glyma05g20200
Glyma05g20210
Glyma05g20220
Glyma05g20230
Glyma05g20250
Glyma05g20460
Glyma05g20470
Glyma05g20480
Glyma05g20490
Glyma05g20510
Glyma05g20710
Glyma05g20910
Glyma05g20930
Glyma05g20940
Glyma05g20970
Glyma05g20990
Glyma05g21030
Glyma05g21080
Glyma05g21100
Glyma05g21110
Glyma05g21130
Glyma05g21180
Glyma05g21190
Glyma05g21220
Glyma05g21260
Glyma05g21270
Glyma05g21280
Glyma05g21310
Glyma05g21320
Glyma05g21360
Glyma05g21370
Glyma05g21410
Glyma05g21420
Glyma05g21440
Glyma05g21470
Glyma05g21570
Glyma05g21580
Glyma05g21610
Glyma05g21620
Glyma05g21640
Glyma05g21660
Glyma05g21670
Glyma05g21680
Glyma05g21750
Glyma05g21780
Glyma05g21790
Glyma05g21800
Glyma05g21810
Glyma05g21820
Glyma05g21860
Glyma05g21870
Glyma05g21880
Glyma05g21890
Glyma05g21910
Glyma05g21930
Glyma05g22010
Glyma05g22020
Glyma05g22030
Glyma05g22060
Glyma05g22070
Glyma05g22090
Glyma05g22110
Glyma05g22120
Glyma05g22140
Glyma05g22170
Glyma05g22180
Glyma05g22210
Glyma05g22220
Glyma05g22230
Glyma05g22240
Glyma05g22250
Glyma05g22260
Glyma05g22270
Glyma05g22320
Glyma05g22350
Glyma05g22360
Glyma05g22370
Glyma05g22380
Glyma05g22410
Glyma05g22420
Glyma05g22440
Glyma05g22450
Glyma05g22460
Glyma05g22470
Glyma05g22480
Glyma05g22490
Glyma05g22500
Glyma05g22510
Glyma05g22540
Glyma05g22570
Glyma05g22620
Glyma05g22660
Glyma05g22670
Glyma05g22680
Glyma05g22730
Glyma05g22740
Glyma05g22750
Glyma05g22760
Glyma05g22770
Glyma05g22780
Glyma05g22820
Glyma05g22860
Glyma05g22880
Glyma05g22960
Glyma05g22970
Glyma05g23000
Glyma05g23020
Glyma05g23080
Glyma05g23100
Glyma05g23110
Glyma05g23130
Glyma05g23150
Glyma05g23170
Glyma05g23180
Glyma05g23190
Glyma05g23200
Glyma05g23210
Glyma05g23220
Glyma05g23230
Glyma05g23240
Glyma05g23260
Glyma05g23290
Glyma05g23330
Glyma05g23530
Glyma05g23540
Glyma05g23610
Glyma05g23620
Glyma05g23630
Glyma05g23650
Glyma05g23660
Glyma05g23670
Glyma05g23680
Glyma05g23690
Glyma05g23700
Glyma05g23710
Glyma05g23740
Glyma05g23750
Glyma05g23760
Glyma05g23770
Glyma05g23780
Glyma05g23830
Glyma05g23840
Glyma05g23860
Glyma05g23870
Glyma05g23880
Glyma05g23890
Glyma05g23910
Glyma05g23950
Glyma05g23970
Glyma05g23980
Glyma05g24000
Glyma05g24050
Glyma05g24070
Glyma05g24080
Glyma05g24090
Glyma05g24100
Glyma05g24110
Glyma05g24120
Glyma05g24130
Glyma05g24150
Glyma05g24180
Glyma05g24190
Glyma05g24220
Glyma05g24230
Glyma05g24250
Glyma05g24280
Glyma05g24330
Glyma05g24390
Glyma05g24400
Glyma05g24410
Glyma05g24420
Glyma05g24430
Glyma05g24460
Glyma05g24470
Glyma05g24520
Glyma05g24530
Glyma05g24540
Glyma05g24550
Glyma05g24560
Glyma05g24570
Glyma05g24580
Glyma05g24590
Glyma05g24600
Glyma05g24610
Glyma05g24620
Glyma05g24630
Glyma05g24640
Glyma05g24650
Glyma05g24660
Glyma05g24670
Glyma05g24690
Glyma05g24700
Glyma05g24720
Glyma05g24730
Glyma05g24740
Glyma05g24750
Glyma05g24760
Glyma05g24770
Glyma05g24790
Glyma05g24820
Glyma05g24830
Glyma05g24850
Glyma05g24860
Glyma05g24870
Glyma05g24880
Glyma05g24890
Glyma05g24900
Glyma05g24910
Glyma05g24920
Glyma05g24930
Glyma05g24940
Glyma05g24950
Glyma05g24960
Glyma05g24980
Glyma05g25000
Glyma05g25010
Glyma05g25020
Glyma05g25130
Glyma05g25140
Glyma05g25150
Glyma05g25180
Glyma05g25190
Glyma05g25200
Glyma05g25210
Glyma05g25220
Glyma05g25230
Glyma05g25240
Glyma05g25250
Glyma05g25260
Glyma05g25270
Glyma05g25290
Glyma05g25300
Glyma05g25310
Glyma05g25320
Glyma05g25330
Glyma05g25380
Glyma05g25400
Glyma05g25420
Glyma05g25450
Glyma05g25460
Glyma05g25470
Glyma05g25500
Glyma05g25510
Glyma05g25530
Glyma05g25540
Glyma05g25550
Glyma05g25580
Glyma05g25590
Glyma05g25600
Glyma05g25610
Glyma05g25630
Glyma05g25640
Glyma05g25650
Glyma05g25660
Glyma05g25670
Glyma05g25680
Glyma05g25690
Glyma05g25700
Glyma05g25720
Glyma05g25730
Glyma05g25740
Glyma05g25750
Glyma05g25770
Glyma05g25780
Glyma05g25790
Glyma05g25800
Glyma05g25810
Glyma05g25820
Glyma05g25830
Glyma05g25840
Glyma05g25850
Glyma05g25860
Glyma05g25870
Glyma05g25880
Glyma05g25890
Glyma05g25900
Glyma05g25910
Glyma05g25920
Glyma05g25940
Glyma05g25950
Glyma05g25960
Glyma05g25970
Glyma05g25980
Glyma05g25990
Glyma05g26000
Glyma05g26010
Glyma05g26020
Glyma05g26030
Glyma05g26040
Glyma05g26050
Glyma05g26070
Glyma05g26080
Glyma05g26100
Glyma05g26120
Glyma05g26130
Glyma05g26140
Glyma05g26150
Glyma05g26160
Glyma05g26170
Glyma05g26180
Glyma05g26190
Glyma05g26200
Glyma05g26210
Glyma05g26220
Glyma05g26230
Glyma05g26240
Glyma05g26250
Glyma05g26260
Glyma05g26290
Glyma05g26300
Glyma05g26310
Glyma05g26320
Glyma05g26330
Glyma05g26340
Glyma05g26350
Glyma05g26360
Glyma05g26370
Glyma05g26380
Glyma05g26390
Glyma05g26400
Glyma05g26410
Glyma05g26420
Glyma05g26430
Glyma05g26440
Glyma05g26450
Glyma05g26470
Glyma05g26480
Glyma05g26490
Glyma05g26500
Glyma05g26520
Glyma05g26530
Glyma05g26540
Glyma05g26550
Glyma05g26560
Glyma05g26570
Glyma05g26580
Glyma05g26590
Glyma05g26600
Glyma05g26620
Glyma05g26630
Glyma05g26640
Glyma05g26660
Glyma05g26670
Glyma05g26680
Glyma05g26690
Glyma05g26700
Glyma05g26710
Glyma05g26720
Glyma05g26730
Glyma05g26740
Glyma05g26750
Glyma05g26760
Glyma05g26770
Glyma05g26780
Glyma05g26790
Glyma05g26800
Glyma05g26810
Glyma05g26820
Glyma05g26830
Glyma05g26840
Glyma05g26850
Glyma05g26870
Glyma05g26880
Glyma05g26890
Glyma05g26900
Glyma05g26920
Glyma05g26930
Glyma05g26940
Glyma05g26950
Glyma05g26960
Glyma05g26970
Glyma05g26980
Glyma05g26990
Glyma05g27010
Glyma05g27020
Glyma05g27030
Glyma05g27040
Glyma05g27050
Glyma05g27060
Glyma05g27070
Glyma05g27080
Glyma05g27090
Glyma05g27120
Glyma05g27130
Glyma05g27140
Glyma05g27150
Glyma05g27160
Glyma05g27170
Glyma05g27180
Glyma05g27190
Glyma05g27200
Glyma05g27220
Glyma05g27240
Glyma05g27250
Glyma05g27260
Glyma05g27270
Glyma05g27280
Glyma05g27290
Glyma05g27300
Glyma05g27310
Glyma05g27320
Glyma05g27330
Glyma05g27340
Glyma05g27350
Glyma05g27360
Glyma05g27370
Glyma05g27380
Glyma05g27390
Glyma05g27400
Glyma05g27410
Glyma05g27420
Glyma05g27430
Glyma05g27450
Glyma05g27480
Glyma05g27490
Glyma05g27500
Glyma05g27510
Glyma05g27520
Glyma05g27530
Glyma05g27540
Glyma05g27550
Glyma05g27560
Glyma05g27570
Glyma05g27580
Glyma05g27600
Glyma05g27610
Glyma05g27630
Glyma05g27640
Glyma05g27650
Glyma05g27670
Glyma05g27680
Glyma05g27690
Glyma05g27700
Glyma05g27720
Glyma05g27740
Glyma05g27760
Glyma05g27780
Glyma05g27790
Glyma05g27800
Glyma05g27810
Glyma05g27820
Glyma05g27830
Glyma05g27840
Glyma05g27850
Glyma05g27860
Glyma05g27870
Glyma05g27880
Glyma05g27890
Glyma05g27900
Glyma05g27910
Glyma05g27920
Glyma05g27940
Glyma05g27950
Glyma05g27960
Glyma05g27970
Glyma05g27980
Glyma05g28000
Glyma05g28010
Glyma05g28020
Glyma05g28030
Glyma05g28040
Glyma05g28050
Glyma05g28060
Glyma05g28070
Glyma05g28080
Glyma05g28090
Glyma05g28100
Glyma05g28110
Glyma05g28120
Glyma05g28130
Glyma05g28140
Glyma05g28150
Glyma05g28170
Glyma05g28180
Glyma05g28190
Glyma05g28210
Glyma05g28220
Glyma05g28230
Glyma05g28240
Glyma05g28250
Glyma05g28260
Glyma05g28270
Glyma05g28280
Glyma05g28290
Glyma05g28300
Glyma05g28310
Glyma05g28320
Glyma05g28330
Glyma05g28340
Glyma05g28350
Glyma05g28360
Glyma05g28370
Glyma05g28380
Glyma05g28390
Glyma05g28400
Glyma05g28410
Glyma05g28420
Glyma05g28430
Glyma05g28440
Glyma05g28460
Glyma05g28470
Glyma05g28480
Glyma05g28490
Glyma05g28500
Glyma05g28510
Glyma05g28520
Glyma05g28530
Glyma05g28540
Glyma05g28550
Glyma05g28560
Glyma05g28570
Glyma05g28580
Glyma05g28600
Glyma05g28610
Glyma05g28620
Glyma05g28630
Glyma05g28650
Glyma05g28660
Glyma05g28670
Glyma05g28680
Glyma05g28690
Glyma05g28700
Glyma05g28710
Glyma05g28720
Glyma05g28730
Glyma05g28740
Glyma05g28750
Glyma05g28760
Glyma05g28770
Glyma05g28780
Glyma05g28790
Glyma05g28800
Glyma05g28810
Glyma05g28820
Glyma05g28830
Glyma05g28840
Glyma05g28850
Glyma05g28860
Glyma05g28870
Glyma05g28880
Glyma05g28890
Glyma05g28900
Glyma05g28910
Glyma05g28920
Glyma05g28930
Glyma05g28940
Glyma05g28950
Glyma05g28960
Glyma05g28970
Glyma05g28980
Glyma05g29000
Glyma05g29020
Glyma05g29030
Glyma05g29040
Glyma05g29050
Glyma05g29070
Glyma05g29080
Glyma05g29090
Glyma05g29100
Glyma05g29110
Glyma05g29120
Glyma05g29130
Glyma05g29140
Glyma05g29150
Glyma05g29160
Glyma05g29170
Glyma05g29180
Glyma05g29190
Glyma05g29200
Glyma05g29210
Glyma05g29220
Glyma05g29230
Glyma05g29240
Glyma05g29250
Glyma05g29260
Glyma05g29270
Glyma05g29280
Glyma05g29290
Glyma05g29300
Glyma05g29310
Glyma05g29320
Glyma05g29330
Glyma05g29340
Glyma05g29350
Glyma05g29370
Glyma05g29380
Glyma05g29390
Glyma05g29400
Glyma05g29410
Glyma05g29420
Glyma05g29430
Glyma05g29440
Glyma05g29450
Glyma05g29460
Glyma05g29470
Glyma05g29480
Glyma05g29500
Glyma05g29510
Glyma05g29520
Glyma05g29530
Glyma05g29550
Glyma05g29580
Glyma05g29590
Glyma05g29600
Glyma05g29610
Glyma05g29630
Glyma05g29640
Glyma05g29650
Glyma05g29660
Glyma05g29670
Glyma05g29680
Glyma05g29690
Glyma05g29700
Glyma05g29710
Glyma05g29720
Glyma05g29730
Glyma05g29740
Glyma05g29760
Glyma05g29770
Glyma05g29780
Glyma05g29820
Glyma05g29830
Glyma05g29840
Glyma05g29850
Glyma05g29860
Glyma05g29870
Glyma05g29880
Glyma05g29890
Glyma05g29900
Glyma05g29920
Glyma05g29930
Glyma05g29950
Glyma05g29960
Glyma05g29970
Glyma05g29980
Glyma05g29990
Glyma05g30000
Glyma05g30010
Glyma05g30020
Glyma05g30030
Glyma05g30040
Glyma05g30050
Glyma05g30070
Glyma05g30080
Glyma05g30090
Glyma05g30120
Glyma05g30130
Glyma05g30140
Glyma05g30150
Glyma05g30160
Glyma05g30170
Glyma05g30180
Glyma05g30190
Glyma05g30200
Glyma05g30210
Glyma05g30230
Glyma05g30250
Glyma05g30260
Glyma05g30270
Glyma05g30280
Glyma05g30290
Glyma05g30300
Glyma05g30310
Glyma05g30320
Glyma05g30330
Glyma05g30340
Glyma05g30350
Glyma05g30360
Glyma05g30380
Glyma05g30400
Glyma05g30410
Glyma05g30420
Glyma05g30430
Glyma05g30450
Glyma05g30460
Glyma05g30470
Glyma05g30480
Glyma05g30490
Glyma05g30500
Glyma05g30510
Glyma05g30520
Glyma05g30530
Glyma05g30540
Glyma05g30550
Glyma05g30560
Glyma05g30570
Glyma05g30590
Glyma05g30600
Glyma05g30610
Glyma05g30620
Glyma05g30630
Glyma05g30640
Glyma05g30650
Glyma05g30660
Glyma05g30670
Glyma05g30680
Glyma05g30690
Glyma05g30700
Glyma05g30710
Glyma05g30720
Glyma05g30730
Glyma05g30740
Glyma05g30750
Glyma05g30760
Glyma05g30770
Glyma05g30780
Glyma05g30790
Glyma05g30800
Glyma05g30830
Glyma05g30850
Glyma05g30860
Glyma05g30870
Glyma05g30880
Glyma05g30900
Glyma05g30920
Glyma05g30930
Glyma05g30940
Glyma05g30950
Glyma05g30960
Glyma05g30970
Glyma05g30980
Glyma05g30990
Glyma05g31000
Glyma05g31010
Glyma05g31020
Glyma05g31030
Glyma05g31040
Glyma05g31050
Glyma05g31060
Glyma05g31070
Glyma05g31080
Glyma05g31090
Glyma05g31100
Glyma05g31110
Glyma05g31120
Glyma05g31130
Glyma05g31140
Glyma05g31160
Glyma05g31170
Glyma05g31180
Glyma05g31190
Glyma05g31200
Glyma05g31220
Glyma05g31230
Glyma05g31250
Glyma05g31260
Glyma05g31270
Glyma05g31280
Glyma05g31290
Glyma05g31300
Glyma05g31310
Glyma05g31320
Glyma05g31330
Glyma05g31340
Glyma05g31350
Glyma05g31370
Glyma05g31380
Glyma05g31390
Glyma05g31400
Glyma05g31410
Glyma05g31420
Glyma05g31430
Glyma05g31440
Glyma05g31450
Glyma05g31460
Glyma05g31470
Glyma05g31480
Glyma05g31490
Glyma05g31500
Glyma05g31520
Glyma05g31530
Glyma05g31540
Glyma05g31550
Glyma05g31560
Glyma05g31570
Glyma05g31580
Glyma05g31590
Glyma05g31600
Glyma05g31610
Glyma05g31620
Glyma05g31630
Glyma05g31640
Glyma05g31660
Glyma05g31670
Glyma05g31680
Glyma05g31690
Glyma05g31700
Glyma05g31710
Glyma05g31720
Glyma05g31730
Glyma05g31740
Glyma05g31750
Glyma05g31760
Glyma05g31770
Glyma05g31780
Glyma05g31790
Glyma05g31800
Glyma05g31810
Glyma05g31820
Glyma05g31830
Glyma05g31840
Glyma05g31850
Glyma05g31860
Glyma05g31870
Glyma05g31880
Glyma05g31890
Glyma05g31900
Glyma05g31920
Glyma05g31930
Glyma05g31940
Glyma05g31950
Glyma05g31960
Glyma05g31970
Glyma05g31980
Glyma05g31990
Glyma05g32000
Glyma05g32020
Glyma05g32030
Glyma05g32040
Glyma05g32050
Glyma05g32060
Glyma05g32070
Glyma05g32080
Glyma05g32090
Glyma05g32100
Glyma05g32110
Glyma05g32130
Glyma05g32140
Glyma05g32150
Glyma05g32160
Glyma05g32170
Glyma05g32180
Glyma05g32190
Glyma05g32200
Glyma05g32210
Glyma05g32220
Glyma05g32240
Glyma05g32250
Glyma05g32260
Glyma05g32270
Glyma05g32280
Glyma05g32290
Glyma05g32300
Glyma05g32310
Glyma05g32330
Glyma05g32340
Glyma05g32350
Glyma05g32360
Glyma05g32370
Glyma05g32380
Glyma05g32400
Glyma05g32410
Glyma05g32420
Glyma05g32430
Glyma05g32440
Glyma05g32460
Glyma05g32470
Glyma05g32480
Glyma05g32490
Glyma05g32500
Glyma05g32510
Glyma05g32520
Glyma05g32530
Glyma05g32540
Glyma05g32550
Glyma05g32560
Glyma05g32570
Glyma05g32580
Glyma05g32590
Glyma05g32600
Glyma05g32610
Glyma05g32620
Glyma05g32630
Glyma05g32640
Glyma05g32650
Glyma05g32670
Glyma05g32690
Glyma05g32700
Glyma05g32720
Glyma05g32740
Glyma05g32750
Glyma05g32760
Glyma05g32770
Glyma05g32780
Glyma05g32790
Glyma05g32800
Glyma05g32810
Glyma05g32820
Glyma05g32830
Glyma05g32840
Glyma05g32850
Glyma05g32860
Glyma05g32870
Glyma05g32880
Glyma05g32890
Glyma05g32900
Glyma05g32910
Glyma05g32920
Glyma05g32930
Glyma05g32940
Glyma05g32950
Glyma05g32960
Glyma05g32970
Glyma05g32980
Glyma05g32990
Glyma05g33000
Glyma05g33010
Glyma05g33020
Glyma05g33040
Glyma05g33050
Glyma05g33060
Glyma05g33070
Glyma05g33080
Glyma05g33090
Glyma05g33100
Glyma05g33110
Glyma05g33120
Glyma05g33130
Glyma05g33140
Glyma05g33150
Glyma05g33160
Glyma05g33170
Glyma05g33180
Glyma05g33190
Glyma05g33200
Glyma05g33220
Glyma05g33230
Glyma05g33240
Glyma05g33250
Glyma05g33260
Glyma05g33270
Glyma05g33280
Glyma05g33290
Glyma05g33300
Glyma05g33310
Glyma05g33320
Glyma05g33330
Glyma05g33340
Glyma05g33350
Glyma05g33360
Glyma05g33380
Glyma05g33390
Glyma05g33400
Glyma05g33410
Glyma05g33420
Glyma05g33430
Glyma05g33440
Glyma05g33450
Glyma05g33460
Glyma05g33470
Glyma05g33490
Glyma05g33500
Glyma05g33510
Glyma05g33520
Glyma05g33530
Glyma05g33540
Glyma05g33550
Glyma05g33560
Glyma05g33570
Glyma05g33580
Glyma05g33590
Glyma05g33600
Glyma05g33610
Glyma05g33620
Glyma05g33630
Glyma05g33640
Glyma05g33650
Glyma05g33660
Glyma05g33670
Glyma05g33690
Glyma05g33700
Glyma05g33710
Glyma05g33720
Glyma05g33730
Glyma05g33740
Glyma05g33750
Glyma05g33760
Glyma05g33770
Glyma05g33780
Glyma05g33790
Glyma05g33800
Glyma05g33810
Glyma05g33820
Glyma05g33830
Glyma05g33840
Glyma05g33850
Glyma05g33860
Glyma05g33870
Glyma05g33880
Glyma05g33890
Glyma05g33900
Glyma05g33910
Glyma05g33920
Glyma05g33930
Glyma05g33940
Glyma05g33950
Glyma05g33960
Glyma05g33970
Glyma05g33980
Glyma05g33990
Glyma05g34000
Glyma05g34010
Glyma05g34020
Glyma05g34030
Glyma05g34050
Glyma05g34060
Glyma05g34070
Glyma05g34080
Glyma05g34090
Glyma05g34100
Glyma05g34110
Glyma05g34120
Glyma05g34130
Glyma05g34140
Glyma05g34150
Glyma05g34160
Glyma05g34170
Glyma05g34180
Glyma05g34190
Glyma05g34200
Glyma05g34210
Glyma05g34220
Glyma05g34230
Glyma05g34240
Glyma05g34250
Glyma05g34270
Glyma05g34280
Glyma05g34290
Glyma05g34300
Glyma05g34310
Glyma05g34320
Glyma05g34330
Glyma05g34340
Glyma05g34350
Glyma05g34360
Glyma05g34370
Glyma05g34390
Glyma05g34400
Glyma05g34410
Glyma05g34420
Glyma05g34430
Glyma05g34450
Glyma05g34460
Glyma05g34470
Glyma05g34480
Glyma05g34490
Glyma05g34500
Glyma05g34510
Glyma05g34520
Glyma05g34530
Glyma05g34540
Glyma05g34550
Glyma05g34560
Glyma05g34570
Glyma05g34580
Glyma05g34600
Glyma05g34610
Glyma05g34620
Glyma05g34630
Glyma05g34640
Glyma05g34650
Glyma05g34660
Glyma05g34670
Glyma05g34680
Glyma05g34690
Glyma05g34700
Glyma05g34710
Glyma05g34720
Glyma05g34730
Glyma05g34740
Glyma05g34750
Glyma05g34760
Glyma05g34780
Glyma05g34790
Glyma05g34800
Glyma05g34810
Glyma05g34820
Glyma05g34830
Glyma05g34840
Glyma05g34850
Glyma05g34870
Glyma05g34880
Glyma05g34890
Glyma05g34900
Glyma05g34910
Glyma05g34920
Glyma05g34930
Glyma05g34940
Glyma05g34950
Glyma05g34960
Glyma05g34970
Glyma05g34980
Glyma05g34990
Glyma05g35000
Glyma05g35010
Glyma05g35020
Glyma05g35030
Glyma05g35040
Glyma05g35050
Glyma05g35060
Glyma05g35070
Glyma05g35080
Glyma05g35090
Glyma05g35100
Glyma05g35110
Glyma05g35120
Glyma05g35130
Glyma05g35150
Glyma05g35160
Glyma05g35170
Glyma05g35180
Glyma05g35190
Glyma05g35200
Glyma05g35210
Glyma05g35220
Glyma05g35230
Glyma05g35240
Glyma05g35250
Glyma05g35260
Glyma05g35270
Glyma05g35280
Glyma05g35290
Glyma05g35300
Glyma05g35310
Glyma05g35320
Glyma05g35330
Glyma05g35340
Glyma05g35350
Glyma05g35360
Glyma05g35370
Glyma05g35380
Glyma05g35390
Glyma05g35400
Glyma05g35410
Glyma05g35420
Glyma05g35430
Glyma05g35440
Glyma05g35450
Glyma05g35460
Glyma05g35470
Glyma05g35480
Glyma05g35490
Glyma05g35500
Glyma05g35510
Glyma05g35520
Glyma05g35530
Glyma05g35550
Glyma05g35560
Glyma05g35570
Glyma05g35580
Glyma05g35590
Glyma05g35600
Glyma05g35610
Glyma05g35620
Glyma05g35640
Glyma05g35650
Glyma05g35660
Glyma05g35670
Glyma05g35680
Glyma05g35690
Glyma05g35700
Glyma05g35710
Glyma05g35730
Glyma05g35740
Glyma05g35750
Glyma05g35760
Glyma05g35770
Glyma05g35780
Glyma05g35790
Glyma05g35800
Glyma05g35820
Glyma05g35830
Glyma05g35840
Glyma05g35850
Glyma05g35860
Glyma05g35880
Glyma05g35890
Glyma05g35900
Glyma05g35910
Glyma05g35920
Glyma05g35930
Glyma05g35940
Glyma05g35950
Glyma05g35960
Glyma05g35970
Glyma05g35980
Glyma05g35990
Glyma05g36000
Glyma05g36010
Glyma05g36020
Glyma05g36030
Glyma05g36040
Glyma05g36050
Glyma05g36060
Glyma05g36070
Glyma05g36090
Glyma05g36100
Glyma05g36110
Glyma05g36120
Glyma05g36130
Glyma05g36140
Glyma05g36150
Glyma05g36160
Glyma05g36170
Glyma05g36190
Glyma05g36200
Glyma05g36210
Glyma05g36220
Glyma05g36230
Glyma05g36240
Glyma05g36250
Glyma05g36260
Glyma05g36270
Glyma05g36280
Glyma05g36290
Glyma05g36300
Glyma05g36310
Glyma05g36320
Glyma05g36330
Glyma05g36340
Glyma05g36350
Glyma05g36360
Glyma05g36370
Glyma05g36380
Glyma05g36390
Glyma05g36400
Glyma05g36410
Glyma05g36420
Glyma05g36430
Glyma05g36450
Glyma05g36460
Glyma05g36470
Glyma05g36480
Glyma05g36490
Glyma05g36500
Glyma05g36510
Glyma05g36520
Glyma05g36530
Glyma05g36540
Glyma05g36550
Glyma05g36560
Glyma05g36570
Glyma05g36580
Glyma05g36590
Glyma05g36600
Glyma05g36610
Glyma05g36620
Glyma05g36630
Glyma05g36640
Glyma05g36650
Glyma05g36660
Glyma05g36670
Glyma05g36680
Glyma05g36690
Glyma05g36700
Glyma05g36710
Glyma05g36730
Glyma05g36740
Glyma05g36750
Glyma05g36760
Glyma05g36770
Glyma05g36780
Glyma05g36790
Glyma05g36800
Glyma05g36810
Glyma05g36820
Glyma05g36830
Glyma05g36840
Glyma05g36850
Glyma05g36860
Glyma05g36870
Glyma05g36890
Glyma05g36900
Glyma05g36910
Glyma05g36920
Glyma05g36930
Glyma05g36940
Glyma05g36950
Glyma05g36960
Glyma05g36970
Glyma05g36980
Glyma05g36990
Glyma05g37000
Glyma05g37010
Glyma05g37020
Glyma05g37030
Glyma05g37040
Glyma05g37050
Glyma05g37060
Glyma05g37070
Glyma05g37090
Glyma05g37100
Glyma05g37110
Glyma05g37120
Glyma05g37130
Glyma05g37140
Glyma05g37150
Glyma05g37160
Glyma05g37170
Glyma05g37180
Glyma05g37190
Glyma05g37200
Glyma05g37210
Glyma05g37220
Glyma05g37230
Glyma05g37240
Glyma05g37250
Glyma05g37260
Glyma05g37270
Glyma05g37280
Glyma05g37290
Glyma05g37300
Glyma05g37310
Glyma05g37320
Glyma05g37330
Glyma05g37350
Glyma05g37360
Glyma05g37370
Glyma05g37380
Glyma05g37390
Glyma05g37400
Glyma05g37410
Glyma05g37420
Glyma05g37430
Glyma05g37440
Glyma05g37450
Glyma05g37460
Glyma05g37470
Glyma05g37480
Glyma05g37490
Glyma05g37500
Glyma05g37520
Glyma05g37530
Glyma05g37540
Glyma05g37550
Glyma05g37570
Glyma05g37580
Glyma05g37590
Glyma05g37600
Glyma05g37610
Glyma05g37620
Glyma05g37630
Glyma05g37650
Glyma05g37660
Glyma05g37670
Glyma05g37680
Glyma05g37690
Glyma05g37700
Glyma05g37710
Glyma05g37720
Glyma05g37730
Glyma05g37740
Glyma05g37750
Glyma05g37760
Glyma05g37770
Glyma05g37780
Glyma05g37790
Glyma05g37800
Glyma05g37810
Glyma05g37820
Glyma05g37830
Glyma05g37840
Glyma05g37850
Glyma05g37860
Glyma05g37870
Glyma05g37880
Glyma05g37890
Glyma05g37900
Glyma05g37910
Glyma05g37920
Glyma05g37930
Glyma05g37940
Glyma05g37950
Glyma05g37960
Glyma05g37970
Glyma05g37980
Glyma05g37990
Glyma05g38000
Glyma05g38010
Glyma05g38020
Glyma05g38030
Glyma05g38040
Glyma05g38050
Glyma05g38060
Glyma05g38070
Glyma05g38110
Glyma05g38120
Glyma05g38130
Glyma05g38140
Glyma05g38150
Glyma05g38160
Glyma05g38180
Glyma05g38190
Glyma05g38210
Glyma05g38220
Glyma05g38240
Glyma05g38250
Glyma05g38260
Glyma05g38280
Glyma05g38290
Glyma05g38300
Glyma05g38310
Glyma05g38320
Glyma05g38330
Glyma05g38340
Glyma05g38350
Glyma05g38360
Glyma05g38380
Glyma05g38390
Glyma05g38400
Glyma05g38410
Glyma05g38430
Glyma05g38440
Glyma05g38450
Glyma05g38460
Glyma05g38470
Glyma05g38490
Glyma05g38500
Glyma05g38510
Glyma05g38520
Glyma05g38530
Glyma05g38540
Glyma05g38550
Glyma05g38560
Glyma05g38570
Glyma05g38580
Glyma0615s00210
Glyma0679s00210
Glyma0682s00200
Glyma06g00200
Glyma06g00210
Glyma06g00220
Glyma06g00230
Glyma06g00240
Glyma06g00260
Glyma06g00280
Glyma06g00290
Glyma06g00300
Glyma06g00310
Glyma06g00320
Glyma06g00330
Glyma06g00340
Glyma06g00350
Glyma06g00360
Glyma06g00370
Glyma06g00380
Glyma06g00390
Glyma06g00400
Glyma06g00420
Glyma06g00430
Glyma06g00440
Glyma06g00450
Glyma06g00460
Glyma06g00470
Glyma06g00480
Glyma06g00490
Glyma06g00500
Glyma06g00510
Glyma06g00520
Glyma06g00530
Glyma06g00540
Glyma06g00550
Glyma06g00560
Glyma06g00570
Glyma06g00580
Glyma06g00590
Glyma06g00600
Glyma06g00610
Glyma06g00630
Glyma06g00640
Glyma06g00650
Glyma06g00660
Glyma06g00670
Glyma06g00680
Glyma06g00690
Glyma06g00700
Glyma06g00710
Glyma06g00720
Glyma06g00730
Glyma06g00740
Glyma06g00750
Glyma06g00760
Glyma06g00770
Glyma06g00780
Glyma06g00790
Glyma06g00800
Glyma06g00810
Glyma06g00820
Glyma06g00830
Glyma06g00840
Glyma06g00860
Glyma06g00910
Glyma06g00930
Glyma06g00940
Glyma06g00950
Glyma06g00960
Glyma06g00980
Glyma06g00990
Glyma06g01000
Glyma06g01010
Glyma06g01030
Glyma06g01040
Glyma06g01060
Glyma06g01070
Glyma06g01080
Glyma06g01090
Glyma06g01110
Glyma06g01120
Glyma06g01130
Glyma06g01140
Glyma06g01170
Glyma06g01180
Glyma06g01190
Glyma06g01210
Glyma06g01220
Glyma06g01230
Glyma06g01240
Glyma06g01250
Glyma06g01260
Glyma06g01270
Glyma06g01280
Glyma06g01290
Glyma06g01300
Glyma06g01310
Glyma06g01320
Glyma06g01330
Glyma06g01340
Glyma06g01350
Glyma06g01360
Glyma06g01370
Glyma06g01380
Glyma06g01390
Glyma06g01400
Glyma06g01410
Glyma06g01420
Glyma06g01430
Glyma06g01450
Glyma06g01460
Glyma06g01470
Glyma06g01480
Glyma06g01490
Glyma06g01500
Glyma06g01510
Glyma06g01520
Glyma06g01530
Glyma06g01540
Glyma06g01550
Glyma06g01570
Glyma06g01590
Glyma06g01600
Glyma06g01620
Glyma06g01640
Glyma06g01650
Glyma06g01660
Glyma06g01670
Glyma06g01680
Glyma06g01690
Glyma06g01700
Glyma06g01710
Glyma06g01730
Glyma06g01740
Glyma06g01750
Glyma06g01760
Glyma06g01770
Glyma06g01780
Glyma06g01790
Glyma06g01810
Glyma06g01820
Glyma06g01830
Glyma06g01840
Glyma06g01850
Glyma06g01860
Glyma06g01870
Glyma06g01880
Glyma06g01890
Glyma06g01910
Glyma06g01920
Glyma06g01930
Glyma06g01940
Glyma06g01950
Glyma06g01970
Glyma06g01980
Glyma06g01990
Glyma06g02000
Glyma06g02010
Glyma06g02020
Glyma06g02030
Glyma06g02040
Glyma06g02050
Glyma06g02060
Glyma06g02070
Glyma06g02080
Glyma06g02090
Glyma06g02100
Glyma06g02110
Glyma06g02120
Glyma06g02130
Glyma06g02140
Glyma06g02150
Glyma06g02160
Glyma06g02170
Glyma06g02180
Glyma06g02190
Glyma06g02200
Glyma06g02210
Glyma06g02220
Glyma06g02230
Glyma06g02240
Glyma06g02250
Glyma06g02260
Glyma06g02270
Glyma06g02290
Glyma06g02300
Glyma06g02310
Glyma06g02320
Glyma06g02330
Glyma06g02340
Glyma06g02350
Glyma06g02360
Glyma06g02370
Glyma06g02380
Glyma06g02390
Glyma06g02410
Glyma06g02420
Glyma06g02430
Glyma06g02440
Glyma06g02460
Glyma06g02470
Glyma06g02490
Glyma06g02500
Glyma06g02520
Glyma06g02530
Glyma06g02540
Glyma06g02550
Glyma06g02560
Glyma06g02580
Glyma06g02590
Glyma06g02600
Glyma06g02610
Glyma06g02620
Glyma06g02630
Glyma06g02640
Glyma06g02650
Glyma06g02660
Glyma06g02670
Glyma06g02680
Glyma06g02690
Glyma06g02700
Glyma06g02710
Glyma06g02720
Glyma06g02740
Glyma06g02750
Glyma06g02760
Glyma06g02770
Glyma06g02790
Glyma06g02800
Glyma06g02810
Glyma06g02820
Glyma06g02830
Glyma06g02840
Glyma06g02850
Glyma06g02860
Glyma06g02880
Glyma06g02900
Glyma06g02910
Glyma06g02930
Glyma06g02940
Glyma06g02950
Glyma06g02960
Glyma06g02970
Glyma06g02980
Glyma06g02990
Glyma06g03000
Glyma06g03020
Glyma06g03030
Glyma06g03040
Glyma06g03050
Glyma06g03060
Glyma06g03070
Glyma06g03080
Glyma06g03090
Glyma06g03100
Glyma06g03110
Glyma06g03120
Glyma06g03130
Glyma06g03140
Glyma06g03150
Glyma06g03160
Glyma06g03180
Glyma06g03190
Glyma06g03200
Glyma06g03210
Glyma06g03220
Glyma06g03230
Glyma06g03240
Glyma06g03250
Glyma06g03260
Glyma06g03270
Glyma06g03280
Glyma06g03290
Glyma06g03300
Glyma06g03310
Glyma06g03330
Glyma06g03340
Glyma06g03350
Glyma06g03360
Glyma06g03370
Glyma06g03380
Glyma06g03390
Glyma06g03410
Glyma06g03420
Glyma06g03430
Glyma06g03440
Glyma06g03450
Glyma06g03460
Glyma06g03470
Glyma06g03490
Glyma06g03500
Glyma06g03510
Glyma06g03520
Glyma06g03530
Glyma06g03540
Glyma06g03550
Glyma06g03560
Glyma06g03570
Glyma06g03580
Glyma06g03590
Glyma06g03610
Glyma06g03620
Glyma06g03630
Glyma06g03640
Glyma06g03650
Glyma06g03660
Glyma06g03670
Glyma06g03680
Glyma06g03690
Glyma06g03700
Glyma06g03710
Glyma06g03720
Glyma06g03730
Glyma06g03740
Glyma06g03760
Glyma06g03770
Glyma06g03780
Glyma06g03790
Glyma06g03800
Glyma06g03810
Glyma06g03820
Glyma06g03830
Glyma06g03840
Glyma06g03850
Glyma06g03860
Glyma06g03870
Glyma06g03880
Glyma06g03890
Glyma06g03900
Glyma06g03910
Glyma06g03920
Glyma06g03930
Glyma06g03940
Glyma06g03950
Glyma06g03960
Glyma06g03970
Glyma06g03980
Glyma06g03990
Glyma06g04010
Glyma06g04020
Glyma06g04030
Glyma06g04060
Glyma06g04070
Glyma06g04090
Glyma06g04100
Glyma06g04110
Glyma06g04130
Glyma06g04140
Glyma06g04170
Glyma06g04180
Glyma06g04190
Glyma06g04200
Glyma06g04210
Glyma06g04220
Glyma06g04230
Glyma06g04240
Glyma06g04250
Glyma06g04260
Glyma06g04270
Glyma06g04280
Glyma06g04290
Glyma06g04300
Glyma06g04310
Glyma06g04320
Glyma06g04340
Glyma06g04350
Glyma06g04360
Glyma06g04370
Glyma06g04380
Glyma06g04390
Glyma06g04400
Glyma06g04410
Glyma06g04430
Glyma06g04440
Glyma06g04450
Glyma06g04460
Glyma06g04470
Glyma06g04480
Glyma06g04490
Glyma06g04500
Glyma06g04510
Glyma06g04520
Glyma06g04530
Glyma06g04540
Glyma06g04550
Glyma06g04580
Glyma06g04590
Glyma06g04600
Glyma06g04620
Glyma06g04640
Glyma06g04650
Glyma06g04660
Glyma06g04670
Glyma06g04680
Glyma06g04690
Glyma06g04700
Glyma06g04710
Glyma06g04720
Glyma06g04730
Glyma06g04740
Glyma06g04750
Glyma06g04760
Glyma06g04770
Glyma06g04780
Glyma06g04790
Glyma06g04800
Glyma06g04810
Glyma06g04820
Glyma06g04830
Glyma06g04840
Glyma06g04850
Glyma06g04860
Glyma06g04870
Glyma06g04880
Glyma06g04890
Glyma06g04900
Glyma06g04910
Glyma06g04920
Glyma06g04930
Glyma06g04950
Glyma06g04960
Glyma06g04970
Glyma06g04980
Glyma06g04990
Glyma06g05000
Glyma06g05010
Glyma06g05020
Glyma06g05030
Glyma06g05040
Glyma06g05050
Glyma06g05060
Glyma06g05070
Glyma06g05090
Glyma06g05100
Glyma06g05110
Glyma06g05120
Glyma06g05130
Glyma06g05140
Glyma06g05150
Glyma06g05170
Glyma06g05180
Glyma06g05190
Glyma06g05200
Glyma06g05210
Glyma06g05220
Glyma06g05230
Glyma06g05240
Glyma06g05260
Glyma06g05280
Glyma06g05290
Glyma06g05300
Glyma06g05310
Glyma06g05320
Glyma06g05330
Glyma06g05340
Glyma06g05350
Glyma06g05360
Glyma06g05370
Glyma06g05380
Glyma06g05390
Glyma06g05400
Glyma06g05410
Glyma06g05420
Glyma06g05430
Glyma06g05440
Glyma06g05450
Glyma06g05460
Glyma06g05470
Glyma06g05480
Glyma06g05490
Glyma06g05500
Glyma06g05510
Glyma06g05520
Glyma06g05530
Glyma06g05540
Glyma06g05550
Glyma06g05560
Glyma06g05570
Glyma06g05580
Glyma06g05590
Glyma06g05600
Glyma06g05610
Glyma06g05630
Glyma06g05640
Glyma06g05650
Glyma06g05660
Glyma06g05670
Glyma06g05680
Glyma06g05690
Glyma06g05710
Glyma06g05730
Glyma06g05740
Glyma06g05750
Glyma06g05770
Glyma06g05780
Glyma06g05790
Glyma06g05800
Glyma06g05810
Glyma06g05820
Glyma06g05830
Glyma06g05840
Glyma06g05850
Glyma06g05860
Glyma06g05870
Glyma06g05880
Glyma06g05890
Glyma06g05900
Glyma06g05910
Glyma06g05920
Glyma06g05950
Glyma06g05960
Glyma06g05970
Glyma06g05980
Glyma06g05990
Glyma06g06000
Glyma06g06010
Glyma06g06020
Glyma06g06030
Glyma06g06040
Glyma06g06050
Glyma06g06060
Glyma06g06070
Glyma06g06080
Glyma06g06090
Glyma06g06100
Glyma06g06110
Glyma06g06130
Glyma06g06140
Glyma06g06150
Glyma06g06160
Glyma06g06170
Glyma06g06200
Glyma06g06220
Glyma06g06230
Glyma06g06240
Glyma06g06250
Glyma06g06260
Glyma06g06280
Glyma06g06290
Glyma06g06300
Glyma06g06310
Glyma06g06330
Glyma06g06340
Glyma06g06350
Glyma06g06360
Glyma06g06370
Glyma06g06380
Glyma06g06390
Glyma06g06400
Glyma06g06410
Glyma06g06420
Glyma06g06430
Glyma06g06440
Glyma06g06450
Glyma06g06460
Glyma06g06470
Glyma06g06480
Glyma06g06490
Glyma06g06500
Glyma06g06530
Glyma06g06540
Glyma06g06550
Glyma06g06560
Glyma06g06570
Glyma06g06580
Glyma06g06590
Glyma06g06610
Glyma06g06630
Glyma06g06640
Glyma06g06650
Glyma06g06660
Glyma06g06670
Glyma06g06680
Glyma06g06690
Glyma06g06700
Glyma06g06710
Glyma06g06720
Glyma06g06730
Glyma06g06740
Glyma06g06750
Glyma06g06760
Glyma06g06770
Glyma06g06780
Glyma06g06790
Glyma06g06800
Glyma06g06810
Glyma06g06820
Glyma06g06830
Glyma06g06840
Glyma06g06850
Glyma06g06860
Glyma06g06870
Glyma06g06880
Glyma06g06890
Glyma06g06900
Glyma06g06910
Glyma06g06930
Glyma06g06940
Glyma06g06950
Glyma06g06960
Glyma06g06980
Glyma06g06990
Glyma06g07000
Glyma06g07010
Glyma06g07020
Glyma06g07030
Glyma06g07040
Glyma06g07050
Glyma06g07060
Glyma06g07070
Glyma06g07080
Glyma06g07090
Glyma06g07110
Glyma06g07120
Glyma06g07130
Glyma06g07140
Glyma06g07150
Glyma06g07160
Glyma06g07170
Glyma06g07180
Glyma06g07190
Glyma06g07200
Glyma06g07210
Glyma06g07220
Glyma06g07230
Glyma06g07240
Glyma06g07250
Glyma06g07260
Glyma06g07270
Glyma06g07280
Glyma06g07290
Glyma06g07300
Glyma06g07310
Glyma06g07320
Glyma06g07330
Glyma06g07340
Glyma06g07350
Glyma06g07360
Glyma06g07370
Glyma06g07380
Glyma06g07390
Glyma06g07400
Glyma06g07410
Glyma06g07420
Glyma06g07440
Glyma06g07450
Glyma06g07460
Glyma06g07470
Glyma06g07480
Glyma06g07490
Glyma06g07500
Glyma06g07510
Glyma06g07520
Glyma06g07540
Glyma06g07550
Glyma06g07560
Glyma06g07570
Glyma06g07580
Glyma06g07600
Glyma06g07610
Glyma06g07620
Glyma06g07630
Glyma06g07640
Glyma06g07650
Glyma06g07660
Glyma06g07670
Glyma06g07680
Glyma06g07690
Glyma06g07700
Glyma06g07710
Glyma06g07720
Glyma06g07730
Glyma06g07740
Glyma06g07750
Glyma06g07760
Glyma06g07770
Glyma06g07780
Glyma06g07790
Glyma06g07800
Glyma06g07810
Glyma06g07820
Glyma06g07840
Glyma06g07850
Glyma06g07860
Glyma06g07870
Glyma06g07880
Glyma06g07890
Glyma06g07900
Glyma06g07920
Glyma06g07930
Glyma06g07940
Glyma06g07950
Glyma06g07960
Glyma06g07970
Glyma06g07980
Glyma06g07990
Glyma06g08000
Glyma06g08010
Glyma06g08020
Glyma06g08030
Glyma06g08040
Glyma06g08050
Glyma06g08060
Glyma06g08070
Glyma06g08080
Glyma06g08090
Glyma06g08100
Glyma06g08110
Glyma06g08120
Glyma06g08130
Glyma06g08140
Glyma06g08150
Glyma06g08160
Glyma06g08170
Glyma06g08180
Glyma06g08190
Glyma06g08200
Glyma06g08210
Glyma06g08220
Glyma06g08230
Glyma06g08240
Glyma06g08250
Glyma06g08260
Glyma06g08270
Glyma06g08280
Glyma06g08290
Glyma06g08300
Glyma06g08310
Glyma06g08330
Glyma06g08340
Glyma06g08350
Glyma06g08360
Glyma06g08380
Glyma06g08390
Glyma06g08400
Glyma06g08410
Glyma06g08420
Glyma06g08430
Glyma06g08440
Glyma06g08450
Glyma06g08460
Glyma06g08470
Glyma06g08480
Glyma06g08490
Glyma06g08500
Glyma06g08520
Glyma06g08530
Glyma06g08540
Glyma06g08550
Glyma06g08560
Glyma06g08570
Glyma06g08580
Glyma06g08590
Glyma06g08600
Glyma06g08610
Glyma06g08620
Glyma06g08630
Glyma06g08640
Glyma06g08650
Glyma06g08660
Glyma06g08670
Glyma06g08680
Glyma06g08690
Glyma06g08700
Glyma06g08710
Glyma06g08720
Glyma06g08730
Glyma06g08740
Glyma06g08750
Glyma06g08770
Glyma06g08780
Glyma06g08790
Glyma06g08800
Glyma06g08810
Glyma06g08820
Glyma06g08830
Glyma06g08840
Glyma06g08850
Glyma06g08860
Glyma06g08870
Glyma06g08880
Glyma06g08890
Glyma06g08900
Glyma06g08910
Glyma06g08920
Glyma06g08930
Glyma06g08940
Glyma06g08950
Glyma06g08960
Glyma06g08970
Glyma06g08980
Glyma06g08990
Glyma06g09000
Glyma06g09010
Glyma06g09020
Glyma06g09030
Glyma06g09040
Glyma06g09050
Glyma06g09060
Glyma06g09080
Glyma06g09100
Glyma06g09110
Glyma06g09120
Glyma06g09130
Glyma06g09150
Glyma06g09160
Glyma06g09170
Glyma06g09180
Glyma06g09190
Glyma06g09200
Glyma06g09220
Glyma06g09230
Glyma06g09240
Glyma06g09270
Glyma06g09280
Glyma06g09290
Glyma06g09300
Glyma06g09310
Glyma06g09320
Glyma06g09330
Glyma06g09340
Glyma06g09350
Glyma06g09360
Glyma06g09370
Glyma06g09380
Glyma06g09390
Glyma06g09400
Glyma06g09410
Glyma06g09420
Glyma06g09430
Glyma06g09460
Glyma06g09470
Glyma06g09480
Glyma06g09490
Glyma06g09500
Glyma06g09510
Glyma06g09520
Glyma06g09530
Glyma06g09540
Glyma06g09550
Glyma06g09560
Glyma06g09570
Glyma06g09580
Glyma06g09590
Glyma06g09600
Glyma06g09610
Glyma06g09630
Glyma06g09650
Glyma06g09660
Glyma06g09670
Glyma06g09680
Glyma06g09690
Glyma06g09700
Glyma06g09710
Glyma06g09720
Glyma06g09730
Glyma06g09740
Glyma06g09750
Glyma06g09760
Glyma06g09770
Glyma06g09780
Glyma06g09790
Glyma06g09800
Glyma06g09810
Glyma06g09820
Glyma06g09830
Glyma06g09840
Glyma06g09850
Glyma06g09860
Glyma06g09870
Glyma06g09880
Glyma06g09890
Glyma06g09900
Glyma06g09910
Glyma06g09920
Glyma06g09930
Glyma06g09940
Glyma06g09950
Glyma06g09970
Glyma06g09980
Glyma06g09990
Glyma06g10000
Glyma06g10010
Glyma06g10020
Glyma06g10030
Glyma06g10040
Glyma06g10050
Glyma06g10060
Glyma06g10080
Glyma06g10090
Glyma06g10100
Glyma06g10110
Glyma06g10120
Glyma06g10130
Glyma06g10140
Glyma06g10150
Glyma06g10160
Glyma06g10170
Glyma06g10180
Glyma06g10190
Glyma06g10200
Glyma06g10210
Glyma06g10220
Glyma06g10230
Glyma06g10240
Glyma06g10250
Glyma06g10280
Glyma06g10290
Glyma06g10300
Glyma06g10320
Glyma06g10340
Glyma06g10350
Glyma06g10360
Glyma06g10370
Glyma06g10380
Glyma06g10390
Glyma06g10400
Glyma06g10420
Glyma06g10430
Glyma06g10440
Glyma06g10450
Glyma06g10460
Glyma06g10470
Glyma06g10480
Glyma06g10490
Glyma06g10500
Glyma06g10510
Glyma06g10520
Glyma06g10530
Glyma06g10540
Glyma06g10550
Glyma06g10560
Glyma06g10570
Glyma06g10580
Glyma06g10590
Glyma06g10600
Glyma06g10610
Glyma06g10620
Glyma06g10630
Glyma06g10650
Glyma06g10660
Glyma06g10670
Glyma06g10680
Glyma06g10690
Glyma06g10700
Glyma06g10710
Glyma06g10720
Glyma06g10730
Glyma06g10740
Glyma06g10750
Glyma06g10760
Glyma06g10770
Glyma06g10780
Glyma06g10790
Glyma06g10800
Glyma06g10810
Glyma06g10820
Glyma06g10830
Glyma06g10840
Glyma06g10850
Glyma06g10860
Glyma06g10870
Glyma06g10880
Glyma06g10900
Glyma06g10920
Glyma06g10930
Glyma06g10940
Glyma06g10950
Glyma06g10960
Glyma06g10970
Glyma06g10980
Glyma06g10990
Glyma06g11000
Glyma06g11010
Glyma06g11020
Glyma06g11030
Glyma06g11040
Glyma06g11050
Glyma06g11060
Glyma06g11070
Glyma06g11080
Glyma06g11090
Glyma06g11110
Glyma06g11120
Glyma06g11130
Glyma06g11140
Glyma06g11150
Glyma06g11160
Glyma06g11170
Glyma06g11190
Glyma06g11210
Glyma06g11220
Glyma06g11230
Glyma06g11240
Glyma06g11250
Glyma06g11260
Glyma06g11270
Glyma06g11280
Glyma06g11290
Glyma06g11300
Glyma06g11310
Glyma06g11320
Glyma06g11330
Glyma06g11340
Glyma06g11360
Glyma06g11370
Glyma06g11380
Glyma06g11390
Glyma06g11400
Glyma06g11410
Glyma06g11420
Glyma06g11430
Glyma06g11440
Glyma06g11450
Glyma06g11460
Glyma06g11470
Glyma06g11480
Glyma06g11490
Glyma06g11500
Glyma06g11510
Glyma06g11520
Glyma06g11530
Glyma06g11540
Glyma06g11560
Glyma06g11570
Glyma06g11580
Glyma06g11590
Glyma06g11600
Glyma06g11610
Glyma06g11620
Glyma06g11630
Glyma06g11640
Glyma06g11650
Glyma06g11660
Glyma06g11670
Glyma06g11680
Glyma06g11700
Glyma06g11710
Glyma06g11720
Glyma06g11730
Glyma06g11740
Glyma06g11750
Glyma06g11760
Glyma06g11770
Glyma06g11780
Glyma06g11790
Glyma06g11800
Glyma06g11810
Glyma06g11820
Glyma06g11830
Glyma06g11840
Glyma06g11850
Glyma06g11860
Glyma06g11870
Glyma06g11880
Glyma06g11890
Glyma06g11900
Glyma06g11910
Glyma06g11920
Glyma06g11930
Glyma06g11940
Glyma06g11970
Glyma06g11980
Glyma06g11990
Glyma06g12010
Glyma06g12020
Glyma06g12040
Glyma06g12050
Glyma06g12060
Glyma06g12070
Glyma06g12080
Glyma06g12090
Glyma06g12100
Glyma06g12110
Glyma06g12120
Glyma06g12130
Glyma06g12140
Glyma06g12150
Glyma06g12160
Glyma06g12170
Glyma06g12180
Glyma06g12190
Glyma06g12200
Glyma06g12210
Glyma06g12220
Glyma06g12230
Glyma06g12250
Glyma06g12260
Glyma06g12270
Glyma06g12280
Glyma06g12290
Glyma06g12300
Glyma06g12310
Glyma06g12320
Glyma06g12330
Glyma06g12340
Glyma06g12350
Glyma06g12360
Glyma06g12370
Glyma06g12380
Glyma06g12390
Glyma06g12400
Glyma06g12410
Glyma06g12420
Glyma06g12430
Glyma06g12440
Glyma06g12450
Glyma06g12460
Glyma06g12470
Glyma06g12480
Glyma06g12490
Glyma06g12500
Glyma06g12520
Glyma06g12530
Glyma06g12540
Glyma06g12550
Glyma06g12560
Glyma06g12570
Glyma06g12580
Glyma06g12590
Glyma06g12600
Glyma06g12610
Glyma06g12620
Glyma06g12630
Glyma06g12640
Glyma06g12650
Glyma06g12670
Glyma06g12680
Glyma06g12690
Glyma06g12700
Glyma06g12710
Glyma06g12720
Glyma06g12730
Glyma06g12740
Glyma06g12750
Glyma06g12760
Glyma06g12770
Glyma06g12780
Glyma06g12790
Glyma06g12800
Glyma06g12810
Glyma06g12820
Glyma06g12830
Glyma06g12840
Glyma06g12850
Glyma06g12860
Glyma06g12870
Glyma06g12880
Glyma06g12890
Glyma06g12900
Glyma06g12910
Glyma06g12920
Glyma06g12930
Glyma06g12940
Glyma06g12950
Glyma06g12960
Glyma06g12970
Glyma06g12980
Glyma06g13000
Glyma06g13010
Glyma06g13020
Glyma06g13040
Glyma06g13050
Glyma06g13060
Glyma06g13070
Glyma06g13080
Glyma06g13090
Glyma06g13100
Glyma06g13110
Glyma06g13120
Glyma06g13130
Glyma06g13140
Glyma06g13150
Glyma06g13160
Glyma06g13170
Glyma06g13180
Glyma06g13190
Glyma06g13200
Glyma06g13210
Glyma06g13220
Glyma06g13230
Glyma06g13240
Glyma06g13250
Glyma06g13260
Glyma06g13270
Glyma06g13280
Glyma06g13290
Glyma06g13300
Glyma06g13320
Glyma06g13330
Glyma06g13340
Glyma06g13360
Glyma06g13370
Glyma06g13380
Glyma06g13390
Glyma06g13400
Glyma06g13410
Glyma06g13420
Glyma06g13430
Glyma06g13440
Glyma06g13450
Glyma06g13460
Glyma06g13470
Glyma06g13480
Glyma06g13490
Glyma06g13500
Glyma06g13510
Glyma06g13520
Glyma06g13530
Glyma06g13540
Glyma06g13550
Glyma06g13560
Glyma06g13570
Glyma06g13580
Glyma06g13590
Glyma06g13600
Glyma06g13610
Glyma06g13620
Glyma06g13630
Glyma06g13640
Glyma06g13660
Glyma06g13670
Glyma06g13680
Glyma06g13690
Glyma06g13700
Glyma06g13710
Glyma06g13720
Glyma06g13730
Glyma06g13740
Glyma06g13750
Glyma06g13760
Glyma06g13770
Glyma06g13780
Glyma06g13790
Glyma06g13800
Glyma06g13810
Glyma06g13820
Glyma06g13830
Glyma06g13840
Glyma06g13850
Glyma06g13860
Glyma06g13870
Glyma06g13880
Glyma06g13890
Glyma06g13900
Glyma06g13910
Glyma06g13920
Glyma06g13930
Glyma06g13940
Glyma06g13950
Glyma06g13960
Glyma06g13970
Glyma06g13980
Glyma06g13990
Glyma06g14000
Glyma06g14010
Glyma06g14020
Glyma06g14030
Glyma06g14050
Glyma06g14060
Glyma06g14070
Glyma06g14080
Glyma06g14090
Glyma06g14100
Glyma06g14110
Glyma06g14120
Glyma06g14130
Glyma06g14140
Glyma06g14150
Glyma06g14160
Glyma06g14170
Glyma06g14180
Glyma06g14190
Glyma06g14200
Glyma06g14210
Glyma06g14220
Glyma06g14230
Glyma06g14240
Glyma06g14250
Glyma06g14260
Glyma06g14270
Glyma06g14280
Glyma06g14290
Glyma06g14300
Glyma06g14310
Glyma06g14320
Glyma06g14330
Glyma06g14340
Glyma06g14350
Glyma06g14360
Glyma06g14370
Glyma06g14380
Glyma06g14390
Glyma06g14400
Glyma06g14410
Glyma06g14420
Glyma06g14430
Glyma06g14440
Glyma06g14450
Glyma06g14460
Glyma06g14470
Glyma06g14480
Glyma06g14490
Glyma06g14500
Glyma06g14510
Glyma06g14520
Glyma06g14530
Glyma06g14540
Glyma06g14550
Glyma06g14590
Glyma06g14600
Glyma06g14610
Glyma06g14620
Glyma06g14630
Glyma06g14640
Glyma06g14650
Glyma06g14660
Glyma06g14670
Glyma06g14680
Glyma06g14690
Glyma06g14700
Glyma06g14710
Glyma06g14720
Glyma06g14730
Glyma06g14740
Glyma06g14750
Glyma06g14760
Glyma06g14770
Glyma06g14790
Glyma06g14800
Glyma06g14810
Glyma06g14820
Glyma06g14830
Glyma06g14840
Glyma06g14850
Glyma06g14860
Glyma06g14870
Glyma06g14880
Glyma06g14890
Glyma06g14900
Glyma06g14910
Glyma06g14920
Glyma06g14930
Glyma06g14940
Glyma06g14950
Glyma06g14960
Glyma06g14970
Glyma06g14980
Glyma06g15000
Glyma06g15010
Glyma06g15020
Glyma06g15030
Glyma06g15040
Glyma06g15050
Glyma06g15060
Glyma06g15070
Glyma06g15080
Glyma06g15090
Glyma06g15100
Glyma06g15110
Glyma06g15120
Glyma06g15130
Glyma06g15140
Glyma06g15150
Glyma06g15160
Glyma06g15180
Glyma06g15190
Glyma06g15200
Glyma06g15210
Glyma06g15220
Glyma06g15230
Glyma06g15240
Glyma06g15250
Glyma06g15260
Glyma06g15270
Glyma06g15280
Glyma06g15300
Glyma06g15310
Glyma06g15330
Glyma06g15340
Glyma06g15350
Glyma06g15360
Glyma06g15370
Glyma06g15380
Glyma06g15390
Glyma06g15400
Glyma06g15410
Glyma06g15420
Glyma06g15430
Glyma06g15440
Glyma06g15450
Glyma06g15460
Glyma06g15470
Glyma06g15480
Glyma06g15490
Glyma06g15500
Glyma06g15510
Glyma06g15520
Glyma06g15530
Glyma06g15540
Glyma06g15550
Glyma06g15560
Glyma06g15570
Glyma06g15580
Glyma06g15590
Glyma06g15600
Glyma06g15610
Glyma06g15620
Glyma06g15630
Glyma06g15640
Glyma06g15650
Glyma06g15660
Glyma06g15670
Glyma06g15680
Glyma06g15690
Glyma06g15700
Glyma06g15710
Glyma06g15720
Glyma06g15730
Glyma06g15740
Glyma06g15760
Glyma06g15770
Glyma06g15780
Glyma06g15810
Glyma06g15820
Glyma06g15840
Glyma06g15850
Glyma06g15860
Glyma06g15870
Glyma06g15880
Glyma06g15890
Glyma06g15900
Glyma06g15910
Glyma06g15920
Glyma06g15930
Glyma06g15940
Glyma06g15950
Glyma06g15960
Glyma06g15980
Glyma06g15990
Glyma06g16010
Glyma06g16020
Glyma06g16030
Glyma06g16040
Glyma06g16050
Glyma06g16060
Glyma06g16070
Glyma06g16080
Glyma06g16090
Glyma06g16100
Glyma06g16110
Glyma06g16120
Glyma06g16130
Glyma06g16140
Glyma06g16200
Glyma06g16220
Glyma06g16230
Glyma06g16240
Glyma06g16250
Glyma06g16260
Glyma06g16270
Glyma06g16280
Glyma06g16290
Glyma06g16300
Glyma06g16330
Glyma06g16340
Glyma06g16350
Glyma06g16360
Glyma06g16370
Glyma06g16380
Glyma06g16410
Glyma06g16420
Glyma06g16430
Glyma06g16440
Glyma06g16450
Glyma06g16470
Glyma06g16480
Glyma06g16490
Glyma06g16500
Glyma06g16520
Glyma06g16530
Glyma06g16540
Glyma06g16550
Glyma06g16560
Glyma06g16570
Glyma06g16580
Glyma06g16590
Glyma06g16600
Glyma06g16610
Glyma06g16620
Glyma06g16630
Glyma06g16640
Glyma06g16650
Glyma06g16660
Glyma06g16670
Glyma06g16680
Glyma06g16690
Glyma06g16700
Glyma06g16710
Glyma06g16720
Glyma06g16730
Glyma06g16740
Glyma06g16750
Glyma06g16770
Glyma06g16780
Glyma06g16790
Glyma06g16800
Glyma06g16810
Glyma06g16820
Glyma06g16840
Glyma06g16850
Glyma06g16860
Glyma06g16880
Glyma06g16890
Glyma06g16920
Glyma06g16930
Glyma06g16940
Glyma06g16950
Glyma06g16960
Glyma06g16970
Glyma06g16980
Glyma06g16990
Glyma06g17000
Glyma06g17010
Glyma06g17020
Glyma06g17030
Glyma06g17040
Glyma06g17050
Glyma06g17060
Glyma06g17070
Glyma06g17080
Glyma06g17090
Glyma06g17100
Glyma06g17110
Glyma06g17120
Glyma06g17130
Glyma06g17140
Glyma06g17150
Glyma06g17160
Glyma06g17170
Glyma06g17180
Glyma06g17190
Glyma06g17200
Glyma06g17220
Glyma06g17230
Glyma06g17240
Glyma06g17250
Glyma06g17260
Glyma06g17270
Glyma06g17280
Glyma06g17300
Glyma06g17310
Glyma06g17320
Glyma06g17330
Glyma06g17340
Glyma06g17350
Glyma06g17360
Glyma06g17380
Glyma06g17390
Glyma06g17410
Glyma06g17420
Glyma06g17430
Glyma06g17440
Glyma06g17450
Glyma06g17460
Glyma06g17470
Glyma06g17480
Glyma06g17490
Glyma06g17500
Glyma06g17520
Glyma06g17530
Glyma06g17540
Glyma06g17550
Glyma06g17560
Glyma06g17570
Glyma06g17590
Glyma06g17600
Glyma06g17610
Glyma06g17620
Glyma06g17640
Glyma06g17650
Glyma06g17660
Glyma06g17670
Glyma06g17680
Glyma06g17700
Glyma06g17710
Glyma06g17720
Glyma06g17730
Glyma06g17740
Glyma06g17750
Glyma06g17760
Glyma06g17770
Glyma06g17780
Glyma06g17790
Glyma06g17800
Glyma06g17810
Glyma06g17820
Glyma06g17830
Glyma06g17840
Glyma06g17850
Glyma06g17860
Glyma06g17870
Glyma06g17880
Glyma06g17890
Glyma06g17900
Glyma06g17910
Glyma06g17920
Glyma06g17930
Glyma06g17940
Glyma06g17950
Glyma06g17960
Glyma06g17970
Glyma06g17980
Glyma06g17990
Glyma06g18000
Glyma06g18010
Glyma06g18030
Glyma06g18040
Glyma06g18050
Glyma06g18060
Glyma06g18070
Glyma06g18080
Glyma06g18090
Glyma06g18100
Glyma06g18110
Glyma06g18120
Glyma06g18130
Glyma06g18140
Glyma06g18150
Glyma06g18160
Glyma06g18170
Glyma06g18180
Glyma06g18190
Glyma06g18210
Glyma06g18220
Glyma06g18230
Glyma06g18240
Glyma06g18260
Glyma06g18290
Glyma06g18300
Glyma06g18310
Glyma06g18320
Glyma06g18330
Glyma06g18340
Glyma06g18350
Glyma06g18360
Glyma06g18370
Glyma06g18380
Glyma06g18390
Glyma06g18400
Glyma06g18410
Glyma06g18420
Glyma06g18430
Glyma06g18440
Glyma06g18450
Glyma06g18460
Glyma06g18470
Glyma06g18480
Glyma06g18490
Glyma06g18500
Glyma06g18510
Glyma06g18530
Glyma06g18540
Glyma06g18550
Glyma06g18560
Glyma06g18580
Glyma06g18590
Glyma06g18600
Glyma06g18610
Glyma06g18620
Glyma06g18630
Glyma06g18640
Glyma06g18650
Glyma06g18660
Glyma06g18690
Glyma06g18700
Glyma06g18710
Glyma06g18720
Glyma06g18730
Glyma06g18740
Glyma06g18750
Glyma06g18760
Glyma06g18770
Glyma06g18780
Glyma06g18790
Glyma06g18800
Glyma06g18810
Glyma06g18820
Glyma06g18830
Glyma06g18840
Glyma06g18850
Glyma06g18860
Glyma06g18870
Glyma06g18880
Glyma06g18890
Glyma06g18900
Glyma06g18910
Glyma06g18940
Glyma06g18950
Glyma06g18970
Glyma06g18980
Glyma06g18990
Glyma06g19000
Glyma06g19010
Glyma06g19020
Glyma06g19030
Glyma06g19040
Glyma06g19050
Glyma06g19060
Glyma06g19090
Glyma06g19100
Glyma06g19130
Glyma06g19150
Glyma06g19190
Glyma06g19200
Glyma06g19210
Glyma06g19220
Glyma06g19240
Glyma06g19250
Glyma06g19260
Glyma06g19290
Glyma06g19310
Glyma06g19320
Glyma06g19330
Glyma06g19350
Glyma06g19380
Glyma06g19390
Glyma06g19400
Glyma06g19430
Glyma06g19440
Glyma06g19450
Glyma06g19460
Glyma06g19470
Glyma06g19480
Glyma06g19490
Glyma06g19500
Glyma06g19520
Glyma06g19530
Glyma06g19540
Glyma06g19560
Glyma06g19570
Glyma06g19580
Glyma06g19590
Glyma06g19600
Glyma06g19620
Glyma06g19630
Glyma06g19640
Glyma06g19660
Glyma06g19670
Glyma06g19680
Glyma06g19690
Glyma06g19700
Glyma06g19710
Glyma06g19720
Glyma06g19730
Glyma06g19740
Glyma06g19750
Glyma06g19770
Glyma06g19780
Glyma06g19800
Glyma06g19810
Glyma06g19820
Glyma06g19830
Glyma06g19840
Glyma06g19850
Glyma06g19870
Glyma06g19880
Glyma06g19890
Glyma06g19900
Glyma06g19920
Glyma06g19930
Glyma06g19940
Glyma06g19960
Glyma06g19970
Glyma06g19980
Glyma06g19990
Glyma06g20000
Glyma06g20010
Glyma06g20030
Glyma06g20040
Glyma06g20060
Glyma06g20070
Glyma06g20090
Glyma06g20100
Glyma06g20110
Glyma06g20120
Glyma06g20130
Glyma06g20150
Glyma06g20160
Glyma06g20170
Glyma06g20180
Glyma06g20190
Glyma06g20200
Glyma06g20210
Glyma06g20220
Glyma06g20230
Glyma06g20240
Glyma06g20250
Glyma06g20260
Glyma06g20270
Glyma06g20300
Glyma06g20310
Glyma06g20320
Glyma06g20350
Glyma06g20360
Glyma06g20370
Glyma06g20380
Glyma06g20390
Glyma06g20400
Glyma06g20410
Glyma06g20430
Glyma06g20440
Glyma06g20450
Glyma06g20460
Glyma06g20470
Glyma06g20480
Glyma06g20500
Glyma06g20510
Glyma06g20520
Glyma06g20530
Glyma06g20540
Glyma06g20550
Glyma06g20560
Glyma06g20570
Glyma06g20590
Glyma06g20600
Glyma06g20650
Glyma06g20660
Glyma06g20690
Glyma06g20700
Glyma06g20710
Glyma06g20720
Glyma06g20730
Glyma06g20780
Glyma06g20800
Glyma06g20810
Glyma06g20830
Glyma06g20840
Glyma06g20850
Glyma06g20860
Glyma06g20870
Glyma06g20900
Glyma06g20910
Glyma06g20920
Glyma06g20930
Glyma06g20950
Glyma06g20960
Glyma06g20970
Glyma06g20980
Glyma06g20990
Glyma06g21000
Glyma06g21020
Glyma06g21040
Glyma06g21050
Glyma06g21060
Glyma06g21080
Glyma06g21090
Glyma06g21100
Glyma06g21110
Glyma06g21120
Glyma06g21130
Glyma06g21140
Glyma06g21160
Glyma06g21170
Glyma06g21180
Glyma06g21190
Glyma06g21200
Glyma06g21210
Glyma06g21220
Glyma06g21290
Glyma06g21310
Glyma06g21320
Glyma06g21350
Glyma06g21360
Glyma06g21380
Glyma06g21400
Glyma06g21430
Glyma06g21440
Glyma06g21450
Glyma06g21490
Glyma06g21500
Glyma06g21510
Glyma06g21530
Glyma06g21560
Glyma06g21570
Glyma06g21580
Glyma06g21590
Glyma06g21670
Glyma06g21710
Glyma06g21730
Glyma06g21780
Glyma06g21790
Glyma06g21800
Glyma06g21830
Glyma06g21850
Glyma06g21860
Glyma06g21890
Glyma06g21900
Glyma06g21910
Glyma06g21920
Glyma06g21930
Glyma06g21970
Glyma06g22000
Glyma06g22010
Glyma06g22030
Glyma06g22040
Glyma06g22050
Glyma06g22060
Glyma06g22130
Glyma06g22140
Glyma06g22150
Glyma06g22160
Glyma06g22200
Glyma06g22210
Glyma06g22220
Glyma06g22240
Glyma06g22250
Glyma06g22260
Glyma06g22270
Glyma06g22290
Glyma06g22300
Glyma06g22320
Glyma06g22340
Glyma06g22360
Glyma06g22380
Glyma06g22390
Glyma06g22410
Glyma06g22430
Glyma06g22440
Glyma06g22650
Glyma06g22660
Glyma06g22730
Glyma06g22740
Glyma06g22750
Glyma06g22760
Glyma06g22790
Glyma06g22800
Glyma06g22810
Glyma06g22820
Glyma06g22840
Glyma06g22850
Glyma06g22870
Glyma06g22890
Glyma06g22900
Glyma06g22960
Glyma06g23010
Glyma06g23050
Glyma06g23060
Glyma06g23070
Glyma06g23080
Glyma06g23140
Glyma06g23150
Glyma06g23220
Glyma06g23240
Glyma06g23250
Glyma06g23270
Glyma06g23280
Glyma06g23290
Glyma06g23310
Glyma06g23320
Glyma06g23340
Glyma06g23380
Glyma06g23400
Glyma06g23410
Glyma06g23450
Glyma06g23460
Glyma06g23470
Glyma06g23530
Glyma06g23560
Glyma06g23570
Glyma06g23580
Glyma06g23590
Glyma06g23620
Glyma06g23630
Glyma06g23840
Glyma06g23850
Glyma06g23870
Glyma06g23880
Glyma06g23890
Glyma06g23920
Glyma06g23940
Glyma06g23950
Glyma06g23960
Glyma06g23980
Glyma06g24020
Glyma06g24030
Glyma06g24080
Glyma06g24110
Glyma06g24170
Glyma06g24400
Glyma06g24410
Glyma06g24420
Glyma06g24470
Glyma06g24480
Glyma06g24500
Glyma06g24510
Glyma06g24520
Glyma06g24540
Glyma06g24600
Glyma06g24620
Glyma06g24640
Glyma06g24650
Glyma06g24690
Glyma06g24730
Glyma06g24760
Glyma06g24770
Glyma06g24780
Glyma06g24820
Glyma06g24830
Glyma06g24870
Glyma06g24890
Glyma06g24910
Glyma06g25310
Glyma06g25320
Glyma06g25350
Glyma06g25360
Glyma06g25380
Glyma06g25590
Glyma06g25620
Glyma06g25630
Glyma06g25640
Glyma06g25650
Glyma06g25660
Glyma06g25670
Glyma06g25880
Glyma06g25890
Glyma06g25900
Glyma06g25910
Glyma06g26370
Glyma06g26600
Glyma06g26610
Glyma06g26810
Glyma06g27230
Glyma06g27240
Glyma06g27440
Glyma06g27640
Glyma06g27660
Glyma06g27880
Glyma06g28090
Glyma06g28100
Glyma06g28530
Glyma06g28540
Glyma06g28560
Glyma06g28570
Glyma06g28580
Glyma06g28650
Glyma06g28890
Glyma06g29100
Glyma06g29110
Glyma06g29530
Glyma06g29540
Glyma06g29560
Glyma06g29570
Glyma06g29610
Glyma06g29640
Glyma06g29660
Glyma06g29670
Glyma06g29680
Glyma06g29700
Glyma06g29710
Glyma06g29750
Glyma06g29760
Glyma06g29820
Glyma06g29840
Glyma06g29930
Glyma06g29940
Glyma06g29960
Glyma06g29970
Glyma06g29980
Glyma06g30000
Glyma06g30010
Glyma06g30020
Glyma06g30030
Glyma06g30040
Glyma06g30050
Glyma06g30320
Glyma06g30340
Glyma06g30350
Glyma06g30360
Glyma06g30390
Glyma06g30590
Glyma06g30620
Glyma06g30630
Glyma06g30640
Glyma06g30850
Glyma06g30860
Glyma06g30880
Glyma06g31120
Glyma06g31540
Glyma06g31560
Glyma06g31580
Glyma06g31600
Glyma06g31620
Glyma06g31630
Glyma06g32480
Glyma06g32680
Glyma06g32690
Glyma06g32700
Glyma06g32710
Glyma06g32720
Glyma06g32730
Glyma06g32850
Glyma06g32860
Glyma06g32870
Glyma06g33080
Glyma06g33100
Glyma06g33120
Glyma06g33130
Glyma06g33340
Glyma06g33360
Glyma06g33380
Glyma06g33640
Glyma06g33840
Glyma06g33850
Glyma06g33880
Glyma06g33920
Glyma06g33940
Glyma06g33950
Glyma06g33960
Glyma06g33970
Glyma06g33980
Glyma06g34190
Glyma06g34240
Glyma06g34250
Glyma06g34320
Glyma06g34330
Glyma06g34340
Glyma06g34600
Glyma06g34840
Glyma06g34850
Glyma06g34890
Glyma06g34900
Glyma06g34920
Glyma06g34930
Glyma06g34940
Glyma06g34960
Glyma06g34970
Glyma06g34980
Glyma06g34990
Glyma06g35010
Glyma06g35050
Glyma06g35080
Glyma06g35090
Glyma06g35110
Glyma06g35320
Glyma06g35330
Glyma06g35550
Glyma06g35560
Glyma06g35570
Glyma06g35580
Glyma06g35600
Glyma06g35610
Glyma06g35630
Glyma06g35650
Glyma06g35660
Glyma06g35680
Glyma06g35690
Glyma06g35710
Glyma06g35930
Glyma06g35940
Glyma06g35950
Glyma06g35960
Glyma06g35980
Glyma06g36020
Glyma06g36030
Glyma06g36040
Glyma06g36050
Glyma06g36070
Glyma06g36090
Glyma06g36110
Glyma06g36130
Glyma06g36140
Glyma06g36150
Glyma06g36160
Glyma06g36170
Glyma06g36190
Glyma06g36210
Glyma06g36220
Glyma06g36230
Glyma06g36260
Glyma06g36290
Glyma06g36300
Glyma06g36310
Glyma06g36380
Glyma06g36420
Glyma06g36430
Glyma06g36460
Glyma06g36520
Glyma06g36530
Glyma06g36580
Glyma06g36590
Glyma06g36610
Glyma06g36620
Glyma06g36640
Glyma06g36650
Glyma06g36670
Glyma06g36690
Glyma06g36720
Glyma06g36840
Glyma06g36880
Glyma06g36910
Glyma06g37040
Glyma06g37080
Glyma06g37140
Glyma06g37180
Glyma06g37210
Glyma06g37230
Glyma06g37240
Glyma06g37250
Glyma06g37260
Glyma06g37280
Glyma06g37290
Glyma06g37310
Glyma06g37320
Glyma06g37370
Glyma06g37470
Glyma06g37480
Glyma06g37490
Glyma06g37540
Glyma06g37740
Glyma06g37760
Glyma06g37770
Glyma06g37810
Glyma06g37880
Glyma06g37930
Glyma06g37940
Glyma06g37950
Glyma06g37960
Glyma06g37970
Glyma06g37980
Glyma06g37990
Glyma06g38050
Glyma06g38060
Glyma06g38090
Glyma06g38100
Glyma06g38110
Glyma06g38120
Glyma06g38130
Glyma06g38140
Glyma06g38160
Glyma06g38170
Glyma06g38190
Glyma06g38200
Glyma06g38210
Glyma06g38220
Glyma06g38250
Glyma06g38270
Glyma06g38290
Glyma06g38390
Glyma06g38400
Glyma06g38410
Glyma06g38440
Glyma06g38450
Glyma06g38460
Glyma06g38470
Glyma06g38480
Glyma06g38490
Glyma06g38500
Glyma06g38520
Glyma06g38530
Glyma06g38540
Glyma06g38600
Glyma06g38780
Glyma06g38790
Glyma06g39030
Glyma06g39300
Glyma06g39310
Glyma06g39400
Glyma06g39440
Glyma06g39500
Glyma06g39610
Glyma06g39620
Glyma06g39640
Glyma06g39650
Glyma06g39690
Glyma06g39700
Glyma06g39710
Glyma06g39720
Glyma06g39740
Glyma06g39750
Glyma06g39760
Glyma06g39770
Glyma06g39780
Glyma06g39800
Glyma06g39810
Glyma06g39820
Glyma06g39840
Glyma06g39850
Glyma06g39880
Glyma06g39910
Glyma06g39930
Glyma06g39950
Glyma06g39960
Glyma06g39970
Glyma06g39980
Glyma06g39990
Glyma06g40000
Glyma06g40050
Glyma06g40070
Glyma06g40100
Glyma06g40110
Glyma06g40160
Glyma06g40170
Glyma06g40240
Glyma06g40290
Glyma06g40310
Glyma06g40330
Glyma06g40370
Glyma06g40380
Glyma06g40390
Glyma06g40400
Glyma06g40410
Glyma06g40420
Glyma06g40440
Glyma06g40450
Glyma06g40480
Glyma06g40490
Glyma06g40520
Glyma06g40560
Glyma06g40590
Glyma06g40620
Glyma06g40670
Glyma06g40690
Glyma06g40710
Glyma06g40720
Glyma06g40740
Glyma06g40760
Glyma06g40780
Glyma06g40790
Glyma06g40800
Glyma06g40820
Glyma06g40830
Glyma06g40850
Glyma06g40860
Glyma06g40880
Glyma06g40890
Glyma06g40900
Glyma06g40920
Glyma06g40930
Glyma06g40940
Glyma06g40950
Glyma06g40980
Glyma06g41010
Glyma06g41030
Glyma06g41040
Glyma06g41050
Glyma06g41100
Glyma06g41110
Glyma06g41120
Glyma06g41140
Glyma06g41150
Glyma06g41160
Glyma06g41170
Glyma06g41180
Glyma06g41190
Glyma06g41200
Glyma06g41210
Glyma06g41220
Glyma06g41230
Glyma06g41240
Glyma06g41250
Glyma06g41260
Glyma06g41290
Glyma06g41300
Glyma06g41310
Glyma06g41330
Glyma06g41360
Glyma06g41370
Glyma06g41380
Glyma06g41400
Glyma06g41410
Glyma06g41430
Glyma06g41500
Glyma06g41510
Glyma06g41520
Glyma06g41530
Glyma06g41550
Glyma06g41570
Glyma06g41580
Glyma06g41600
Glyma06g41610
Glyma06g41620
Glyma06g41630
Glyma06g41640
Glyma06g41670
Glyma06g41700
Glyma06g41710
Glyma06g41720
Glyma06g41760
Glyma06g41790
Glyma06g41810
Glyma06g41880
Glyma06g41890
Glyma06g41930
Glyma06g41970
Glyma06g42010
Glyma06g42020
Glyma06g42030
Glyma06g42040
Glyma06g42050
Glyma06g42070
Glyma06g42080
Glyma06g42090
Glyma06g42110
Glyma06g42130
Glyma06g42140
Glyma06g42170
Glyma06g42180
Glyma06g42190
Glyma06g42200
Glyma06g42210
Glyma06g42220
Glyma06g42310
Glyma06g42320
Glyma06g42330
Glyma06g42340
Glyma06g42360
Glyma06g42370
Glyma06g42380
Glyma06g42400
Glyma06g42430
Glyma06g42450
Glyma06g42460
Glyma06g42470
Glyma06g42480
Glyma06g42490
Glyma06g42520
Glyma06g42550
Glyma06g42630
Glyma06g42680
Glyma06g42690
Glyma06g42700
Glyma06g42710
Glyma06g42720
Glyma06g42730
Glyma06g42780
Glyma06g42800
Glyma06g42810
Glyma06g42820
Glyma06g42830
Glyma06g42840
Glyma06g42850
Glyma06g42860
Glyma06g42880
Glyma06g42890
Glyma06g42900
Glyma06g42910
Glyma06g42920
Glyma06g42930
Glyma06g42950
Glyma06g42960
Glyma06g42980
Glyma06g42990
Glyma06g43000
Glyma06g43040
Glyma06g43050
Glyma06g43060
Glyma06g43070
Glyma06g43080
Glyma06g43180
Glyma06g43230
Glyma06g43290
Glyma06g43320
Glyma06g43360
Glyma06g43510
Glyma06g43520
Glyma06g43530
Glyma06g43550
Glyma06g43560
Glyma06g43570
Glyma06g43580
Glyma06g43590
Glyma06g43600
Glyma06g43610
Glyma06g43620
Glyma06g43630
Glyma06g43640
Glyma06g43650
Glyma06g43660
Glyma06g43680
Glyma06g43690
Glyma06g43700
Glyma06g43710
Glyma06g43720
Glyma06g43730
Glyma06g43740
Glyma06g43750
Glyma06g43760
Glyma06g43790
Glyma06g43800
Glyma06g43820
Glyma06g43830
Glyma06g43840
Glyma06g43850
Glyma06g43870
Glyma06g43880
Glyma06g43890
Glyma06g43900
Glyma06g43930
Glyma06g43940
Glyma06g43960
Glyma06g43970
Glyma06g44010
Glyma06g44030
Glyma06g44040
Glyma06g44050
Glyma06g44060
Glyma06g44070
Glyma06g44080
Glyma06g44100
Glyma06g44110
Glyma06g44170
Glyma06g44250
Glyma06g44260
Glyma06g44270
Glyma06g44280
Glyma06g44290
Glyma06g44300
Glyma06g44320
Glyma06g44330
Glyma06g44340
Glyma06g44350
Glyma06g44360
Glyma06g44370
Glyma06g44380
Glyma06g44390
Glyma06g44400
Glyma06g44410
Glyma06g44420
Glyma06g44430
Glyma06g44440
Glyma06g44450
Glyma06g44460
Glyma06g44470
Glyma06g44480
Glyma06g44490
Glyma06g44500
Glyma06g44510
Glyma06g44520
Glyma06g44530
Glyma06g44550
Glyma06g44560
Glyma06g44570
Glyma06g44600
Glyma06g44610
Glyma06g44620
Glyma06g44630
Glyma06g44640
Glyma06g44660
Glyma06g44690
Glyma06g44720
Glyma06g44730
Glyma06g44740
Glyma06g44750
Glyma06g44760
Glyma06g44770
Glyma06g44780
Glyma06g44790
Glyma06g44800
Glyma06g44810
Glyma06g44830
Glyma06g44870
Glyma06g44880
Glyma06g44900
Glyma06g44930
Glyma06g44940
Glyma06g44950
Glyma06g44970
Glyma06g44980
Glyma06g44990
Glyma06g45000
Glyma06g45010
Glyma06g45020
Glyma06g45030
Glyma06g45040
Glyma06g45050
Glyma06g45060
Glyma06g45080
Glyma06g45090
Glyma06g45100
Glyma06g45110
Glyma06g45120
Glyma06g45130
Glyma06g45140
Glyma06g45150
Glyma06g45160
Glyma06g45170
Glyma06g45180
Glyma06g45190
Glyma06g45200
Glyma06g45210
Glyma06g45220
Glyma06g45240
Glyma06g45280
Glyma06g45290
Glyma06g45300
Glyma06g45310
Glyma06g45320
Glyma06g45340
Glyma06g45350
Glyma06g45360
Glyma06g45370
Glyma06g45380
Glyma06g45390
Glyma06g45400
Glyma06g45410
Glyma06g45420
Glyma06g45430
Glyma06g45440
Glyma06g45450
Glyma06g45480
Glyma06g45490
Glyma06g45510
Glyma06g45520
Glyma06g45540
Glyma06g45550
Glyma06g45560
Glyma06g45570
Glyma06g45580
Glyma06g45590
Glyma06g45600
Glyma06g45610
Glyma06g45620
Glyma06g45640
Glyma06g45660
Glyma06g45670
Glyma06g45680
Glyma06g45690
Glyma06g45700
Glyma06g45710
Glyma06g45720
Glyma06g45730
Glyma06g45740
Glyma06g45760
Glyma06g45770
Glyma06g45780
Glyma06g45790
Glyma06g45800
Glyma06g45810
Glyma06g45830
Glyma06g45840
Glyma06g45850
Glyma06g45860
Glyma06g45880
Glyma06g45890
Glyma06g45900
Glyma06g45910
Glyma06g45920
Glyma06g45930
Glyma06g45940
Glyma06g45950
Glyma06g45960
Glyma06g45970
Glyma06g45980
Glyma06g45990
Glyma06g46000
Glyma06g46010
Glyma06g46020
Glyma06g46030
Glyma06g46040
Glyma06g46050
Glyma06g46060
Glyma06g46070
Glyma06g46090
Glyma06g46110
Glyma06g46120
Glyma06g46130
Glyma06g46150
Glyma06g46160
Glyma06g46170
Glyma06g46180
Glyma06g46190
Glyma06g46200
Glyma06g46210
Glyma06g46220
Glyma06g46230
Glyma06g46260
Glyma06g46270
Glyma06g46280
Glyma06g46290
Glyma06g46300
Glyma06g46310
Glyma06g46320
Glyma06g46330
Glyma06g46340
Glyma06g46350
Glyma06g46360
Glyma06g46370
Glyma06g46380
Glyma06g46390
Glyma06g46400
Glyma06g46410
Glyma06g46420
Glyma06g46430
Glyma06g46450
Glyma06g46460
Glyma06g46470
Glyma06g46480
Glyma06g46490
Glyma06g46500
Glyma06g46510
Glyma06g46520
Glyma06g46530
Glyma06g46540
Glyma06g46550
Glyma06g46560
Glyma06g46570
Glyma06g46580
Glyma06g46590
Glyma06g46600
Glyma06g46620
Glyma06g46630
Glyma06g46640
Glyma06g46650
Glyma06g46660
Glyma06g46670
Glyma06g46680
Glyma06g46690
Glyma06g46700
Glyma06g46710
Glyma06g46730
Glyma06g46740
Glyma06g46750
Glyma06g46760
Glyma06g46800
Glyma06g46810
Glyma06g46820
Glyma06g46830
Glyma06g46840
Glyma06g46850
Glyma06g46880
Glyma06g46890
Glyma06g46900
Glyma06g46910
Glyma06g46920
Glyma06g46930
Glyma06g46940
Glyma06g46950
Glyma06g46960
Glyma06g46980
Glyma06g46990
Glyma06g47000
Glyma06g47010
Glyma06g47050
Glyma06g47070
Glyma06g47080
Glyma06g47090
Glyma06g47100
Glyma06g47110
Glyma06g47120
Glyma06g47140
Glyma06g47180
Glyma06g47190
Glyma06g47200
Glyma06g47210
Glyma06g47220
Glyma06g47230
Glyma06g47240
Glyma06g47250
Glyma06g47260
Glyma06g47270
Glyma06g47280
Glyma06g47300
Glyma06g47330
Glyma06g47340
Glyma06g47350
Glyma06g47360
Glyma06g47370
Glyma06g47380
Glyma06g47390
Glyma06g47400
Glyma06g47420
Glyma06g47430
Glyma06g47450
Glyma06g47460
Glyma06g47470
Glyma06g47480
Glyma06g47490
Glyma06g47510
Glyma06g47520
Glyma06g47530
Glyma06g47540
Glyma06g47560
Glyma06g47570
Glyma06g47580
Glyma06g47600
Glyma06g47610
Glyma06g47630
Glyma06g47640
Glyma06g47650
Glyma06g47660
Glyma06g47670
Glyma06g47680
Glyma06g47690
Glyma06g47730
Glyma06g47740
Glyma06g47750
Glyma06g47760
Glyma06g47770
Glyma06g47780
Glyma06g47790
Glyma06g47800
Glyma06g47810
Glyma06g47820
Glyma06g47830
Glyma06g47840
Glyma06g47850
Glyma06g47860
Glyma06g47870
Glyma06g47880
Glyma06g47890
Glyma06g47900
Glyma06g47910
Glyma06g47920
Glyma06g47930
Glyma06g47940
Glyma06g47950
Glyma06g47960
Glyma06g47970
Glyma06g48000
Glyma06g48010
Glyma06g48020
Glyma06g48030
Glyma06g48040
Glyma06g48050
Glyma06g48060
Glyma06g48070
Glyma06g48080
Glyma06g48090
Glyma06g48100
Glyma06g48110
Glyma06g48130
Glyma06g48140
Glyma06g48150
Glyma06g48170
Glyma06g48180
Glyma06g48190
Glyma06g48200
Glyma06g48210
Glyma06g48220
Glyma06g48230
Glyma06g48240
Glyma06g48250
Glyma06g48260
Glyma06g48270
Glyma06g48290
Glyma06g48300
Glyma06g48310
Glyma06g48320
Glyma06g48330
Glyma06g48340
Glyma06g48350
Glyma06g48360
Glyma06g48400
Glyma06g48410
Glyma06g48460
Glyma0737s00210
Glyma0765s00200
Glyma0777s00200
Glyma07g00210
Glyma07g00220
Glyma07g00230
Glyma07g00240
Glyma07g00250
Glyma07g00260
Glyma07g00270
Glyma07g00280
Glyma07g00290
Glyma07g00300
Glyma07g00330
Glyma07g00340
Glyma07g00350
Glyma07g00360
Glyma07g00380
Glyma07g00390
Glyma07g00400
Glyma07g00410
Glyma07g00420
Glyma07g00430
Glyma07g00440
Glyma07g00450
Glyma07g00460
Glyma07g00470
Glyma07g00480
Glyma07g00490
Glyma07g00500
Glyma07g00510
Glyma07g00520
Glyma07g00530
Glyma07g00540
Glyma07g00550
Glyma07g00560
Glyma07g00570
Glyma07g00580
Glyma07g00590
Glyma07g00600
Glyma07g00610
Glyma07g00620
Glyma07g00630
Glyma07g00640
Glyma07g00650
Glyma07g00660
Glyma07g00670
Glyma07g00680
Glyma07g00690
Glyma07g00700
Glyma07g00710
Glyma07g00720
Glyma07g00730
Glyma07g00740
Glyma07g00750
Glyma07g00760
Glyma07g00780
Glyma07g00790
Glyma07g00800
Glyma07g00810
Glyma07g00820
Glyma07g00830
Glyma07g00840
Glyma07g00850
Glyma07g00860
Glyma07g00870
Glyma07g00890
Glyma07g00900
Glyma07g00910
Glyma07g00920
Glyma07g00930
Glyma07g00940
Glyma07g00950
Glyma07g00960
Glyma07g00970
Glyma07g00980
Glyma07g00990
Glyma07g01000
Glyma07g01010
Glyma07g01020
Glyma07g01030
Glyma07g01040
Glyma07g01050
Glyma07g01060
Glyma07g01070
Glyma07g01080
Glyma07g01090
Glyma07g01100
Glyma07g01110
Glyma07g01120
Glyma07g01130
Glyma07g01140
Glyma07g01150
Glyma07g01160
Glyma07g01190
Glyma07g01200
Glyma07g01210
Glyma07g01220
Glyma07g01230
Glyma07g01240
Glyma07g01250
Glyma07g01260
Glyma07g01270
Glyma07g01280
Glyma07g01300
Glyma07g01310
Glyma07g01320
Glyma07g01330
Glyma07g01340
Glyma07g01350
Glyma07g01360
Glyma07g01380
Glyma07g01390
Glyma07g01400
Glyma07g01410
Glyma07g01420
Glyma07g01430
Glyma07g01440
Glyma07g01450
Glyma07g01480
Glyma07g01500
Glyma07g01510
Glyma07g01520
Glyma07g01530
Glyma07g01540
Glyma07g01550
Glyma07g01560
Glyma07g01570
Glyma07g01580
Glyma07g01590
Glyma07g01600
Glyma07g01610
Glyma07g01620
Glyma07g01630
Glyma07g01640
Glyma07g01650
Glyma07g01660
Glyma07g01670
Glyma07g01680
Glyma07g01690
Glyma07g01700
Glyma07g01710
Glyma07g01720
Glyma07g01730
Glyma07g01740
Glyma07g01750
Glyma07g01760
Glyma07g01770
Glyma07g01780
Glyma07g01790
Glyma07g01800
Glyma07g01810
Glyma07g01820
Glyma07g01830
Glyma07g01840
Glyma07g01860
Glyma07g01870
Glyma07g01880
Glyma07g01890
Glyma07g01900
Glyma07g01920
Glyma07g01930
Glyma07g01940
Glyma07g01950
Glyma07g01960
Glyma07g01980
Glyma07g02000
Glyma07g02010
Glyma07g02020
Glyma07g02030
Glyma07g02040
Glyma07g02050
Glyma07g02060
Glyma07g02070
Glyma07g02080
Glyma07g02090
Glyma07g02100
Glyma07g02110
Glyma07g02120
Glyma07g02130
Glyma07g02140
Glyma07g02150
Glyma07g02160
Glyma07g02170
Glyma07g02180
Glyma07g02190
Glyma07g02200
Glyma07g02210
Glyma07g02220
Glyma07g02230
Glyma07g02240
Glyma07g02250
Glyma07g02260
Glyma07g02270
Glyma07g02280
Glyma07g02290
Glyma07g02310
Glyma07g02320
Glyma07g02330
Glyma07g02340
Glyma07g02350
Glyma07g02360
Glyma07g02370
Glyma07g02380
Glyma07g02400
Glyma07g02410
Glyma07g02420
Glyma07g02430
Glyma07g02450
Glyma07g02460
Glyma07g02470
Glyma07g02480
Glyma07g02490
Glyma07g02500
Glyma07g02510
Glyma07g02520
Glyma07g02540
Glyma07g02550
Glyma07g02560
Glyma07g02570
Glyma07g02580
Glyma07g02590
Glyma07g02600
Glyma07g02610
Glyma07g02620
Glyma07g02630
Glyma07g02640
Glyma07g02650
Glyma07g02660
Glyma07g02680
Glyma07g02690
Glyma07g02700
Glyma07g02710
Glyma07g02720
Glyma07g02730
Glyma07g02740
Glyma07g02750
Glyma07g02760
Glyma07g02780
Glyma07g02790
Glyma07g02800
Glyma07g02810
Glyma07g02820
Glyma07g02830
Glyma07g02840
Glyma07g02850
Glyma07g02870
Glyma07g02880
Glyma07g02890
Glyma07g02900
Glyma07g02910
Glyma07g02920
Glyma07g02930
Glyma07g02940
Glyma07g02950
Glyma07g02960
Glyma07g02970
Glyma07g02980
Glyma07g02990
Glyma07g03000
Glyma07g03010
Glyma07g03020
Glyma07g03030
Glyma07g03040
Glyma07g03050
Glyma07g03060
Glyma07g03070
Glyma07g03080
Glyma07g03090
Glyma07g03100
Glyma07g03110
Glyma07g03120
Glyma07g03150
Glyma07g03160
Glyma07g03170
Glyma07g03180
Glyma07g03200
Glyma07g03210
Glyma07g03220
Glyma07g03230
Glyma07g03240
Glyma07g03250
Glyma07g03260
Glyma07g03270
Glyma07g03280
Glyma07g03290
Glyma07g03300
Glyma07g03310
Glyma07g03320
Glyma07g03330
Glyma07g03340
Glyma07g03350
Glyma07g03360
Glyma07g03370
Glyma07g03390
Glyma07g03410
Glyma07g03420
Glyma07g03430
Glyma07g03440
Glyma07g03460
Glyma07g03480
Glyma07g03490
Glyma07g03500
Glyma07g03510
Glyma07g03530
Glyma07g03540
Glyma07g03550
Glyma07g03560
Glyma07g03580
Glyma07g03590
Glyma07g03600
Glyma07g03610
Glyma07g03620
Glyma07g03650
Glyma07g03660
Glyma07g03670
Glyma07g03680
Glyma07g03700
Glyma07g03710
Glyma07g03720
Glyma07g03730
Glyma07g03740
Glyma07g03750
Glyma07g03760
Glyma07g03770
Glyma07g03780
Glyma07g03800
Glyma07g03810
Glyma07g03820
Glyma07g03830
Glyma07g03840
Glyma07g03850
Glyma07g03860
Glyma07g03870
Glyma07g03880
Glyma07g03890
Glyma07g03910
Glyma07g03920
Glyma07g03930
Glyma07g03940
Glyma07g03950
Glyma07g03960
Glyma07g03970
Glyma07g03980
Glyma07g03990
Glyma07g04010
Glyma07g04020
Glyma07g04030
Glyma07g04040
Glyma07g04050
Glyma07g04060
Glyma07g04070
Glyma07g04080
Glyma07g04090
Glyma07g04100
Glyma07g04110
Glyma07g04120
Glyma07g04130
Glyma07g04140
Glyma07g04160
Glyma07g04170
Glyma07g04180
Glyma07g04190
Glyma07g04200
Glyma07g04210
Glyma07g04220
Glyma07g04230
Glyma07g04250
Glyma07g04260
Glyma07g04280
Glyma07g04290
Glyma07g04310
Glyma07g04320
Glyma07g04340
Glyma07g04350
Glyma07g04370
Glyma07g04380
Glyma07g04390
Glyma07g04410
Glyma07g04420
Glyma07g04430
Glyma07g04440
Glyma07g04450
Glyma07g04460
Glyma07g04470
Glyma07g04480
Glyma07g04490
Glyma07g04500
Glyma07g04510
Glyma07g04520
Glyma07g04530
Glyma07g04540
Glyma07g04550
Glyma07g04560
Glyma07g04580
Glyma07g04590
Glyma07g04600
Glyma07g04610
Glyma07g04620
Glyma07g04630
Glyma07g04640
Glyma07g04650
Glyma07g04660
Glyma07g04670
Glyma07g04680
Glyma07g04690
Glyma07g04700
Glyma07g04710
Glyma07g04720
Glyma07g04730
Glyma07g04740
Glyma07g04750
Glyma07g04760
Glyma07g04780
Glyma07g04790
Glyma07g04800
Glyma07g04810
Glyma07g04820
Glyma07g04830
Glyma07g04850
Glyma07g04860
Glyma07g04870
Glyma07g04890
Glyma07g04900
Glyma07g04910
Glyma07g04930
Glyma07g04940
Glyma07g04950
Glyma07g04960
Glyma07g05010
Glyma07g05030
Glyma07g05050
Glyma07g05070
Glyma07g05080
Glyma07g05090
Glyma07g05100
Glyma07g05110
Glyma07g05120
Glyma07g05130
Glyma07g05140
Glyma07g05150
Glyma07g05160
Glyma07g05170
Glyma07g05180
Glyma07g05190
Glyma07g05200
Glyma07g05210
Glyma07g05220
Glyma07g05230
Glyma07g05250
Glyma07g05260
Glyma07g05270
Glyma07g05280
Glyma07g05290
Glyma07g05300
Glyma07g05310
Glyma07g05320
Glyma07g05330
Glyma07g05340
Glyma07g05350
Glyma07g05360
Glyma07g05370
Glyma07g05380
Glyma07g05390
Glyma07g05400
Glyma07g05410
Glyma07g05420
Glyma07g05450
Glyma07g05460
Glyma07g05470
Glyma07g05480
Glyma07g05490
Glyma07g05500
Glyma07g05510
Glyma07g05520
Glyma07g05530
Glyma07g05540
Glyma07g05550
Glyma07g05560
Glyma07g05580
Glyma07g05590
Glyma07g05600
Glyma07g05610
Glyma07g05620
Glyma07g05660
Glyma07g05670
Glyma07g05680
Glyma07g05690
Glyma07g05700
Glyma07g05710
Glyma07g05720
Glyma07g05730
Glyma07g05740
Glyma07g05750
Glyma07g05760
Glyma07g05770
Glyma07g05780
Glyma07g05790
Glyma07g05800
Glyma07g05820
Glyma07g05830
Glyma07g05840
Glyma07g05850
Glyma07g05860
Glyma07g05870
Glyma07g05880
Glyma07g05890
Glyma07g05900
Glyma07g05910
Glyma07g05920
Glyma07g05930
Glyma07g05940
Glyma07g05950
Glyma07g05960
Glyma07g05970
Glyma07g05980
Glyma07g05990
Glyma07g06000
Glyma07g06010
Glyma07g06020
Glyma07g06030
Glyma07g06040
Glyma07g06050
Glyma07g06060
Glyma07g06070
Glyma07g06080
Glyma07g06090
Glyma07g06100
Glyma07g06110
Glyma07g06120
Glyma07g06130
Glyma07g06140
Glyma07g06150
Glyma07g06160
Glyma07g06170
Glyma07g06180
Glyma07g06190
Glyma07g06200
Glyma07g06210
Glyma07g06220
Glyma07g06230
Glyma07g06240
Glyma07g06250
Glyma07g06260
Glyma07g06270
Glyma07g06280
Glyma07g06290
Glyma07g06300
Glyma07g06310
Glyma07g06320
Glyma07g06330
Glyma07g06340
Glyma07g06350
Glyma07g06360
Glyma07g06370
Glyma07g06410
Glyma07g06420
Glyma07g06430
Glyma07g06440
Glyma07g06450
Glyma07g06460
Glyma07g06470
Glyma07g06480
Glyma07g06490
Glyma07g06500
Glyma07g06510
Glyma07g06520
Glyma07g06530
Glyma07g06540
Glyma07g06550
Glyma07g06560
Glyma07g06570
Glyma07g06580
Glyma07g06590
Glyma07g06600
Glyma07g06610
Glyma07g06620
Glyma07g06630
Glyma07g06640
Glyma07g06650
Glyma07g06660
Glyma07g06670
Glyma07g06680
Glyma07g06700
Glyma07g06720
Glyma07g06730
Glyma07g06750
Glyma07g06780
Glyma07g06790
Glyma07g06800
Glyma07g06810
Glyma07g06820
Glyma07g06830
Glyma07g06840
Glyma07g06850
Glyma07g06860
Glyma07g06870
Glyma07g06880
Glyma07g06890
Glyma07g06900
Glyma07g06910
Glyma07g06920
Glyma07g06930
Glyma07g06940
Glyma07g06950
Glyma07g06960
Glyma07g06980
Glyma07g06990
Glyma07g07010
Glyma07g07020
Glyma07g07050
Glyma07g07060
Glyma07g07070
Glyma07g07090
Glyma07g07100
Glyma07g07110
Glyma07g07120
Glyma07g07130
Glyma07g07150
Glyma07g07160
Glyma07g07170
Glyma07g07190
Glyma07g07200
Glyma07g07210
Glyma07g07230
Glyma07g07240
Glyma07g07250
Glyma07g07260
Glyma07g07270
Glyma07g07280
Glyma07g07290
Glyma07g07300
Glyma07g07320
Glyma07g07330
Glyma07g07340
Glyma07g07350
Glyma07g07360
Glyma07g07370
Glyma07g07380
Glyma07g07390
Glyma07g07400
Glyma07g07410
Glyma07g07420
Glyma07g07430
Glyma07g07440
Glyma07g07450
Glyma07g07460
Glyma07g07470
Glyma07g07480
Glyma07g07490
Glyma07g07500
Glyma07g07510
Glyma07g07520
Glyma07g07530
Glyma07g07540
Glyma07g07550
Glyma07g07560
Glyma07g07570
Glyma07g07580
Glyma07g07600
Glyma07g07610
Glyma07g07640
Glyma07g07650
Glyma07g07660
Glyma07g07670
Glyma07g07680
Glyma07g07690
Glyma07g07700
Glyma07g07710
Glyma07g07720
Glyma07g07730
Glyma07g07740
Glyma07g07750
Glyma07g07760
Glyma07g07770
Glyma07g07780
Glyma07g07790
Glyma07g07800
Glyma07g07810
Glyma07g07820
Glyma07g07830
Glyma07g07840
Glyma07g07850
Glyma07g07860
Glyma07g07870
Glyma07g07890
Glyma07g07900
Glyma07g07910
Glyma07g07920
Glyma07g07930
Glyma07g07950
Glyma07g07960
Glyma07g07970
Glyma07g07980
Glyma07g07990
Glyma07g08000
Glyma07g08010
Glyma07g08020
Glyma07g08030
Glyma07g08040
Glyma07g08050
Glyma07g08070
Glyma07g08080
Glyma07g08090
Glyma07g08100
Glyma07g08110
Glyma07g08120
Glyma07g08130
Glyma07g08140
Glyma07g08150
Glyma07g08160
Glyma07g08170
Glyma07g08180
Glyma07g08190
Glyma07g08220
Glyma07g08230
Glyma07g08240
Glyma07g08250
Glyma07g08260
Glyma07g08270
Glyma07g08280
Glyma07g08290
Glyma07g08300
Glyma07g08310
Glyma07g08320
Glyma07g08340
Glyma07g08360
Glyma07g08370
Glyma07g08380
Glyma07g08390
Glyma07g08400
Glyma07g08410
Glyma07g08420
Glyma07g08440
Glyma07g08450
Glyma07g08460
Glyma07g08470
Glyma07g08480
Glyma07g08500
Glyma07g08510
Glyma07g08520
Glyma07g08530
Glyma07g08540
Glyma07g08550
Glyma07g08560
Glyma07g08570
Glyma07g08580
Glyma07g08590
Glyma07g08600
Glyma07g08610
Glyma07g08620
Glyma07g08630
Glyma07g08650
Glyma07g08660
Glyma07g08670
Glyma07g08690
Glyma07g08700
Glyma07g08710
Glyma07g08720
Glyma07g08740
Glyma07g08750
Glyma07g08760
Glyma07g08770
Glyma07g08780
Glyma07g08810
Glyma07g08820
Glyma07g08830
Glyma07g08840
Glyma07g08860
Glyma07g08870
Glyma07g08880
Glyma07g08890
Glyma07g08900
Glyma07g08910
Glyma07g08940
Glyma07g08950
Glyma07g08960
Glyma07g08970
Glyma07g08980
Glyma07g09000
Glyma07g09020
Glyma07g09030
Glyma07g09040
Glyma07g09050
Glyma07g09060
Glyma07g09070
Glyma07g09090
Glyma07g09100
Glyma07g09110
Glyma07g09130
Glyma07g09140
Glyma07g09150
Glyma07g09160
Glyma07g09170
Glyma07g09180
Glyma07g09190
Glyma07g09200
Glyma07g09210
Glyma07g09220
Glyma07g09230
Glyma07g09240
Glyma07g09250
Glyma07g09260
Glyma07g09270
Glyma07g09280
Glyma07g09290
Glyma07g09300
Glyma07g09310
Glyma07g09320
Glyma07g09330
Glyma07g09340
Glyma07g09350
Glyma07g09360
Glyma07g09370
Glyma07g09380
Glyma07g09390
Glyma07g09400
Glyma07g09410
Glyma07g09420
Glyma07g09430
Glyma07g09440
Glyma07g09450
Glyma07g09460
Glyma07g09480
Glyma07g09490
Glyma07g09500
Glyma07g09510
Glyma07g09520
Glyma07g09530
Glyma07g09540
Glyma07g09550
Glyma07g09560
Glyma07g09570
Glyma07g09580
Glyma07g09590
Glyma07g09600
Glyma07g09610
Glyma07g09620
Glyma07g09630
Glyma07g09640
Glyma07g09660
Glyma07g09670
Glyma07g09680
Glyma07g09690
Glyma07g09700
Glyma07g09710
Glyma07g09730
Glyma07g09740
Glyma07g09750
Glyma07g09760
Glyma07g09770
Glyma07g09780
Glyma07g09790
Glyma07g09800
Glyma07g09810
Glyma07g09820
Glyma07g09830
Glyma07g09840
Glyma07g09850
Glyma07g09860
Glyma07g09880
Glyma07g09890
Glyma07g09900
Glyma07g09960
Glyma07g09970
Glyma07g09980
Glyma07g09990
Glyma07g10000
Glyma07g10010
Glyma07g10030
Glyma07g10040
Glyma07g10050
Glyma07g10060
Glyma07g10070
Glyma07g10080
Glyma07g10090
Glyma07g10100
Glyma07g10120
Glyma07g10130
Glyma07g10140
Glyma07g10150
Glyma07g10160
Glyma07g10170
Glyma07g10180
Glyma07g10210
Glyma07g10220
Glyma07g10230
Glyma07g10240
Glyma07g10260
Glyma07g10270
Glyma07g10280
Glyma07g10300
Glyma07g10310
Glyma07g10320
Glyma07g10330
Glyma07g10340
Glyma07g10350
Glyma07g10360
Glyma07g10370
Glyma07g10380
Glyma07g10390
Glyma07g10400
Glyma07g10410
Glyma07g10430
Glyma07g10440
Glyma07g10450
Glyma07g10460
Glyma07g10490
Glyma07g10560
Glyma07g10570
Glyma07g10590
Glyma07g10600
Glyma07g10630
Glyma07g10680
Glyma07g10690
Glyma07g10710
Glyma07g10730
Glyma07g10740
Glyma07g10760
Glyma07g10780
Glyma07g10790
Glyma07g10800
Glyma07g10810
Glyma07g10820
Glyma07g10830
Glyma07g10840
Glyma07g10860
Glyma07g10870
Glyma07g10880
Glyma07g10890
Glyma07g10900
Glyma07g10910
Glyma07g10920
Glyma07g10930
Glyma07g10940
Glyma07g10950
Glyma07g10960
Glyma07g10970
Glyma07g11030
Glyma07g11070
Glyma07g11080
Glyma07g11130
Glyma07g11140
Glyma07g11150
Glyma07g11160
Glyma07g11180
Glyma07g11200
Glyma07g11210
Glyma07g11220
Glyma07g11230
Glyma07g11240
Glyma07g11250
Glyma07g11270
Glyma07g11280
Glyma07g11290
Glyma07g11300
Glyma07g11310
Glyma07g11320
Glyma07g11330
Glyma07g11340
Glyma07g11350
Glyma07g11360
Glyma07g11370
Glyma07g11390
Glyma07g11410
Glyma07g11420
Glyma07g11430
Glyma07g11440
Glyma07g11470
Glyma07g11480
Glyma07g11500
Glyma07g11510
Glyma07g11520
Glyma07g11530
Glyma07g11540
Glyma07g11550
Glyma07g11560
Glyma07g11580
Glyma07g11590
Glyma07g11600
Glyma07g11610
Glyma07g11630
Glyma07g11640
Glyma07g11650
Glyma07g11660
Glyma07g11670
Glyma07g11680
Glyma07g11690
Glyma07g11700
Glyma07g11710
Glyma07g11720
Glyma07g11750
Glyma07g11760
Glyma07g11780
Glyma07g11790
Glyma07g11800
Glyma07g11810
Glyma07g11840
Glyma07g11850
Glyma07g11860
Glyma07g11880
Glyma07g11890
Glyma07g11910
Glyma07g11930
Glyma07g11950
Glyma07g11960
Glyma07g11970
Glyma07g11980
Glyma07g11990
Glyma07g12000
Glyma07g12030
Glyma07g12070
Glyma07g12080
Glyma07g12090
Glyma07g12100
Glyma07g12130
Glyma07g12140
Glyma07g12150
Glyma07g12160
Glyma07g12170
Glyma07g12180
Glyma07g12190
Glyma07g12200
Glyma07g12210
Glyma07g12240
Glyma07g12280
Glyma07g12290
Glyma07g12300
Glyma07g12310
Glyma07g12340
Glyma07g12350
Glyma07g12360
Glyma07g12380
Glyma07g12390
Glyma07g12400
Glyma07g12430
Glyma07g12450
Glyma07g12460
Glyma07g12470
Glyma07g12480
Glyma07g12530
Glyma07g12540
Glyma07g12570
Glyma07g12580
Glyma07g12590
Glyma07g12600
Glyma07g12610
Glyma07g12630
Glyma07g12660
Glyma07g12680
Glyma07g12690
Glyma07g12750
Glyma07g12760
Glyma07g12770
Glyma07g12780
Glyma07g12800
Glyma07g12810
Glyma07g12820
Glyma07g12830
Glyma07g12840
Glyma07g12850
Glyma07g12880
Glyma07g12890
Glyma07g12930
Glyma07g12940
Glyma07g12950
Glyma07g12960
Glyma07g12970
Glyma07g12980
Glyma07g12990
Glyma07g13000
Glyma07g13040
Glyma07g13070
Glyma07g13100
Glyma07g13120
Glyma07g13130
Glyma07g13140
Glyma07g13150
Glyma07g13170
Glyma07g13200
Glyma07g13210
Glyma07g13220
Glyma07g13230
Glyma07g13260
Glyma07g13290
Glyma07g13300
Glyma07g13320
Glyma07g13330
Glyma07g13340
Glyma07g13350
Glyma07g13380
Glyma07g13390
Glyma07g13410
Glyma07g13420
Glyma07g13440
Glyma07g13450
Glyma07g13470
Glyma07g13480
Glyma07g13500
Glyma07g13520
Glyma07g13560
Glyma07g13600
Glyma07g13610
Glyma07g13670
Glyma07g13690
Glyma07g13700
Glyma07g13710
Glyma07g13720
Glyma07g13730
Glyma07g13760
Glyma07g13780
Glyma07g13790
Glyma07g13800
Glyma07g13840
Glyma07g13880
Glyma07g13890
Glyma07g13900
Glyma07g13960
Glyma07g14010
Glyma07g14030
Glyma07g14050
Glyma07g14060
Glyma07g14070
Glyma07g14090
Glyma07g14100
Glyma07g14110
Glyma07g14120
Glyma07g14130
Glyma07g14160
Glyma07g14170
Glyma07g14210
Glyma07g14220
Glyma07g14240
Glyma07g14250
Glyma07g14260
Glyma07g14270
Glyma07g14330
Glyma07g14340
Glyma07g14350
Glyma07g14360
Glyma07g14390
Glyma07g14400
Glyma07g14410
Glyma07g14440
Glyma07g14450
Glyma07g14460
Glyma07g14480
Glyma07g14490
Glyma07g14530
Glyma07g14540
Glyma07g14560
Glyma07g14570
Glyma07g14590
Glyma07g14600
Glyma07g14610
Glyma07g14660
Glyma07g14670
Glyma07g14690
Glyma07g14730
Glyma07g14740
Glyma07g14750
Glyma07g14760
Glyma07g14770
Glyma07g14780
Glyma07g14790
Glyma07g14810
Glyma07g14830
Glyma07g14840
Glyma07g14850
Glyma07g14860
Glyma07g14870
Glyma07g14910
Glyma07g14930
Glyma07g14940
Glyma07g14950
Glyma07g14970
Glyma07g14980
Glyma07g15040
Glyma07g15050
Glyma07g15060
Glyma07g15070
Glyma07g15080
Glyma07g15090
Glyma07g15100
Glyma07g15110
Glyma07g15120
Glyma07g15140
Glyma07g15150
Glyma07g15160
Glyma07g15170
Glyma07g15180
Glyma07g15190
Glyma07g15240
Glyma07g15250
Glyma07g15270
Glyma07g15280
Glyma07g15290
Glyma07g15300
Glyma07g15310
Glyma07g15320
Glyma07g15330
Glyma07g15350
Glyma07g15360
Glyma07g15380
Glyma07g15390
Glyma07g15400
Glyma07g15410
Glyma07g15420
Glyma07g15430
Glyma07g15440
Glyma07g15450
Glyma07g15460
Glyma07g15470
Glyma07g15480
Glyma07g15490
Glyma07g15500
Glyma07g15510
Glyma07g15520
Glyma07g15530
Glyma07g15550
Glyma07g15560
Glyma07g15570
Glyma07g15580
Glyma07g15610
Glyma07g15620
Glyma07g15640
Glyma07g15650
Glyma07g15670
Glyma07g15680
Glyma07g15690
Glyma07g15700
Glyma07g15710
Glyma07g15720
Glyma07g15730
Glyma07g15750
Glyma07g15760
Glyma07g15770
Glyma07g15780
Glyma07g15790
Glyma07g15800
Glyma07g15810
Glyma07g15820
Glyma07g15830
Glyma07g15840
Glyma07g15850
Glyma07g15880
Glyma07g15890
Glyma07g15910
Glyma07g15920
Glyma07g15930
Glyma07g15940
Glyma07g15950
Glyma07g15960
Glyma07g15980
Glyma07g16010
Glyma07g16020
Glyma07g16040
Glyma07g16050
Glyma07g16060
Glyma07g16070
Glyma07g16080
Glyma07g16090
Glyma07g16100
Glyma07g16120
Glyma07g16130
Glyma07g16150
Glyma07g16170
Glyma07g16180
Glyma07g16210
Glyma07g16230
Glyma07g16250
Glyma07g16260
Glyma07g16270
Glyma07g16280
Glyma07g16290
Glyma07g16300
Glyma07g16310
Glyma07g16320
Glyma07g16340
Glyma07g16350
Glyma07g16360
Glyma07g16370
Glyma07g16400
Glyma07g16410
Glyma07g16420
Glyma07g16430
Glyma07g16440
Glyma07g16450
Glyma07g16460
Glyma07g16490
Glyma07g16500
Glyma07g16510
Glyma07g16530
Glyma07g16540
Glyma07g16550
Glyma07g16560
Glyma07g16570
Glyma07g16580
Glyma07g16590
Glyma07g16600
Glyma07g16610
Glyma07g16620
Glyma07g16630
Glyma07g16640
Glyma07g16680
Glyma07g16690
Glyma07g16730
Glyma07g16740
Glyma07g16750
Glyma07g16760
Glyma07g16770
Glyma07g16790
Glyma07g16800
Glyma07g16810
Glyma07g16830
Glyma07g16850
Glyma07g16860
Glyma07g16870
Glyma07g16890
Glyma07g16910
Glyma07g16920
Glyma07g16940
Glyma07g16950
Glyma07g16970
Glyma07g16980
Glyma07g17000
Glyma07g17030
Glyma07g17040
Glyma07g17060
Glyma07g17090
Glyma07g17100
Glyma07g17110
Glyma07g17120
Glyma07g17130
Glyma07g17140
Glyma07g17150
Glyma07g17170
Glyma07g17180
Glyma07g17190
Glyma07g17230
Glyma07g17240
Glyma07g17250
Glyma07g17290
Glyma07g17310
Glyma07g17320
Glyma07g17350
Glyma07g17360
Glyma07g17370
Glyma07g17380
Glyma07g17390
Glyma07g17400
Glyma07g17410
Glyma07g17420
Glyma07g17430
Glyma07g17440
Glyma07g17450
Glyma07g17470
Glyma07g17490
Glyma07g17570
Glyma07g17620
Glyma07g17630
Glyma07g17640
Glyma07g17660
Glyma07g17680
Glyma07g17690
Glyma07g17720
Glyma07g17740
Glyma07g17750
Glyma07g17790
Glyma07g17810
Glyma07g17820
Glyma07g17830
Glyma07g17840
Glyma07g17850
Glyma07g17860
Glyma07g17870
Glyma07g17890
Glyma07g17900
Glyma07g17910
Glyma07g17940
Glyma07g18010
Glyma07g18020
Glyma07g18030
Glyma07g18040
Glyma07g18060
Glyma07g18080
Glyma07g18090
Glyma07g18100
Glyma07g18110
Glyma07g18120
Glyma07g18130
Glyma07g18140
Glyma07g18150
Glyma07g18160
Glyma07g18170
Glyma07g18180
Glyma07g18190
Glyma07g18200
Glyma07g18210
Glyma07g18230
Glyma07g18240
Glyma07g18260
Glyma07g18270
Glyma07g18280
Glyma07g18290
Glyma07g18310
Glyma07g18320
Glyma07g18350
Glyma07g18370
Glyma07g18380
Glyma07g18400
Glyma07g18410
Glyma07g18440
Glyma07g18450
Glyma07g18460
Glyma07g18470
Glyma07g18480
Glyma07g18490
Glyma07g18500
Glyma07g18510
Glyma07g18520
Glyma07g18530
Glyma07g18540
Glyma07g18550
Glyma07g18570
Glyma07g18590
Glyma07g18640
Glyma07g18650
Glyma07g18660
Glyma07g18670
Glyma07g18870
Glyma07g18880
Glyma07g18890
Glyma07g18900
Glyma07g18910
Glyma07g18930
Glyma07g18940
Glyma07g18950
Glyma07g18960
Glyma07g18970
Glyma07g18980
Glyma07g19010
Glyma07g19030
Glyma07g19040
Glyma07g19050
Glyma07g19060
Glyma07g19070
Glyma07g19080
Glyma07g19100
Glyma07g19120
Glyma07g19140
Glyma07g19170
Glyma07g19190
Glyma07g19200
Glyma07g19210
Glyma07g19220
Glyma07g19240
Glyma07g19250
Glyma07g19290
Glyma07g19310
Glyma07g19320
Glyma07g19330
Glyma07g19340
Glyma07g19360
Glyma07g19370
Glyma07g19420
Glyma07g19450
Glyma07g19460
Glyma07g19470
Glyma07g19500
Glyma07g19510
Glyma07g19520
Glyma07g19530
Glyma07g19540
Glyma07g19600
Glyma07g19700
Glyma07g19710
Glyma07g19720
Glyma07g19730
Glyma07g19750
Glyma07g19770
Glyma07g19850
Glyma07g19860
Glyma07g20070
Glyma07g20080
Glyma07g20090
Glyma07g20180
Glyma07g20380
Glyma07g20390
Glyma07g20400
Glyma07g20430
Glyma07g20500
Glyma07g20530
Glyma07g20580
Glyma07g20850
Glyma07g20860
Glyma07g20870
Glyma07g20910
Glyma07g20920
Glyma07g20930
Glyma07g21020
Glyma07g21100
Glyma07g21110
Glyma07g21120
Glyma07g21150
Glyma07g21160
Glyma07g21210
Glyma07g21220
Glyma07g21440
Glyma07g21640
Glyma07g21660
Glyma07g21670
Glyma07g21700
Glyma07g21920
Glyma07g22340
Glyma07g22950
Glyma07g22970
Glyma07g23190
Glyma07g23200
Glyma07g23210
Glyma07g23260
Glyma07g23470
Glyma07g23480
Glyma07g23510
Glyma07g23770
Glyma07g23780
Glyma07g23800
Glyma07g24010
Glyma07g24020
Glyma07g24030
Glyma07g24450
Glyma07g24480
Glyma07g24490
Glyma07g24530
Glyma07g24540
Glyma07g24550
Glyma07g24700
Glyma07g24950
Glyma07g25180
Glyma07g25390
Glyma07g25450
Glyma07g25460
Glyma07g25470
Glyma07g25700
Glyma07g25710
Glyma07g25940
Glyma07g25950
Glyma07g25980
Glyma07g26010
Glyma07g26030
Glyma07g26040
Glyma07g26240
Glyma07g26260
Glyma07g26470
Glyma07g26520
Glyma07g26540
Glyma07g26550
Glyma07g26560
Glyma07g26570
Glyma07g26790
Glyma07g26870
Glyma07g26880
Glyma07g26890
Glyma07g26900
Glyma07g26910
Glyma07g26980
Glyma07g27010
Glyma07g27020
Glyma07g27070
Glyma07g27290
Glyma07g27300
Glyma07g27310
Glyma07g27320
Glyma07g27370
Glyma07g27380
Glyma07g27390
Glyma07g27410
Glyma07g27420
Glyma07g27450
Glyma07g27540
Glyma07g27590
Glyma07g27600
Glyma07g27820
Glyma07g27830
Glyma07g27950
Glyma07g27990
Glyma07g28000
Glyma07g28010
Glyma07g28020
Glyma07g28040
Glyma07g28060
Glyma07g28080
Glyma07g28310
Glyma07g28510
Glyma07g28520
Glyma07g28610
Glyma07g28850
Glyma07g28880
Glyma07g28910
Glyma07g28920
Glyma07g28940
Glyma07g28970
Glyma07g28980
Glyma07g28990
Glyma07g29000
Glyma07g29050
Glyma07g29130
Glyma07g29150
Glyma07g29250
Glyma07g29330
Glyma07g29340
Glyma07g29380
Glyma07g29390
Glyma07g29440
Glyma07g29450
Glyma07g29490
Glyma07g29500
Glyma07g29510
Glyma07g29520
Glyma07g29560
Glyma07g29570
Glyma07g29590
Glyma07g29620
Glyma07g29630
Glyma07g29650
Glyma07g29660
Glyma07g29670
Glyma07g29680
Glyma07g29700
Glyma07g29720
Glyma07g29730
Glyma07g29950
Glyma07g29960
Glyma07g29970
Glyma07g29980
Glyma07g29990
Glyma07g30000
Glyma07g30010
Glyma07g30020
Glyma07g30030
Glyma07g30040
Glyma07g30050
Glyma07g30060
Glyma07g30070
Glyma07g30080
Glyma07g30090
Glyma07g30100
Glyma07g30110
Glyma07g30120
Glyma07g30130
Glyma07g30140
Glyma07g30150
Glyma07g30160
Glyma07g30170
Glyma07g30180
Glyma07g30190
Glyma07g30210
Glyma07g30220
Glyma07g30230
Glyma07g30240
Glyma07g30250
Glyma07g30260
Glyma07g30270
Glyma07g30280
Glyma07g30290
Glyma07g30300
Glyma07g30310
Glyma07g30320
Glyma07g30330
Glyma07g30350
Glyma07g30360
Glyma07g30370
Glyma07g30380
Glyma07g30390
Glyma07g30400
Glyma07g30410
Glyma07g30420
Glyma07g30430
Glyma07g30440
Glyma07g30460
Glyma07g30470
Glyma07g30480
Glyma07g30500
Glyma07g30510
Glyma07g30520
Glyma07g30530
Glyma07g30570
Glyma07g30580
Glyma07g30620
Glyma07g30630
Glyma07g30640
Glyma07g30650
Glyma07g30670
Glyma07g30680
Glyma07g30700
Glyma07g30710
Glyma07g30720
Glyma07g30740
Glyma07g30750
Glyma07g30760
Glyma07g30770
Glyma07g30780
Glyma07g30790
Glyma07g30800
Glyma07g30810
Glyma07g30840
Glyma07g30850
Glyma07g30860
Glyma07g30870
Glyma07g30880
Glyma07g30900
Glyma07g30910
Glyma07g30920
Glyma07g30940
Glyma07g30950
Glyma07g30960
Glyma07g30970
Glyma07g30980
Glyma07g30990
Glyma07g31000
Glyma07g31030
Glyma07g31040
Glyma07g31050
Glyma07g31060
Glyma07g31070
Glyma07g31080
Glyma07g31090
Glyma07g31100
Glyma07g31110
Glyma07g31120
Glyma07g31130
Glyma07g31140
Glyma07g31150
Glyma07g31160
Glyma07g31170
Glyma07g31180
Glyma07g31190
Glyma07g31200
Glyma07g31220
Glyma07g31250
Glyma07g31260
Glyma07g31270
Glyma07g31290
Glyma07g31300
Glyma07g31310
Glyma07g31320
Glyma07g31330
Glyma07g31340
Glyma07g31350
Glyma07g31360
Glyma07g31380
Glyma07g31390
Glyma07g31400
Glyma07g31430
Glyma07g31440
Glyma07g31450
Glyma07g31460
Glyma07g31470
Glyma07g31500
Glyma07g31510
Glyma07g31520
Glyma07g31530
Glyma07g31550
Glyma07g31560
Glyma07g31570
Glyma07g31580
Glyma07g31590
Glyma07g31600
Glyma07g31610
Glyma07g31620
Glyma07g31630
Glyma07g31640
Glyma07g31650
Glyma07g31660
Glyma07g31670
Glyma07g31680
Glyma07g31690
Glyma07g31700
Glyma07g31720
Glyma07g31730
Glyma07g31740
Glyma07g31760
Glyma07g31770
Glyma07g31780
Glyma07g31790
Glyma07g31800
Glyma07g31810
Glyma07g31820
Glyma07g31830
Glyma07g31840
Glyma07g31850
Glyma07g31860
Glyma07g31870
Glyma07g31880
Glyma07g31910
Glyma07g31970
Glyma07g31980
Glyma07g32000
Glyma07g32010
Glyma07g32020
Glyma07g32030
Glyma07g32040
Glyma07g32050
Glyma07g32070
Glyma07g32080
Glyma07g32090
Glyma07g32100
Glyma07g32110
Glyma07g32120
Glyma07g32130
Glyma07g32140
Glyma07g32150
Glyma07g32160
Glyma07g32170
Glyma07g32180
Glyma07g32190
Glyma07g32200
Glyma07g32210
Glyma07g32230
Glyma07g32240
Glyma07g32250
Glyma07g32270
Glyma07g32290
Glyma07g32300
Glyma07g32310
Glyma07g32320
Glyma07g32330
Glyma07g32340
Glyma07g32360
Glyma07g32380
Glyma07g32390
Glyma07g32420
Glyma07g32430
Glyma07g32440
Glyma07g32450
Glyma07g32460
Glyma07g32480
Glyma07g32490
Glyma07g32520
Glyma07g32530
Glyma07g32540
Glyma07g32550
Glyma07g32560
Glyma07g32580
Glyma07g32590
Glyma07g32600
Glyma07g32610
Glyma07g32620
Glyma07g32630
Glyma07g32650
Glyma07g32660
Glyma07g32670
Glyma07g32680
Glyma07g32690
Glyma07g32710
Glyma07g32720
Glyma07g32730
Glyma07g32740
Glyma07g32750
Glyma07g32760
Glyma07g32770
Glyma07g32780
Glyma07g32790
Glyma07g32800
Glyma07g32810
Glyma07g32820
Glyma07g32830
Glyma07g32850
Glyma07g32860
Glyma07g32880
Glyma07g32890
Glyma07g32900
Glyma07g32910
Glyma07g32920
Glyma07g32950
Glyma07g32960
Glyma07g32970
Glyma07g32980
Glyma07g32990
Glyma07g33000
Glyma07g33010
Glyma07g33020
Glyma07g33040
Glyma07g33050
Glyma07g33060
Glyma07g33070
Glyma07g33080
Glyma07g33090
Glyma07g33100
Glyma07g33110
Glyma07g33120
Glyma07g33130
Glyma07g33140
Glyma07g33150
Glyma07g33180
Glyma07g33190
Glyma07g33200
Glyma07g33260
Glyma07g33280
Glyma07g33300
Glyma07g33310
Glyma07g33320
Glyma07g33330
Glyma07g33340
Glyma07g33350
Glyma07g33360
Glyma07g33370
Glyma07g33380
Glyma07g33400
Glyma07g33430
Glyma07g33440
Glyma07g33450
Glyma07g33460
Glyma07g33470
Glyma07g33480
Glyma07g33490
Glyma07g33510
Glyma07g33520
Glyma07g33530
Glyma07g33550
Glyma07g33560
Glyma07g33570
Glyma07g33580
Glyma07g33590
Glyma07g33600
Glyma07g33610
Glyma07g33620
Glyma07g33630
Glyma07g33640
Glyma07g33660
Glyma07g33680
Glyma07g33690
Glyma07g33700
Glyma07g33730
Glyma07g33740
Glyma07g33750
Glyma07g33770
Glyma07g33780
Glyma07g33790
Glyma07g33800
Glyma07g33810
Glyma07g33820
Glyma07g33840
Glyma07g33860
Glyma07g33870
Glyma07g33880
Glyma07g33890
Glyma07g33910
Glyma07g33920
Glyma07g33950
Glyma07g33960
Glyma07g33980
Glyma07g34000
Glyma07g34010
Glyma07g34030
Glyma07g34040
Glyma07g34050
Glyma07g34060
Glyma07g34070
Glyma07g34080
Glyma07g34090
Glyma07g34100
Glyma07g34110
Glyma07g34130
Glyma07g34140
Glyma07g34160
Glyma07g34170
Glyma07g34180
Glyma07g34190
Glyma07g34220
Glyma07g34230
Glyma07g34240
Glyma07g34250
Glyma07g34270
Glyma07g34280
Glyma07g34290
Glyma07g34300
Glyma07g34330
Glyma07g34340
Glyma07g34360
Glyma07g34370
Glyma07g34380
Glyma07g34400
Glyma07g34410
Glyma07g34420
Glyma07g34440
Glyma07g34450
Glyma07g34470
Glyma07g34480
Glyma07g34500
Glyma07g34520
Glyma07g34530
Glyma07g34540
Glyma07g34550
Glyma07g34560
Glyma07g34570
Glyma07g34600
Glyma07g34610
Glyma07g34620
Glyma07g34640
Glyma07g34680
Glyma07g34690
Glyma07g34710
Glyma07g34720
Glyma07g34730
Glyma07g34740
Glyma07g34760
Glyma07g34770
Glyma07g34780
Glyma07g34800
Glyma07g34810
Glyma07g34820
Glyma07g34830
Glyma07g34840
Glyma07g34850
Glyma07g34870
Glyma07g34880
Glyma07g34890
Glyma07g34900
Glyma07g34920
Glyma07g34930
Glyma07g34940
Glyma07g34950
Glyma07g34980
Glyma07g34990
Glyma07g35000
Glyma07g35010
Glyma07g35030
Glyma07g35040
Glyma07g35050
Glyma07g35070
Glyma07g35080
Glyma07g35090
Glyma07g35100
Glyma07g35110
Glyma07g35120
Glyma07g35130
Glyma07g35140
Glyma07g35150
Glyma07g35160
Glyma07g35170
Glyma07g35180
Glyma07g35200
Glyma07g35210
Glyma07g35230
Glyma07g35240
Glyma07g35250
Glyma07g35260
Glyma07g35270
Glyma07g35280
Glyma07g35290
Glyma07g35310
Glyma07g35320
Glyma07g35330
Glyma07g35340
Glyma07g35370
Glyma07g35380
Glyma07g35400
Glyma07g35410
Glyma07g35420
Glyma07g35430
Glyma07g35440
Glyma07g35450
Glyma07g35460
Glyma07g35480
Glyma07g35490
Glyma07g35500
Glyma07g35510
Glyma07g35520
Glyma07g35530
Glyma07g35540
Glyma07g35560
Glyma07g35580
Glyma07g35590
Glyma07g35600
Glyma07g35610
Glyma07g35620
Glyma07g35630
Glyma07g35640
Glyma07g35660
Glyma07g35670
Glyma07g35680
Glyma07g35690
Glyma07g35700
Glyma07g35750
Glyma07g35760
Glyma07g35770
Glyma07g35780
Glyma07g35790
Glyma07g35800
Glyma07g35820
Glyma07g35830
Glyma07g35850
Glyma07g35860
Glyma07g35870
Glyma07g35880
Glyma07g35910
Glyma07g35930
Glyma07g35950
Glyma07g35960
Glyma07g35970
Glyma07g35980
Glyma07g35990
Glyma07g36000
Glyma07g36010
Glyma07g36030
Glyma07g36040
Glyma07g36050
Glyma07g36090
Glyma07g36110
Glyma07g36120
Glyma07g36130
Glyma07g36140
Glyma07g36150
Glyma07g36160
Glyma07g36170
Glyma07g36180
Glyma07g36200
Glyma07g36210
Glyma07g36220
Glyma07g36230
Glyma07g36240
Glyma07g36270
Glyma07g36280
Glyma07g36290
Glyma07g36300
Glyma07g36310
Glyma07g36330
Glyma07g36340
Glyma07g36360
Glyma07g36370
Glyma07g36380
Glyma07g36390
Glyma07g36400
Glyma07g36430
Glyma07g36440
Glyma07g36450
Glyma07g36460
Glyma07g36470
Glyma07g36480
Glyma07g36500
Glyma07g36520
Glyma07g36530
Glyma07g36540
Glyma07g36550
Glyma07g36560
Glyma07g36570
Glyma07g36590
Glyma07g36600
Glyma07g36610
Glyma07g36620
Glyma07g36630
Glyma07g36640
Glyma07g36650
Glyma07g36660
Glyma07g36670
Glyma07g36680
Glyma07g36690
Glyma07g36700
Glyma07g36710
Glyma07g36720
Glyma07g36730
Glyma07g36740
Glyma07g36770
Glyma07g36780
Glyma07g36790
Glyma07g36810
Glyma07g36820
Glyma07g36830
Glyma07g36840
Glyma07g36860
Glyma07g36870
Glyma07g36900
Glyma07g36910
Glyma07g36920
Glyma07g36930
Glyma07g36950
Glyma07g36960
Glyma07g36970
Glyma07g36980
Glyma07g36990
Glyma07g37000
Glyma07g37010
Glyma07g37020
Glyma07g37030
Glyma07g37040
Glyma07g37050
Glyma07g37060
Glyma07g37070
Glyma07g37080
Glyma07g37090
Glyma07g37100
Glyma07g37110
Glyma07g37120
Glyma07g37130
Glyma07g37150
Glyma07g37180
Glyma07g37190
Glyma07g37200
Glyma07g37210
Glyma07g37220
Glyma07g37230
Glyma07g37240
Glyma07g37250
Glyma07g37260
Glyma07g37270
Glyma07g37280
Glyma07g37290
Glyma07g37300
Glyma07g37310
Glyma07g37320
Glyma07g37330
Glyma07g37340
Glyma07g37360
Glyma07g37370
Glyma07g37380
Glyma07g37390
Glyma07g37400
Glyma07g37410
Glyma07g37420
Glyma07g37430
Glyma07g37440
Glyma07g37450
Glyma07g37460
Glyma07g37470
Glyma07g37480
Glyma07g37490
Glyma07g37500
Glyma07g37510
Glyma07g37520
Glyma07g37530
Glyma07g37540
Glyma07g37550
Glyma07g37560
Glyma07g37570
Glyma07g37590
Glyma07g37600
Glyma07g37610
Glyma07g37620
Glyma07g37630
Glyma07g37640
Glyma07g37660
Glyma07g37670
Glyma07g37680
Glyma07g37690
Glyma07g37700
Glyma07g37720
Glyma07g37730
Glyma07g37740
Glyma07g37750
Glyma07g37760
Glyma07g37770
Glyma07g37780
Glyma07g37790
Glyma07g37800
Glyma07g37810
Glyma07g37820
Glyma07g37830
Glyma07g37840
Glyma07g37850
Glyma07g37860
Glyma07g37870
Glyma07g37890
Glyma07g37910
Glyma07g37920
Glyma07g37930
Glyma07g37950
Glyma07g37960
Glyma07g37970
Glyma07g37980
Glyma07g37990
Glyma07g38000
Glyma07g38010
Glyma07g38020
Glyma07g38030
Glyma07g38040
Glyma07g38050
Glyma07g38060
Glyma07g38070
Glyma07g38080
Glyma07g38090
Glyma07g38110
Glyma07g38120
Glyma07g38140
Glyma07g38150
Glyma07g38160
Glyma07g38170
Glyma07g38180
Glyma07g38190
Glyma07g38200
Glyma07g38210
Glyma07g38220
Glyma07g38230
Glyma07g38240
Glyma07g38260
Glyma07g38270
Glyma07g38290
Glyma07g38300
Glyma07g38310
Glyma07g38330
Glyma07g38340
Glyma07g38350
Glyma07g38360
Glyma07g38370
Glyma07g38390
Glyma07g38400
Glyma07g38410
Glyma07g38420
Glyma07g38430
Glyma07g38440
Glyma07g38450
Glyma07g38460
Glyma07g38470
Glyma07g38480
Glyma07g38490
Glyma07g38500
Glyma07g38510
Glyma07g38520
Glyma07g38530
Glyma07g38540
Glyma07g38550
Glyma07g38560
Glyma07g38570
Glyma07g38580
Glyma07g38590
Glyma07g38600
Glyma07g38610
Glyma07g38620
Glyma07g38630
Glyma07g38640
Glyma07g38650
Glyma07g38660
Glyma07g38670
Glyma07g38680
Glyma07g38690
Glyma07g38710
Glyma07g38730
Glyma07g38740
Glyma07g38750
Glyma07g38760
Glyma07g38770
Glyma07g38780
Glyma07g38790
Glyma07g38800
Glyma07g38810
Glyma07g38820
Glyma07g38830
Glyma07g38840
Glyma07g38850
Glyma07g38860
Glyma07g38870
Glyma07g38880
Glyma07g38890
Glyma07g38900
Glyma07g38910
Glyma07g38920
Glyma07g38930
Glyma07g38940
Glyma07g38950
Glyma07g38970
Glyma07g38980
Glyma07g38990
Glyma07g39000
Glyma07g39010
Glyma07g39020
Glyma07g39030
Glyma07g39040
Glyma07g39050
Glyma07g39060
Glyma07g39070
Glyma07g39090
Glyma07g39100
Glyma07g39110
Glyma07g39120
Glyma07g39130
Glyma07g39140
Glyma07g39150
Glyma07g39160
Glyma07g39170
Glyma07g39180
Glyma07g39190
Glyma07g39200
Glyma07g39220
Glyma07g39230
Glyma07g39240
Glyma07g39250
Glyma07g39260
Glyma07g39290
Glyma07g39300
Glyma07g39310
Glyma07g39320
Glyma07g39330
Glyma07g39340
Glyma07g39350
Glyma07g39370
Glyma07g39380
Glyma07g39400
Glyma07g39410
Glyma07g39420
Glyma07g39430
Glyma07g39440
Glyma07g39450
Glyma07g39460
Glyma07g39470
Glyma07g39480
Glyma07g39490
Glyma07g39500
Glyma07g39510
Glyma07g39520
Glyma07g39530
Glyma07g39540
Glyma07g39550
Glyma07g39560
Glyma07g39570
Glyma07g39580
Glyma07g39590
Glyma07g39610
Glyma07g39620
Glyma07g39630
Glyma07g39640
Glyma07g39650
Glyma07g39670
Glyma07g39680
Glyma07g39690
Glyma07g39700
Glyma07g39710
Glyma07g39720
Glyma07g39730
Glyma07g39740
Glyma07g39750
Glyma07g39760
Glyma07g39770
Glyma07g39780
Glyma07g39790
Glyma07g39800
Glyma07g39820
Glyma07g39830
Glyma07g39840
Glyma07g39850
Glyma07g39860
Glyma07g39870
Glyma07g39880
Glyma07g39890
Glyma07g39900
Glyma07g39910
Glyma07g39920
Glyma07g39930
Glyma07g39940
Glyma07g39950
Glyma07g39960
Glyma07g39970
Glyma07g39980
Glyma07g39990
Glyma07g40010
Glyma07g40020
Glyma07g40030
Glyma07g40040
Glyma07g40050
Glyma07g40060
Glyma07g40070
Glyma07g40080
Glyma07g40090
Glyma07g40100
Glyma07g40110
Glyma07g40120
Glyma07g40130
Glyma07g40140
Glyma07g40150
Glyma07g40160
Glyma07g40170
Glyma07g40180
Glyma07g40190
Glyma07g40210
Glyma07g40230
Glyma07g40240
Glyma07g40250
Glyma07g40260
Glyma07g40270
Glyma07g40280
Glyma07g40290
Glyma07g40300
Glyma07g40310
Glyma07g40320
Glyma07g40330
Glyma07g40340
Glyma07g40350
Glyma07g40360
Glyma07g40370
Glyma07g40380
Glyma07g40390
Glyma07g40400
Glyma07g40410
Glyma0819s00200
Glyma0819s00210
Glyma0823s00200
Glyma0823s00210
Glyma0839s00200
Glyma0856s00200
Glyma0859s00200
Glyma0886s00200
Glyma0892s00200
Glyma0893s00200
Glyma08g00200
Glyma08g00210
Glyma08g00220
Glyma08g00230
Glyma08g00240
Glyma08g00260
Glyma08g00270
Glyma08g00280
Glyma08g00290
Glyma08g00300
Glyma08g00310
Glyma08g00320
Glyma08g00340
Glyma08g00350
Glyma08g00360
Glyma08g00370
Glyma08g00380
Glyma08g00390
Glyma08g00400
Glyma08g00410
Glyma08g00420
Glyma08g00430
Glyma08g00450
Glyma08g00470
Glyma08g00480
Glyma08g00490
Glyma08g00500
Glyma08g00510
Glyma08g00520
Glyma08g00530
Glyma08g00540
Glyma08g00550
Glyma08g00560
Glyma08g00570
Glyma08g00580
Glyma08g00600
Glyma08g00610
Glyma08g00620
Glyma08g00630
Glyma08g00640
Glyma08g00650
Glyma08g00670
Glyma08g00680
Glyma08g00690
Glyma08g00700
Glyma08g00710
Glyma08g00720
Glyma08g00730
Glyma08g00740
Glyma08g00750
Glyma08g00760
Glyma08g00770
Glyma08g00780
Glyma08g00790
Glyma08g00800
Glyma08g00810
Glyma08g00830
Glyma08g00840
Glyma08g00850
Glyma08g00860
Glyma08g00870
Glyma08g00880
Glyma08g00890
Glyma08g00900
Glyma08g00910
Glyma08g00920
Glyma08g00930
Glyma08g00940
Glyma08g00950
Glyma08g00960
Glyma08g00970
Glyma08g00980
Glyma08g00990
Glyma08g01010
Glyma08g01020
Glyma08g01040
Glyma08g01050
Glyma08g01060
Glyma08g01070
Glyma08g01080
Glyma08g01090
Glyma08g01100
Glyma08g01110
Glyma08g01120
Glyma08g01130
Glyma08g01140
Glyma08g01150
Glyma08g01160
Glyma08g01170
Glyma08g01180
Glyma08g01190
Glyma08g01200
Glyma08g01210
Glyma08g01230
Glyma08g01240
Glyma08g01250
Glyma08g01270
Glyma08g01280
Glyma08g01290
Glyma08g01300
Glyma08g01310
Glyma08g01320
Glyma08g01330
Glyma08g01340
Glyma08g01350
Glyma08g01360
Glyma08g01370
Glyma08g01380
Glyma08g01390
Glyma08g01410
Glyma08g01420
Glyma08g01430
Glyma08g01440
Glyma08g01450
Glyma08g01460
Glyma08g01470
Glyma08g01480
Glyma08g01500
Glyma08g01510
Glyma08g01520
Glyma08g01530
Glyma08g01540
Glyma08g01550
Glyma08g01560
Glyma08g01570
Glyma08g01580
Glyma08g01590
Glyma08g01600
Glyma08g01610
Glyma08g01620
Glyma08g01630
Glyma08g01640
Glyma08g01650
Glyma08g01660
Glyma08g01670
Glyma08g01680
Glyma08g01690
Glyma08g01700
Glyma08g01710
Glyma08g01720
Glyma08g01730
Glyma08g01740
Glyma08g01750
Glyma08g01760
Glyma08g01770
Glyma08g01780
Glyma08g01790
Glyma08g01800
Glyma08g01810
Glyma08g01820
Glyma08g01830
Glyma08g01840
Glyma08g01850
Glyma08g01860
Glyma08g01870
Glyma08g01880
Glyma08g01890
Glyma08g01900
Glyma08g01910
Glyma08g01920
Glyma08g01930
Glyma08g01940
Glyma08g01950
Glyma08g01960
Glyma08g01970
Glyma08g01980
Glyma08g01990
Glyma08g02000
Glyma08g02010
Glyma08g02020
Glyma08g02030
Glyma08g02040
Glyma08g02050
Glyma08g02060
Glyma08g02070
Glyma08g02080
Glyma08g02090
Glyma08g02100
Glyma08g02110
Glyma08g02130
Glyma08g02140
Glyma08g02150
Glyma08g02160
Glyma08g02170
Glyma08g02180
Glyma08g02190
Glyma08g02200
Glyma08g02210
Glyma08g02220
Glyma08g02230
Glyma08g02240
Glyma08g02250
Glyma08g02260
Glyma08g02270
Glyma08g02290
Glyma08g02300
Glyma08g02310
Glyma08g02320
Glyma08g02330
Glyma08g02360
Glyma08g02380
Glyma08g02390
Glyma08g02400
Glyma08g02410
Glyma08g02420
Glyma08g02430
Glyma08g02450
Glyma08g02460
Glyma08g02470
Glyma08g02480
Glyma08g02490
Glyma08g02500
Glyma08g02510
Glyma08g02520
Glyma08g02530
Glyma08g02540
Glyma08g02550
Glyma08g02560
Glyma08g02570
Glyma08g02580
Glyma08g02590
Glyma08g02600
Glyma08g02610
Glyma08g02620
Glyma08g02630
Glyma08g02640
Glyma08g02660
Glyma08g02670
Glyma08g02680
Glyma08g02690
Glyma08g02700
Glyma08g02710
Glyma08g02720
Glyma08g02730
Glyma08g02740
Glyma08g02750
Glyma08g02770
Glyma08g02780
Glyma08g02790
Glyma08g02800
Glyma08g02810
Glyma08g02820
Glyma08g02830
Glyma08g02840
Glyma08g02850
Glyma08g02860
Glyma08g02870
Glyma08g02880
Glyma08g02890
Glyma08g02900
Glyma08g02910
Glyma08g02920
Glyma08g02930
Glyma08g02940
Glyma08g02950
Glyma08g02960
Glyma08g02970
Glyma08g02980
Glyma08g02990
Glyma08g03000
Glyma08g03010
Glyma08g03020
Glyma08g03040
Glyma08g03050
Glyma08g03060
Glyma08g03070
Glyma08g03080
Glyma08g03090
Glyma08g03100
Glyma08g03110
Glyma08g03120
Glyma08g03130
Glyma08g03140
Glyma08g03150
Glyma08g03160
Glyma08g03170
Glyma08g03180
Glyma08g03190
Glyma08g03200
Glyma08g03210
Glyma08g03220
Glyma08g03230
Glyma08g03240
Glyma08g03260
Glyma08g03270
Glyma08g03280
Glyma08g03290
Glyma08g03300
Glyma08g03310
Glyma08g03320
Glyma08g03330
Glyma08g03340
Glyma08g03350
Glyma08g03360
Glyma08g03380
Glyma08g03390
Glyma08g03400
Glyma08g03410
Glyma08g03440
Glyma08g03450
Glyma08g03460
Glyma08g03470
Glyma08g03480
Glyma08g03490
Glyma08g03500
Glyma08g03510
Glyma08g03540
Glyma08g03550
Glyma08g03560
Glyma08g03570
Glyma08g03580
Glyma08g03590
Glyma08g03600
Glyma08g03610
Glyma08g03620
Glyma08g03630
Glyma08g03640
Glyma08g03650
Glyma08g03660
Glyma08g03670
Glyma08g03680
Glyma08g03690
Glyma08g03700
Glyma08g03710
Glyma08g03720
Glyma08g03730
Glyma08g03740
Glyma08g03750
Glyma08g03760
Glyma08g03770
Glyma08g03780
Glyma08g03800
Glyma08g03820
Glyma08g03840
Glyma08g03850
Glyma08g03860
Glyma08g03870
Glyma08g03880
Glyma08g03890
Glyma08g03900
Glyma08g03910
Glyma08g03920
Glyma08g03930
Glyma08g03940
Glyma08g03970
Glyma08g03980
Glyma08g04000
Glyma08g04010
Glyma08g04020
Glyma08g04030
Glyma08g04040
Glyma08g04060
Glyma08g04070
Glyma08g04080
Glyma08g04090
Glyma08g04100
Glyma08g04110
Glyma08g04120
Glyma08g04130
Glyma08g04140
Glyma08g04150
Glyma08g04160
Glyma08g04170
Glyma08g04180
Glyma08g04190
Glyma08g04200
Glyma08g04210
Glyma08g04220
Glyma08g04230
Glyma08g04240
Glyma08g04250
Glyma08g04260
Glyma08g04270
Glyma08g04290
Glyma08g04300
Glyma08g04310
Glyma08g04320
Glyma08g04330
Glyma08g04340
Glyma08g04350
Glyma08g04360
Glyma08g04370
Glyma08g04380
Glyma08g04390
Glyma08g04400
Glyma08g04410
Glyma08g04420
Glyma08g04430
Glyma08g04440
Glyma08g04450
Glyma08g04460
Glyma08g04470
Glyma08g04480
Glyma08g04490
Glyma08g04500
Glyma08g04510
Glyma08g04520
Glyma08g04530
Glyma08g04540
Glyma08g04550
Glyma08g04560
Glyma08g04570
Glyma08g04580
Glyma08g04590
Glyma08g04600
Glyma08g04610
Glyma08g04620
Glyma08g04630
Glyma08g04640
Glyma08g04650
Glyma08g04660
Glyma08g04670
Glyma08g04680
Glyma08g04690
Glyma08g04700
Glyma08g04710
Glyma08g04730
Glyma08g04740
Glyma08g04750
Glyma08g04760
Glyma08g04770
Glyma08g04780
Glyma08g04790
Glyma08g04800
Glyma08g04810
Glyma08g04830
Glyma08g04840
Glyma08g04850
Glyma08g04860
Glyma08g04870
Glyma08g04880
Glyma08g04890
Glyma08g04900
Glyma08g04910
Glyma08g04920
Glyma08g04930
Glyma08g04940
Glyma08g04950
Glyma08g04960
Glyma08g04970
Glyma08g04980
Glyma08g04990
Glyma08g05000
Glyma08g05010
Glyma08g05020
Glyma08g05030
Glyma08g05040
Glyma08g05050
Glyma08g05060
Glyma08g05070
Glyma08g05080
Glyma08g05090
Glyma08g05100
Glyma08g05110
Glyma08g05120
Glyma08g05130
Glyma08g05140
Glyma08g05150
Glyma08g05170
Glyma08g05180
Glyma08g05190
Glyma08g05200
Glyma08g05210
Glyma08g05220
Glyma08g05230
Glyma08g05240
Glyma08g05250
Glyma08g05260
Glyma08g05270
Glyma08g05280
Glyma08g05290
Glyma08g05310
Glyma08g05320
Glyma08g05330
Glyma08g05340
Glyma08g05350
Glyma08g05360
Glyma08g05370
Glyma08g05380
Glyma08g05390
Glyma08g05410
Glyma08g05420
Glyma08g05430
Glyma08g05440
Glyma08g05450
Glyma08g05470
Glyma08g05480
Glyma08g05490
Glyma08g05500
Glyma08g05510
Glyma08g05520
Glyma08g05530
Glyma08g05540
Glyma08g05550
Glyma08g05560
Glyma08g05570
Glyma08g05580
Glyma08g05590
Glyma08g05600
Glyma08g05610
Glyma08g05620
Glyma08g05630
Glyma08g05640
Glyma08g05660
Glyma08g05670
Glyma08g05680
Glyma08g05690
Glyma08g05700
Glyma08g05710
Glyma08g05720
Glyma08g05730
Glyma08g05740
Glyma08g05750
Glyma08g05760
Glyma08g05770
Glyma08g05780
Glyma08g05790
Glyma08g05800
Glyma08g05810
Glyma08g05820
Glyma08g05830
Glyma08g05840
Glyma08g05850
Glyma08g05860
Glyma08g05870
Glyma08g05880
Glyma08g05890
Glyma08g05900
Glyma08g05910
Glyma08g05920
Glyma08g05930
Glyma08g05940
Glyma08g05950
Glyma08g05960
Glyma08g05970
Glyma08g05990
Glyma08g06010
Glyma08g06020
Glyma08g06030
Glyma08g06040
Glyma08g06050
Glyma08g06060
Glyma08g06070
Glyma08g06080
Glyma08g06090
Glyma08g06100
Glyma08g06110
Glyma08g06120
Glyma08g06130
Glyma08g06140
Glyma08g06150
Glyma08g06160
Glyma08g06170
Glyma08g06180
Glyma08g06190
Glyma08g06200
Glyma08g06210
Glyma08g06220
Glyma08g06230
Glyma08g06250
Glyma08g06260
Glyma08g06270
Glyma08g06280
Glyma08g06290
Glyma08g06300
Glyma08g06310
Glyma08g06320
Glyma08g06330
Glyma08g06340
Glyma08g06350
Glyma08g06360
Glyma08g06370
Glyma08g06380
Glyma08g06390
Glyma08g06400
Glyma08g06410
Glyma08g06420
Glyma08g06430
Glyma08g06440
Glyma08g06450
Glyma08g06460
Glyma08g06470
Glyma08g06480
Glyma08g06490
Glyma08g06500
Glyma08g06510
Glyma08g06520
Glyma08g06540
Glyma08g06550
Glyma08g06560
Glyma08g06570
Glyma08g06580
Glyma08g06590
Glyma08g06610
Glyma08g06620
Glyma08g06630
Glyma08g06650
Glyma08g06660
Glyma08g06670
Glyma08g06680
Glyma08g06690
Glyma08g06700
Glyma08g06710
Glyma08g06720
Glyma08g06730
Glyma08g06740
Glyma08g06750
Glyma08g06760
Glyma08g06780
Glyma08g06790
Glyma08g06810
Glyma08g06820
Glyma08g06830
Glyma08g06840
Glyma08g06850
Glyma08g06860
Glyma08g06870
Glyma08g06880
Glyma08g06890
Glyma08g06900
Glyma08g06910
Glyma08g06920
Glyma08g06930
Glyma08g06940
Glyma08g06950
Glyma08g06960
Glyma08g06970
Glyma08g06980
Glyma08g06990
Glyma08g07000
Glyma08g07040
Glyma08g07050
Glyma08g07060
Glyma08g07070
Glyma08g07080
Glyma08g07090
Glyma08g07100
Glyma08g07110
Glyma08g07120
Glyma08g07130
Glyma08g07140
Glyma08g07150
Glyma08g07160
Glyma08g07170
Glyma08g07180
Glyma08g07190
Glyma08g07200
Glyma08g07210
Glyma08g07220
Glyma08g07230
Glyma08g07240
Glyma08g07250
Glyma08g07260
Glyma08g07270
Glyma08g07310
Glyma08g07320
Glyma08g07330
Glyma08g07340
Glyma08g07350
Glyma08g07360
Glyma08g07370
Glyma08g07380
Glyma08g07400
Glyma08g07410
Glyma08g07420
Glyma08g07430
Glyma08g07440
Glyma08g07450
Glyma08g07460
Glyma08g07470
Glyma08g07480
Glyma08g07490
Glyma08g07500
Glyma08g07510
Glyma08g07520
Glyma08g07530
Glyma08g07540
Glyma08g07550
Glyma08g07560
Glyma08g07570
Glyma08g07580
Glyma08g07590
Glyma08g07610
Glyma08g07630
Glyma08g07640
Glyma08g07650
Glyma08g07660
Glyma08g07670
Glyma08g07680
Glyma08g07690
Glyma08g07700
Glyma08g07710
Glyma08g07720
Glyma08g07730
Glyma08g07740
Glyma08g07750
Glyma08g07760
Glyma08g07770
Glyma08g07780
Glyma08g07790
Glyma08g07800
Glyma08g07810
Glyma08g07820
Glyma08g07830
Glyma08g07840
Glyma08g07850
Glyma08g07860
Glyma08g07870
Glyma08g07880
Glyma08g07890
Glyma08g07900
Glyma08g07910
Glyma08g07920
Glyma08g07930
Glyma08g07940
Glyma08g07950
Glyma08g07960
Glyma08g07970
Glyma08g07980
Glyma08g07990
Glyma08g08000
Glyma08g08010
Glyma08g08020
Glyma08g08030
Glyma08g08040
Glyma08g08050
Glyma08g08060
Glyma08g08070
Glyma08g08080
Glyma08g08090
Glyma08g08100
Glyma08g08110
Glyma08g08120
Glyma08g08130
Glyma08g08140
Glyma08g08150
Glyma08g08160
Glyma08g08170
Glyma08g08180
Glyma08g08190
Glyma08g08200
Glyma08g08210
Glyma08g08220
Glyma08g08230
Glyma08g08240
Glyma08g08250
Glyma08g08260
Glyma08g08270
Glyma08g08280
Glyma08g08290
Glyma08g08300
Glyma08g08310
Glyma08g08320
Glyma08g08330
Glyma08g08340
Glyma08g08360
Glyma08g08370
Glyma08g08380
Glyma08g08390
Glyma08g08400
Glyma08g08410
Glyma08g08420
Glyma08g08430
Glyma08g08440
Glyma08g08470
Glyma08g08480
Glyma08g08500
Glyma08g08510
Glyma08g08520
Glyma08g08530
Glyma08g08540
Glyma08g08550
Glyma08g08570
Glyma08g08580
Glyma08g08590
Glyma08g08610
Glyma08g08620
Glyma08g08630
Glyma08g08650
Glyma08g08660
Glyma08g08670
Glyma08g08680
Glyma08g08690
Glyma08g08700
Glyma08g08710
Glyma08g08720
Glyma08g08730
Glyma08g08740
Glyma08g08750
Glyma08g08760
Glyma08g08770
Glyma08g08800
Glyma08g08810
Glyma08g08820
Glyma08g08830
Glyma08g08840
Glyma08g08850
Glyma08g08860
Glyma08g08880
Glyma08g08890
Glyma08g08900
Glyma08g08910
Glyma08g08920
Glyma08g08930
Glyma08g08940
Glyma08g08950
Glyma08g08960
Glyma08g08970
Glyma08g08980
Glyma08g08990
Glyma08g09000
Glyma08g09010
Glyma08g09020
Glyma08g09030
Glyma08g09040
Glyma08g09050
Glyma08g09060
Glyma08g09070
Glyma08g09080
Glyma08g09090
Glyma08g09100
Glyma08g09120
Glyma08g09130
Glyma08g09140
Glyma08g09150
Glyma08g09160
Glyma08g09170
Glyma08g09180
Glyma08g09190
Glyma08g09200
Glyma08g09210
Glyma08g09230
Glyma08g09240
Glyma08g09250
Glyma08g09260
Glyma08g09270
Glyma08g09280
Glyma08g09290
Glyma08g09300
Glyma08g09310
Glyma08g09320
Glyma08g09330
Glyma08g09340
Glyma08g09350
Glyma08g09360
Glyma08g09370
Glyma08g09390
Glyma08g09400
Glyma08g09410
Glyma08g09420
Glyma08g09440
Glyma08g09450
Glyma08g09470
Glyma08g09480
Glyma08g09490
Glyma08g09500
Glyma08g09510
Glyma08g09520
Glyma08g09530
Glyma08g09540
Glyma08g09550
Glyma08g09560
Glyma08g09570
Glyma08g09580
Glyma08g09590
Glyma08g09600
Glyma08g09610
Glyma08g09620
Glyma08g09630
Glyma08g09640
Glyma08g09660
Glyma08g09670
Glyma08g09680
Glyma08g09690
Glyma08g09700
Glyma08g09710
Glyma08g09720
Glyma08g09730
Glyma08g09740
Glyma08g09750
Glyma08g09760
Glyma08g09780
Glyma08g09790
Glyma08g09800
Glyma08g09810
Glyma08g09820
Glyma08g09830
Glyma08g09840
Glyma08g09860
Glyma08g09870
Glyma08g09880
Glyma08g09890
Glyma08g09900
Glyma08g09910
Glyma08g09920
Glyma08g09930
Glyma08g09940
Glyma08g09950
Glyma08g09960
Glyma08g09970
Glyma08g09980
Glyma08g09990
Glyma08g10000
Glyma08g10010
Glyma08g10020
Glyma08g10030
Glyma08g10040
Glyma08g10050
Glyma08g10060
Glyma08g10070
Glyma08g10080
Glyma08g10100
Glyma08g10120
Glyma08g10130
Glyma08g10140
Glyma08g10160
Glyma08g10170
Glyma08g10180
Glyma08g10190
Glyma08g10200
Glyma08g10210
Glyma08g10220
Glyma08g10230
Glyma08g10250
Glyma08g10260
Glyma08g10270
Glyma08g10280
Glyma08g10290
Glyma08g10300
Glyma08g10310
Glyma08g10320
Glyma08g10330
Glyma08g10340
Glyma08g10350
Glyma08g10360
Glyma08g10370
Glyma08g10380
Glyma08g10390
Glyma08g10410
Glyma08g10420
Glyma08g10430
Glyma08g10450
Glyma08g10460
Glyma08g10480
Glyma08g10490
Glyma08g10500
Glyma08g10510
Glyma08g10520
Glyma08g10530
Glyma08g10540
Glyma08g10550
Glyma08g10570
Glyma08g10590
Glyma08g10600
Glyma08g10610
Glyma08g10620
Glyma08g10630
Glyma08g10640
Glyma08g10650
Glyma08g10660
Glyma08g10680
Glyma08g10690
Glyma08g10700
Glyma08g10710
Glyma08g10720
Glyma08g10730
Glyma08g10750
Glyma08g10760
Glyma08g10770
Glyma08g10780
Glyma08g10790
Glyma08g10800
Glyma08g10810
Glyma08g10820
Glyma08g10830
Glyma08g10840
Glyma08g10850
Glyma08g10860
Glyma08g10870
Glyma08g10880
Glyma08g10890
Glyma08g10900
Glyma08g10910
Glyma08g10920
Glyma08g10930
Glyma08g10950
Glyma08g10960
Glyma08g10970
Glyma08g10980
Glyma08g10990
Glyma08g11000
Glyma08g11020
Glyma08g11030
Glyma08g11040
Glyma08g11060
Glyma08g11070
Glyma08g11080
Glyma08g11090
Glyma08g11100
Glyma08g11110
Glyma08g11120
Glyma08g11130
Glyma08g11140
Glyma08g11150
Glyma08g11160
Glyma08g11170
Glyma08g11180
Glyma08g11190
Glyma08g11200
Glyma08g11210
Glyma08g11220
Glyma08g11230
Glyma08g11240
Glyma08g11250
Glyma08g11260
Glyma08g11270
Glyma08g11280
Glyma08g11290
Glyma08g11300
Glyma08g11310
Glyma08g11320
Glyma08g11330
Glyma08g11340
Glyma08g11350
Glyma08g11360
Glyma08g11370
Glyma08g11400
Glyma08g11410
Glyma08g11420
Glyma08g11430
Glyma08g11440
Glyma08g11450
Glyma08g11460
Glyma08g11470
Glyma08g11480
Glyma08g11490
Glyma08g11500
Glyma08g11510
Glyma08g11520
Glyma08g11550
Glyma08g11560
Glyma08g11570
Glyma08g11580
Glyma08g11590
Glyma08g11610
Glyma08g11620
Glyma08g11630
Glyma08g11640
Glyma08g11670
Glyma08g11680
Glyma08g11710
Glyma08g11730
Glyma08g11740
Glyma08g11760
Glyma08g11770
Glyma08g11790
Glyma08g11800
Glyma08g11810
Glyma08g11820
Glyma08g11840
Glyma08g11850
Glyma08g11860
Glyma08g11870
Glyma08g11880
Glyma08g11890
Glyma08g11900
Glyma08g11910
Glyma08g11920
Glyma08g11930
Glyma08g11940
Glyma08g11950
Glyma08g11960
Glyma08g11970
Glyma08g11980
Glyma08g12000
Glyma08g12010
Glyma08g12020
Glyma08g12030
Glyma08g12040
Glyma08g12050
Glyma08g12060
Glyma08g12070
Glyma08g12080
Glyma08g12090
Glyma08g12100
Glyma08g12110
Glyma08g12120
Glyma08g12140
Glyma08g12150
Glyma08g12160
Glyma08g12170
Glyma08g12180
Glyma08g12190
Glyma08g12200
Glyma08g12210
Glyma08g12220
Glyma08g12230
Glyma08g12240
Glyma08g12250
Glyma08g12260
Glyma08g12270
Glyma08g12280
Glyma08g12290
Glyma08g12300
Glyma08g12310
Glyma08g12320
Glyma08g12330
Glyma08g12340
Glyma08g12350
Glyma08g12360
Glyma08g12370
Glyma08g12380
Glyma08g12390
Glyma08g12400
Glyma08g12410
Glyma08g12420
Glyma08g12430
Glyma08g12440
Glyma08g12450
Glyma08g12460
Glyma08g12470
Glyma08g12480
Glyma08g12490
Glyma08g12500
Glyma08g12510
Glyma08g12520
Glyma08g12530
Glyma08g12540
Glyma08g12550
Glyma08g12560
Glyma08g12570
Glyma08g12580
Glyma08g12590
Glyma08g12600
Glyma08g12610
Glyma08g12620
Glyma08g12630
Glyma08g12640
Glyma08g12650
Glyma08g12660
Glyma08g12690
Glyma08g12700
Glyma08g12710
Glyma08g12730
Glyma08g12750
Glyma08g12760
Glyma08g12770
Glyma08g12780
Glyma08g12790
Glyma08g12800
Glyma08g12810
Glyma08g12820
Glyma08g12830
Glyma08g12840
Glyma08g12850
Glyma08g12860
Glyma08g12870
Glyma08g12880
Glyma08g12890
Glyma08g12900
Glyma08g12910
Glyma08g12920
Glyma08g12930
Glyma08g12940
Glyma08g12950
Glyma08g12960
Glyma08g12970
Glyma08g12980
Glyma08g12990
Glyma08g13000
Glyma08g13010
Glyma08g13020
Glyma08g13030
Glyma08g13040
Glyma08g13050
Glyma08g13060
Glyma08g13070
Glyma08g13080
Glyma08g13090
Glyma08g13100
Glyma08g13110
Glyma08g13120
Glyma08g13130
Glyma08g13140
Glyma08g13150
Glyma08g13160
Glyma08g13170
Glyma08g13180
Glyma08g13190
Glyma08g13200
Glyma08g13210
Glyma08g13220
Glyma08g13230
Glyma08g13240
Glyma08g13260
Glyma08g13270
Glyma08g13280
Glyma08g13290
Glyma08g13300
Glyma08g13310
Glyma08g13320
Glyma08g13330
Glyma08g13340
Glyma08g13350
Glyma08g13360
Glyma08g13370
Glyma08g13380
Glyma08g13390
Glyma08g13400
Glyma08g13410
Glyma08g13420
Glyma08g13430
Glyma08g13440
Glyma08g13450
Glyma08g13470
Glyma08g13480
Glyma08g13490
Glyma08g13500
Glyma08g13510
Glyma08g13520
Glyma08g13540
Glyma08g13550
Glyma08g13560
Glyma08g13570
Glyma08g13580
Glyma08g13590
Glyma08g13610
Glyma08g13620
Glyma08g13630
Glyma08g13640
Glyma08g13660
Glyma08g13670
Glyma08g13680
Glyma08g13690
Glyma08g13700
Glyma08g13720
Glyma08g13730
Glyma08g13740
Glyma08g13750
Glyma08g13770
Glyma08g13780
Glyma08g13790
Glyma08g13800
Glyma08g13810
Glyma08g13820
Glyma08g13830
Glyma08g13840
Glyma08g13850
Glyma08g13860
Glyma08g13870
Glyma08g13880
Glyma08g13890
Glyma08g13900
Glyma08g13910
Glyma08g13920
Glyma08g13930
Glyma08g13940
Glyma08g13950
Glyma08g13960
Glyma08g13970
Glyma08g13980
Glyma08g13990
Glyma08g14000
Glyma08g14010
Glyma08g14020
Glyma08g14030
Glyma08g14040
Glyma08g14050
Glyma08g14060
Glyma08g14070
Glyma08g14080
Glyma08g14100
Glyma08g14120
Glyma08g14130
Glyma08g14140
Glyma08g14150
Glyma08g14160
Glyma08g14170
Glyma08g14190
Glyma08g14200
Glyma08g14210
Glyma08g14220
Glyma08g14230
Glyma08g14240
Glyma08g14250
Glyma08g14260
Glyma08g14270
Glyma08g14280
Glyma08g14290
Glyma08g14300
Glyma08g14310
Glyma08g14330
Glyma08g14340
Glyma08g14350
Glyma08g14360
Glyma08g14370
Glyma08g14380
Glyma08g14390
Glyma08g14410
Glyma08g14420
Glyma08g14430
Glyma08g14440
Glyma08g14450
Glyma08g14460
Glyma08g14470
Glyma08g14480
Glyma08g14490
Glyma08g14500
Glyma08g14510
Glyma08g14520
Glyma08g14530
Glyma08g14540
Glyma08g14550
Glyma08g14560
Glyma08g14570
Glyma08g14580
Glyma08g14590
Glyma08g14600
Glyma08g14610
Glyma08g14620
Glyma08g14630
Glyma08g14640
Glyma08g14650
Glyma08g14660
Glyma08g14670
Glyma08g14680
Glyma08g14690
Glyma08g14700
Glyma08g14710
Glyma08g14720
Glyma08g14730
Glyma08g14740
Glyma08g14750
Glyma08g14760
Glyma08g14770
Glyma08g14780
Glyma08g14790
Glyma08g14800
Glyma08g14810
Glyma08g14830
Glyma08g14840
Glyma08g14850
Glyma08g14860
Glyma08g14880
Glyma08g14890
Glyma08g14900
Glyma08g14910
Glyma08g14920
Glyma08g14930
Glyma08g14940
Glyma08g14950
Glyma08g14960
Glyma08g14970
Glyma08g14980
Glyma08g14990
Glyma08g15000
Glyma08g15010
Glyma08g15020
Glyma08g15030
Glyma08g15040
Glyma08g15050
Glyma08g15060
Glyma08g15070
Glyma08g15080
Glyma08g15090
Glyma08g15100
Glyma08g15110
Glyma08g15120
Glyma08g15130
Glyma08g15150
Glyma08g15160
Glyma08g15170
Glyma08g15180
Glyma08g15210
Glyma08g15220
Glyma08g15230
Glyma08g15240
Glyma08g15250
Glyma08g15260
Glyma08g15270
Glyma08g15280
Glyma08g15290
Glyma08g15300
Glyma08g15310
Glyma08g15330
Glyma08g15340
Glyma08g15350
Glyma08g15360
Glyma08g15370
Glyma08g15380
Glyma08g15390
Glyma08g15400
Glyma08g15410
Glyma08g15420
Glyma08g15430
Glyma08g15440
Glyma08g15450
Glyma08g15460
Glyma08g15470
Glyma08g15480
Glyma08g15490
Glyma08g15500
Glyma08g15510
Glyma08g15530
Glyma08g15540
Glyma08g15560
Glyma08g15570
Glyma08g15580
Glyma08g15590
Glyma08g15600
Glyma08g15610
Glyma08g15620
Glyma08g15630
Glyma08g15650
Glyma08g15660
Glyma08g15670
Glyma08g15680
Glyma08g15690
Glyma08g15700
Glyma08g15730
Glyma08g15740
Glyma08g15760
Glyma08g15780
Glyma08g15790
Glyma08g15800
Glyma08g15820
Glyma08g15830
Glyma08g15840
Glyma08g15850
Glyma08g15860
Glyma08g15870
Glyma08g15880
Glyma08g15890
Glyma08g15920
Glyma08g15930
Glyma08g15940
Glyma08g15950
Glyma08g15960
Glyma08g15970
Glyma08g15980
Glyma08g16000
Glyma08g16010
Glyma08g16020
Glyma08g16030
Glyma08g16040
Glyma08g16050
Glyma08g16080
Glyma08g16090
Glyma08g16100
Glyma08g16110
Glyma08g16130
Glyma08g16140
Glyma08g16150
Glyma08g16170
Glyma08g16180
Glyma08g16190
Glyma08g16200
Glyma08g16210
Glyma08g16220
Glyma08g16240
Glyma08g16250
Glyma08g16260
Glyma08g16270
Glyma08g16280
Glyma08g16290
Glyma08g16300
Glyma08g16310
Glyma08g16320
Glyma08g16330
Glyma08g16340
Glyma08g16350
Glyma08g16360
Glyma08g16370
Glyma08g16380
Glyma08g16390
Glyma08g16400
Glyma08g16410
Glyma08g16420
Glyma08g16430
Glyma08g16440
Glyma08g16450
Glyma08g16460
Glyma08g16470
Glyma08g16500
Glyma08g16510
Glyma08g16520
Glyma08g16530
Glyma08g16540
Glyma08g16550
Glyma08g16560
Glyma08g16570
Glyma08g16580
Glyma08g16590
Glyma08g16600
Glyma08g16610
Glyma08g16620
Glyma08g16630
Glyma08g16640
Glyma08g16660
Glyma08g16670
Glyma08g16680
Glyma08g16690
Glyma08g16700
Glyma08g16710
Glyma08g16730
Glyma08g16740
Glyma08g16750
Glyma08g16760
Glyma08g16770
Glyma08g16780
Glyma08g16790
Glyma08g16810
Glyma08g16820
Glyma08g16830
Glyma08g16840
Glyma08g16850
Glyma08g16870
Glyma08g16880
Glyma08g16900
Glyma08g16910
Glyma08g16920
Glyma08g16940
Glyma08g16960
Glyma08g16970
Glyma08g16980
Glyma08g16990
Glyma08g17000
Glyma08g17010
Glyma08g17020
Glyma08g17030
Glyma08g17040
Glyma08g17070
Glyma08g17080
Glyma08g17090
Glyma08g17100
Glyma08g17110
Glyma08g17120
Glyma08g17130
Glyma08g17140
Glyma08g17160
Glyma08g17170
Glyma08g17180
Glyma08g17190
Glyma08g17200
Glyma08g17220
Glyma08g17230
Glyma08g17240
Glyma08g17250
Glyma08g17260
Glyma08g17270
Glyma08g17280
Glyma08g17290
Glyma08g17300
Glyma08g17310
Glyma08g17330
Glyma08g17360
Glyma08g17370
Glyma08g17380
Glyma08g17390
Glyma08g17400
Glyma08g17410
Glyma08g17420
Glyma08g17450
Glyma08g17460
Glyma08g17470
Glyma08g17480
Glyma08g17490
Glyma08g17500
Glyma08g17510
Glyma08g17520
Glyma08g17530
Glyma08g17540
Glyma08g17550
Glyma08g17560
Glyma08g17570
Glyma08g17580
Glyma08g17600
Glyma08g17610
Glyma08g17620
Glyma08g17630
Glyma08g17640
Glyma08g17650
Glyma08g17660
Glyma08g17670
Glyma08g17680
Glyma08g17690
Glyma08g17700
Glyma08g17720
Glyma08g17730
Glyma08g17760
Glyma08g17770
Glyma08g17780
Glyma08g17790
Glyma08g17810
Glyma08g17820
Glyma08g17830
Glyma08g17840
Glyma08g17850
Glyma08g17860
Glyma08g17870
Glyma08g17880
Glyma08g17890
Glyma08g17900
Glyma08g17920
Glyma08g17940
Glyma08g17950
Glyma08g17960
Glyma08g17980
Glyma08g17990
Glyma08g18000
Glyma08g18020
Glyma08g18030
Glyma08g18050
Glyma08g18070
Glyma08g18080
Glyma08g18090
Glyma08g18110
Glyma08g18120
Glyma08g18130
Glyma08g18140
Glyma08g18150
Glyma08g18160
Glyma08g18170
Glyma08g18200
Glyma08g18210
Glyma08g18230
Glyma08g18240
Glyma08g18250
Glyma08g18260
Glyma08g18270
Glyma08g18280
Glyma08g18290
Glyma08g18300
Glyma08g18310
Glyma08g18320
Glyma08g18330
Glyma08g18340
Glyma08g18350
Glyma08g18360
Glyma08g18370
Glyma08g18380
Glyma08g18400
Glyma08g18410
Glyma08g18420
Glyma08g18430
Glyma08g18440
Glyma08g18450
Glyma08g18460
Glyma08g18470
Glyma08g18490
Glyma08g18500
Glyma08g18510
Glyma08g18520
Glyma08g18540
Glyma08g18550
Glyma08g18560
Glyma08g18570
Glyma08g18580
Glyma08g18590
Glyma08g18600
Glyma08g18610
Glyma08g18640
Glyma08g18650
Glyma08g18660
Glyma08g18670
Glyma08g18680
Glyma08g18690
Glyma08g18700
Glyma08g18710
Glyma08g18720
Glyma08g18730
Glyma08g18740
Glyma08g18750
Glyma08g18760
Glyma08g18770
Glyma08g18780
Glyma08g18790
Glyma08g18800
Glyma08g18810
Glyma08g18820
Glyma08g18830
Glyma08g18840
Glyma08g18850
Glyma08g18860
Glyma08g18870
Glyma08g18880
Glyma08g18890
Glyma08g18900
Glyma08g18910
Glyma08g18920
Glyma08g18930
Glyma08g18940
Glyma08g18960
Glyma08g18970
Glyma08g18980
Glyma08g18990
Glyma08g19000
Glyma08g19010
Glyma08g19020
Glyma08g19030
Glyma08g19050
Glyma08g19060
Glyma08g19070
Glyma08g19080
Glyma08g19090
Glyma08g19100
Glyma08g19110
Glyma08g19120
Glyma08g19130
Glyma08g19140
Glyma08g19150
Glyma08g19160
Glyma08g19170
Glyma08g19180
Glyma08g19190
Glyma08g19200
Glyma08g19210
Glyma08g19220
Glyma08g19230
Glyma08g19240
Glyma08g19250
Glyma08g19260
Glyma08g19270
Glyma08g19280
Glyma08g19290
Glyma08g19300
Glyma08g19310
Glyma08g19320
Glyma08g19330
Glyma08g19340
Glyma08g19350
Glyma08g19360
Glyma08g19370
Glyma08g19380
Glyma08g19390
Glyma08g19400
Glyma08g19410
Glyma08g19420
Glyma08g19430
Glyma08g19440
Glyma08g19460
Glyma08g19470
Glyma08g19480
Glyma08g19500
Glyma08g19510
Glyma08g19520
Glyma08g19530
Glyma08g19550
Glyma08g19560
Glyma08g19570
Glyma08g19580
Glyma08g19590
Glyma08g19610
Glyma08g19620
Glyma08g19630
Glyma08g19640
Glyma08g19650
Glyma08g19660
Glyma08g19670
Glyma08g19690
Glyma08g19700
Glyma08g19710
Glyma08g19720
Glyma08g19730
Glyma08g19740
Glyma08g19750
Glyma08g19760
Glyma08g19770
Glyma08g19780
Glyma08g19790
Glyma08g19800
Glyma08g19810
Glyma08g19820
Glyma08g19830
Glyma08g19840
Glyma08g19850
Glyma08g19860
Glyma08g19880
Glyma08g19890
Glyma08g19900
Glyma08g19910
Glyma08g19920
Glyma08g19950
Glyma08g19960
Glyma08g19970
Glyma08g19980
Glyma08g19990
Glyma08g20010
Glyma08g20020
Glyma08g20030
Glyma08g20040
Glyma08g20050
Glyma08g20060
Glyma08g20070
Glyma08g20080
Glyma08g20090
Glyma08g20100
Glyma08g20110
Glyma08g20120
Glyma08g20130
Glyma08g20140
Glyma08g20150
Glyma08g20160
Glyma08g20170
Glyma08g20180
Glyma08g20190
Glyma08g20200
Glyma08g20210
Glyma08g20220
Glyma08g20230
Glyma08g20240
Glyma08g20250
Glyma08g20260
Glyma08g20270
Glyma08g20280
Glyma08g20290
Glyma08g20300
Glyma08g20310
Glyma08g20320
Glyma08g20330
Glyma08g20350
Glyma08g20360
Glyma08g20370
Glyma08g20390
Glyma08g20410
Glyma08g20420
Glyma08g20430
Glyma08g20440
Glyma08g20450
Glyma08g20460
Glyma08g20470
Glyma08g20490
Glyma08g20500
Glyma08g20510
Glyma08g20520
Glyma08g20530
Glyma08g20540
Glyma08g20550
Glyma08g20560
Glyma08g20570
Glyma08g20580
Glyma08g20590
Glyma08g20600
Glyma08g20610
Glyma08g20620
Glyma08g20640
Glyma08g20650
Glyma08g20660
Glyma08g20670
Glyma08g20680
Glyma08g20690
Glyma08g20700
Glyma08g20710
Glyma08g20720
Glyma08g20730
Glyma08g20740
Glyma08g20750
Glyma08g20770
Glyma08g20780
Glyma08g20790
Glyma08g20800
Glyma08g20810
Glyma08g20820
Glyma08g20830
Glyma08g20840
Glyma08g20850
Glyma08g20860
Glyma08g20900
Glyma08g20910
Glyma08g20920
Glyma08g20930
Glyma08g20940
Glyma08g20950
Glyma08g20960
Glyma08g20970
Glyma08g20980
Glyma08g21030
Glyma08g21040
Glyma08g21050
Glyma08g21070
Glyma08g21080
Glyma08g21090
Glyma08g21100
Glyma08g21110
Glyma08g21130
Glyma08g21170
Glyma08g21190
Glyma08g21270
Glyma08g21280
Glyma08g21290
Glyma08g21300
Glyma08g21340
Glyma08g21350
Glyma08g21360
Glyma08g21370
Glyma08g21380
Glyma08g21390
Glyma08g21410
Glyma08g21420
Glyma08g21430
Glyma08g21440
Glyma08g21450
Glyma08g21460
Glyma08g21470
Glyma08g21480
Glyma08g21490
Glyma08g21510
Glyma08g21530
Glyma08g21540
Glyma08g21550
Glyma08g21560
Glyma08g21570
Glyma08g21590
Glyma08g21600
Glyma08g21610
Glyma08g21620
Glyma08g21630
Glyma08g21640
Glyma08g21650
Glyma08g21670
Glyma08g21690
Glyma08g21700
Glyma08g21710
Glyma08g21720
Glyma08g21730
Glyma08g21740
Glyma08g21750
Glyma08g21760
Glyma08g21770
Glyma08g21780
Glyma08g21790
Glyma08g21800
Glyma08g21810
Glyma08g21820
Glyma08g21830
Glyma08g21840
Glyma08g21850
Glyma08g21860
Glyma08g21870
Glyma08g21880
Glyma08g21890
Glyma08g21900
Glyma08g21910
Glyma08g21920
Glyma08g21930
Glyma08g21940
Glyma08g21950
Glyma08g21960
Glyma08g21970
Glyma08g21980
Glyma08g22000
Glyma08g22010
Glyma08g22020
Glyma08g22030
Glyma08g22040
Glyma08g22050
Glyma08g22060
Glyma08g22070
Glyma08g22080
Glyma08g22090
Glyma08g22100
Glyma08g22110
Glyma08g22120
Glyma08g22130
Glyma08g22140
Glyma08g22150
Glyma08g22160
Glyma08g22170
Glyma08g22180
Glyma08g22190
Glyma08g22200
Glyma08g22210
Glyma08g22220
Glyma08g22230
Glyma08g22240
Glyma08g22250
Glyma08g22280
Glyma08g22290
Glyma08g22300
Glyma08g22320
Glyma08g22330
Glyma08g22340
Glyma08g22350
Glyma08g22360
Glyma08g22370
Glyma08g22380
Glyma08g22390
Glyma08g22400
Glyma08g22410
Glyma08g22420
Glyma08g22430
Glyma08g22440
Glyma08g22450
Glyma08g22470
Glyma08g22480
Glyma08g22500
Glyma08g22510
Glyma08g22520
Glyma08g22530
Glyma08g22540
Glyma08g22550
Glyma08g22560
Glyma08g22570
Glyma08g22580
Glyma08g22600
Glyma08g22610
Glyma08g22620
Glyma08g22630
Glyma08g22650
Glyma08g22660
Glyma08g22670
Glyma08g22680
Glyma08g22690
Glyma08g22710
Glyma08g22720
Glyma08g22730
Glyma08g22740
Glyma08g22750
Glyma08g22770
Glyma08g22780
Glyma08g22790
Glyma08g22800
Glyma08g22810
Glyma08g22820
Glyma08g22830
Glyma08g22840
Glyma08g22850
Glyma08g22860
Glyma08g22870
Glyma08g22880
Glyma08g22890
Glyma08g22900
Glyma08g22910
Glyma08g22920
Glyma08g22930
Glyma08g22940
Glyma08g22950
Glyma08g22960
Glyma08g22970
Glyma08g22980
Glyma08g23020
Glyma08g23030
Glyma08g23050
Glyma08g23060
Glyma08g23100
Glyma08g23110
Glyma08g23120
Glyma08g23130
Glyma08g23140
Glyma08g23150
Glyma08g23160
Glyma08g23170
Glyma08g23180
Glyma08g23190
Glyma08g23200
Glyma08g23210
Glyma08g23220
Glyma08g23230
Glyma08g23240
Glyma08g23250
Glyma08g23260
Glyma08g23270
Glyma08g23280
Glyma08g23290
Glyma08g23300
Glyma08g23310
Glyma08g23320
Glyma08g23340
Glyma08g23370
Glyma08g23380
Glyma08g23390
Glyma08g23400
Glyma08g23410
Glyma08g23430
Glyma08g23440
Glyma08g23450
Glyma08g23460
Glyma08g23470
Glyma08g23480
Glyma08g23490
Glyma08g23500
Glyma08g23510
Glyma08g23540
Glyma08g23550
Glyma08g23560
Glyma08g23570
Glyma08g23580
Glyma08g23590
Glyma08g23600
Glyma08g23610
Glyma08g23630
Glyma08g23640
Glyma08g23650
Glyma08g23660
Glyma08g23670
Glyma08g23680
Glyma08g23690
Glyma08g23700
Glyma08g23710
Glyma08g23720
Glyma08g23730
Glyma08g23740
Glyma08g23750
Glyma08g23760
Glyma08g23770
Glyma08g23780
Glyma08g23790
Glyma08g23800
Glyma08g23810
Glyma08g23820
Glyma08g23830
Glyma08g23840
Glyma08g23850
Glyma08g23860
Glyma08g23870
Glyma08g23900
Glyma08g23920
Glyma08g23930
Glyma08g23940
Glyma08g23950
Glyma08g23960
Glyma08g23970
Glyma08g23980
Glyma08g23990
Glyma08g24000
Glyma08g24010
Glyma08g24020
Glyma08g24050
Glyma08g24060
Glyma08g24070
Glyma08g24090
Glyma08g24100
Glyma08g24110
Glyma08g24120
Glyma08g24160
Glyma08g24170
Glyma08g24180
Glyma08g24210
Glyma08g24230
Glyma08g24240
Glyma08g24250
Glyma08g24280
Glyma08g24290
Glyma08g24320
Glyma08g24330
Glyma08g24340
Glyma08g24350
Glyma08g24360
Glyma08g24370
Glyma08g24380
Glyma08g24390
Glyma08g24400
Glyma08g24410
Glyma08g24420
Glyma08g24430
Glyma08g24440
Glyma08g24450
Glyma08g24460
Glyma08g24480
Glyma08g24510
Glyma08g24530
Glyma08g24540
Glyma08g24580
Glyma08g24590
Glyma08g24600
Glyma08g24610
Glyma08g24620
Glyma08g24630
Glyma08g24660
Glyma08g24680
Glyma08g24690
Glyma08g24700
Glyma08g24710
Glyma08g24720
Glyma08g24730
Glyma08g24750
Glyma08g24760
Glyma08g24770
Glyma08g24780
Glyma08g24790
Glyma08g24800
Glyma08g24810
Glyma08g24830
Glyma08g24840
Glyma08g24850
Glyma08g24860
Glyma08g24870
Glyma08g24880
Glyma08g24890
Glyma08g24900
Glyma08g24910
Glyma08g24920
Glyma08g24930
Glyma08g24940
Glyma08g24950
Glyma08g24960
Glyma08g25000
Glyma08g25010
Glyma08g25020
Glyma08g25030
Glyma08g25050
Glyma08g25060
Glyma08g25070
Glyma08g25090
Glyma08g25110
Glyma08g25150
Glyma08g25170
Glyma08g25180
Glyma08g25230
Glyma08g25270
Glyma08g25330
Glyma08g25340
Glyma08g25350
Glyma08g25390
Glyma08g25400
Glyma08g25410
Glyma08g25420
Glyma08g25430
Glyma08g25450
Glyma08g25460
Glyma08g25470
Glyma08g25480
Glyma08g25510
Glyma08g25520
Glyma08g25560
Glyma08g25570
Glyma08g25590
Glyma08g25600
Glyma08g25610
Glyma08g25630
Glyma08g25650
Glyma08g25660
Glyma08g25670
Glyma08g25680
Glyma08g25710
Glyma08g25720
Glyma08g25750
Glyma08g25780
Glyma08g25810
Glyma08g25830
Glyma08g25840
Glyma08g25860
Glyma08g25900
Glyma08g25930
Glyma08g25940
Glyma08g25950
Glyma08g25960
Glyma08g25980
Glyma08g25990
Glyma08g26000
Glyma08g26010
Glyma08g26020
Glyma08g26030
Glyma08g26040
Glyma08g26050
Glyma08g26060
Glyma08g26070
Glyma08g26080
Glyma08g26090
Glyma08g26100
Glyma08g26110
Glyma08g26120
Glyma08g26140
Glyma08g26150
Glyma08g26160
Glyma08g26170
Glyma08g26180
Glyma08g26190
Glyma08g26200
Glyma08g26210
Glyma08g26220
Glyma08g26230
Glyma08g26250
Glyma08g26260
Glyma08g26270
Glyma08g26280
Glyma08g26290
Glyma08g26320
Glyma08g26330
Glyma08g26340
Glyma08g26380
Glyma08g26390
Glyma08g26400
Glyma08g26410
Glyma08g26430
Glyma08g26460
Glyma08g26480
Glyma08g26490
Glyma08g26500
Glyma08g26510
Glyma08g26520
Glyma08g26530
Glyma08g26540
Glyma08g26550
Glyma08g26560
Glyma08g26570
Glyma08g26580
Glyma08g26590
Glyma08g26670
Glyma08g26720
Glyma08g26780
Glyma08g26790
Glyma08g26810
Glyma08g26830
Glyma08g26840
Glyma08g26860
Glyma08g26870
Glyma08g26880
Glyma08g26890
Glyma08g26900
Glyma08g26910
Glyma08g26920
Glyma08g26930
Glyma08g26940
Glyma08g26990
Glyma08g27000
Glyma08g27010
Glyma08g27020
Glyma08g27040
Glyma08g27050
Glyma08g27060
Glyma08g27070
Glyma08g27080
Glyma08g27100
Glyma08g27110
Glyma08g27120
Glyma08g27130
Glyma08g27150
Glyma08g27180
Glyma08g27190
Glyma08g27210
Glyma08g27220
Glyma08g27250
Glyma08g27260
Glyma08g27310
Glyma08g27370
Glyma08g27380
Glyma08g27390
Glyma08g27400
Glyma08g27410
Glyma08g27420
Glyma08g27440
Glyma08g27450
Glyma08g27470
Glyma08g27480
Glyma08g27490
Glyma08g27500
Glyma08g27520
Glyma08g27540
Glyma08g27560
Glyma08g27570
Glyma08g27590
Glyma08g27600
Glyma08g27620
Glyma08g27640
Glyma08g27670
Glyma08g27680
Glyma08g27700
Glyma08g27710
Glyma08g27720
Glyma08g27730
Glyma08g27740
Glyma08g27750
Glyma08g27760
Glyma08g27770
Glyma08g27810
Glyma08g27820
Glyma08g27830
Glyma08g27850
Glyma08g27890
Glyma08g27910
Glyma08g27930
Glyma08g27940
Glyma08g27950
Glyma08g27960
Glyma08g27970
Glyma08g27980
Glyma08g27990
Glyma08g28000
Glyma08g28010
Glyma08g28020
Glyma08g28030
Glyma08g28040
Glyma08g28050
Glyma08g28070
Glyma08g28080
Glyma08g28090
Glyma08g28100
Glyma08g28120
Glyma08g28130
Glyma08g28150
Glyma08g28160
Glyma08g28170
Glyma08g28190
Glyma08g28200
Glyma08g28210
Glyma08g28220
Glyma08g28230
Glyma08g28250
Glyma08g28260
Glyma08g28280
Glyma08g28300
Glyma08g28310
Glyma08g28320
Glyma08g28330
Glyma08g28340
Glyma08g28350
Glyma08g28370
Glyma08g28380
Glyma08g28400
Glyma08g28430
Glyma08g28440
Glyma08g28460
Glyma08g28500
Glyma08g28510
Glyma08g28530
Glyma08g28540
Glyma08g28550
Glyma08g28560
Glyma08g28570
Glyma08g28580
Glyma08g28590
Glyma08g28600
Glyma08g28630
Glyma08g28690
Glyma08g28730
Glyma08g28750
Glyma08g28760
Glyma08g28770
Glyma08g28780
Glyma08g28790
Glyma08g28800
Glyma08g28810
Glyma08g28820
Glyma08g28860
Glyma08g28870
Glyma08g28880
Glyma08g28890
Glyma08g28900
Glyma08g28910
Glyma08g28920
Glyma08g28950
Glyma08g28970
Glyma08g28980
Glyma08g28990
Glyma08g29010
Glyma08g29030
Glyma08g29040
Glyma08g29050
Glyma08g29060
Glyma08g29090
Glyma08g29100
Glyma08g29110
Glyma08g29130
Glyma08g29150
Glyma08g29160
Glyma08g29170
Glyma08g29180
Glyma08g29210
Glyma08g29420
Glyma08g29460
Glyma08g29470
Glyma08g29710
Glyma08g29920
Glyma08g30140
Glyma08g30150
Glyma08g31000
Glyma08g31220
Glyma08g31440
Glyma08g31880
Glyma08g31890
Glyma08g32090
Glyma08g32290
Glyma08g32320
Glyma08g32750
Glyma08g32760
Glyma08g32790
Glyma08g32870
Glyma08g33290
Glyma08g33510
Glyma08g33520
Glyma08g33530
Glyma08g33540
Glyma08g33550
Glyma08g33560
Glyma08g33600
Glyma08g33830
Glyma08g34030
Glyma08g34050
Glyma08g34280
Glyma08g34520
Glyma08g34720
Glyma08g34730
Glyma08g34740
Glyma08g34770
Glyma08g34790
Glyma08g35420
Glyma08g35460
Glyma08g35470
Glyma08g35480
Glyma08g35490
Glyma08g35510
Glyma08g35530
Glyma08g35550
Glyma08g35560
Glyma08g35600
Glyma08g35620
Glyma08g35830
Glyma08g36030
Glyma08g36060
Glyma08g36080
Glyma08g36090
Glyma08g36100
Glyma08g36160
Glyma08g36170
Glyma08g36180
Glyma08g36260
Glyma08g36270
Glyma08g36280
Glyma08g36290
Glyma08g36320
Glyma08g36330
Glyma08g36350
Glyma08g36360
Glyma08g36370
Glyma08g36380
Glyma08g36390
Glyma08g36400
Glyma08g36410
Glyma08g36440
Glyma08g36450
Glyma08g36510
Glyma08g36520
Glyma08g36540
Glyma08g36580
Glyma08g36590
Glyma08g36600
Glyma08g36610
Glyma08g36660
Glyma08g36700
Glyma08g36720
Glyma08g36730
Glyma08g36740
Glyma08g36750
Glyma08g36770
Glyma08g36780
Glyma08g36790
Glyma08g36800
Glyma08g36820
Glyma08g36840
Glyma08g37050
Glyma08g37060
Glyma08g37070
Glyma08g37090
Glyma08g37100
Glyma08g37140
Glyma08g37180
Glyma08g37240
Glyma08g37250
Glyma08g37270
Glyma08g37400
Glyma08g37410
Glyma08g37420
Glyma08g37480
Glyma08g37530
Glyma08g37540
Glyma08g37550
Glyma08g37570
Glyma08g37590
Glyma08g37610
Glyma08g37620
Glyma08g37630
Glyma08g37670
Glyma08g37680
Glyma08g37690
Glyma08g37780
Glyma08g37950
Glyma08g38070
Glyma08g38120
Glyma08g38150
Glyma08g38160
Glyma08g38180
Glyma08g38190
Glyma08g38210
Glyma08g38220
Glyma08g38240
Glyma08g38260
Glyma08g38270
Glyma08g38280
Glyma08g38320
Glyma08g38330
Glyma08g38370
Glyma08g38420
Glyma08g38440
Glyma08g38450
Glyma08g38470
Glyma08g38480
Glyma08g38490
Glyma08g38500
Glyma08g38510
Glyma08g38710
Glyma08g38740
Glyma08g38750
Glyma08g38760
Glyma08g38800
Glyma08g38830
Glyma08g38840
Glyma08g38850
Glyma08g38860
Glyma08g38870
Glyma08g38950
Glyma08g38960
Glyma08g38970
Glyma08g38990
Glyma08g39000
Glyma08g39010
Glyma08g39020
Glyma08g39080
Glyma08g39090
Glyma08g39100
Glyma08g39110
Glyma08g39140
Glyma08g39150
Glyma08g39170
Glyma08g39210
Glyma08g39220
Glyma08g39230
Glyma08g39240
Glyma08g39250
Glyma08g39260
Glyma08g39270
Glyma08g39280
Glyma08g39320
Glyma08g39330
Glyma08g39340
Glyma08g39350
Glyma08g39360
Glyma08g39370
Glyma08g39380
Glyma08g39390
Glyma08g39400
Glyma08g39420
Glyma08g39440
Glyma08g39470
Glyma08g39480
Glyma08g39490
Glyma08g39510
Glyma08g39520
Glyma08g39540
Glyma08g39660
Glyma08g39670
Glyma08g39690
Glyma08g39700
Glyma08g39710
Glyma08g39720
Glyma08g39730
Glyma08g39740
Glyma08g39760
Glyma08g39770
Glyma08g39800
Glyma08g39810
Glyma08g39830
Glyma08g39840
Glyma08g39850
Glyma08g39860
Glyma08g39870
Glyma08g39880
Glyma08g39910
Glyma08g39920
Glyma08g39930
Glyma08g39940
Glyma08g39950
Glyma08g39970
Glyma08g39980
Glyma08g39990
Glyma08g40000
Glyma08g40010
Glyma08g40020
Glyma08g40030
Glyma08g40040
Glyma08g40060
Glyma08g40070
Glyma08g40100
Glyma08g40110
Glyma08g40140
Glyma08g40150
Glyma08g40180
Glyma08g40190
Glyma08g40200
Glyma08g40210
Glyma08g40230
Glyma08g40250
Glyma08g40260
Glyma08g40270
Glyma08g40280
Glyma08g40300
Glyma08g40330
Glyma08g40350
Glyma08g40360
Glyma08g40370
Glyma08g40380
Glyma08g40390
Glyma08g40400
Glyma08g40420
Glyma08g40440
Glyma08g40460
Glyma08g40470
Glyma08g40480
Glyma08g40490
Glyma08g40500
Glyma08g40510
Glyma08g40520
Glyma08g40530
Glyma08g40540
Glyma08g40550
Glyma08g40560
Glyma08g40570
Glyma08g40580
Glyma08g40610
Glyma08g40620
Glyma08g40630
Glyma08g40640
Glyma08g40670
Glyma08g40680
Glyma08g40690
Glyma08g40700
Glyma08g40710
Glyma08g40720
Glyma08g40730
Glyma08g40740
Glyma08g40760
Glyma08g40770
Glyma08g40780
Glyma08g40790
Glyma08g40800
Glyma08g40810
Glyma08g40820
Glyma08g40830
Glyma08g40840
Glyma08g40850
Glyma08g40860
Glyma08g40870
Glyma08g40880
Glyma08g40910
Glyma08g40920
Glyma08g40940
Glyma08g40950
Glyma08g40970
Glyma08g40980
Glyma08g40990
Glyma08g41000
Glyma08g41010
Glyma08g41020
Glyma08g41040
Glyma08g41050
Glyma08g41060
Glyma08g41070
Glyma08g41090
Glyma08g41120
Glyma08g41130
Glyma08g41150
Glyma08g41160
Glyma08g41170
Glyma08g41180
Glyma08g41190
Glyma08g41200
Glyma08g41210
Glyma08g41220
Glyma08g41230
Glyma08g41240
Glyma08g41260
Glyma08g41270
Glyma08g41280
Glyma08g41310
Glyma08g41330
Glyma08g41340
Glyma08g41350
Glyma08g41390
Glyma08g41420
Glyma08g41430
Glyma08g41440
Glyma08g41450
Glyma08g41460
Glyma08g41470
Glyma08g41480
Glyma08g41490
Glyma08g41500
Glyma08g41510
Glyma08g41530
Glyma08g41540
Glyma08g41560
Glyma08g41570
Glyma08g41590
Glyma08g41600
Glyma08g41610
Glyma08g41620
Glyma08g41630
Glyma08g41640
Glyma08g41650
Glyma08g41660
Glyma08g41670
Glyma08g41680
Glyma08g41690
Glyma08g41700
Glyma08g41710
Glyma08g41720
Glyma08g41740
Glyma08g41750
Glyma08g41780
Glyma08g41790
Glyma08g41800
Glyma08g41810
Glyma08g41830
Glyma08g41850
Glyma08g41870
Glyma08g41880
Glyma08g41890
Glyma08g41930
Glyma08g41940
Glyma08g41950
Glyma08g41960
Glyma08g41970
Glyma08g41980
Glyma08g41990
Glyma08g42010
Glyma08g42020
Glyma08g42030
Glyma08g42040
Glyma08g42050
Glyma08g42060
Glyma08g42070
Glyma08g42080
Glyma08g42090
Glyma08g42100
Glyma08g42110
Glyma08g42120
Glyma08g42130
Glyma08g42140
Glyma08g42150
Glyma08g42160
Glyma08g42170
Glyma08g42180
Glyma08g42190
Glyma08g42200
Glyma08g42210
Glyma08g42220
Glyma08g42230
Glyma08g42240
Glyma08g42260
Glyma08g42270
Glyma08g42280
Glyma08g42290
Glyma08g42300
Glyma08g42310
Glyma08g42330
Glyma08g42340
Glyma08g42350
Glyma08g42360
Glyma08g42370
Glyma08g42380
Glyma08g42390
Glyma08g42400
Glyma08g42410
Glyma08g42430
Glyma08g42440
Glyma08g42450
Glyma08g42460
Glyma08g42480
Glyma08g42490
Glyma08g42500
Glyma08g42540
Glyma08g42570
Glyma08g42600
Glyma08g42620
Glyma08g42630
Glyma08g42640
Glyma08g42650
Glyma08g42660
Glyma08g42670
Glyma08g42680
Glyma08g42690
Glyma08g42700
Glyma08g42710
Glyma08g42720
Glyma08g42730
Glyma08g42740
Glyma08g42750
Glyma08g42770
Glyma08g42780
Glyma08g42790
Glyma08g42800
Glyma08g42810
Glyma08g42820
Glyma08g42830
Glyma08g42840
Glyma08g42850
Glyma08g42860
Glyma08g42870
Glyma08g42880
Glyma08g42890
Glyma08g42900
Glyma08g42910
Glyma08g42920
Glyma08g42930
Glyma08g42940
Glyma08g42960
Glyma08g42970
Glyma08g42980
Glyma08g42990
Glyma08g43000
Glyma08g43020
Glyma08g43040
Glyma08g43050
Glyma08g43060
Glyma08g43070
Glyma08g43080
Glyma08g43090
Glyma08g43110
Glyma08g43120
Glyma08g43130
Glyma08g43140
Glyma08g43170
Glyma08g43180
Glyma08g43190
Glyma08g43200
Glyma08g43210
Glyma08g43220
Glyma08g43230
Glyma08g43240
Glyma08g43250
Glyma08g43260
Glyma08g43270
Glyma08g43280
Glyma08g43290
Glyma08g43300
Glyma08g43310
Glyma08g43320
Glyma08g43330
Glyma08g43340
Glyma08g43350
Glyma08g43360
Glyma08g43380
Glyma08g43390
Glyma08g43410
Glyma08g43430
Glyma08g43440
Glyma08g43450
Glyma08g43460
Glyma08g43470
Glyma08g43480
Glyma08g43490
Glyma08g43500
Glyma08g43510
Glyma08g43520
Glyma08g43530
Glyma08g43550
Glyma08g43560
Glyma08g43570
Glyma08g43580
Glyma08g43590
Glyma08g43610
Glyma08g43620
Glyma08g43630
Glyma08g43640
Glyma08g43650
Glyma08g43660
Glyma08g43670
Glyma08g43680
Glyma08g43690
Glyma08g43700
Glyma08g43710
Glyma08g43720
Glyma08g43730
Glyma08g43740
Glyma08g43750
Glyma08g43760
Glyma08g43770
Glyma08g43780
Glyma08g43790
Glyma08g43800
Glyma08g43810
Glyma08g43820
Glyma08g43830
Glyma08g43840
Glyma08g43880
Glyma08g43890
Glyma08g43900
Glyma08g43920
Glyma08g43930
Glyma08g43940
Glyma08g43950
Glyma08g43990
Glyma08g44000
Glyma08g44010
Glyma08g44020
Glyma08g44030
Glyma08g44040
Glyma08g44050
Glyma08g44060
Glyma08g44070
Glyma08g44080
Glyma08g44090
Glyma08g44100
Glyma08g44110
Glyma08g44120
Glyma08g44130
Glyma08g44140
Glyma08g44150
Glyma08g44170
Glyma08g44180
Glyma08g44190
Glyma08g44200
Glyma08g44210
Glyma08g44220
Glyma08g44230
Glyma08g44240
Glyma08g44260
Glyma08g44280
Glyma08g44290
Glyma08g44310
Glyma08g44320
Glyma08g44330
Glyma08g44390
Glyma08g44400
Glyma08g44410
Glyma08g44420
Glyma08g44450
Glyma08g44470
Glyma08g44480
Glyma08g44490
Glyma08g44500
Glyma08g44520
Glyma08g44530
Glyma08g44540
Glyma08g44560
Glyma08g44570
Glyma08g44580
Glyma08g44590
Glyma08g44600
Glyma08g44610
Glyma08g44620
Glyma08g44630
Glyma08g44640
Glyma08g44670
Glyma08g44690
Glyma08g44700
Glyma08g44710
Glyma08g44720
Glyma08g44730
Glyma08g44740
Glyma08g44750
Glyma08g44760
Glyma08g44780
Glyma08g44790
Glyma08g44800
Glyma08g44810
Glyma08g44820
Glyma08g44850
Glyma08g44860
Glyma08g44870
Glyma08g44880
Glyma08g44890
Glyma08g44900
Glyma08g44910
Glyma08g44920
Glyma08g44930
Glyma08g44940
Glyma08g44950
Glyma08g44960
Glyma08g44970
Glyma08g44980
Glyma08g44990
Glyma08g45000
Glyma08g45010
Glyma08g45020
Glyma08g45030
Glyma08g45050
Glyma08g45060
Glyma08g45070
Glyma08g45080
Glyma08g45090
Glyma08g45100
Glyma08g45120
Glyma08g45130
Glyma08g45140
Glyma08g45150
Glyma08g45160
Glyma08g45200
Glyma08g45210
Glyma08g45220
Glyma08g45230
Glyma08g45240
Glyma08g45270
Glyma08g45280
Glyma08g45290
Glyma08g45300
Glyma08g45310
Glyma08g45320
Glyma08g45330
Glyma08g45340
Glyma08g45350
Glyma08g45370
Glyma08g45380
Glyma08g45390
Glyma08g45400
Glyma08g45410
Glyma08g45420
Glyma08g45430
Glyma08g45440
Glyma08g45450
Glyma08g45460
Glyma08g45470
Glyma08g45480
Glyma08g45490
Glyma08g45500
Glyma08g45510
Glyma08g45520
Glyma08g45530
Glyma08g45540
Glyma08g45550
Glyma08g45560
Glyma08g45580
Glyma08g45590
Glyma08g45600
Glyma08g45610
Glyma08g45620
Glyma08g45630
Glyma08g45640
Glyma08g45650
Glyma08g45660
Glyma08g45670
Glyma08g45680
Glyma08g45690
Glyma08g45700
Glyma08g45710
Glyma08g45720
Glyma08g45730
Glyma08g45740
Glyma08g45750
Glyma08g45770
Glyma08g45780
Glyma08g45790
Glyma08g45800
Glyma08g45810
Glyma08g45820
Glyma08g45830
Glyma08g45840
Glyma08g45850
Glyma08g45860
Glyma08g45870
Glyma08g45880
Glyma08g45890
Glyma08g45910
Glyma08g45920
Glyma08g45940
Glyma08g45950
Glyma08g45960
Glyma08g45970
Glyma08g45980
Glyma08g45990
Glyma08g46000
Glyma08g46010
Glyma08g46020
Glyma08g46030
Glyma08g46040
Glyma08g46050
Glyma08g46060
Glyma08g46070
Glyma08g46080
Glyma08g46090
Glyma08g46110
Glyma08g46120
Glyma08g46130
Glyma08g46140
Glyma08g46150
Glyma08g46160
Glyma08g46170
Glyma08g46190
Glyma08g46200
Glyma08g46210
Glyma08g46220
Glyma08g46230
Glyma08g46240
Glyma08g46250
Glyma08g46260
Glyma08g46270
Glyma08g46280
Glyma08g46290
Glyma08g46300
Glyma08g46310
Glyma08g46320
Glyma08g46330
Glyma08g46340
Glyma08g46350
Glyma08g46360
Glyma08g46370
Glyma08g46380
Glyma08g46400
Glyma08g46410
Glyma08g46420
Glyma08g46430
Glyma08g46440
Glyma08g46450
Glyma08g46460
Glyma08g46470
Glyma08g46480
Glyma08g46490
Glyma08g46500
Glyma08g46510
Glyma08g46520
Glyma08g46530
Glyma08g46540
Glyma08g46550
Glyma08g46560
Glyma08g46570
Glyma08g46580
Glyma08g46590
Glyma08g46600
Glyma08g46610
Glyma08g46620
Glyma08g46630
Glyma08g46650
Glyma08g46660
Glyma08g46670
Glyma08g46680
Glyma08g46690
Glyma08g46700
Glyma08g46710
Glyma08g46740
Glyma08g46750
Glyma08g46780
Glyma08g46790
Glyma08g46820
Glyma08g46830
Glyma08g46840
Glyma08g46850
Glyma08g46860
Glyma08g46880
Glyma08g46890
Glyma08g46900
Glyma08g46910
Glyma08g46920
Glyma08g46930
Glyma08g46940
Glyma08g46950
Glyma08g46960
Glyma08g46970
Glyma08g46990
Glyma08g47000
Glyma08g47010
Glyma08g47020
Glyma08g47030
Glyma08g47040
Glyma08g47050
Glyma08g47070
Glyma08g47080
Glyma08g47090
Glyma08g47100
Glyma08g47110
Glyma08g47120
Glyma08g47140
Glyma08g47150
Glyma08g47160
Glyma08g47170
Glyma08g47180
Glyma08g47190
Glyma08g47200
Glyma08g47210
Glyma08g47220
Glyma08g47240
Glyma08g47250
Glyma08g47270
Glyma08g47280
Glyma08g47290
Glyma08g47300
Glyma08g47310
Glyma08g47320
Glyma08g47330
Glyma08g47340
Glyma08g47360
Glyma08g47370
Glyma08g47380
Glyma08g47390
Glyma08g47400
Glyma08g47410
Glyma08g47420
Glyma08g47440
Glyma08g47450
Glyma08g47460
Glyma08g47470
Glyma08g47480
Glyma08g47500
Glyma08g47510
Glyma08g47520
Glyma08g47530
Glyma08g47560
Glyma08g47570
Glyma08g47580
Glyma08g47590
Glyma08g47600
Glyma08g47610
Glyma08g47620
Glyma08g47630
Glyma08g47670
Glyma08g47680
Glyma08g47690
Glyma08g47700
Glyma08g47710
Glyma08g47720
Glyma08g47730
Glyma08g47740
Glyma08g47750
Glyma08g47760
Glyma08g47780
Glyma08g47790
Glyma08g47830
Glyma08g47840
Glyma08g47850
Glyma08g47870
Glyma08g47880
Glyma08g47890
Glyma08g47900
Glyma08g47910
Glyma08g47920
Glyma08g47930
Glyma08g47940
Glyma08g47950
Glyma08g47960
Glyma08g47970
Glyma08g47980
Glyma08g47990
Glyma08g48000
Glyma08g48020
Glyma08g48030
Glyma08g48040
Glyma08g48050
Glyma08g48070
Glyma08g48080
Glyma08g48090
Glyma08g48120
Glyma08g48130
Glyma08g48140
Glyma08g48160
Glyma08g48170
Glyma08g48180
Glyma08g48190
Glyma08g48200
Glyma08g48210
Glyma08g48230
Glyma08g48240
Glyma08g48250
Glyma08g48270
Glyma08g48290
Glyma08g48300
Glyma08g48310
Glyma08g48370
Glyma0950s00200
Glyma0950s00210
Glyma0973s00200
Glyma0973s00210
Glyma0985s00200
Glyma09g00200
Glyma09g00210
Glyma09g00230
Glyma09g00240
Glyma09g00250
Glyma09g00260
Glyma09g00270
Glyma09g00280
Glyma09g00290
Glyma09g00300
Glyma09g00310
Glyma09g00320
Glyma09g00330
Glyma09g00340
Glyma09g00360
Glyma09g00380
Glyma09g00390
Glyma09g00400
Glyma09g00410
Glyma09g00420
Glyma09g00430
Glyma09g00440
Glyma09g00450
Glyma09g00460
Glyma09g00470
Glyma09g00480
Glyma09g00490
Glyma09g00500
Glyma09g00510
Glyma09g00520
Glyma09g00540
Glyma09g00550
Glyma09g00560
Glyma09g00570
Glyma09g00580
Glyma09g00610
Glyma09g00630
Glyma09g00640
Glyma09g00650
Glyma09g00660
Glyma09g00670
Glyma09g00680
Glyma09g00690
Glyma09g00700
Glyma09g00710
Glyma09g00720
Glyma09g00730
Glyma09g00740
Glyma09g00760
Glyma09g00770
Glyma09g00780
Glyma09g00790
Glyma09g00800
Glyma09g00810
Glyma09g00820
Glyma09g00830
Glyma09g00840
Glyma09g00850
Glyma09g00880
Glyma09g00890
Glyma09g00900
Glyma09g00910
Glyma09g00920
Glyma09g00930
Glyma09g00940
Glyma09g00950
Glyma09g00960
Glyma09g00970
Glyma09g00980
Glyma09g00990
Glyma09g01000
Glyma09g01010
Glyma09g01020
Glyma09g01040
Glyma09g01050
Glyma09g01080
Glyma09g01090
Glyma09g01110
Glyma09g01120
Glyma09g01130
Glyma09g01140
Glyma09g01150
Glyma09g01160
Glyma09g01170
Glyma09g01180
Glyma09g01190
Glyma09g01200
Glyma09g01210
Glyma09g01220
Glyma09g01230
Glyma09g01240
Glyma09g01250
Glyma09g01260
Glyma09g01270
Glyma09g01280
Glyma09g01290
Glyma09g01300
Glyma09g01320
Glyma09g01330
Glyma09g01340
Glyma09g01350
Glyma09g01370
Glyma09g01380
Glyma09g01390
Glyma09g01400
Glyma09g01410
Glyma09g01420
Glyma09g01430
Glyma09g01440
Glyma09g01450
Glyma09g01470
Glyma09g01480
Glyma09g01490
Glyma09g01500
Glyma09g01510
Glyma09g01520
Glyma09g01530
Glyma09g01540
Glyma09g01550
Glyma09g01560
Glyma09g01570
Glyma09g01580
Glyma09g01590
Glyma09g01600
Glyma09g01610
Glyma09g01620
Glyma09g01630
Glyma09g01650
Glyma09g01660
Glyma09g01670
Glyma09g01680
Glyma09g01690
Glyma09g01700
Glyma09g01710
Glyma09g01720
Glyma09g01730
Glyma09g01740
Glyma09g01750
Glyma09g01770
Glyma09g01780
Glyma09g01790
Glyma09g01800
Glyma09g01810
Glyma09g01820
Glyma09g01830
Glyma09g01840
Glyma09g01850
Glyma09g01870
Glyma09g01880
Glyma09g01890
Glyma09g01900
Glyma09g01910
Glyma09g01920
Glyma09g01930
Glyma09g01940
Glyma09g01950
Glyma09g01960
Glyma09g01970
Glyma09g01980
Glyma09g01990
Glyma09g02000
Glyma09g02010
Glyma09g02020
Glyma09g02030
Glyma09g02040
Glyma09g02050
Glyma09g02060
Glyma09g02070
Glyma09g02080
Glyma09g02090
Glyma09g02100
Glyma09g02110
Glyma09g02120
Glyma09g02130
Glyma09g02140
Glyma09g02150
Glyma09g02160
Glyma09g02170
Glyma09g02180
Glyma09g02190
Glyma09g02200
Glyma09g02210
Glyma09g02220
Glyma09g02230
Glyma09g02240
Glyma09g02250
Glyma09g02260
Glyma09g02270
Glyma09g02280
Glyma09g02290
Glyma09g02310
Glyma09g02330
Glyma09g02340
Glyma09g02350
Glyma09g02370
Glyma09g02380
Glyma09g02390
Glyma09g02400
Glyma09g02410
Glyma09g02420
Glyma09g02430
Glyma09g02440
Glyma09g02450
Glyma09g02460
Glyma09g02470
Glyma09g02480
Glyma09g02490
Glyma09g02500
Glyma09g02510
Glyma09g02530
Glyma09g02540
Glyma09g02550
Glyma09g02560
Glyma09g02570
Glyma09g02580
Glyma09g02590
Glyma09g02600
Glyma09g02610
Glyma09g02630
Glyma09g02650
Glyma09g02670
Glyma09g02680
Glyma09g02690
Glyma09g02720
Glyma09g02730
Glyma09g02740
Glyma09g02750
Glyma09g02760
Glyma09g02770
Glyma09g02780
Glyma09g02790
Glyma09g02800
Glyma09g02810
Glyma09g02820
Glyma09g02830
Glyma09g02840
Glyma09g02850
Glyma09g02860
Glyma09g02870
Glyma09g02880
Glyma09g02890
Glyma09g02900
Glyma09g02910
Glyma09g02920
Glyma09g02930
Glyma09g02940
Glyma09g02950
Glyma09g02960
Glyma09g02970
Glyma09g02980
Glyma09g02990
Glyma09g03000
Glyma09g03020
Glyma09g03030
Glyma09g03040
Glyma09g03070
Glyma09g03080
Glyma09g03090
Glyma09g03100
Glyma09g03120
Glyma09g03130
Glyma09g03160
Glyma09g03170
Glyma09g03190
Glyma09g03200
Glyma09g03230
Glyma09g03240
Glyma09g03250
Glyma09g03270
Glyma09g03290
Glyma09g03300
Glyma09g03310
Glyma09g03320
Glyma09g03330
Glyma09g03340
Glyma09g03360
Glyma09g03370
Glyma09g03380
Glyma09g03390
Glyma09g03400
Glyma09g03420
Glyma09g03440
Glyma09g03450
Glyma09g03460
Glyma09g03470
Glyma09g03480
Glyma09g03490
Glyma09g03500
Glyma09g03520
Glyma09g03530
Glyma09g03540
Glyma09g03550
Glyma09g03560
Glyma09g03570
Glyma09g03580
Glyma09g03590
Glyma09g03600
Glyma09g03610
Glyma09g03620
Glyma09g03630
Glyma09g03660
Glyma09g03670
Glyma09g03680
Glyma09g03690
Glyma09g03700
Glyma09g03720
Glyma09g03730
Glyma09g03740
Glyma09g03750
Glyma09g03760
Glyma09g03770
Glyma09g03780
Glyma09g03790
Glyma09g03810
Glyma09g03820
Glyma09g03830
Glyma09g03840
Glyma09g03850
Glyma09g03860
Glyma09g03870
Glyma09g03900
Glyma09g03910
Glyma09g03920
Glyma09g03930
Glyma09g03940
Glyma09g03950
Glyma09g03960
Glyma09g03970
Glyma09g03980
Glyma09g03990
Glyma09g04000
Glyma09g04010
Glyma09g04020
Glyma09g04030
Glyma09g04060
Glyma09g04070
Glyma09g04080
Glyma09g04090
Glyma09g04100
Glyma09g04110
Glyma09g04130
Glyma09g04140
Glyma09g04150
Glyma09g04160
Glyma09g04170
Glyma09g04180
Glyma09g04190
Glyma09g04200
Glyma09g04210
Glyma09g04220
Glyma09g04230
Glyma09g04240
Glyma09g04250
Glyma09g04260
Glyma09g04270
Glyma09g04280
Glyma09g04290
Glyma09g04310
Glyma09g04320
Glyma09g04330
Glyma09g04340
Glyma09g04350
Glyma09g04360
Glyma09g04370
Glyma09g04380
Glyma09g04400
Glyma09g04420
Glyma09g04430
Glyma09g04440
Glyma09g04450
Glyma09g04460
Glyma09g04470
Glyma09g04480
Glyma09g04490
Glyma09g04500
Glyma09g04510
Glyma09g04520
Glyma09g04530
Glyma09g04540
Glyma09g04550
Glyma09g04560
Glyma09g04580
Glyma09g04590
Glyma09g04610
Glyma09g04620
Glyma09g04630
Glyma09g04640
Glyma09g04650
Glyma09g04660
Glyma09g04690
Glyma09g04710
Glyma09g04720
Glyma09g04730
Glyma09g04740
Glyma09g04750
Glyma09g04760
Glyma09g04780
Glyma09g04790
Glyma09g04810
Glyma09g04820
Glyma09g04830
Glyma09g04840
Glyma09g04850
Glyma09g04860
Glyma09g04870
Glyma09g04880
Glyma09g04890
Glyma09g04910
Glyma09g04920
Glyma09g04930
Glyma09g04940
Glyma09g04950
Glyma09g04960
Glyma09g04970
Glyma09g04980
Glyma09g04990
Glyma09g05000
Glyma09g05010
Glyma09g05030
Glyma09g05040
Glyma09g05050
Glyma09g05060
Glyma09g05070
Glyma09g05080
Glyma09g05090
Glyma09g05100
Glyma09g05110
Glyma09g05120
Glyma09g05130
Glyma09g05140
Glyma09g05150
Glyma09g05160
Glyma09g05170
Glyma09g05180
Glyma09g05190
Glyma09g05200
Glyma09g05230
Glyma09g05240
Glyma09g05250
Glyma09g05260
Glyma09g05270
Glyma09g05290
Glyma09g05300
Glyma09g05310
Glyma09g05320
Glyma09g05330
Glyma09g05340
Glyma09g05350
Glyma09g05360
Glyma09g05370
Glyma09g05380
Glyma09g05390
Glyma09g05400
Glyma09g05410
Glyma09g05440
Glyma09g05450
Glyma09g05460
Glyma09g05470
Glyma09g05490
Glyma09g05500
Glyma09g05510
Glyma09g05520
Glyma09g05530
Glyma09g05540
Glyma09g05550
Glyma09g05560
Glyma09g05570
Glyma09g05580
Glyma09g05590
Glyma09g05600
Glyma09g05610
Glyma09g05620
Glyma09g05630
Glyma09g05640
Glyma09g05650
Glyma09g05660
Glyma09g05670
Glyma09g05680
Glyma09g05690
Glyma09g05700
Glyma09g05710
Glyma09g05720
Glyma09g05740
Glyma09g05750
Glyma09g05760
Glyma09g05800
Glyma09g05810
Glyma09g05820
Glyma09g05830
Glyma09g05840
Glyma09g05870
Glyma09g05880
Glyma09g05890
Glyma09g05900
Glyma09g05910
Glyma09g05920
Glyma09g05930
Glyma09g05950
Glyma09g05960
Glyma09g05970
Glyma09g05980
Glyma09g05990
Glyma09g06000
Glyma09g06010
Glyma09g06020
Glyma09g06030
Glyma09g06040
Glyma09g06050
Glyma09g06060
Glyma09g06080
Glyma09g06100
Glyma09g06130
Glyma09g06140
Glyma09g06160
Glyma09g06170
Glyma09g06190
Glyma09g06210
Glyma09g06220
Glyma09g06230
Glyma09g06250
Glyma09g06260
Glyma09g06290
Glyma09g06300
Glyma09g06310
Glyma09g06330
Glyma09g06350
Glyma09g06360
Glyma09g06370
Glyma09g06380
Glyma09g06390
Glyma09g06410
Glyma09g06420
Glyma09g06450
Glyma09g06460
Glyma09g06470
Glyma09g06480
Glyma09g06510
Glyma09g06540
Glyma09g06550
Glyma09g06560
Glyma09g06590
Glyma09g06600
Glyma09g06610
Glyma09g06620
Glyma09g06630
Glyma09g06640
Glyma09g06650
Glyma09g06680
Glyma09g06690
Glyma09g06700
Glyma09g06710
Glyma09g06720
Glyma09g06730
Glyma09g06740
Glyma09g06750
Glyma09g06760
Glyma09g06770
Glyma09g06790
Glyma09g06800
Glyma09g06810
Glyma09g06820
Glyma09g06830
Glyma09g06840
Glyma09g06860
Glyma09g06880
Glyma09g06890
Glyma09g06900
Glyma09g06920
Glyma09g06930
Glyma09g06940
Glyma09g06950
Glyma09g06970
Glyma09g06980
Glyma09g06990
Glyma09g07010
Glyma09g07020
Glyma09g07030
Glyma09g07040
Glyma09g07050
Glyma09g07060
Glyma09g07070
Glyma09g07080
Glyma09g07090
Glyma09g07100
Glyma09g07110
Glyma09g07120
Glyma09g07130
Glyma09g07140
Glyma09g07150
Glyma09g07160
Glyma09g07170
Glyma09g07180
Glyma09g07190
Glyma09g07210
Glyma09g07230
Glyma09g07240
Glyma09g07250
Glyma09g07290
Glyma09g07300
Glyma09g07310
Glyma09g07330
Glyma09g07340
Glyma09g07360
Glyma09g07380
Glyma09g07390
Glyma09g07400
Glyma09g07410
Glyma09g07420
Glyma09g07430
Glyma09g07440
Glyma09g07470
Glyma09g07480
Glyma09g07490
Glyma09g07500
Glyma09g07510
Glyma09g07520
Glyma09g07530
Glyma09g07540
Glyma09g07550
Glyma09g07560
Glyma09g07570
Glyma09g07580
Glyma09g07590
Glyma09g07600
Glyma09g07610
Glyma09g07640
Glyma09g07650
Glyma09g07660
Glyma09g07670
Glyma09g07680
Glyma09g07710
Glyma09g07730
Glyma09g07760
Glyma09g07770
Glyma09g07790
Glyma09g07820
Glyma09g07850
Glyma09g07870
Glyma09g07880
Glyma09g07900
Glyma09g07910
Glyma09g07920
Glyma09g07930
Glyma09g07960
Glyma09g07970
Glyma09g07980
Glyma09g07990
Glyma09g08000
Glyma09g08030
Glyma09g08040
Glyma09g08050
Glyma09g08070
Glyma09g08080
Glyma09g08090
Glyma09g08100
Glyma09g08110
Glyma09g08120
Glyma09g08130
Glyma09g08140
Glyma09g08150
Glyma09g08160
Glyma09g08170
Glyma09g08180
Glyma09g08190
Glyma09g08210
Glyma09g08220
Glyma09g08230
Glyma09g08250
Glyma09g08260
Glyma09g08270
Glyma09g08290
Glyma09g08300
Glyma09g08330
Glyma09g08340
Glyma09g08350
Glyma09g08370
Glyma09g08380
Glyma09g08390
Glyma09g08410
Glyma09g08440
Glyma09g08470
Glyma09g08480
Glyma09g08490
Glyma09g08510
Glyma09g08550
Glyma09g08570
Glyma09g08580
Glyma09g08590
Glyma09g08630
Glyma09g08640
Glyma09g08650
Glyma09g08670
Glyma09g08690
Glyma09g08710
Glyma09g08730
Glyma09g08770
Glyma09g08780
Glyma09g08810
Glyma09g08820
Glyma09g08830
Glyma09g08850
Glyma09g08860
Glyma09g08870
Glyma09g08890
Glyma09g08900
Glyma09g08910
Glyma09g08920
Glyma09g08930
Glyma09g08960
Glyma09g08990
Glyma09g09050
Glyma09g09070
Glyma09g09100
Glyma09g09110
Glyma09g09120
Glyma09g09140
Glyma09g09150
Glyma09g09160
Glyma09g09190
Glyma09g09200
Glyma09g09220
Glyma09g09270
Glyma09g09280
Glyma09g09310
Glyma09g09330
Glyma09g09350
Glyma09g09390
Glyma09g09400
Glyma09g09410
Glyma09g09430
Glyma09g09460
Glyma09g09470
Glyma09g09500
Glyma09g09530
Glyma09g09540
Glyma09g09560
Glyma09g09570
Glyma09g09650
Glyma09g09670
Glyma09g09700
Glyma09g09720
Glyma09g09730
Glyma09g09740
Glyma09g09750
Glyma09g09790
Glyma09g09800
Glyma09g09810
Glyma09g09820
Glyma09g09830
Glyma09g09840
Glyma09g09850
Glyma09g09900
Glyma09g09910
Glyma09g09930
Glyma09g09940
Glyma09g09970
Glyma09g09980
Glyma09g09990
Glyma09g10010
Glyma09g10020
Glyma09g10050
Glyma09g10070
Glyma09g10120
Glyma09g10240
Glyma09g10280
Glyma09g10290
Glyma09g10300
Glyma09g10310
Glyma09g10320
Glyma09g10340
Glyma09g10350
Glyma09g10370
Glyma09g10380
Glyma09g10390
Glyma09g10440
Glyma09g10450
Glyma09g10460
Glyma09g10510
Glyma09g10520
Glyma09g10550
Glyma09g10560
Glyma09g10570
Glyma09g10800
Glyma09g10810
Glyma09g10830
Glyma09g11110
Glyma09g11120
Glyma09g11360
Glyma09g11390
Glyma09g11460
Glyma09g11470
Glyma09g11480
Glyma09g11500
Glyma09g11510
Glyma09g11540
Glyma09g11560
Glyma09g11570
Glyma09g11580
Glyma09g11600
Glyma09g11630
Glyma09g11670
Glyma09g11680
Glyma09g11690
Glyma09g11720
Glyma09g11730
Glyma09g11740
Glyma09g11770
Glyma09g11820
Glyma09g11840
Glyma09g11870
Glyma09g11910
Glyma09g11920
Glyma09g11960
Glyma09g11970
Glyma09g11990
Glyma09g12000
Glyma09g12020
Glyma09g12030
Glyma09g12040
Glyma09g12050
Glyma09g12100
Glyma09g12140
Glyma09g12150
Glyma09g12160
Glyma09g12180
Glyma09g12200
Glyma09g12250
Glyma09g12260
Glyma09g12310
Glyma09g12320
Glyma09g12330
Glyma09g12370
Glyma09g12380
Glyma09g12390
Glyma09g12400
Glyma09g12410
Glyma09g12420
Glyma09g12430
Glyma09g12490
Glyma09g12500
Glyma09g12510
Glyma09g12570
Glyma09g12580
Glyma09g12590
Glyma09g12800
Glyma09g12820
Glyma09g12860
Glyma09g12870
Glyma09g12970
Glyma09g13170
Glyma09g13180
Glyma09g13210
Glyma09g13220
Glyma09g13250
Glyma09g13260
Glyma09g13490
Glyma09g13510
Glyma09g13540
Glyma09g13570
Glyma09g13580
Glyma09g13840
Glyma09g14090
Glyma09g14100
Glyma09g14380
Glyma09g14610
Glyma09g14650
Glyma09g14660
Glyma09g14860
Glyma09g14870
Glyma09g14880
Glyma09g15080
Glyma09g15090
Glyma09g15120
Glyma09g15130
Glyma09g15150
Glyma09g15200
Glyma09g15210
Glyma09g15270
Glyma09g15280
Glyma09g15290
Glyma09g15300
Glyma09g15310
Glyma09g15380
Glyma09g15400
Glyma09g15450
Glyma09g15480
Glyma09g15490
Glyma09g15550
Glyma09g15570
Glyma09g15600
Glyma09g15620
Glyma09g15630
Glyma09g15650
Glyma09g15680
Glyma09g15720
Glyma09g15730
Glyma09g15740
Glyma09g15750
Glyma09g15770
Glyma09g15790
Glyma09g15820
Glyma09g15850
Glyma09g15860
Glyma09g15870
Glyma09g15880
Glyma09g15900
Glyma09g15940
Glyma09g15960
Glyma09g15970
Glyma09g15980
Glyma09g16060
Glyma09g16070
Glyma09g16080
Glyma09g16090
Glyma09g16100
Glyma09g16310
Glyma09g16320
Glyma09g16330
Glyma09g16540
Glyma09g16550
Glyma09g16620
Glyma09g16640
Glyma09g16660
Glyma09g16680
Glyma09g16690
Glyma09g16780
Glyma09g16790
Glyma09g16810
Glyma09g16870
Glyma09g16880
Glyma09g16920
Glyma09g16930
Glyma09g16960
Glyma09g16990
Glyma09g17010
Glyma09g17020
Glyma09g17030
Glyma09g17040
Glyma09g17060
Glyma09g17080
Glyma09g17090
Glyma09g17100
Glyma09g17120
Glyma09g17130
Glyma09g17140
Glyma09g17170
Glyma09g17200
Glyma09g17210
Glyma09g17220
Glyma09g17240
Glyma09g17250
Glyma09g17260
Glyma09g17320
Glyma09g17550
Glyma09g17800
Glyma09g17840
Glyma09g17850
Glyma09g18050
Glyma09g18450
Glyma09g18470
Glyma09g18480
Glyma09g18490
Glyma09g18550
Glyma09g18560
Glyma09g18770
Glyma09g18790
Glyma09g18800
Glyma09g18810
Glyma09g18820
Glyma09g18830
Glyma09g18840
Glyma09g18850
Glyma09g18880
Glyma09g18900
Glyma09g18920
Glyma09g19120
Glyma09g19320
Glyma09g19520
Glyma09g19730
Glyma09g19750
Glyma09g19760
Glyma09g19770
Glyma09g19780
Glyma09g19790
Glyma09g19810
Glyma09g19820
Glyma09g20030
Glyma09g20040
Glyma09g20060
Glyma09g20260
Glyma09g20270
Glyma09g20290
Glyma09g20580
Glyma09g20780
Glyma09g20990
Glyma09g21010
Glyma09g21020
Glyma09g21030
Glyma09g21040
Glyma09g21050
Glyma09g21060
Glyma09g21070
Glyma09g21100
Glyma09g21150
Glyma09g21160
Glyma09g21170
Glyma09g21200
Glyma09g21230
Glyma09g21240
Glyma09g21250
Glyma09g21280
Glyma09g21290
Glyma09g21300
Glyma09g21550
Glyma09g21560
Glyma09g21570
Glyma09g21600
Glyma09g21660
Glyma09g21690
Glyma09g21700
Glyma09g21740
Glyma09g21750
Glyma09g21760
Glyma09g21820
Glyma09g21900
Glyma09g21910
Glyma09g21920
Glyma09g21940
Glyma09g21950
Glyma09g21970
Glyma09g22230
Glyma09g22240
Glyma09g22250
Glyma09g22260
Glyma09g22270
Glyma09g22290
Glyma09g22300
Glyma09g22310
Glyma09g22330
Glyma09g22340
Glyma09g22580
Glyma09g22600
Glyma09g23030
Glyma09g23050
Glyma09g23090
Glyma09g23110
Glyma09g23120
Glyma09g23130
Glyma09g23140
Glyma09g23150
Glyma09g23160
Glyma09g23170
Glyma09g23180
Glyma09g23190
Glyma09g23220
Glyma09g23250
Glyma09g23310
Glyma09g23330
Glyma09g23560
Glyma09g23600
Glyma09g23610
Glyma09g23660
Glyma09g23710
Glyma09g23720
Glyma09g23750
Glyma09g23760
Glyma09g23970
Glyma09g23980
Glyma09g24010
Glyma09g24070
Glyma09g24080
Glyma09g24090
Glyma09g24100
Glyma09g24110
Glyma09g24120
Glyma09g24130
Glyma09g24140
Glyma09g24150
Glyma09g24160
Glyma09g24170
Glyma09g24190
Glyma09g24210
Glyma09g24230
Glyma09g24260
Glyma09g24270
Glyma09g24330
Glyma09g24360
Glyma09g24400
Glyma09g24410
Glyma09g24420
Glyma09g24430
Glyma09g24440
Glyma09g24450
Glyma09g24460
Glyma09g24470
Glyma09g24530
Glyma09g24580
Glyma09g24600
Glyma09g24610
Glyma09g24620
Glyma09g24630
Glyma09g24650
Glyma09g24660
Glyma09g24670
Glyma09g24740
Glyma09g24780
Glyma09g24790
Glyma09g24800
Glyma09g24810
Glyma09g24820
Glyma09g24830
Glyma09g24870
Glyma09g24880
Glyma09g24890
Glyma09g24900
Glyma09g24910
Glyma09g24920
Glyma09g24930
Glyma09g24940
Glyma09g24970
Glyma09g24980
Glyma09g24990
Glyma09g25000
Glyma09g25050
Glyma09g25060
Glyma09g25070
Glyma09g25090
Glyma09g25100
Glyma09g25110
Glyma09g25120
Glyma09g25130
Glyma09g25160
Glyma09g25170
Glyma09g25180
Glyma09g25190
Glyma09g25200
Glyma09g25230
Glyma09g25250
Glyma09g25260
Glyma09g25270
Glyma09g25290
Glyma09g25330
Glyma09g25370
Glyma09g25420
Glyma09g25470
Glyma09g25490
Glyma09g25500
Glyma09g25510
Glyma09g25520
Glyma09g25590
Glyma09g25790
Glyma09g25800
Glyma09g25810
Glyma09g25820
Glyma09g25830
Glyma09g25840
Glyma09g25900
Glyma09g25940
Glyma09g25950
Glyma09g26050
Glyma09g26060
Glyma09g26070
Glyma09g26080
Glyma09g26100
Glyma09g26260
Glyma09g26270
Glyma09g26280
Glyma09g26290
Glyma09g26340
Glyma09g26410
Glyma09g26430
Glyma09g26440
Glyma09g26510
Glyma09g26520
Glyma09g26550
Glyma09g26560
Glyma09g26600
Glyma09g26610
Glyma09g26630
Glyma09g26650
Glyma09g26660
Glyma09g26670
Glyma09g26700
Glyma09g26720
Glyma09g26770
Glyma09g26780
Glyma09g26800
Glyma09g26810
Glyma09g26820
Glyma09g26830
Glyma09g26840
Glyma09g26930
Glyma09g26940
Glyma09g26950
Glyma09g26960
Glyma09g26970
Glyma09g27000
Glyma09g27040
Glyma09g27060
Glyma09g27070
Glyma09g27090
Glyma09g27100
Glyma09g27120
Glyma09g27180
Glyma09g27190
Glyma09g27200
Glyma09g27220
Glyma09g27230
Glyma09g27260
Glyma09g27300
Glyma09g27310
Glyma09g27320
Glyma09g27360
Glyma09g27370
Glyma09g27380
Glyma09g27390
Glyma09g27410
Glyma09g27420
Glyma09g27430
Glyma09g27440
Glyma09g27450
Glyma09g27480
Glyma09g27490
Glyma09g27510
Glyma09g27520
Glyma09g27550
Glyma09g27580
Glyma09g27590
Glyma09g27600
Glyma09g27610
Glyma09g27630
Glyma09g27640
Glyma09g27650
Glyma09g27660
Glyma09g27670
Glyma09g27690
Glyma09g27700
Glyma09g27720
Glyma09g27780
Glyma09g27860
Glyma09g27870
Glyma09g27880
Glyma09g27910
Glyma09g27920
Glyma09g27930
Glyma09g27940
Glyma09g27950
Glyma09g27960
Glyma09g27970
Glyma09g27980
Glyma09g28000
Glyma09g28020
Glyma09g28030
Glyma09g28040
Glyma09g28050
Glyma09g28070
Glyma09g28080
Glyma09g28090
Glyma09g28100
Glyma09g28110
Glyma09g28120
Glyma09g28140
Glyma09g28150
Glyma09g28160
Glyma09g28170
Glyma09g28180
Glyma09g28190
Glyma09g28200
Glyma09g28210
Glyma09g28230
Glyma09g28240
Glyma09g28260
Glyma09g28270
Glyma09g28280
Glyma09g28290
Glyma09g28310
Glyma09g28320
Glyma09g28340
Glyma09g28350
Glyma09g28360
Glyma09g28370
Glyma09g28390
Glyma09g28400
Glyma09g28410
Glyma09g28430
Glyma09g28440
Glyma09g28460
Glyma09g28470
Glyma09g28480
Glyma09g28490
Glyma09g28500
Glyma09g28530
Glyma09g28560
Glyma09g28570
Glyma09g28580
Glyma09g28590
Glyma09g28620
Glyma09g28640
Glyma09g28650
Glyma09g28660
Glyma09g28670
Glyma09g28680
Glyma09g28700
Glyma09g28720
Glyma09g28730
Glyma09g28750
Glyma09g28760
Glyma09g28770
Glyma09g28780
Glyma09g28800
Glyma09g28810
Glyma09g28820
Glyma09g28850
Glyma09g28870
Glyma09g28880
Glyma09g28890
Glyma09g28920
Glyma09g28930
Glyma09g28940
Glyma09g28950
Glyma09g28960
Glyma09g28970
Glyma09g28980
Glyma09g29000
Glyma09g29030
Glyma09g29050
Glyma09g29060
Glyma09g29070
Glyma09g29080
Glyma09g29090
Glyma09g29110
Glyma09g29120
Glyma09g29140
Glyma09g29160
Glyma09g29260
Glyma09g29340
Glyma09g29350
Glyma09g29360
Glyma09g29370
Glyma09g29380
Glyma09g29390
Glyma09g29400
Glyma09g29410
Glyma09g29420
Glyma09g29430
Glyma09g29460
Glyma09g29470
Glyma09g29480
Glyma09g29490
Glyma09g29500
Glyma09g29510
Glyma09g29520
Glyma09g29530
Glyma09g29540
Glyma09g29550
Glyma09g29570
Glyma09g29580
Glyma09g29590
Glyma09g29600
Glyma09g29610
Glyma09g29630
Glyma09g29640
Glyma09g29650
Glyma09g29670
Glyma09g29700
Glyma09g29710
Glyma09g29720
Glyma09g29760
Glyma09g29770
Glyma09g29800
Glyma09g29810
Glyma09g29840
Glyma09g29850
Glyma09g29860
Glyma09g29870
Glyma09g29880
Glyma09g29890
Glyma09g29900
Glyma09g29910
Glyma09g29920
Glyma09g29930
Glyma09g29940
Glyma09g29960
Glyma09g29970
Glyma09g29980
Glyma09g30000
Glyma09g30010
Glyma09g30030
Glyma09g30040
Glyma09g30050
Glyma09g30060
Glyma09g30070
Glyma09g30080
Glyma09g30110
Glyma09g30130
Glyma09g30140
Glyma09g30160
Glyma09g30190
Glyma09g30200
Glyma09g30210
Glyma09g30220
Glyma09g30230
Glyma09g30250
Glyma09g30260
Glyma09g30270
Glyma09g30280
Glyma09g30290
Glyma09g30300
Glyma09g30310
Glyma09g30320
Glyma09g30330
Glyma09g30340
Glyma09g30370
Glyma09g30380
Glyma09g30390
Glyma09g30410
Glyma09g30420
Glyma09g30430
Glyma09g30440
Glyma09g30450
Glyma09g30460
Glyma09g30470
Glyma09g30480
Glyma09g30500
Glyma09g30510
Glyma09g30520
Glyma09g30540
Glyma09g30550
Glyma09g30560
Glyma09g30570
Glyma09g30580
Glyma09g30590
Glyma09g30600
Glyma09g30620
Glyma09g30640
Glyma09g30650
Glyma09g30660
Glyma09g30670
Glyma09g30680
Glyma09g30690
Glyma09g30700
Glyma09g30720
Glyma09g30730
Glyma09g30740
Glyma09g30750
Glyma09g30760
Glyma09g30770
Glyma09g30780
Glyma09g30790
Glyma09g30800
Glyma09g30810
Glyma09g30830
Glyma09g30840
Glyma09g30860
Glyma09g30870
Glyma09g30880
Glyma09g30890
Glyma09g30900
Glyma09g30910
Glyma09g30920
Glyma09g30930
Glyma09g30940
Glyma09g30950
Glyma09g30960
Glyma09g30970
Glyma09g30990
Glyma09g31000
Glyma09g31020
Glyma09g31030
Glyma09g31040
Glyma09g31050
Glyma09g31060
Glyma09g31070
Glyma09g31080
Glyma09g31090
Glyma09g31100
Glyma09g31110
Glyma09g31120
Glyma09g31140
Glyma09g31150
Glyma09g31160
Glyma09g31170
Glyma09g31180
Glyma09g31190
Glyma09g31210
Glyma09g31220
Glyma09g31230
Glyma09g31250
Glyma09g31260
Glyma09g31270
Glyma09g31280
Glyma09g31290
Glyma09g31300
Glyma09g31310
Glyma09g31320
Glyma09g31330
Glyma09g31340
Glyma09g31370
Glyma09g31390
Glyma09g31430
Glyma09g31450
Glyma09g31460
Glyma09g31470
Glyma09g31490
Glyma09g31510
Glyma09g31520
Glyma09g31530
Glyma09g31540
Glyma09g31560
Glyma09g31580
Glyma09g31590
Glyma09g31610
Glyma09g31620
Glyma09g31640
Glyma09g31650
Glyma09g31660
Glyma09g31670
Glyma09g31690
Glyma09g31700
Glyma09g31720
Glyma09g31730
Glyma09g31740
Glyma09g31750
Glyma09g31760
Glyma09g31770
Glyma09g31780
Glyma09g31790
Glyma09g31810
Glyma09g31820
Glyma09g31840
Glyma09g31850
Glyma09g31860
Glyma09g31870
Glyma09g31880
Glyma09g31890
Glyma09g31910
Glyma09g31920
Glyma09g31930
Glyma09g31940
Glyma09g31950
Glyma09g31960
Glyma09g31970
Glyma09g31980
Glyma09g31990
Glyma09g32000
Glyma09g32010
Glyma09g32020
Glyma09g32030
Glyma09g32040
Glyma09g32050
Glyma09g32060
Glyma09g32070
Glyma09g32080
Glyma09g32110
Glyma09g32120
Glyma09g32130
Glyma09g32150
Glyma09g32160
Glyma09g32170
Glyma09g32180
Glyma09g32200
Glyma09g32210
Glyma09g32220
Glyma09g32230
Glyma09g32240
Glyma09g32250
Glyma09g32270
Glyma09g32280
Glyma09g32300
Glyma09g32320
Glyma09g32330
Glyma09g32340
Glyma09g32350
Glyma09g32360
Glyma09g32370
Glyma09g32380
Glyma09g32390
Glyma09g32400
Glyma09g32410
Glyma09g32420
Glyma09g32430
Glyma09g32440
Glyma09g32450
Glyma09g32460
Glyma09g32470
Glyma09g32480
Glyma09g32490
Glyma09g32500
Glyma09g32510
Glyma09g32520
Glyma09g32530
Glyma09g32540
Glyma09g32550
Glyma09g32560
Glyma09g32570
Glyma09g32580
Glyma09g32590
Glyma09g32600
Glyma09g32610
Glyma09g32620
Glyma09g32630
Glyma09g32640
Glyma09g32650
Glyma09g32660
Glyma09g32670
Glyma09g32680
Glyma09g32700
Glyma09g32710
Glyma09g32720
Glyma09g32730
Glyma09g32740
Glyma09g32750
Glyma09g32760
Glyma09g32780
Glyma09g32790
Glyma09g32800
Glyma09g32810
Glyma09g32820
Glyma09g32830
Glyma09g32840
Glyma09g32850
Glyma09g32860
Glyma09g32870
Glyma09g32880
Glyma09g32890
Glyma09g32900
Glyma09g32910
Glyma09g32920
Glyma09g32930
Glyma09g32950
Glyma09g32960
Glyma09g32970
Glyma09g32980
Glyma09g32990
Glyma09g33010
Glyma09g33020
Glyma09g33030
Glyma09g33040
Glyma09g33050
Glyma09g33060
Glyma09g33070
Glyma09g33080
Glyma09g33090
Glyma09g33120
Glyma09g33130
Glyma09g33140
Glyma09g33160
Glyma09g33170
Glyma09g33180
Glyma09g33190
Glyma09g33200
Glyma09g33210
Glyma09g33220
Glyma09g33230
Glyma09g33240
Glyma09g33250
Glyma09g33260
Glyma09g33270
Glyma09g33280
Glyma09g33290
Glyma09g33310
Glyma09g33320
Glyma09g33330
Glyma09g33340
Glyma09g33350
Glyma09g33360
Glyma09g33380
Glyma09g33390
Glyma09g33400
Glyma09g33410
Glyma09g33430
Glyma09g33450
Glyma09g33460
Glyma09g33470
Glyma09g33480
Glyma09g33490
Glyma09g33500
Glyma09g33510
Glyma09g33520
Glyma09g33530
Glyma09g33540
Glyma09g33560
Glyma09g33580
Glyma09g33590
Glyma09g33600
Glyma09g33610
Glyma09g33630
Glyma09g33640
Glyma09g33650
Glyma09g33660
Glyma09g33670
Glyma09g33680
Glyma09g33690
Glyma09g33700
Glyma09g33710
Glyma09g33720
Glyma09g33730
Glyma09g33740
Glyma09g33760
Glyma09g33770
Glyma09g33780
Glyma09g33790
Glyma09g33800
Glyma09g33820
Glyma09g33830
Glyma09g33840
Glyma09g33850
Glyma09g33860
Glyma09g33870
Glyma09g33880
Glyma09g33890
Glyma09g33900
Glyma09g33910
Glyma09g33920
Glyma09g33940
Glyma09g33950
Glyma09g33960
Glyma09g33970
Glyma09g33980
Glyma09g34000
Glyma09g34010
Glyma09g34020
Glyma09g34030
Glyma09g34040
Glyma09g34070
Glyma09g34080
Glyma09g34090
Glyma09g34100
Glyma09g34110
Glyma09g34120
Glyma09g34130
Glyma09g34140
Glyma09g34150
Glyma09g34160
Glyma09g34170
Glyma09g34190
Glyma09g34200
Glyma09g34210
Glyma09g34220
Glyma09g34230
Glyma09g34240
Glyma09g34250
Glyma09g34260
Glyma09g34270
Glyma09g34280
Glyma09g34300
Glyma09g34310
Glyma09g34320
Glyma09g34330
Glyma09g34340
Glyma09g34350
Glyma09g34360
Glyma09g34370
Glyma09g34380
Glyma09g34390
Glyma09g34400
Glyma09g34410
Glyma09g34420
Glyma09g34430
Glyma09g34440
Glyma09g34450
Glyma09g34460
Glyma09g34470
Glyma09g34480
Glyma09g34510
Glyma09g34530
Glyma09g34540
Glyma09g34550
Glyma09g34560
Glyma09g34570
Glyma09g34580
Glyma09g34590
Glyma09g34600
Glyma09g34610
Glyma09g34620
Glyma09g34630
Glyma09g34640
Glyma09g34650
Glyma09g34660
Glyma09g34670
Glyma09g34680
Glyma09g34690
Glyma09g34700
Glyma09g34710
Glyma09g34720
Glyma09g34730
Glyma09g34740
Glyma09g34750
Glyma09g34760
Glyma09g34770
Glyma09g34780
Glyma09g34790
Glyma09g34800
Glyma09g34810
Glyma09g34820
Glyma09g34830
Glyma09g34840
Glyma09g34850
Glyma09g34860
Glyma09g34870
Glyma09g34880
Glyma09g34890
Glyma09g34900
Glyma09g34930
Glyma09g34940
Glyma09g34950
Glyma09g34960
Glyma09g34970
Glyma09g34980
Glyma09g34990
Glyma09g35000
Glyma09g35010
Glyma09g35020
Glyma09g35030
Glyma09g35040
Glyma09g35050
Glyma09g35060
Glyma09g35070
Glyma09g35080
Glyma09g35100
Glyma09g35120
Glyma09g35130
Glyma09g35140
Glyma09g35160
Glyma09g35170
Glyma09g35180
Glyma09g35190
Glyma09g35210
Glyma09g35220
Glyma09g35230
Glyma09g35240
Glyma09g35250
Glyma09g35260
Glyma09g35270
Glyma09g35280
Glyma09g35300
Glyma09g35310
Glyma09g35330
Glyma09g35340
Glyma09g35350
Glyma09g35360
Glyma09g35370
Glyma09g35380
Glyma09g35400
Glyma09g35420
Glyma09g35460
Glyma09g35500
Glyma09g35510
Glyma09g35520
Glyma09g35530
Glyma09g35550
Glyma09g35560
Glyma09g35570
Glyma09g35580
Glyma09g35590
Glyma09g35610
Glyma09g35620
Glyma09g35630
Glyma09g35640
Glyma09g35650
Glyma09g35660
Glyma09g35670
Glyma09g35680
Glyma09g35690
Glyma09g35700
Glyma09g35730
Glyma09g35740
Glyma09g35750
Glyma09g35760
Glyma09g35770
Glyma09g35780
Glyma09g35790
Glyma09g35800
Glyma09g35810
Glyma09g35820
Glyma09g35830
Glyma09g35850
Glyma09g35860
Glyma09g35870
Glyma09g35880
Glyma09g35890
Glyma09g35900
Glyma09g35910
Glyma09g35920
Glyma09g35930
Glyma09g35950
Glyma09g35960
Glyma09g35970
Glyma09g35980
Glyma09g35990
Glyma09g36000
Glyma09g36010
Glyma09g36020
Glyma09g36030
Glyma09g36040
Glyma09g36050
Glyma09g36070
Glyma09g36080
Glyma09g36090
Glyma09g36100
Glyma09g36110
Glyma09g36120
Glyma09g36130
Glyma09g36140
Glyma09g36150
Glyma09g36160
Glyma09g36200
Glyma09g36210
Glyma09g36220
Glyma09g36230
Glyma09g36240
Glyma09g36250
Glyma09g36260
Glyma09g36280
Glyma09g36290
Glyma09g36300
Glyma09g36320
Glyma09g36330
Glyma09g36340
Glyma09g36350
Glyma09g36360
Glyma09g36370
Glyma09g36390
Glyma09g36400
Glyma09g36410
Glyma09g36420
Glyma09g36430
Glyma09g36440
Glyma09g36450
Glyma09g36460
Glyma09g36470
Glyma09g36480
Glyma09g36490
Glyma09g36500
Glyma09g36510
Glyma09g36530
Glyma09g36540
Glyma09g36550
Glyma09g36560
Glyma09g36570
Glyma09g36580
Glyma09g36590
Glyma09g36600
Glyma09g36620
Glyma09g36640
Glyma09g36650
Glyma09g36660
Glyma09g36670
Glyma09g36680
Glyma09g36690
Glyma09g36700
Glyma09g36710
Glyma09g36720
Glyma09g36730
Glyma09g36740
Glyma09g36750
Glyma09g36760
Glyma09g36770
Glyma09g36780
Glyma09g36790
Glyma09g36800
Glyma09g36820
Glyma09g36830
Glyma09g36840
Glyma09g36850
Glyma09g36860
Glyma09g36870
Glyma09g36880
Glyma09g36890
Glyma09g36900
Glyma09g36910
Glyma09g36920
Glyma09g36930
Glyma09g36940
Glyma09g36950
Glyma09g36990
Glyma09g37000
Glyma09g37020
Glyma09g37030
Glyma09g37040
Glyma09g37050
Glyma09g37060
Glyma09g37070
Glyma09g37080
Glyma09g37090
Glyma09g37100
Glyma09g37110
Glyma09g37120
Glyma09g37130
Glyma09g37140
Glyma09g37150
Glyma09g37160
Glyma09g37170
Glyma09g37180
Glyma09g37190
Glyma09g37200
Glyma09g37210
Glyma09g37220
Glyma09g37230
Glyma09g37250
Glyma09g37260
Glyma09g37270
Glyma09g37280
Glyma09g37290
Glyma09g37300
Glyma09g37310
Glyma09g37320
Glyma09g37330
Glyma09g37340
Glyma09g37350
Glyma09g37360
Glyma09g37370
Glyma09g37380
Glyma09g37400
Glyma09g37410
Glyma09g37430
Glyma09g37450
Glyma09g37460
Glyma09g37470
Glyma09g37480
Glyma09g37490
Glyma09g37510
Glyma09g37520
Glyma09g37540
Glyma09g37560
Glyma09g37570
Glyma09g37580
Glyma09g37590
Glyma09g37600
Glyma09g37610
Glyma09g37620
Glyma09g37630
Glyma09g37640
Glyma09g37660
Glyma09g37680
Glyma09g37690
Glyma09g37700
Glyma09g37710
Glyma09g37720
Glyma09g37750
Glyma09g37760
Glyma09g37770
Glyma09g37780
Glyma09g37800
Glyma09g37810
Glyma09g37820
Glyma09g37850
Glyma09g37860
Glyma09g37890
Glyma09g37900
Glyma09g37910
Glyma09g37920
Glyma09g37930
Glyma09g37950
Glyma09g37960
Glyma09g37970
Glyma09g37980
Glyma09g37990
Glyma09g38000
Glyma09g38010
Glyma09g38020
Glyma09g38030
Glyma09g38040
Glyma09g38050
Glyma09g38070
Glyma09g38080
Glyma09g38090
Glyma09g38100
Glyma09g38110
Glyma09g38120
Glyma09g38130
Glyma09g38140
Glyma09g38150
Glyma09g38160
Glyma09g38170
Glyma09g38180
Glyma09g38190
Glyma09g38200
Glyma09g38210
Glyma09g38220
Glyma09g38230
Glyma09g38240
Glyma09g38250
Glyma09g38260
Glyma09g38270
Glyma09g38280
Glyma09g38290
Glyma09g38300
Glyma09g38310
Glyma09g38320
Glyma09g38330
Glyma09g38340
Glyma09g38350
Glyma09g38360
Glyma09g38370
Glyma09g38380
Glyma09g38390
Glyma09g38400
Glyma09g38410
Glyma09g38420
Glyma09g38430
Glyma09g38440
Glyma09g38450
Glyma09g38460
Glyma09g38470
Glyma09g38480
Glyma09g38490
Glyma09g38500
Glyma09g38510
Glyma09g38520
Glyma09g38530
Glyma09g38550
Glyma09g38560
Glyma09g38570
Glyma09g38580
Glyma09g38590
Glyma09g38600
Glyma09g38610
Glyma09g38620
Glyma09g38630
Glyma09g38640
Glyma09g38650
Glyma09g38660
Glyma09g38670
Glyma09g38680
Glyma09g38690
Glyma09g38700
Glyma09g38710
Glyma09g38720
Glyma09g38730
Glyma09g38740
Glyma09g38750
Glyma09g38760
Glyma09g38770
Glyma09g38800
Glyma09g38810
Glyma09g38820
Glyma09g38830
Glyma09g38840
Glyma09g38850
Glyma09g38880
Glyma09g38890
Glyma09g38900
Glyma09g38910
Glyma09g38920
Glyma09g38930
Glyma09g38960
Glyma09g38970
Glyma09g38990
Glyma09g39000
Glyma09g39010
Glyma09g39020
Glyma09g39030
Glyma09g39040
Glyma09g39050
Glyma09g39060
Glyma09g39070
Glyma09g39090
Glyma09g39110
Glyma09g39120
Glyma09g39130
Glyma09g39150
Glyma09g39160
Glyma09g39170
Glyma09g39180
Glyma09g39190
Glyma09g39200
Glyma09g39210
Glyma09g39220
Glyma09g39230
Glyma09g39260
Glyma09g39270
Glyma09g39280
Glyma09g39290
Glyma09g39300
Glyma09g39310
Glyma09g39320
Glyma09g39330
Glyma09g39340
Glyma09g39350
Glyma09g39360
Glyma09g39370
Glyma09g39380
Glyma09g39390
Glyma09g39400
Glyma09g39410
Glyma09g39420
Glyma09g39430
Glyma09g39440
Glyma09g39450
Glyma09g39460
Glyma09g39480
Glyma09g39500
Glyma09g39510
Glyma09g39520
Glyma09g39530
Glyma09g39540
Glyma09g39550
Glyma09g39560
Glyma09g39570
Glyma09g39580
Glyma09g39610
Glyma09g39620
Glyma09g39630
Glyma09g39640
Glyma09g39650
Glyma09g39660
Glyma09g39670
Glyma09g39680
Glyma09g39690
Glyma09g39700
Glyma09g39710
Glyma09g39720
Glyma09g39730
Glyma09g39740
Glyma09g39750
Glyma09g39760
Glyma09g39770
Glyma09g39780
Glyma09g39790
Glyma09g39800
Glyma09g39810
Glyma09g39820
Glyma09g39830
Glyma09g39840
Glyma09g39850
Glyma09g39860
Glyma09g39870
Glyma09g39880
Glyma09g39890
Glyma09g39900
Glyma09g39910
Glyma09g39920
Glyma09g39930
Glyma09g39940
Glyma09g39950
Glyma09g39960
Glyma09g39970
Glyma09g39980
Glyma09g39990
Glyma09g40000
Glyma09g40010
Glyma09g40020
Glyma09g40030
Glyma09g40050
Glyma09g40060
Glyma09g40070
Glyma09g40090
Glyma09g40110
Glyma09g40120
Glyma09g40130
Glyma09g40150
Glyma09g40170
Glyma09g40180
Glyma09g40190
Glyma09g40210
Glyma09g40220
Glyma09g40230
Glyma09g40240
Glyma09g40250
Glyma09g40260
Glyma09g40270
Glyma09g40280
Glyma09g40290
Glyma09g40300
Glyma09g40310
Glyma09g40330
Glyma09g40370
Glyma09g40380
Glyma09g40400
Glyma09g40410
Glyma09g40420
Glyma09g40430
Glyma09g40440
Glyma09g40450
Glyma09g40460
Glyma09g40470
Glyma09g40480
Glyma09g40490
Glyma09g40500
Glyma09g40510
Glyma09g40520
Glyma09g40530
Glyma09g40550
Glyma09g40560
Glyma09g40570
Glyma09g40580
Glyma09g40590
Glyma09g40600
Glyma09g40610
Glyma09g40620
Glyma09g40640
Glyma09g40650
Glyma09g40670
Glyma09g40680
Glyma09g40690
Glyma09g40700
Glyma09g40710
Glyma09g40720
Glyma09g40740
Glyma09g40750
Glyma09g40760
Glyma09g40770
Glyma09g40780
Glyma09g40790
Glyma09g40800
Glyma09g40810
Glyma09g40820
Glyma09g40830
Glyma09g40840
Glyma09g40850
Glyma09g40860
Glyma09g40870
Glyma09g40880
Glyma09g40890
Glyma09g40900
Glyma09g40910
Glyma09g40920
Glyma09g40930
Glyma09g40940
Glyma09g40950
Glyma09g40960
Glyma09g40970
Glyma09g40980
Glyma09g40990
Glyma09g41000
Glyma09g41010
Glyma09g41020
Glyma09g41030
Glyma09g41040
Glyma09g41050
Glyma09g41060
Glyma09g41070
Glyma09g41080
Glyma09g41090
Glyma09g41100
Glyma09g41110
Glyma09g41120
Glyma09g41130
Glyma09g41140
Glyma09g41150
Glyma09g41160
Glyma09g41170
Glyma09g41180
Glyma09g41190
Glyma09g41200
Glyma09g41210
Glyma09g41220
Glyma09g41230
Glyma09g41240
Glyma09g41250
Glyma09g41260
Glyma09g41270
Glyma09g41280
Glyma09g41290
Glyma09g41300
Glyma09g41310
Glyma09g41320
Glyma09g41330
Glyma09g41340
Glyma09g41350
Glyma09g41360
Glyma09g41380
Glyma09g41400
Glyma09g41420
Glyma09g41430
Glyma09g41440
Glyma09g41450
Glyma09g41460
Glyma09g41470
Glyma09g41480
Glyma09g41500
Glyma09g41510
Glyma09g41520
Glyma09g41530
Glyma09g41540
Glyma09g41550
Glyma09g41560
Glyma09g41570
Glyma09g41580
Glyma09g41590
Glyma09g41600
Glyma09g41610
Glyma09g41620
Glyma09g41630
Glyma09g41640
Glyma09g41650
Glyma09g41660
Glyma09g41670
Glyma09g41680
Glyma09g41690
Glyma09g41700
Glyma09g41710
Glyma09g41720
Glyma09g41730
Glyma09g41740
Glyma09g41750
Glyma09g41760
Glyma09g41770
Glyma09g41780
Glyma09g41790
Glyma09g41810
Glyma09g41830
Glyma09g41840
Glyma09g41850
Glyma09g41870
Glyma09g41880
Glyma09g41890
Glyma09g41900
Glyma09g41910
Glyma09g41920
Glyma09g41930
Glyma09g41940
Glyma09g41950
Glyma09g41960
Glyma09g41970
Glyma09g41980
Glyma09g41990
Glyma09g42000
Glyma09g42010
Glyma09g42020
Glyma09g42030
Glyma09g42040
Glyma09g42050
Glyma09g42060
Glyma09g42070
Glyma09g42090
Glyma09g42120
Glyma09g42140
Glyma09g42160
Glyma09g42170
Glyma09g42180
Glyma09g42190
Glyma09g42210
Glyma1000s00200
Glyma1000s00210
Glyma1029s00200
Glyma1057s00200
Glyma10g00200
Glyma10g00210
Glyma10g00220
Glyma10g00230
Glyma10g00250
Glyma10g00260
Glyma10g00280
Glyma10g00290
Glyma10g00300
Glyma10g00310
Glyma10g00320
Glyma10g00330
Glyma10g00350
Glyma10g00360
Glyma10g00370
Glyma10g00380
Glyma10g00390
Glyma10g00400
Glyma10g00410
Glyma10g00420
Glyma10g00430
Glyma10g00440
Glyma10g00450
Glyma10g00460
Glyma10g00470
Glyma10g00480
Glyma10g00490
Glyma10g00500
Glyma10g00510
Glyma10g00520
Glyma10g00530
Glyma10g00540
Glyma10g00550
Glyma10g00560
Glyma10g00570
Glyma10g00580
Glyma10g00600
Glyma10g00610
Glyma10g00620
Glyma10g00630
Glyma10g00640
Glyma10g00650
Glyma10g00660
Glyma10g00670
Glyma10g00680
Glyma10g00690
Glyma10g00700
Glyma10g00710
Glyma10g00720
Glyma10g00750
Glyma10g00760
Glyma10g00770
Glyma10g00780
Glyma10g00790
Glyma10g00800
Glyma10g00810
Glyma10g00820
Glyma10g00830
Glyma10g00840
Glyma10g00850
Glyma10g00860
Glyma10g00870
Glyma10g00880
Glyma10g00890
Glyma10g00900
Glyma10g00910
Glyma10g00920
Glyma10g00930
Glyma10g00950
Glyma10g00960
Glyma10g00970
Glyma10g00980
Glyma10g00990
Glyma10g01000
Glyma10g01010
Glyma10g01020
Glyma10g01030
Glyma10g01050
Glyma10g01060
Glyma10g01070
Glyma10g01080
Glyma10g01090
Glyma10g01100
Glyma10g01110
Glyma10g01120
Glyma10g01130
Glyma10g01140
Glyma10g01150
Glyma10g01160
Glyma10g01170
Glyma10g01180
Glyma10g01200
Glyma10g01210
Glyma10g01220
Glyma10g01240
Glyma10g01260
Glyma10g01270
Glyma10g01280
Glyma10g01290
Glyma10g01300
Glyma10g01310
Glyma10g01320
Glyma10g01330
Glyma10g01340
Glyma10g01360
Glyma10g01370
Glyma10g01380
Glyma10g01390
Glyma10g01400
Glyma10g01410
Glyma10g01420
Glyma10g01430
Glyma10g01440
Glyma10g01450
Glyma10g01460
Glyma10g01470
Glyma10g01480
Glyma10g01500
Glyma10g01510
Glyma10g01520
Glyma10g01530
Glyma10g01540
Glyma10g01550
Glyma10g01560
Glyma10g01570
Glyma10g01580
Glyma10g01590
Glyma10g01600
Glyma10g01610
Glyma10g01620
Glyma10g01640
Glyma10g01650
Glyma10g01660
Glyma10g01670
Glyma10g01680
Glyma10g01690
Glyma10g01700
Glyma10g01710
Glyma10g01720
Glyma10g01730
Glyma10g01740
Glyma10g01750
Glyma10g01760
Glyma10g01770
Glyma10g01780
Glyma10g01800
Glyma10g01810
Glyma10g01820
Glyma10g01830
Glyma10g01840
Glyma10g01850
Glyma10g01860
Glyma10g01870
Glyma10g01880
Glyma10g01890
Glyma10g01910
Glyma10g01920
Glyma10g01940
Glyma10g01950
Glyma10g01960
Glyma10g01970
Glyma10g01980
Glyma10g01990
Glyma10g02000
Glyma10g02010
Glyma10g02020
Glyma10g02030
Glyma10g02040
Glyma10g02050
Glyma10g02060
Glyma10g02070
Glyma10g02080
Glyma10g02090
Glyma10g02100
Glyma10g02110
Glyma10g02130
Glyma10g02140
Glyma10g02170
Glyma10g02180
Glyma10g02190
Glyma10g02210
Glyma10g02220
Glyma10g02230
Glyma10g02240
Glyma10g02250
Glyma10g02260
Glyma10g02270
Glyma10g02290
Glyma10g02300
Glyma10g02310
Glyma10g02320
Glyma10g02330
Glyma10g02340
Glyma10g02350
Glyma10g02360
Glyma10g02370
Glyma10g02380
Glyma10g02390
Glyma10g02400
Glyma10g02410
Glyma10g02430
Glyma10g02440
Glyma10g02450
Glyma10g02460
Glyma10g02470
Glyma10g02480
Glyma10g02500
Glyma10g02520
Glyma10g02540
Glyma10g02550
Glyma10g02560
Glyma10g02570
Glyma10g02600
Glyma10g02610
Glyma10g02620
Glyma10g02630
Glyma10g02640
Glyma10g02650
Glyma10g02660
Glyma10g02680
Glyma10g02690
Glyma10g02700
Glyma10g02710
Glyma10g02720
Glyma10g02730
Glyma10g02740
Glyma10g02750
Glyma10g02760
Glyma10g02770
Glyma10g02780
Glyma10g02790
Glyma10g02800
Glyma10g02810
Glyma10g02820
Glyma10g02830
Glyma10g02840
Glyma10g02850
Glyma10g02860
Glyma10g02870
Glyma10g02880
Glyma10g02890
Glyma10g02900
Glyma10g02910
Glyma10g02920
Glyma10g02930
Glyma10g02940
Glyma10g02950
Glyma10g02970
Glyma10g02980
Glyma10g02990
Glyma10g03000
Glyma10g03010
Glyma10g03020
Glyma10g03030
Glyma10g03040
Glyma10g03060
Glyma10g03070
Glyma10g03080
Glyma10g03090
Glyma10g03100
Glyma10g03110
Glyma10g03140
Glyma10g03150
Glyma10g03160
Glyma10g03170
Glyma10g03180
Glyma10g03190
Glyma10g03200
Glyma10g03210
Glyma10g03230
Glyma10g03240
Glyma10g03250
Glyma10g03260
Glyma10g03270
Glyma10g03290
Glyma10g03300
Glyma10g03310
Glyma10g03320
Glyma10g03330
Glyma10g03340
Glyma10g03350
Glyma10g03360
Glyma10g03370
Glyma10g03380
Glyma10g03390
Glyma10g03400
Glyma10g03410
Glyma10g03430
Glyma10g03440
Glyma10g03450
Glyma10g03460
Glyma10g03470
Glyma10g03480
Glyma10g03500
Glyma10g03510
Glyma10g03520
Glyma10g03530
Glyma10g03540
Glyma10g03550
Glyma10g03560
Glyma10g03570
Glyma10g03590
Glyma10g03610
Glyma10g03620
Glyma10g03630
Glyma10g03640
Glyma10g03650
Glyma10g03660
Glyma10g03670
Glyma10g03680
Glyma10g03690
Glyma10g03700
Glyma10g03710
Glyma10g03720
Glyma10g03730
Glyma10g03740
Glyma10g03750
Glyma10g03760
Glyma10g03770
Glyma10g03780
Glyma10g03790
Glyma10g03800
Glyma10g03810
Glyma10g03820
Glyma10g03840
Glyma10g03850
Glyma10g03860
Glyma10g03870
Glyma10g03880
Glyma10g03890
Glyma10g03910
Glyma10g03920
Glyma10g03930
Glyma10g03940
Glyma10g03950
Glyma10g03980
Glyma10g03990
Glyma10g04000
Glyma10g04010
Glyma10g04020
Glyma10g04030
Glyma10g04040
Glyma10g04060
Glyma10g04070
Glyma10g04090
Glyma10g04100
Glyma10g04110
Glyma10g04120
Glyma10g04130
Glyma10g04140
Glyma10g04150
Glyma10g04190
Glyma10g04210
Glyma10g04230
Glyma10g04240
Glyma10g04250
Glyma10g04270
Glyma10g04280
Glyma10g04290
Glyma10g04300
Glyma10g04310
Glyma10g04320
Glyma10g04340
Glyma10g04350
Glyma10g04370
Glyma10g04380
Glyma10g04390
Glyma10g04400
Glyma10g04410
Glyma10g04420
Glyma10g04430
Glyma10g04440
Glyma10g04450
Glyma10g04460
Glyma10g04470
Glyma10g04480
Glyma10g04490
Glyma10g04500
Glyma10g04510
Glyma10g04520
Glyma10g04530
Glyma10g04540
Glyma10g04550
Glyma10g04560
Glyma10g04570
Glyma10g04580
Glyma10g04590
Glyma10g04600
Glyma10g04610
Glyma10g04620
Glyma10g04630
Glyma10g04640
Glyma10g04650
Glyma10g04660
Glyma10g04670
Glyma10g04680
Glyma10g04690
Glyma10g04700
Glyma10g04710
Glyma10g04720
Glyma10g04730
Glyma10g04740
Glyma10g04750
Glyma10g04760
Glyma10g04770
Glyma10g04780
Glyma10g04790
Glyma10g04800
Glyma10g04810
Glyma10g04820
Glyma10g04830
Glyma10g04850
Glyma10g04890
Glyma10g04900
Glyma10g04910
Glyma10g04920
Glyma10g04930
Glyma10g04940
Glyma10g04950
Glyma10g04960
Glyma10g04980
Glyma10g04990
Glyma10g05000
Glyma10g05020
Glyma10g05030
Glyma10g05040
Glyma10g05050
Glyma10g05060
Glyma10g05080
Glyma10g05090
Glyma10g05100
Glyma10g05120
Glyma10g05130
Glyma10g05150
Glyma10g05160
Glyma10g05170
Glyma10g05190
Glyma10g05200
Glyma10g05210
Glyma10g05220
Glyma10g05230
Glyma10g05240
Glyma10g05250
Glyma10g05260
Glyma10g05270
Glyma10g05280
Glyma10g05290
Glyma10g05300
Glyma10g05310
Glyma10g05320
Glyma10g05330
Glyma10g05370
Glyma10g05380
Glyma10g05390
Glyma10g05400
Glyma10g05410
Glyma10g05420
Glyma10g05430
Glyma10g05440
Glyma10g05450
Glyma10g05460
Glyma10g05470
Glyma10g05480
Glyma10g05490
Glyma10g05500
Glyma10g05510
Glyma10g05520
Glyma10g05530
Glyma10g05540
Glyma10g05550
Glyma10g05560
Glyma10g05570
Glyma10g05580
Glyma10g05590
Glyma10g05600
Glyma10g05610
Glyma10g05620
Glyma10g05630
Glyma10g05640
Glyma10g05650
Glyma10g05660
Glyma10g05670
Glyma10g05680
Glyma10g05690
Glyma10g05710
Glyma10g05720
Glyma10g05730
Glyma10g05740
Glyma10g05750
Glyma10g05760
Glyma10g05770
Glyma10g05780
Glyma10g05790
Glyma10g05800
Glyma10g05810
Glyma10g05820
Glyma10g05830
Glyma10g05840
Glyma10g05850
Glyma10g05860
Glyma10g05870
Glyma10g05880
Glyma10g05890
Glyma10g05900
Glyma10g05910
Glyma10g05920
Glyma10g05930
Glyma10g05940
Glyma10g05950
Glyma10g05980
Glyma10g05990
Glyma10g06000
Glyma10g06010
Glyma10g06020
Glyma10g06030
Glyma10g06040
Glyma10g06050
Glyma10g06070
Glyma10g06080
Glyma10g06090
Glyma10g06100
Glyma10g06110
Glyma10g06120
Glyma10g06130
Glyma10g06140
Glyma10g06150
Glyma10g06160
Glyma10g06170
Glyma10g06180
Glyma10g06190
Glyma10g06210
Glyma10g06220
Glyma10g06230
Glyma10g06240
Glyma10g06250
Glyma10g06260
Glyma10g06270
Glyma10g06280
Glyma10g06290
Glyma10g06300
Glyma10g06320
Glyma10g06340
Glyma10g06360
Glyma10g06370
Glyma10g06390
Glyma10g06400
Glyma10g06410
Glyma10g06430
Glyma10g06440
Glyma10g06450
Glyma10g06460
Glyma10g06470
Glyma10g06480
Glyma10g06500
Glyma10g06510
Glyma10g06530
Glyma10g06540
Glyma10g06550
Glyma10g06560
Glyma10g06580
Glyma10g06590
Glyma10g06600
Glyma10g06610
Glyma10g06620
Glyma10g06630
Glyma10g06650
Glyma10g06660
Glyma10g06670
Glyma10g06680
Glyma10g06690
Glyma10g06710
Glyma10g06720
Glyma10g06730
Glyma10g06740
Glyma10g06750
Glyma10g06760
Glyma10g06770
Glyma10g06780
Glyma10g06800
Glyma10g06810
Glyma10g06820
Glyma10g06830
Glyma10g06840
Glyma10g06870
Glyma10g06960
Glyma10g06970
Glyma10g06980
Glyma10g06990
Glyma10g07000
Glyma10g07050
Glyma10g07060
Glyma10g07080
Glyma10g07090
Glyma10g07100
Glyma10g07110
Glyma10g07120
Glyma10g07140
Glyma10g07150
Glyma10g07160
Glyma10g07170
Glyma10g07180
Glyma10g07190
Glyma10g07200
Glyma10g07210
Glyma10g07220
Glyma10g07230
Glyma10g07240
Glyma10g07250
Glyma10g07260
Glyma10g07270
Glyma10g07280
Glyma10g07290
Glyma10g07300
Glyma10g07340
Glyma10g07350
Glyma10g07360
Glyma10g07380
Glyma10g07400
Glyma10g07410
Glyma10g07420
Glyma10g07430
Glyma10g07440
Glyma10g07450
Glyma10g07460
Glyma10g07470
Glyma10g07480
Glyma10g07490
Glyma10g07500
Glyma10g07520
Glyma10g07530
Glyma10g07550
Glyma10g07560
Glyma10g07570
Glyma10g07580
Glyma10g07590
Glyma10g07610
Glyma10g07620
Glyma10g07630
Glyma10g07650
Glyma10g07660
Glyma10g07670
Glyma10g07680
Glyma10g07690
Glyma10g07710
Glyma10g07730
Glyma10g07740
Glyma10g07770
Glyma10g07780
Glyma10g07790
Glyma10g07800
Glyma10g07810
Glyma10g07820
Glyma10g07830
Glyma10g07850
Glyma10g07860
Glyma10g07870
Glyma10g07880
Glyma10g07890
Glyma10g07900
Glyma10g07930
Glyma10g07940
Glyma10g07950
Glyma10g07960
Glyma10g07980
Glyma10g07990
Glyma10g08010
Glyma10g08020
Glyma10g08030
Glyma10g08040
Glyma10g08080
Glyma10g08120
Glyma10g08150
Glyma10g08200
Glyma10g08210
Glyma10g08240
Glyma10g08250
Glyma10g08270
Glyma10g08280
Glyma10g08300
Glyma10g08310
Glyma10g08320
Glyma10g08330
Glyma10g08350
Glyma10g08360
Glyma10g08370
Glyma10g08380
Glyma10g08390
Glyma10g08420
Glyma10g08440
Glyma10g08450
Glyma10g08470
Glyma10g08480
Glyma10g08500
Glyma10g08510
Glyma10g08540
Glyma10g08550
Glyma10g08560
Glyma10g08580
Glyma10g08590
Glyma10g08600
Glyma10g08630
Glyma10g08640
Glyma10g08660
Glyma10g08670
Glyma10g08680
Glyma10g08690
Glyma10g08700
Glyma10g08710
Glyma10g08720
Glyma10g08730
Glyma10g08740
Glyma10g08750
Glyma10g08760
Glyma10g08770
Glyma10g08780
Glyma10g08790
Glyma10g08820
Glyma10g08830
Glyma10g08840
Glyma10g08850
Glyma10g08860
Glyma10g08890
Glyma10g08900
Glyma10g08910
Glyma10g08950
Glyma10g08960
Glyma10g09200
Glyma10g09210
Glyma10g09220
Glyma10g09270
Glyma10g09280
Glyma10g09320
Glyma10g09350
Glyma10g09370
Glyma10g09400
Glyma10g09410
Glyma10g09470
Glyma10g09480
Glyma10g09490
Glyma10g09500
Glyma10g09510
Glyma10g09520
Glyma10g09540
Glyma10g09550
Glyma10g09580
Glyma10g09630
Glyma10g09640
Glyma10g09670
Glyma10g09720
Glyma10g09750
Glyma10g09760
Glyma10g09880
Glyma10g09950
Glyma10g09960
Glyma10g09970
Glyma10g09980
Glyma10g09990
Glyma10g10000
Glyma10g10010
Glyma10g10040
Glyma10g10070
Glyma10g10110
Glyma10g10120
Glyma10g10130
Glyma10g10150
Glyma10g10160
Glyma10g10180
Glyma10g10200
Glyma10g10210
Glyma10g10220
Glyma10g10240
Glyma10g10270
Glyma10g10280
Glyma10g10300
Glyma10g10310
Glyma10g10320
Glyma10g10350
Glyma10g10390
Glyma10g10440
Glyma10g10450
Glyma10g10460
Glyma10g10480
Glyma10g10500
Glyma10g10510
Glyma10g10520
Glyma10g10530
Glyma10g10540
Glyma10g10560
Glyma10g10640
Glyma10g10690
Glyma10g10890
Glyma10g10930
Glyma10g10940
Glyma10g10960
Glyma10g10990
Glyma10g11000
Glyma10g11010
Glyma10g11020
Glyma10g11030
Glyma10g11040
Glyma10g11060
Glyma10g11090
Glyma10g11100
Glyma10g11110
Glyma10g11130
Glyma10g11140
Glyma10g11150
Glyma10g11170
Glyma10g11410
Glyma10g11430
Glyma10g11450
Glyma10g11470
Glyma10g11480
Glyma10g11530
Glyma10g11540
Glyma10g11550
Glyma10g11570
Glyma10g11580
Glyma10g11590
Glyma10g11600
Glyma10g11610
Glyma10g11620
Glyma10g11650
Glyma10g11670
Glyma10g11680
Glyma10g11700
Glyma10g11720
Glyma10g11730
Glyma10g11770
Glyma10g11820
Glyma10g11830
Glyma10g11840
Glyma10g11850
Glyma10g11910
Glyma10g11970
Glyma10g11990
Glyma10g12000
Glyma10g12010
Glyma10g12030
Glyma10g12060
Glyma10g12100
Glyma10g12110
Glyma10g12130
Glyma10g12140
Glyma10g12150
Glyma10g12170
Glyma10g12180
Glyma10g12190
Glyma10g12210
Glyma10g12240
Glyma10g12250
Glyma10g12260
Glyma10g12270
Glyma10g12290
Glyma10g12300
Glyma10g12320
Glyma10g12340
Glyma10g12350
Glyma10g12370
Glyma10g12400
Glyma10g12410
Glyma10g12500
Glyma10g12530
Glyma10g12560
Glyma10g12660
Glyma10g12670
Glyma10g12760
Glyma10g12790
Glyma10g12810
Glyma10g12860
Glyma10g12870
Glyma10g12940
Glyma10g13190
Glyma10g13210
Glyma10g13220
Glyma10g13230
Glyma10g13450
Glyma10g13700
Glyma10g13710
Glyma10g13720
Glyma10g13730
Glyma10g13810
Glyma10g13840
Glyma10g13850
Glyma10g13860
Glyma10g13870
Glyma10g13900
Glyma10g14110
Glyma10g14310
Glyma10g14340
Glyma10g14620
Glyma10g14630
Glyma10g14660
Glyma10g14960
Glyma10g14980
Glyma10g15020
Glyma10g15080
Glyma10g15100
Glyma10g15120
Glyma10g15130
Glyma10g15160
Glyma10g15170
Glyma10g15240
Glyma10g15250
Glyma10g15280
Glyma10g15520
Glyma10g15530
Glyma10g15680
Glyma10g15690
Glyma10g15700
Glyma10g15720
Glyma10g15730
Glyma10g15740
Glyma10g15750
Glyma10g15780
Glyma10g15790
Glyma10g15800
Glyma10g15820
Glyma10g15850
Glyma10g15860
Glyma10g15900
Glyma10g15910
Glyma10g15950
Glyma10g15980
Glyma10g15990
Glyma10g16020
Glyma10g16040
Glyma10g16050
Glyma10g16060
Glyma10g16070
Glyma10g16090
Glyma10g16100
Glyma10g16320
Glyma10g16340
Glyma10g16370
Glyma10g16410
Glyma10g16420
Glyma10g16440
Glyma10g16640
Glyma10g16720
Glyma10g16730
Glyma10g16760
Glyma10g16790
Glyma10g17000
Glyma10g17020
Glyma10g17040
Glyma10g17050
Glyma10g17110
Glyma10g17120
Glyma10g17130
Glyma10g17140
Glyma10g17160
Glyma10g17440
Glyma10g17470
Glyma10g17510
Glyma10g17550
Glyma10g17560
Glyma10g17570
Glyma10g17590
Glyma10g17600
Glyma10g17850
Glyma10g17870
Glyma10g17880
Glyma10g18090
Glyma10g18310
Glyma10g18350
Glyma10g18360
Glyma10g18370
Glyma10g18400
Glyma10g18410
Glyma10g18420
Glyma10g18620
Glyma10g19040
Glyma10g19260
Glyma10g19480
Glyma10g19700
Glyma10g19710
Glyma10g20200
Glyma10g20450
Glyma10g20470
Glyma10g20520
Glyma10g20530
Glyma10g20540
Glyma10g20550
Glyma10g20570
Glyma10g20590
Glyma10g20790
Glyma10g20800
Glyma10g20880
Glyma10g20890
Glyma10g20900
Glyma10g21100
Glyma10g21110
Glyma10g21350
Glyma10g21570
Glyma10g21840
Glyma10g21850
Glyma10g21860
Glyma10g21890
Glyma10g21910
Glyma10g21950
Glyma10g21970
Glyma10g21980
Glyma10g21990
Glyma10g22100
Glyma10g22140
Glyma10g22150
Glyma10g22390
Glyma10g22590
Glyma10g22600
Glyma10g22610
Glyma10g22630
Glyma10g22680
Glyma10g22710
Glyma10g22720
Glyma10g22740
Glyma10g22790
Glyma10g22860
Glyma10g23140
Glyma10g23150
Glyma10g23370
Glyma10g23410
Glyma10g23420
Glyma10g23440
Glyma10g23450
Glyma10g23460
Glyma10g23470
Glyma10g23480
Glyma10g23490
Glyma10g23510
Glyma10g23520
Glyma10g23560
Glyma10g23570
Glyma10g23600
Glyma10g23620
Glyma10g23630
Glyma10g23650
Glyma10g23670
Glyma10g23680
Glyma10g23690
Glyma10g23710
Glyma10g23750
Glyma10g23760
Glyma10g23770
Glyma10g23780
Glyma10g23790
Glyma10g23810
Glyma10g23840
Glyma10g23850
Glyma10g23860
Glyma10g23930
Glyma10g24060
Glyma10g24080
Glyma10g24120
Glyma10g24230
Glyma10g24240
Glyma10g24270
Glyma10g24340
Glyma10g24350
Glyma10g24360
Glyma10g24400
Glyma10g24420
Glyma10g24430
Glyma10g24470
Glyma10g24480
Glyma10g24540
Glyma10g24550
Glyma10g24570
Glyma10g24580
Glyma10g24590
Glyma10g24600
Glyma10g24620
Glyma10g24630
Glyma10g24650
Glyma10g24700
Glyma10g24710
Glyma10g24760
Glyma10g25060
Glyma10g25090
Glyma10g25120
Glyma10g25130
Glyma10g25350
Glyma10g25370
Glyma10g25420
Glyma10g25440
Glyma10g25450
Glyma10g25460
Glyma10g25480
Glyma10g25490
Glyma10g25500
Glyma10g25510
Glyma10g25520
Glyma10g25550
Glyma10g25560
Glyma10g25620
Glyma10g25630
Glyma10g25670
Glyma10g25680
Glyma10g25690
Glyma10g25700
Glyma10g25710
Glyma10g25740
Glyma10g25760
Glyma10g25790
Glyma10g25800
Glyma10g25820
Glyma10g26150
Glyma10g26220
Glyma10g26230
Glyma10g26240
Glyma10g26250
Glyma10g26320
Glyma10g26330
Glyma10g26340
Glyma10g26380
Glyma10g26420
Glyma10g26450
Glyma10g26470
Glyma10g26510
Glyma10g26520
Glyma10g26530
Glyma10g26580
Glyma10g26640
Glyma10g26670
Glyma10g26680
Glyma10g26690
Glyma10g26720
Glyma10g26730
Glyma10g26740
Glyma10g26750
Glyma10g26770
Glyma10g26790
Glyma10g26810
Glyma10g26820
Glyma10g26830
Glyma10g26870
Glyma10g26880
Glyma10g26890
Glyma10g26900
Glyma10g26920
Glyma10g26940
Glyma10g26950
Glyma10g26960
Glyma10g26970
Glyma10g26990
Glyma10g27000
Glyma10g27010
Glyma10g27020
Glyma10g27110
Glyma10g27140
Glyma10g27160
Glyma10g27170
Glyma10g27190
Glyma10g27200
Glyma10g27420
Glyma10g27430
Glyma10g27450
Glyma10g27470
Glyma10g27570
Glyma10g27580
Glyma10g27610
Glyma10g27630
Glyma10g27640
Glyma10g27650
Glyma10g27670
Glyma10g27700
Glyma10g27710
Glyma10g27730
Glyma10g27760
Glyma10g27770
Glyma10g27790
Glyma10g27800
Glyma10g27810
Glyma10g27820
Glyma10g27830
Glyma10g27840
Glyma10g27850
Glyma10g27860
Glyma10g27870
Glyma10g27880
Glyma10g27890
Glyma10g27900
Glyma10g27910
Glyma10g27940
Glyma10g27960
Glyma10g27970
Glyma10g27980
Glyma10g27990
Glyma10g28000
Glyma10g28010
Glyma10g28020
Glyma10g28030
Glyma10g28040
Glyma10g28060
Glyma10g28070
Glyma10g28080
Glyma10g28090
Glyma10g28100
Glyma10g28110
Glyma10g28130
Glyma10g28140
Glyma10g28170
Glyma10g28180
Glyma10g28190
Glyma10g28200
Glyma10g28220
Glyma10g28230
Glyma10g28250
Glyma10g28260
Glyma10g28270
Glyma10g28280
Glyma10g28290
Glyma10g28300
Glyma10g28310
Glyma10g28350
Glyma10g28370
Glyma10g28380
Glyma10g28410
Glyma10g28430
Glyma10g28450
Glyma10g28460
Glyma10g28470
Glyma10g28480
Glyma10g28490
Glyma10g28500
Glyma10g28510
Glyma10g28520
Glyma10g28530
Glyma10g28540
Glyma10g28550
Glyma10g28560
Glyma10g28580
Glyma10g28590
Glyma10g28600
Glyma10g28610
Glyma10g28620
Glyma10g28630
Glyma10g28640
Glyma10g28650
Glyma10g28660
Glyma10g28670
Glyma10g28680
Glyma10g28690
Glyma10g28700
Glyma10g28710
Glyma10g28730
Glyma10g28740
Glyma10g28760
Glyma10g28770
Glyma10g28780
Glyma10g28800
Glyma10g28810
Glyma10g28820
Glyma10g28830
Glyma10g28840
Glyma10g28860
Glyma10g28890
Glyma10g28900
Glyma10g28910
Glyma10g28920
Glyma10g28930
Glyma10g28940
Glyma10g28950
Glyma10g28960
Glyma10g28970
Glyma10g28980
Glyma10g28990
Glyma10g29000
Glyma10g29010
Glyma10g29020
Glyma10g29030
Glyma10g29040
Glyma10g29050
Glyma10g29060
Glyma10g29070
Glyma10g29080
Glyma10g29090
Glyma10g29100
Glyma10g29110
Glyma10g29120
Glyma10g29130
Glyma10g29140
Glyma10g29150
Glyma10g29160
Glyma10g29170
Glyma10g29180
Glyma10g29190
Glyma10g29200
Glyma10g29210
Glyma10g29230
Glyma10g29240
Glyma10g29250
Glyma10g29260
Glyma10g29270
Glyma10g29280
Glyma10g29300
Glyma10g29320
Glyma10g29330
Glyma10g29340
Glyma10g29360
Glyma10g29370
Glyma10g29380
Glyma10g29390
Glyma10g29400
Glyma10g29420
Glyma10g29440
Glyma10g29460
Glyma10g29470
Glyma10g29480
Glyma10g29490
Glyma10g29500
Glyma10g29510
Glyma10g29520
Glyma10g29530
Glyma10g29540
Glyma10g29550
Glyma10g29560
Glyma10g29580
Glyma10g29600
Glyma10g29610
Glyma10g29620
Glyma10g29630
Glyma10g29640
Glyma10g29650
Glyma10g29660
Glyma10g29670
Glyma10g29680
Glyma10g29690
Glyma10g29700
Glyma10g29710
Glyma10g29720
Glyma10g29730
Glyma10g29740
Glyma10g29750
Glyma10g29760
Glyma10g29770
Glyma10g29780
Glyma10g29800
Glyma10g29810
Glyma10g29820
Glyma10g29850
Glyma10g29860
Glyma10g29870
Glyma10g29890
Glyma10g29900
Glyma10g29910
Glyma10g29920
Glyma10g29960
Glyma10g29970
Glyma10g29980
Glyma10g29990
Glyma10g30000
Glyma10g30010
Glyma10g30020
Glyma10g30030
Glyma10g30040
Glyma10g30050
Glyma10g30060
Glyma10g30070
Glyma10g30090
Glyma10g30100
Glyma10g30110
Glyma10g30120
Glyma10g30130
Glyma10g30140
Glyma10g30150
Glyma10g30160
Glyma10g30170
Glyma10g30190
Glyma10g30200
Glyma10g30210
Glyma10g30220
Glyma10g30230
Glyma10g30240
Glyma10g30250
Glyma10g30260
Glyma10g30270
Glyma10g30280
Glyma10g30290
Glyma10g30300
Glyma10g30330
Glyma10g30340
Glyma10g30350
Glyma10g30360
Glyma10g30370
Glyma10g30380
Glyma10g30400
Glyma10g30410
Glyma10g30420
Glyma10g30430
Glyma10g30440
Glyma10g30470
Glyma10g30480
Glyma10g30500
Glyma10g30510
Glyma10g30520
Glyma10g30530
Glyma10g30540
Glyma10g30550
Glyma10g30560
Glyma10g30570
Glyma10g30580
Glyma10g30620
Glyma10g30630
Glyma10g30650
Glyma10g30660
Glyma10g30670
Glyma10g30680
Glyma10g30690
Glyma10g30700
Glyma10g30710
Glyma10g30720
Glyma10g30730
Glyma10g30750
Glyma10g30790
Glyma10g30800
Glyma10g30810
Glyma10g30820
Glyma10g30830
Glyma10g30840
Glyma10g30850
Glyma10g30860
Glyma10g30870
Glyma10g30880
Glyma10g30890
Glyma10g30900
Glyma10g30910
Glyma10g30920
Glyma10g30930
Glyma10g30940
Glyma10g30950
Glyma10g30960
Glyma10g30970
Glyma10g30980
Glyma10g30990
Glyma10g31000
Glyma10g31010
Glyma10g31020
Glyma10g31030
Glyma10g31040
Glyma10g31050
Glyma10g31060
Glyma10g31070
Glyma10g31080
Glyma10g31110
Glyma10g31130
Glyma10g31140
Glyma10g31150
Glyma10g31160
Glyma10g31170
Glyma10g31180
Glyma10g31190
Glyma10g31210
Glyma10g31220
Glyma10g31230
Glyma10g31240
Glyma10g31260
Glyma10g31270
Glyma10g31280
Glyma10g31290
Glyma10g31300
Glyma10g31310
Glyma10g31320
Glyma10g31330
Glyma10g31340
Glyma10g31350
Glyma10g31360
Glyma10g31370
Glyma10g31380
Glyma10g31430
Glyma10g31440
Glyma10g31450
Glyma10g31470
Glyma10g31480
Glyma10g31500
Glyma10g31510
Glyma10g31520
Glyma10g31530
Glyma10g31540
Glyma10g31550
Glyma10g31560
Glyma10g31570
Glyma10g31580
Glyma10g31590
Glyma10g31600
Glyma10g31610
Glyma10g31630
Glyma10g31640
Glyma10g31650
Glyma10g31660
Glyma10g31670
Glyma10g31680
Glyma10g31690
Glyma10g31700
Glyma10g31710
Glyma10g31720
Glyma10g31730
Glyma10g31740
Glyma10g31750
Glyma10g31760
Glyma10g31780
Glyma10g31790
Glyma10g31800
Glyma10g31810
Glyma10g31830
Glyma10g31870
Glyma10g31880
Glyma10g31890
Glyma10g31920
Glyma10g31930
Glyma10g31950
Glyma10g31960
Glyma10g31970
Glyma10g31980
Glyma10g32000
Glyma10g32010
Glyma10g32040
Glyma10g32050
Glyma10g32060
Glyma10g32070
Glyma10g32080
Glyma10g32090
Glyma10g32100
Glyma10g32110
Glyma10g32120
Glyma10g32130
Glyma10g32140
Glyma10g32150
Glyma10g32160
Glyma10g32170
Glyma10g32180
Glyma10g32190
Glyma10g32200
Glyma10g32210
Glyma10g32220
Glyma10g32230
Glyma10g32240
Glyma10g32250
Glyma10g32260
Glyma10g32270
Glyma10g32280
Glyma10g32290
Glyma10g32300
Glyma10g32310
Glyma10g32320
Glyma10g32330
Glyma10g32340
Glyma10g32350
Glyma10g32360
Glyma10g32370
Glyma10g32380
Glyma10g32390
Glyma10g32400
Glyma10g32410
Glyma10g32420
Glyma10g32430
Glyma10g32440
Glyma10g32450
Glyma10g32460
Glyma10g32470
Glyma10g32480
Glyma10g32490
Glyma10g32500
Glyma10g32520
Glyma10g32530
Glyma10g32540
Glyma10g32560
Glyma10g32570
Glyma10g32580
Glyma10g32590
Glyma10g32600
Glyma10g32610
Glyma10g32620
Glyma10g32640
Glyma10g32660
Glyma10g32670
Glyma10g32690
Glyma10g32700
Glyma10g32710
Glyma10g32720
Glyma10g32730
Glyma10g32750
Glyma10g32770
Glyma10g32780
Glyma10g32800
Glyma10g32810
Glyma10g32820
Glyma10g32830
Glyma10g32840
Glyma10g32850
Glyma10g32860
Glyma10g32880
Glyma10g32890
Glyma10g32900
Glyma10g32910
Glyma10g32920
Glyma10g32930
Glyma10g32940
Glyma10g32950
Glyma10g32970
Glyma10g32980
Glyma10g32990
Glyma10g33010
Glyma10g33020
Glyma10g33030
Glyma10g33040
Glyma10g33050
Glyma10g33060
Glyma10g33070
Glyma10g33090
Glyma10g33100
Glyma10g33110
Glyma10g33120
Glyma10g33130
Glyma10g33140
Glyma10g33150
Glyma10g33160
Glyma10g33170
Glyma10g33190
Glyma10g33200
Glyma10g33210
Glyma10g33220
Glyma10g33230
Glyma10g33240
Glyma10g33260
Glyma10g33270
Glyma10g33280
Glyma10g33290
Glyma10g33300
Glyma10g33310
Glyma10g33320
Glyma10g33330
Glyma10g33340
Glyma10g33350
Glyma10g33360
Glyma10g33370
Glyma10g33380
Glyma10g33390
Glyma10g33400
Glyma10g33410
Glyma10g33420
Glyma10g33430
Glyma10g33440
Glyma10g33450
Glyma10g33460
Glyma10g33470
Glyma10g33480
Glyma10g33490
Glyma10g33500
Glyma10g33510
Glyma10g33520
Glyma10g33530
Glyma10g33540
Glyma10g33550
Glyma10g33560
Glyma10g33570
Glyma10g33580
Glyma10g33590
Glyma10g33610
Glyma10g33620
Glyma10g33630
Glyma10g33640
Glyma10g33650
Glyma10g33660
Glyma10g33670
Glyma10g33680
Glyma10g33690
Glyma10g33700
Glyma10g33710
Glyma10g33720
Glyma10g33740
Glyma10g33750
Glyma10g33760
Glyma10g33790
Glyma10g33810
Glyma10g33820
Glyma10g33830
Glyma10g33850
Glyma10g33860
Glyma10g33870
Glyma10g33880
Glyma10g33890
Glyma10g33900
Glyma10g33910
Glyma10g33920
Glyma10g33930
Glyma10g33950
Glyma10g33960
Glyma10g33970
Glyma10g33980
Glyma10g33990
Glyma10g34000
Glyma10g34010
Glyma10g34020
Glyma10g34030
Glyma10g34040
Glyma10g34050
Glyma10g34060
Glyma10g34070
Glyma10g34080
Glyma10g34090
Glyma10g34100
Glyma10g34110
Glyma10g34120
Glyma10g34130
Glyma10g34140
Glyma10g34150
Glyma10g34160
Glyma10g34170
Glyma10g34180
Glyma10g34190
Glyma10g34200
Glyma10g34210
Glyma10g34220
Glyma10g34230
Glyma10g34240
Glyma10g34250
Glyma10g34260
Glyma10g34270
Glyma10g34280
Glyma10g34290
Glyma10g34300
Glyma10g34310
Glyma10g34320
Glyma10g34340
Glyma10g34350
Glyma10g34360
Glyma10g34370
Glyma10g34380
Glyma10g34390
Glyma10g34410
Glyma10g34420
Glyma10g34430
Glyma10g34440
Glyma10g34450
Glyma10g34460
Glyma10g34480
Glyma10g34490
Glyma10g34500
Glyma10g34510
Glyma10g34520
Glyma10g34530
Glyma10g34540
Glyma10g34550
Glyma10g34560
Glyma10g34570
Glyma10g34580
Glyma10g34590
Glyma10g34600
Glyma10g34610
Glyma10g34630
Glyma10g34640
Glyma10g34650
Glyma10g34660
Glyma10g34670
Glyma10g34680
Glyma10g34690
Glyma10g34700
Glyma10g34710
Glyma10g34720
Glyma10g34730
Glyma10g34740
Glyma10g34750
Glyma10g34760
Glyma10g34770
Glyma10g34780
Glyma10g34790
Glyma10g34800
Glyma10g34810
Glyma10g34820
Glyma10g34830
Glyma10g34840
Glyma10g34850
Glyma10g34860
Glyma10g34870
Glyma10g34880
Glyma10g34890
Glyma10g34910
Glyma10g34920
Glyma10g34930
Glyma10g34940
Glyma10g34950
Glyma10g34960
Glyma10g34970
Glyma10g34980
Glyma10g34990
Glyma10g35000
Glyma10g35010
Glyma10g35020
Glyma10g35030
Glyma10g35040
Glyma10g35060
Glyma10g35070
Glyma10g35080
Glyma10g35090
Glyma10g35100
Glyma10g35110
Glyma10g35120
Glyma10g35130
Glyma10g35140
Glyma10g35160
Glyma10g35170
Glyma10g35180
Glyma10g35190
Glyma10g35210
Glyma10g35220
Glyma10g35230
Glyma10g35240
Glyma10g35260
Glyma10g35270
Glyma10g35280
Glyma10g35290
Glyma10g35300
Glyma10g35310
Glyma10g35320
Glyma10g35330
Glyma10g35340
Glyma10g35350
Glyma10g35360
Glyma10g35380
Glyma10g35400
Glyma10g35410
Glyma10g35430
Glyma10g35440
Glyma10g35450
Glyma10g35460
Glyma10g35470
Glyma10g35480
Glyma10g35490
Glyma10g35500
Glyma10g35510
Glyma10g35520
Glyma10g35530
Glyma10g35540
Glyma10g35550
Glyma10g35560
Glyma10g35580
Glyma10g35590
Glyma10g35600
Glyma10g35610
Glyma10g35620
Glyma10g35630
Glyma10g35640
Glyma10g35650
Glyma10g35660
Glyma10g35670
Glyma10g35680
Glyma10g35690
Glyma10g35700
Glyma10g35710
Glyma10g35720
Glyma10g35730
Glyma10g35740
Glyma10g35750
Glyma10g35760
Glyma10g35770
Glyma10g35800
Glyma10g35810
Glyma10g35820
Glyma10g35830
Glyma10g35840
Glyma10g35850
Glyma10g35860
Glyma10g35870
Glyma10g35880
Glyma10g35890
Glyma10g35900
Glyma10g35910
Glyma10g35920
Glyma10g35930
Glyma10g35940
Glyma10g35950
Glyma10g35960
Glyma10g35970
Glyma10g35980
Glyma10g35990
Glyma10g36010
Glyma10g36020
Glyma10g36030
Glyma10g36040
Glyma10g36050
Glyma10g36060
Glyma10g36070
Glyma10g36080
Glyma10g36100
Glyma10g36110
Glyma10g36120
Glyma10g36140
Glyma10g36150
Glyma10g36160
Glyma10g36170
Glyma10g36180
Glyma10g36190
Glyma10g36200
Glyma10g36210
Glyma10g36220
Glyma10g36230
Glyma10g36240
Glyma10g36250
Glyma10g36260
Glyma10g36270
Glyma10g36280
Glyma10g36290
Glyma10g36300
Glyma10g36310
Glyma10g36320
Glyma10g36330
Glyma10g36340
Glyma10g36350
Glyma10g36360
Glyma10g36370
Glyma10g36400
Glyma10g36410
Glyma10g36420
Glyma10g36430
Glyma10g36440
Glyma10g36450
Glyma10g36460
Glyma10g36470
Glyma10g36480
Glyma10g36490
Glyma10g36500
Glyma10g36520
Glyma10g36550
Glyma10g36560
Glyma10g36570
Glyma10g36580
Glyma10g36590
Glyma10g36600
Glyma10g36610
Glyma10g36620
Glyma10g36630
Glyma10g36640
Glyma10g36650
Glyma10g36670
Glyma10g36680
Glyma10g36690
Glyma10g36700
Glyma10g36710
Glyma10g36720
Glyma10g36730
Glyma10g36750
Glyma10g36760
Glyma10g36770
Glyma10g36780
Glyma10g36790
Glyma10g36810
Glyma10g36820
Glyma10g36840
Glyma10g36850
Glyma10g36860
Glyma10g36870
Glyma10g36880
Glyma10g36890
Glyma10g36900
Glyma10g36910
Glyma10g36920
Glyma10g36930
Glyma10g36940
Glyma10g36950
Glyma10g36960
Glyma10g36980
Glyma10g36990
Glyma10g37000
Glyma10g37010
Glyma10g37020
Glyma10g37030
Glyma10g37070
Glyma10g37080
Glyma10g37090
Glyma10g37100
Glyma10g37110
Glyma10g37130
Glyma10g37140
Glyma10g37150
Glyma10g37160
Glyma10g37180
Glyma10g37200
Glyma10g37210
Glyma10g37220
Glyma10g37280
Glyma10g37290
Glyma10g37300
Glyma10g37310
Glyma10g37330
Glyma10g37340
Glyma10g37350
Glyma10g37360
Glyma10g37370
Glyma10g37380
Glyma10g37390
Glyma10g37400
Glyma10g37410
Glyma10g37420
Glyma10g37430
Glyma10g37440
Glyma10g37450
Glyma10g37460
Glyma10g37470
Glyma10g37480
Glyma10g37490
Glyma10g37500
Glyma10g37510
Glyma10g37520
Glyma10g37530
Glyma10g37560
Glyma10g37570
Glyma10g37580
Glyma10g37590
Glyma10g37600
Glyma10g37610
Glyma10g37620
Glyma10g37630
Glyma10g37640
Glyma10g37650
Glyma10g37660
Glyma10g37670
Glyma10g37680
Glyma10g37690
Glyma10g37700
Glyma10g37710
Glyma10g37720
Glyma10g37730
Glyma10g37740
Glyma10g37750
Glyma10g37760
Glyma10g37770
Glyma10g37780
Glyma10g37790
Glyma10g37800
Glyma10g37810
Glyma10g37820
Glyma10g37830
Glyma10g37840
Glyma10g37850
Glyma10g37860
Glyma10g37870
Glyma10g37890
Glyma10g37900
Glyma10g37920
Glyma10g37930
Glyma10g37940
Glyma10g37950
Glyma10g37960
Glyma10g37970
Glyma10g37980
Glyma10g37990
Glyma10g38000
Glyma10g38030
Glyma10g38040
Glyma10g38050
Glyma10g38060
Glyma10g38070
Glyma10g38080
Glyma10g38090
Glyma10g38100
Glyma10g38110
Glyma10g38120
Glyma10g38130
Glyma10g38140
Glyma10g38150
Glyma10g38160
Glyma10g38170
Glyma10g38180
Glyma10g38190
Glyma10g38200
Glyma10g38220
Glyma10g38230
Glyma10g38240
Glyma10g38250
Glyma10g38260
Glyma10g38270
Glyma10g38280
Glyma10g38290
Glyma10g38310
Glyma10g38320
Glyma10g38350
Glyma10g38360
Glyma10g38370
Glyma10g38390
Glyma10g38400
Glyma10g38410
Glyma10g38420
Glyma10g38440
Glyma10g38450
Glyma10g38460
Glyma10g38470
Glyma10g38490
Glyma10g38500
Glyma10g38510
Glyma10g38520
Glyma10g38530
Glyma10g38540
Glyma10g38550
Glyma10g38560
Glyma10g38570
Glyma10g38580
Glyma10g38590
Glyma10g38600
Glyma10g38610
Glyma10g38620
Glyma10g38630
Glyma10g38640
Glyma10g38650
Glyma10g38660
Glyma10g38670
Glyma10g38680
Glyma10g38690
Glyma10g38710
Glyma10g38720
Glyma10g38730
Glyma10g38740
Glyma10g38750
Glyma10g38760
Glyma10g38770
Glyma10g38790
Glyma10g38800
Glyma10g38810
Glyma10g38820
Glyma10g38830
Glyma10g38840
Glyma10g38860
Glyma10g38870
Glyma10g38880
Glyma10g38890
Glyma10g38900
Glyma10g38910
Glyma10g38920
Glyma10g38930
Glyma10g38940
Glyma10g38950
Glyma10g38960
Glyma10g38970
Glyma10g38980
Glyma10g38990
Glyma10g39010
Glyma10g39020
Glyma10g39030
Glyma10g39040
Glyma10g39050
Glyma10g39060
Glyma10g39070
Glyma10g39080
Glyma10g39090
Glyma10g39100
Glyma10g39110
Glyma10g39120
Glyma10g39130
Glyma10g39140
Glyma10g39150
Glyma10g39160
Glyma10g39170
Glyma10g39190
Glyma10g39200
Glyma10g39210
Glyma10g39220
Glyma10g39230
Glyma10g39240
Glyma10g39250
Glyma10g39270
Glyma10g39280
Glyma10g39290
Glyma10g39300
Glyma10g39320
Glyma10g39330
Glyma10g39340
Glyma10g39350
Glyma10g39360
Glyma10g39370
Glyma10g39390
Glyma10g39400
Glyma10g39420
Glyma10g39430
Glyma10g39440
Glyma10g39450
Glyma10g39460
Glyma10g39470
Glyma10g39480
Glyma10g39490
Glyma10g39500
Glyma10g39510
Glyma10g39520
Glyma10g39530
Glyma10g39540
Glyma10g39550
Glyma10g39560
Glyma10g39570
Glyma10g39580
Glyma10g39600
Glyma10g39610
Glyma10g39620
Glyma10g39630
Glyma10g39640
Glyma10g39650
Glyma10g39660
Glyma10g39670
Glyma10g39680
Glyma10g39690
Glyma10g39700
Glyma10g39710
Glyma10g39720
Glyma10g39730
Glyma10g39740
Glyma10g39750
Glyma10g39760
Glyma10g39770
Glyma10g39780
Glyma10g39820
Glyma10g39830
Glyma10g39840
Glyma10g39850
Glyma10g39860
Glyma10g39870
Glyma10g39880
Glyma10g39890
Glyma10g39900
Glyma10g39910
Glyma10g39920
Glyma10g39940
Glyma10g39950
Glyma10g39960
Glyma10g39970
Glyma10g39980
Glyma10g40000
Glyma10g40010
Glyma10g40030
Glyma10g40050
Glyma10g40060
Glyma10g40100
Glyma10g40110
Glyma10g40120
Glyma10g40130
Glyma10g40140
Glyma10g40150
Glyma10g40160
Glyma10g40170
Glyma10g40180
Glyma10g40190
Glyma10g40200
Glyma10g40210
Glyma10g40220
Glyma10g40230
Glyma10g40240
Glyma10g40250
Glyma10g40260
Glyma10g40270
Glyma10g40280
Glyma10g40290
Glyma10g40300
Glyma10g40310
Glyma10g40320
Glyma10g40330
Glyma10g40340
Glyma10g40350
Glyma10g40360
Glyma10g40370
Glyma10g40380
Glyma10g40390
Glyma10g40400
Glyma10g40410
Glyma10g40420
Glyma10g40430
Glyma10g40440
Glyma10g40450
Glyma10g40460
Glyma10g40470
Glyma10g40480
Glyma10g40490
Glyma10g40510
Glyma10g40520
Glyma10g40530
Glyma10g40540
Glyma10g40550
Glyma10g40560
Glyma10g40570
Glyma10g40580
Glyma10g40590
Glyma10g40610
Glyma10g40620
Glyma10g40640
Glyma10g40650
Glyma10g40660
Glyma10g40670
Glyma10g40680
Glyma10g40690
Glyma10g40700
Glyma10g40710
Glyma10g40720
Glyma10g40730
Glyma10g40750
Glyma10g40760
Glyma10g40770
Glyma10g40780
Glyma10g40810
Glyma10g40820
Glyma10g40830
Glyma10g40840
Glyma10g40850
Glyma10g40860
Glyma10g40870
Glyma10g40880
Glyma10g40890
Glyma10g40900
Glyma10g40910
Glyma10g40920
Glyma10g40930
Glyma10g40950
Glyma10g40960
Glyma10g40970
Glyma10g40980
Glyma10g40990
Glyma10g41000
Glyma10g41010
Glyma10g41030
Glyma10g41040
Glyma10g41050
Glyma10g41060
Glyma10g41070
Glyma10g41080
Glyma10g41090
Glyma10g41100
Glyma10g41110
Glyma10g41120
Glyma10g41130
Glyma10g41140
Glyma10g41150
Glyma10g41160
Glyma10g41170
Glyma10g41180
Glyma10g41190
Glyma10g41200
Glyma10g41210
Glyma10g41220
Glyma10g41230
Glyma10g41240
Glyma10g41250
Glyma10g41260
Glyma10g41270
Glyma10g41290
Glyma10g41300
Glyma10g41310
Glyma10g41320
Glyma10g41330
Glyma10g41340
Glyma10g41360
Glyma10g41370
Glyma10g41380
Glyma10g41390
Glyma10g41400
Glyma10g41410
Glyma10g41430
Glyma10g41440
Glyma10g41450
Glyma10g41460
Glyma10g41470
Glyma10g41480
Glyma10g41490
Glyma10g41500
Glyma10g41510
Glyma10g41520
Glyma10g41530
Glyma10g41540
Glyma10g41550
Glyma10g41560
Glyma10g41570
Glyma10g41580
Glyma10g41590
Glyma10g41600
Glyma10g41610
Glyma10g41620
Glyma10g41630
Glyma10g41650
Glyma10g41660
Glyma10g41670
Glyma10g41680
Glyma10g41690
Glyma10g41700
Glyma10g41710
Glyma10g41720
Glyma10g41730
Glyma10g41740
Glyma10g41750
Glyma10g41760
Glyma10g41770
Glyma10g41790
Glyma10g41810
Glyma10g41820
Glyma10g41830
Glyma10g41840
Glyma10g41860
Glyma10g41870
Glyma10g41880
Glyma10g41890
Glyma10g41900
Glyma10g41910
Glyma10g41920
Glyma10g41930
Glyma10g41940
Glyma10g41950
Glyma10g41960
Glyma10g41970
Glyma10g41990
Glyma10g42000
Glyma10g42010
Glyma10g42020
Glyma10g42030
Glyma10g42040
Glyma10g42050
Glyma10g42060
Glyma10g42070
Glyma10g42090
Glyma10g42100
Glyma10g42130
Glyma10g42140
Glyma10g42150
Glyma10g42170
Glyma10g42180
Glyma10g42190
Glyma10g42200
Glyma10g42210
Glyma10g42220
Glyma10g42230
Glyma10g42240
Glyma10g42250
Glyma10g42260
Glyma10g42270
Glyma10g42280
Glyma10g42290
Glyma10g42300
Glyma10g42310
Glyma10g42320
Glyma10g42330
Glyma10g42340
Glyma10g42350
Glyma10g42360
Glyma10g42370
Glyma10g42380
Glyma10g42390
Glyma10g42400
Glyma10g42410
Glyma10g42420
Glyma10g42430
Glyma10g42440
Glyma10g42450
Glyma10g42460
Glyma10g42470
Glyma10g42480
Glyma10g42490
Glyma10g42500
Glyma10g42510
Glyma10g42520
Glyma10g42530
Glyma10g42540
Glyma10g42550
Glyma10g42560
Glyma10g42570
Glyma10g42580
Glyma10g42590
Glyma10g42600
Glyma10g42610
Glyma10g42620
Glyma10g42630
Glyma10g42650
Glyma10g42660
Glyma10g42680
Glyma10g42690
Glyma10g42700
Glyma10g42710
Glyma10g42720
Glyma10g42730
Glyma10g42740
Glyma10g42750
Glyma10g42800
Glyma10g42810
Glyma10g42820
Glyma10g42830
Glyma10g42840
Glyma10g42850
Glyma10g42860
Glyma10g42870
Glyma10g42880
Glyma10g42890
Glyma10g42900
Glyma10g42910
Glyma10g42920
Glyma10g42930
Glyma10g42940
Glyma10g42950
Glyma10g42960
Glyma10g42970
Glyma10g42980
Glyma10g42990
Glyma10g43000
Glyma10g43010
Glyma10g43020
Glyma10g43030
Glyma10g43040
Glyma10g43050
Glyma10g43060
Glyma10g43080
Glyma10g43090
Glyma10g43100
Glyma10g43110
Glyma10g43120
Glyma10g43130
Glyma10g43140
Glyma10g43150
Glyma10g43160
Glyma10g43170
Glyma10g43180
Glyma10g43190
Glyma10g43200
Glyma10g43210
Glyma10g43220
Glyma10g43230
Glyma10g43240
Glyma10g43250
Glyma10g43260
Glyma10g43270
Glyma10g43280
Glyma10g43290
Glyma10g43300
Glyma10g43320
Glyma10g43330
Glyma10g43340
Glyma10g43350
Glyma10g43360
Glyma10g43370
Glyma10g43380
Glyma10g43390
Glyma10g43400
Glyma10g43410
Glyma10g43420
Glyma10g43430
Glyma10g43440
Glyma10g43450
Glyma10g43460
Glyma10g43470
Glyma10g43480
Glyma10g43500
Glyma10g43510
Glyma10g43520
Glyma10g43530
Glyma10g43540
Glyma10g43550
Glyma10g43560
Glyma10g43570
Glyma10g43580
Glyma10g43590
Glyma10g43600
Glyma10g43610
Glyma10g43630
Glyma10g43650
Glyma10g43660
Glyma10g43670
Glyma10g43680
Glyma10g43690
Glyma10g43700
Glyma10g43710
Glyma10g43720
Glyma10g43730
Glyma10g43740
Glyma10g43750
Glyma10g43760
Glyma10g43770
Glyma10g43790
Glyma10g43800
Glyma10g43810
Glyma10g43820
Glyma10g43830
Glyma10g43840
Glyma10g43850
Glyma10g43870
Glyma10g43890
Glyma10g43900
Glyma10g43910
Glyma10g43920
Glyma10g43930
Glyma10g43940
Glyma10g43950
Glyma10g43960
Glyma10g43970
Glyma10g43980
Glyma10g43990
Glyma10g44010
Glyma10g44020
Glyma10g44040
Glyma10g44050
Glyma10g44060
Glyma10g44070
Glyma10g44080
Glyma10g44090
Glyma10g44100
Glyma10g44110
Glyma10g44120
Glyma10g44130
Glyma10g44140
Glyma10g44150
Glyma10g44160
Glyma10g44170
Glyma10g44180
Glyma10g44190
Glyma10g44200
Glyma10g44210
Glyma10g44220
Glyma10g44230
Glyma10g44240
Glyma10g44250
Glyma10g44260
Glyma10g44270
Glyma10g44280
Glyma10g44290
Glyma10g44300
Glyma10g44310
Glyma10g44320
Glyma10g44330
Glyma10g44340
Glyma10g44350
Glyma10g44360
Glyma10g44370
Glyma10g44400
Glyma10g44430
Glyma10g44440
Glyma10g44480
Glyma10g44490
Glyma10g44500
Glyma10g44510
Glyma10g44520
Glyma10g44530
Glyma10g44540
Glyma10g44560
Glyma10g44570
Glyma10g44580
Glyma10g44590
Glyma10g44600
Glyma10g44610
Glyma10g44620
Glyma10g44630
Glyma1129s00200
Glyma1180s00200
Glyma1180s00210
Glyma1198s00200
Glyma11g00200
Glyma11g00210
Glyma11g00220
Glyma11g00230
Glyma11g00240
Glyma11g00250
Glyma11g00260
Glyma11g00280
Glyma11g00300
Glyma11g00310
Glyma11g00320
Glyma11g00330
Glyma11g00340
Glyma11g00350
Glyma11g00360
Glyma11g00370
Glyma11g00390
Glyma11g00400
Glyma11g00410
Glyma11g00420
Glyma11g00430
Glyma11g00440
Glyma11g00450
Glyma11g00460
Glyma11g00480
Glyma11g00500
Glyma11g00510
Glyma11g00520
Glyma11g00530
Glyma11g00540
Glyma11g00550
Glyma11g00560
Glyma11g00570
Glyma11g00580
Glyma11g00590
Glyma11g00600
Glyma11g00610
Glyma11g00620
Glyma11g00630
Glyma11g00640
Glyma11g00650
Glyma11g00660
Glyma11g00670
Glyma11g00680
Glyma11g00690
Glyma11g00700
Glyma11g00710
Glyma11g00720
Glyma11g00730
Glyma11g00740
Glyma11g00760
Glyma11g00770
Glyma11g00780
Glyma11g00790
Glyma11g00800
Glyma11g00810
Glyma11g00820
Glyma11g00830
Glyma11g00840
Glyma11g00850
Glyma11g00860
Glyma11g00870
Glyma11g00880
Glyma11g00890
Glyma11g00900
Glyma11g00910
Glyma11g00920
Glyma11g00930
Glyma11g00940
Glyma11g00950
Glyma11g00960
Glyma11g00970
Glyma11g00980
Glyma11g00990
Glyma11g01000
Glyma11g01010
Glyma11g01020
Glyma11g01030
Glyma11g01040
Glyma11g01050
Glyma11g01060
Glyma11g01070
Glyma11g01080
Glyma11g01090
Glyma11g01100
Glyma11g01110
Glyma11g01120
Glyma11g01130
Glyma11g01140
Glyma11g01150
Glyma11g01160
Glyma11g01170
Glyma11g01180
Glyma11g01190
Glyma11g01200
Glyma11g01210
Glyma11g01220
Glyma11g01230
Glyma11g01240
Glyma11g01250
Glyma11g01260
Glyma11g01270
Glyma11g01280
Glyma11g01290
Glyma11g01300
Glyma11g01310
Glyma11g01320
Glyma11g01330
Glyma11g01340
Glyma11g01350
Glyma11g01360
Glyma11g01370
Glyma11g01380
Glyma11g01390
Glyma11g01400
Glyma11g01410
Glyma11g01420
Glyma11g01430
Glyma11g01440
Glyma11g01450
Glyma11g01460
Glyma11g01470
Glyma11g01480
Glyma11g01490
Glyma11g01500
Glyma11g01510
Glyma11g01520
Glyma11g01530
Glyma11g01540
Glyma11g01550
Glyma11g01570
Glyma11g01580
Glyma11g01590
Glyma11g01600
Glyma11g01610
Glyma11g01620
Glyma11g01640
Glyma11g01650
Glyma11g01660
Glyma11g01670
Glyma11g01680
Glyma11g01690
Glyma11g01700
Glyma11g01710
Glyma11g01720
Glyma11g01730
Glyma11g01740
Glyma11g01750
Glyma11g01760
Glyma11g01770
Glyma11g01780
Glyma11g01790
Glyma11g01800
Glyma11g01810
Glyma11g01820
Glyma11g01830
Glyma11g01840
Glyma11g01850
Glyma11g01860
Glyma11g01880
Glyma11g01890
Glyma11g01900
Glyma11g01920
Glyma11g01930
Glyma11g01940
Glyma11g01960
Glyma11g01970
Glyma11g01980
Glyma11g01990
Glyma11g02000
Glyma11g02010
Glyma11g02020
Glyma11g02030
Glyma11g02040
Glyma11g02050
Glyma11g02060
Glyma11g02070
Glyma11g02080
Glyma11g02090
Glyma11g02100
Glyma11g02110
Glyma11g02120
Glyma11g02130
Glyma11g02140
Glyma11g02150
Glyma11g02160
Glyma11g02170
Glyma11g02180
Glyma11g02190
Glyma11g02200
Glyma11g02210
Glyma11g02220
Glyma11g02230
Glyma11g02240
Glyma11g02250
Glyma11g02260
Glyma11g02270
Glyma11g02280
Glyma11g02290
Glyma11g02300
Glyma11g02310
Glyma11g02320
Glyma11g02330
Glyma11g02340
Glyma11g02350
Glyma11g02370
Glyma11g02380
Glyma11g02390
Glyma11g02400
Glyma11g02410
Glyma11g02420
Glyma11g02430
Glyma11g02440
Glyma11g02450
Glyma11g02460
Glyma11g02470
Glyma11g02480
Glyma11g02490
Glyma11g02500
Glyma11g02510
Glyma11g02520
Glyma11g02530
Glyma11g02540
Glyma11g02550
Glyma11g02560
Glyma11g02580
Glyma11g02590
Glyma11g02600
Glyma11g02610
Glyma11g02620
Glyma11g02630
Glyma11g02640
Glyma11g02650
Glyma11g02660
Glyma11g02670
Glyma11g02680
Glyma11g02690
Glyma11g02700
Glyma11g02710
Glyma11g02720
Glyma11g02730
Glyma11g02740
Glyma11g02750
Glyma11g02760
Glyma11g02770
Glyma11g02780
Glyma11g02790
Glyma11g02800
Glyma11g02810
Glyma11g02830
Glyma11g02850
Glyma11g02860
Glyma11g02870
Glyma11g02880
Glyma11g02890
Glyma11g02900
Glyma11g02910
Glyma11g02920
Glyma11g02930
Glyma11g02940
Glyma11g02950
Glyma11g02960
Glyma11g02970
Glyma11g02980
Glyma11g02990
Glyma11g03000
Glyma11g03010
Glyma11g03020
Glyma11g03030
Glyma11g03060
Glyma11g03070
Glyma11g03080
Glyma11g03090
Glyma11g03100
Glyma11g03110
Glyma11g03120
Glyma11g03130
Glyma11g03140
Glyma11g03150
Glyma11g03160
Glyma11g03170
Glyma11g03180
Glyma11g03190
Glyma11g03200
Glyma11g03210
Glyma11g03220
Glyma11g03230
Glyma11g03240
Glyma11g03250
Glyma11g03270
Glyma11g03280
Glyma11g03300
Glyma11g03310
Glyma11g03320
Glyma11g03330
Glyma11g03340
Glyma11g03350
Glyma11g03360
Glyma11g03370
Glyma11g03380
Glyma11g03390
Glyma11g03400
Glyma11g03410
Glyma11g03420
Glyma11g03430
Glyma11g03450
Glyma11g03460
Glyma11g03470
Glyma11g03480
Glyma11g03490
Glyma11g03500
Glyma11g03510
Glyma11g03520
Glyma11g03530
Glyma11g03550
Glyma11g03560
Glyma11g03570
Glyma11g03580
Glyma11g03590
Glyma11g03600
Glyma11g03610
Glyma11g03620
Glyma11g03630
Glyma11g03640
Glyma11g03650
Glyma11g03660
Glyma11g03670
Glyma11g03680
Glyma11g03690
Glyma11g03700
Glyma11g03710
Glyma11g03720
Glyma11g03730
Glyma11g03750
Glyma11g03760
Glyma11g03770
Glyma11g03780
Glyma11g03790
Glyma11g03800
Glyma11g03810
Glyma11g03820
Glyma11g03830
Glyma11g03840
Glyma11g03850
Glyma11g03860
Glyma11g03870
Glyma11g03880
Glyma11g03890
Glyma11g03900
Glyma11g03910
Glyma11g03930
Glyma11g03950
Glyma11g03960
Glyma11g03970
Glyma11g03980
Glyma11g03990
Glyma11g04000
Glyma11g04020
Glyma11g04030
Glyma11g04040
Glyma11g04050
Glyma11g04060
Glyma11g04070
Glyma11g04080
Glyma11g04090
Glyma11g04100
Glyma11g04110
Glyma11g04120
Glyma11g04130
Glyma11g04140
Glyma11g04150
Glyma11g04170
Glyma11g04180
Glyma11g04190
Glyma11g04200
Glyma11g04210
Glyma11g04240
Glyma11g04250
Glyma11g04260
Glyma11g04280
Glyma11g04290
Glyma11g04300
Glyma11g04310
Glyma11g04320
Glyma11g04330
Glyma11g04340
Glyma11g04350
Glyma11g04360
Glyma11g04370
Glyma11g04380
Glyma11g04390
Glyma11g04400
Glyma11g04410
Glyma11g04420
Glyma11g04430
Glyma11g04440
Glyma11g04450
Glyma11g04460
Glyma11g04470
Glyma11g04480
Glyma11g04490
Glyma11g04500
Glyma11g04520
Glyma11g04530
Glyma11g04540
Glyma11g04550
Glyma11g04560
Glyma11g04570
Glyma11g04580
Glyma11g04590
Glyma11g04600
Glyma11g04610
Glyma11g04620
Glyma11g04630
Glyma11g04640
Glyma11g04650
Glyma11g04660
Glyma11g04670
Glyma11g04680
Glyma11g04690
Glyma11g04700
Glyma11g04710
Glyma11g04720
Glyma11g04740
Glyma11g04750
Glyma11g04760
Glyma11g04770
Glyma11g04780
Glyma11g04790
Glyma11g04800
Glyma11g04810
Glyma11g04820
Glyma11g04830
Glyma11g04840
Glyma11g04860
Glyma11g04870
Glyma11g04880
Glyma11g04890
Glyma11g04900
Glyma11g04910
Glyma11g04920
Glyma11g04930
Glyma11g04940
Glyma11g04950
Glyma11g04960
Glyma11g04970
Glyma11g04980
Glyma11g04990
Glyma11g05000
Glyma11g05010
Glyma11g05020
Glyma11g05030
Glyma11g05040
Glyma11g05050
Glyma11g05060
Glyma11g05070
Glyma11g05080
Glyma11g05090
Glyma11g05100
Glyma11g05110
Glyma11g05130
Glyma11g05140
Glyma11g05150
Glyma11g05160
Glyma11g05170
Glyma11g05180
Glyma11g05190
Glyma11g05200
Glyma11g05210
Glyma11g05220
Glyma11g05230
Glyma11g05250
Glyma11g05260
Glyma11g05270
Glyma11g05280
Glyma11g05290
Glyma11g05300
Glyma11g05310
Glyma11g05320
Glyma11g05330
Glyma11g05340
Glyma11g05350
Glyma11g05360
Glyma11g05370
Glyma11g05380
Glyma11g05390
Glyma11g05400
Glyma11g05410
Glyma11g05420
Glyma11g05430
Glyma11g05440
Glyma11g05450
Glyma11g05460
Glyma11g05470
Glyma11g05480
Glyma11g05490
Glyma11g05500
Glyma11g05510
Glyma11g05520
Glyma11g05530
Glyma11g05540
Glyma11g05550
Glyma11g05560
Glyma11g05580
Glyma11g05590
Glyma11g05600
Glyma11g05610
Glyma11g05620
Glyma11g05630
Glyma11g05640
Glyma11g05650
Glyma11g05660
Glyma11g05670
Glyma11g05680
Glyma11g05690
Glyma11g05700
Glyma11g05710
Glyma11g05720
Glyma11g05730
Glyma11g05740
Glyma11g05750
Glyma11g05760
Glyma11g05770
Glyma11g05780
Glyma11g05790
Glyma11g05800
Glyma11g05810
Glyma11g05820
Glyma11g05830
Glyma11g05840
Glyma11g05880
Glyma11g05900
Glyma11g05920
Glyma11g05930
Glyma11g05940
Glyma11g05950
Glyma11g05960
Glyma11g05970
Glyma11g05980
Glyma11g05990
Glyma11g06000
Glyma11g06010
Glyma11g06020
Glyma11g06030
Glyma11g06040
Glyma11g06050
Glyma11g06070
Glyma11g06080
Glyma11g06090
Glyma11g06110
Glyma11g06120
Glyma11g06130
Glyma11g06140
Glyma11g06150
Glyma11g06160
Glyma11g06170
Glyma11g06180
Glyma11g06190
Glyma11g06200
Glyma11g06210
Glyma11g06220
Glyma11g06230
Glyma11g06240
Glyma11g06250
Glyma11g06260
Glyma11g06270
Glyma11g06280
Glyma11g06290
Glyma11g06300
Glyma11g06320
Glyma11g06330
Glyma11g06340
Glyma11g06350
Glyma11g06360
Glyma11g06370
Glyma11g06380
Glyma11g06390
Glyma11g06400
Glyma11g06410
Glyma11g06420
Glyma11g06430
Glyma11g06440
Glyma11g06450
Glyma11g06460
Glyma11g06470
Glyma11g06480
Glyma11g06490
Glyma11g06500
Glyma11g06510
Glyma11g06520
Glyma11g06530
Glyma11g06540
Glyma11g06550
Glyma11g06560
Glyma11g06570
Glyma11g06590
Glyma11g06600
Glyma11g06610
Glyma11g06620
Glyma11g06630
Glyma11g06640
Glyma11g06650
Glyma11g06660
Glyma11g06690
Glyma11g06700
Glyma11g06720
Glyma11g06730
Glyma11g06740
Glyma11g06750
Glyma11g06770
Glyma11g06780
Glyma11g06790
Glyma11g06800
Glyma11g06810
Glyma11g06820
Glyma11g06830
Glyma11g06840
Glyma11g06870
Glyma11g06880
Glyma11g06890
Glyma11g06900
Glyma11g06910
Glyma11g06920
Glyma11g06940
Glyma11g06950
Glyma11g06960
Glyma11g06970
Glyma11g06980
Glyma11g06990
Glyma11g07000
Glyma11g07010
Glyma11g07020
Glyma11g07030
Glyma11g07040
Glyma11g07050
Glyma11g07060
Glyma11g07070
Glyma11g07080
Glyma11g07090
Glyma11g07100
Glyma11g07120
Glyma11g07130
Glyma11g07140
Glyma11g07150
Glyma11g07160
Glyma11g07170
Glyma11g07180
Glyma11g07190
Glyma11g07200
Glyma11g07210
Glyma11g07220
Glyma11g07230
Glyma11g07240
Glyma11g07250
Glyma11g07260
Glyma11g07270
Glyma11g07280
Glyma11g07290
Glyma11g07300
Glyma11g07320
Glyma11g07330
Glyma11g07340
Glyma11g07350
Glyma11g07360
Glyma11g07370
Glyma11g07380
Glyma11g07390
Glyma11g07400
Glyma11g07410
Glyma11g07420
Glyma11g07430
Glyma11g07440
Glyma11g07450
Glyma11g07460
Glyma11g07470
Glyma11g07480
Glyma11g07490
Glyma11g07500
Glyma11g07510
Glyma11g07520
Glyma11g07530
Glyma11g07540
Glyma11g07550
Glyma11g07560
Glyma11g07570
Glyma11g07580
Glyma11g07590
Glyma11g07610
Glyma11g07620
Glyma11g07630
Glyma11g07640
Glyma11g07650
Glyma11g07660
Glyma11g07670
Glyma11g07680
Glyma11g07690
Glyma11g07700
Glyma11g07710
Glyma11g07720
Glyma11g07730
Glyma11g07740
Glyma11g07750
Glyma11g07760
Glyma11g07770
Glyma11g07780
Glyma11g07790
Glyma11g07800
Glyma11g07810
Glyma11g07820
Glyma11g07830
Glyma11g07840
Glyma11g07850
Glyma11g07860
Glyma11g07870
Glyma11g07880
Glyma11g07890
Glyma11g07900
Glyma11g07910
Glyma11g07920
Glyma11g07930
Glyma11g07940
Glyma11g07950
Glyma11g07960
Glyma11g07970
Glyma11g07980
Glyma11g07990
Glyma11g08000
Glyma11g08010
Glyma11g08020
Glyma11g08030
Glyma11g08050
Glyma11g08060
Glyma11g08070
Glyma11g08080
Glyma11g08100
Glyma11g08110
Glyma11g08120
Glyma11g08130
Glyma11g08140
Glyma11g08160
Glyma11g08180
Glyma11g08190
Glyma11g08210
Glyma11g08230
Glyma11g08240
Glyma11g08250
Glyma11g08260
Glyma11g08270
Glyma11g08280
Glyma11g08290
Glyma11g08300
Glyma11g08310
Glyma11g08320
Glyma11g08330
Glyma11g08340
Glyma11g08350
Glyma11g08360
Glyma11g08370
Glyma11g08380
Glyma11g08390
Glyma11g08420
Glyma11g08430
Glyma11g08440
Glyma11g08450
Glyma11g08460
Glyma11g08470
Glyma11g08480
Glyma11g08500
Glyma11g08510
Glyma11g08520
Glyma11g08530
Glyma11g08540
Glyma11g08550
Glyma11g08560
Glyma11g08570
Glyma11g08590
Glyma11g08600
Glyma11g08610
Glyma11g08620
Glyma11g08630
Glyma11g08640
Glyma11g08650
Glyma11g08660
Glyma11g08680
Glyma11g08690
Glyma11g08700
Glyma11g08710
Glyma11g08720
Glyma11g08730
Glyma11g08740
Glyma11g08750
Glyma11g08760
Glyma11g08770
Glyma11g08780
Glyma11g08800
Glyma11g08810
Glyma11g08830
Glyma11g08850
Glyma11g08860
Glyma11g08890
Glyma11g08910
Glyma11g08920
Glyma11g08930
Glyma11g08940
Glyma11g08950
Glyma11g08960
Glyma11g08970
Glyma11g08980
Glyma11g08990
Glyma11g09000
Glyma11g09010
Glyma11g09020
Glyma11g09030
Glyma11g09040
Glyma11g09050
Glyma11g09060
Glyma11g09070
Glyma11g09080
Glyma11g09090
Glyma11g09100
Glyma11g09110
Glyma11g09120
Glyma11g09130
Glyma11g09140
Glyma11g09150
Glyma11g09160
Glyma11g09170
Glyma11g09180
Glyma11g09190
Glyma11g09200
Glyma11g09220
Glyma11g09230
Glyma11g09240
Glyma11g09250
Glyma11g09260
Glyma11g09270
Glyma11g09280
Glyma11g09290
Glyma11g09300
Glyma11g09310
Glyma11g09330
Glyma11g09350
Glyma11g09360
Glyma11g09370
Glyma11g09380
Glyma11g09390
Glyma11g09400
Glyma11g09410
Glyma11g09420
Glyma11g09430
Glyma11g09450
Glyma11g09460
Glyma11g09470
Glyma11g09480
Glyma11g09490
Glyma11g09500
Glyma11g09510
Glyma11g09520
Glyma11g09530
Glyma11g09540
Glyma11g09550
Glyma11g09560
Glyma11g09570
Glyma11g09580
Glyma11g09590
Glyma11g09600
Glyma11g09610
Glyma11g09620
Glyma11g09630
Glyma11g09640
Glyma11g09650
Glyma11g09660
Glyma11g09670
Glyma11g09690
Glyma11g09700
Glyma11g09710
Glyma11g09720
Glyma11g09730
Glyma11g09740
Glyma11g09750
Glyma11g09760
Glyma11g09770
Glyma11g09780
Glyma11g09790
Glyma11g09800
Glyma11g09810
Glyma11g09820
Glyma11g09830
Glyma11g09840
Glyma11g09850
Glyma11g09860
Glyma11g09870
Glyma11g09880
Glyma11g09890
Glyma11g09900
Glyma11g09910
Glyma11g09920
Glyma11g09930
Glyma11g09940
Glyma11g09950
Glyma11g09960
Glyma11g09970
Glyma11g09980
Glyma11g09990
Glyma11g10000
Glyma11g10010
Glyma11g10020
Glyma11g10030
Glyma11g10040
Glyma11g10050
Glyma11g10070
Glyma11g10080
Glyma11g10090
Glyma11g10100
Glyma11g10110
Glyma11g10120
Glyma11g10130
Glyma11g10140
Glyma11g10150
Glyma11g10170
Glyma11g10180
Glyma11g10190
Glyma11g10200
Glyma11g10210
Glyma11g10220
Glyma11g10230
Glyma11g10240
Glyma11g10260
Glyma11g10280
Glyma11g10290
Glyma11g10300
Glyma11g10310
Glyma11g10320
Glyma11g10330
Glyma11g10340
Glyma11g10350
Glyma11g10370
Glyma11g10390
Glyma11g10400
Glyma11g10410
Glyma11g10430
Glyma11g10440
Glyma11g10450
Glyma11g10460
Glyma11g10470
Glyma11g10480
Glyma11g10490
Glyma11g10500
Glyma11g10520
Glyma11g10530
Glyma11g10540
Glyma11g10550
Glyma11g10560
Glyma11g10570
Glyma11g10580
Glyma11g10600
Glyma11g10610
Glyma11g10620
Glyma11g10630
Glyma11g10640
Glyma11g10650
Glyma11g10660
Glyma11g10670
Glyma11g10680
Glyma11g10690
Glyma11g10700
Glyma11g10710
Glyma11g10720
Glyma11g10730
Glyma11g10760
Glyma11g10770
Glyma11g10790
Glyma11g10800
Glyma11g10810
Glyma11g10820
Glyma11g10830
Glyma11g10840
Glyma11g10860
Glyma11g10870
Glyma11g10880
Glyma11g10890
Glyma11g10900
Glyma11g10910
Glyma11g10920
Glyma11g10930
Glyma11g10950
Glyma11g10960
Glyma11g10970
Glyma11g10980
Glyma11g11000
Glyma11g11010
Glyma11g11020
Glyma11g11030
Glyma11g11040
Glyma11g11050
Glyma11g11060
Glyma11g11070
Glyma11g11080
Glyma11g11090
Glyma11g11100
Glyma11g11110
Glyma11g11120
Glyma11g11130
Glyma11g11140
Glyma11g11150
Glyma11g11170
Glyma11g11190
Glyma11g11200
Glyma11g11210
Glyma11g11220
Glyma11g11230
Glyma11g11240
Glyma11g11250
Glyma11g11260
Glyma11g11270
Glyma11g11280
Glyma11g11290
Glyma11g11300
Glyma11g11310
Glyma11g11320
Glyma11g11330
Glyma11g11340
Glyma11g11350
Glyma11g11370
Glyma11g11380
Glyma11g11390
Glyma11g11400
Glyma11g11410
Glyma11g11430
Glyma11g11440
Glyma11g11450
Glyma11g11460
Glyma11g11470
Glyma11g11490
Glyma11g11500
Glyma11g11510
Glyma11g11520
Glyma11g11530
Glyma11g11540
Glyma11g11550
Glyma11g11560
Glyma11g11570
Glyma11g11580
Glyma11g11590
Glyma11g11600
Glyma11g11610
Glyma11g11620
Glyma11g11630
Glyma11g11640
Glyma11g11650
Glyma11g11660
Glyma11g11670
Glyma11g11680
Glyma11g11690
Glyma11g11700
Glyma11g11710
Glyma11g11720
Glyma11g11730
Glyma11g11740
Glyma11g11750
Glyma11g11760
Glyma11g11780
Glyma11g11790
Glyma11g11800
Glyma11g11810
Glyma11g11820
Glyma11g11830
Glyma11g11840
Glyma11g11850
Glyma11g11860
Glyma11g11870
Glyma11g11880
Glyma11g11890
Glyma11g11900
Glyma11g11910
Glyma11g11920
Glyma11g11930
Glyma11g11940
Glyma11g11950
Glyma11g11960
Glyma11g11970
Glyma11g11980
Glyma11g11990
Glyma11g12000
Glyma11g12040
Glyma11g12050
Glyma11g12060
Glyma11g12070
Glyma11g12080
Glyma11g12090
Glyma11g12100
Glyma11g12110
Glyma11g12120
Glyma11g12130
Glyma11g12140
Glyma11g12150
Glyma11g12160
Glyma11g12170
Glyma11g12180
Glyma11g12190
Glyma11g12200
Glyma11g12210
Glyma11g12220
Glyma11g12230
Glyma11g12240
Glyma11g12250
Glyma11g12260
Glyma11g12270
Glyma11g12280
Glyma11g12290
Glyma11g12300
Glyma11g12310
Glyma11g12320
Glyma11g12330
Glyma11g12340
Glyma11g12350
Glyma11g12370
Glyma11g12410
Glyma11g12420
Glyma11g12430
Glyma11g12440
Glyma11g12450
Glyma11g12460
Glyma11g12480
Glyma11g12490
Glyma11g12510
Glyma11g12520
Glyma11g12530
Glyma11g12540
Glyma11g12550
Glyma11g12560
Glyma11g12570
Glyma11g12580
Glyma11g12600
Glyma11g12610
Glyma11g12620
Glyma11g12630
Glyma11g12640
Glyma11g12650
Glyma11g12670
Glyma11g12690
Glyma11g12700
Glyma11g12720
Glyma11g12740
Glyma11g12750
Glyma11g12770
Glyma11g12790
Glyma11g12800
Glyma11g12810
Glyma11g12820
Glyma11g12830
Glyma11g12850
Glyma11g12860
Glyma11g12870
Glyma11g12890
Glyma11g12900
Glyma11g12910
Glyma11g12920
Glyma11g12930
Glyma11g12940
Glyma11g12950
Glyma11g12960
Glyma11g12980
Glyma11g12990
Glyma11g13000
Glyma11g13010
Glyma11g13020
Glyma11g13030
Glyma11g13040
Glyma11g13050
Glyma11g13060
Glyma11g13070
Glyma11g13080
Glyma11g13100
Glyma11g13110
Glyma11g13120
Glyma11g13130
Glyma11g13140
Glyma11g13150
Glyma11g13160
Glyma11g13170
Glyma11g13180
Glyma11g13190
Glyma11g13200
Glyma11g13210
Glyma11g13220
Glyma11g13230
Glyma11g13240
Glyma11g13250
Glyma11g13270
Glyma11g13290
Glyma11g13300
Glyma11g13320
Glyma11g13330
Glyma11g13340
Glyma11g13350
Glyma11g13360
Glyma11g13370
Glyma11g13380
Glyma11g13390
Glyma11g13400
Glyma11g13420
Glyma11g13430
Glyma11g13450
Glyma11g13460
Glyma11g13470
Glyma11g13480
Glyma11g13490
Glyma11g13500
Glyma11g13510
Glyma11g13520
Glyma11g13550
Glyma11g13570
Glyma11g13580
Glyma11g13590
Glyma11g13600
Glyma11g13610
Glyma11g13620
Glyma11g13630
Glyma11g13640
Glyma11g13650
Glyma11g13660
Glyma11g13670
Glyma11g13680
Glyma11g13690
Glyma11g13700
Glyma11g13710
Glyma11g13720
Glyma11g13730
Glyma11g13740
Glyma11g13750
Glyma11g13760
Glyma11g13770
Glyma11g13780
Glyma11g13800
Glyma11g13810
Glyma11g13820
Glyma11g13840
Glyma11g13850
Glyma11g13860
Glyma11g13870
Glyma11g13880
Glyma11g13890
Glyma11g13900
Glyma11g13910
Glyma11g13920
Glyma11g13930
Glyma11g13940
Glyma11g13950
Glyma11g13960
Glyma11g13970
Glyma11g13980
Glyma11g13990
Glyma11g14000
Glyma11g14020
Glyma11g14030
Glyma11g14040
Glyma11g14050
Glyma11g14060
Glyma11g14070
Glyma11g14080
Glyma11g14090
Glyma11g14100
Glyma11g14110
Glyma11g14120
Glyma11g14130
Glyma11g14140
Glyma11g14150
Glyma11g14160
Glyma11g14170
Glyma11g14180
Glyma11g14190
Glyma11g14200
Glyma11g14210
Glyma11g14220
Glyma11g14230
Glyma11g14240
Glyma11g14250
Glyma11g14260
Glyma11g14270
Glyma11g14280
Glyma11g14290
Glyma11g14300
Glyma11g14310
Glyma11g14320
Glyma11g14330
Glyma11g14340
Glyma11g14350
Glyma11g14360
Glyma11g14370
Glyma11g14390
Glyma11g14400
Glyma11g14410
Glyma11g14420
Glyma11g14430
Glyma11g14450
Glyma11g14460
Glyma11g14470
Glyma11g14480
Glyma11g14490
Glyma11g14500
Glyma11g14510
Glyma11g14520
Glyma11g14530
Glyma11g14550
Glyma11g14580
Glyma11g14590
Glyma11g14600
Glyma11g14640
Glyma11g14650
Glyma11g14670
Glyma11g14680
Glyma11g14690
Glyma11g14700
Glyma11g14710
Glyma11g14720
Glyma11g14730
Glyma11g14740
Glyma11g14750
Glyma11g14760
Glyma11g14770
Glyma11g14780
Glyma11g14790
Glyma11g14800
Glyma11g14810
Glyma11g14820
Glyma11g14830
Glyma11g14840
Glyma11g14850
Glyma11g14860
Glyma11g14870
Glyma11g14880
Glyma11g14890
Glyma11g14900
Glyma11g14910
Glyma11g14920
Glyma11g14930
Glyma11g14940
Glyma11g14950
Glyma11g14960
Glyma11g14970
Glyma11g14980
Glyma11g14990
Glyma11g15000
Glyma11g15010
Glyma11g15020
Glyma11g15030
Glyma11g15040
Glyma11g15050
Glyma11g15060
Glyma11g15070
Glyma11g15080
Glyma11g15090
Glyma11g15100
Glyma11g15120
Glyma11g15130
Glyma11g15140
Glyma11g15150
Glyma11g15160
Glyma11g15170
Glyma11g15180
Glyma11g15190
Glyma11g15200
Glyma11g15210
Glyma11g15220
Glyma11g15230
Glyma11g15250
Glyma11g15260
Glyma11g15280
Glyma11g15290
Glyma11g15300
Glyma11g15360
Glyma11g15370
Glyma11g15380
Glyma11g15390
Glyma11g15400
Glyma11g15420
Glyma11g15430
Glyma11g15440
Glyma11g15450
Glyma11g15460
Glyma11g15470
Glyma11g15480
Glyma11g15490
Glyma11g15510
Glyma11g15520
Glyma11g15530
Glyma11g15540
Glyma11g15550
Glyma11g15560
Glyma11g15570
Glyma11g15580
Glyma11g15590
Glyma11g15600
Glyma11g15610
Glyma11g15620
Glyma11g15650
Glyma11g15660
Glyma11g15670
Glyma11g15680
Glyma11g15690
Glyma11g15700
Glyma11g15710
Glyma11g15720
Glyma11g15730
Glyma11g15750
Glyma11g15760
Glyma11g15780
Glyma11g15790
Glyma11g15800
Glyma11g15810
Glyma11g15820
Glyma11g15830
Glyma11g15840
Glyma11g15850
Glyma11g15860
Glyma11g15870
Glyma11g15880
Glyma11g15890
Glyma11g15900
Glyma11g15910
Glyma11g15920
Glyma11g15930
Glyma11g15940
Glyma11g15950
Glyma11g15980
Glyma11g15990
Glyma11g16000
Glyma11g16010
Glyma11g16030
Glyma11g16040
Glyma11g16050
Glyma11g16060
Glyma11g16070
Glyma11g16080
Glyma11g16090
Glyma11g16110
Glyma11g16120
Glyma11g16190
Glyma11g16210
Glyma11g16220
Glyma11g16250
Glyma11g16260
Glyma11g16270
Glyma11g16290
Glyma11g16310
Glyma11g16320
Glyma11g16370
Glyma11g16380
Glyma11g16390
Glyma11g16410
Glyma11g16430
Glyma11g16460
Glyma11g16490
Glyma11g16500
Glyma11g16700
Glyma11g16780
Glyma11g16990
Glyma11g17000
Glyma11g17030
Glyma11g17040
Glyma11g17100
Glyma11g17110
Glyma11g17120
Glyma11g17150
Glyma11g17160
Glyma11g17170
Glyma11g17240
Glyma11g17250
Glyma11g17460
Glyma11g17490
Glyma11g17520
Glyma11g17530
Glyma11g17760
Glyma11g17770
Glyma11g17780
Glyma11g17790
Glyma11g17800
Glyma11g17840
Glyma11g17870
Glyma11g17880
Glyma11g17900
Glyma11g17920
Glyma11g17930
Glyma11g17940
Glyma11g17950
Glyma11g17960
Glyma11g17980
Glyma11g17990
Glyma11g18000
Glyma11g18010
Glyma11g18020
Glyma11g18030
Glyma11g18040
Glyma11g18050
Glyma11g18060
Glyma11g18070
Glyma11g18080
Glyma11g18090
Glyma11g18140
Glyma11g18150
Glyma11g18160
Glyma11g18180
Glyma11g18190
Glyma11g18220
Glyma11g18240
Glyma11g18270
Glyma11g18280
Glyma11g18290
Glyma11g18300
Glyma11g18310
Glyma11g18320
Glyma11g18330
Glyma11g18340
Glyma11g18350
Glyma11g18360
Glyma11g18370
Glyma11g18390
Glyma11g18400
Glyma11g18410
Glyma11g18420
Glyma11g18450
Glyma11g18460
Glyma11g18470
Glyma11g18480
Glyma11g18520
Glyma11g18540
Glyma11g18560
Glyma11g18570
Glyma11g18620
Glyma11g18630
Glyma11g18640
Glyma11g18680
Glyma11g18700
Glyma11g18710
Glyma11g18720
Glyma11g18750
Glyma11g18760
Glyma11g18770
Glyma11g18790
Glyma11g18810
Glyma11g18830
Glyma11g18850
Glyma11g18870
Glyma11g18880
Glyma11g18890
Glyma11g18900
Glyma11g18920
Glyma11g18930
Glyma11g18940
Glyma11g18960
Glyma11g18970
Glyma11g18980
Glyma11g18990
Glyma11g19000
Glyma11g19010
Glyma11g19020
Glyma11g19030
Glyma11g19040
Glyma11g19050
Glyma11g19060
Glyma11g19070
Glyma11g19080
Glyma11g19090
Glyma11g19100
Glyma11g19110
Glyma11g19120
Glyma11g19130
Glyma11g19140
Glyma11g19150
Glyma11g19160
Glyma11g19170
Glyma11g19180
Glyma11g19190
Glyma11g19200
Glyma11g19220
Glyma11g19240
Glyma11g19250
Glyma11g19260
Glyma11g19270
Glyma11g19280
Glyma11g19290
Glyma11g19300
Glyma11g19310
Glyma11g19330
Glyma11g19350
Glyma11g19360
Glyma11g19370
Glyma11g19380
Glyma11g19390
Glyma11g19400
Glyma11g19410
Glyma11g19420
Glyma11g19430
Glyma11g19440
Glyma11g19450
Glyma11g19460
Glyma11g19480
Glyma11g19490
Glyma11g19500
Glyma11g19510
Glyma11g19520
Glyma11g19530
Glyma11g19540
Glyma11g19550
Glyma11g19560
Glyma11g19570
Glyma11g19580
Glyma11g19590
Glyma11g19600
Glyma11g19610
Glyma11g19640
Glyma11g19650
Glyma11g19660
Glyma11g19670
Glyma11g19680
Glyma11g19700
Glyma11g19710
Glyma11g19720
Glyma11g19740
Glyma11g19750
Glyma11g19760
Glyma11g19780
Glyma11g19790
Glyma11g19800
Glyma11g19820
Glyma11g19830
Glyma11g19840
Glyma11g19850
Glyma11g19860
Glyma11g19870
Glyma11g19880
Glyma11g19890
Glyma11g19900
Glyma11g19910
Glyma11g19920
Glyma11g19930
Glyma11g19950
Glyma11g19960
Glyma11g19970
Glyma11g19980
Glyma11g20000
Glyma11g20010
Glyma11g20020
Glyma11g20030
Glyma11g20040
Glyma11g20050
Glyma11g20060
Glyma11g20070
Glyma11g20080
Glyma11g20090
Glyma11g20100
Glyma11g20130
Glyma11g20160
Glyma11g20180
Glyma11g20220
Glyma11g20230
Glyma11g20240
Glyma11g20250
Glyma11g20270
Glyma11g20280
Glyma11g20300
Glyma11g20310
Glyma11g20330
Glyma11g20340
Glyma11g20350
Glyma11g20370
Glyma11g20390
Glyma11g20400
Glyma11g20420
Glyma11g20450
Glyma11g20460
Glyma11g20470
Glyma11g20480
Glyma11g20490
Glyma11g20500
Glyma11g20510
Glyma11g20520
Glyma11g20530
Glyma11g20540
Glyma11g20550
Glyma11g20560
Glyma11g20570
Glyma11g20580
Glyma11g20600
Glyma11g20610
Glyma11g20620
Glyma11g20630
Glyma11g20640
Glyma11g20650
Glyma11g20660
Glyma11g20680
Glyma11g20690
Glyma11g20700
Glyma11g20710
Glyma11g20720
Glyma11g20730
Glyma11g20740
Glyma11g20760
Glyma11g20770
Glyma11g20780
Glyma11g20790
Glyma11g20800
Glyma11g20810
Glyma11g20820
Glyma11g20830
Glyma11g20840
Glyma11g20860
Glyma11g20880
Glyma11g20890
Glyma11g20910
Glyma11g20920
Glyma11g20930
Glyma11g20940
Glyma11g20970
Glyma11g20980
Glyma11g21010
Glyma11g21020
Glyma11g21070
Glyma11g21080
Glyma11g21090
Glyma11g21100
Glyma11g21110
Glyma11g21120
Glyma11g21130
Glyma11g21140
Glyma11g21150
Glyma11g21160
Glyma11g21170
Glyma11g21180
Glyma11g21190
Glyma11g21200
Glyma11g21210
Glyma11g21250
Glyma11g21260
Glyma11g21270
Glyma11g21290
Glyma11g21310
Glyma11g21330
Glyma11g21340
Glyma11g21350
Glyma11g21370
Glyma11g21380
Glyma11g21390
Glyma11g21400
Glyma11g21420
Glyma11g21430
Glyma11g21440
Glyma11g21450
Glyma11g21460
Glyma11g21470
Glyma11g21480
Glyma11g21490
Glyma11g21500
Glyma11g21510
Glyma11g21530
Glyma11g21540
Glyma11g21550
Glyma11g21560
Glyma11g21570
Glyma11g21580
Glyma11g21600
Glyma11g21610
Glyma11g21620
Glyma11g21640
Glyma11g21650
Glyma11g21660
Glyma11g21670
Glyma11g21700
Glyma11g21710
Glyma11g21720
Glyma11g21730
Glyma11g21740
Glyma11g21780
Glyma11g22020
Glyma11g22060
Glyma11g22090
Glyma11g22530
Glyma11g22940
Glyma11g22960
Glyma11g22970
Glyma11g23370
Glyma11g23380
Glyma11g23390
Glyma11g23610
Glyma11g23890
Glyma11g23920
Glyma11g24410
Glyma11g24620
Glyma11g25250
Glyma11g25260
Glyma11g25270
Glyma11g25480
Glyma11g25540
Glyma11g25570
Glyma11g25630
Glyma11g25640
Glyma11g25650
Glyma11g25660
Glyma11g25670
Glyma11g25680
Glyma11g25780
Glyma11g25790
Glyma11g25800
Glyma11g25810
Glyma11g25860
Glyma11g25870
Glyma11g25900
Glyma11g25910
Glyma11g25950
Glyma11g25960
Glyma11g25990
Glyma11g26000
Glyma11g26060
Glyma11g26090
Glyma11g26180
Glyma11g26200
Glyma11g26210
Glyma11g26240
Glyma11g26250
Glyma11g26260
Glyma11g26270
Glyma11g26470
Glyma11g26490
Glyma11g26500
Glyma11g26510
Glyma11g26740
Glyma11g26750
Glyma11g26970
Glyma11g26980
Glyma11g26990
Glyma11g27000
Glyma11g27030
Glyma11g27050
Glyma11g27060
Glyma11g27070
Glyma11g27120
Glyma11g27130
Glyma11g27140
Glyma11g27150
Glyma11g27190
Glyma11g27270
Glyma11g27280
Glyma11g27290
Glyma11g27300
Glyma11g27310
Glyma11g27320
Glyma11g27330
Glyma11g27340
Glyma11g27360
Glyma11g27370
Glyma11g27380
Glyma11g27400
Glyma11g27410
Glyma11g27430
Glyma11g27470
Glyma11g27480
Glyma11g27490
Glyma11g27510
Glyma11g27520
Glyma11g27560
Glyma11g27610
Glyma11g27640
Glyma11g27650
Glyma11g27680
Glyma11g27720
Glyma11g27730
Glyma11g27750
Glyma11g27790
Glyma11g27820
Glyma11g27830
Glyma11g27840
Glyma11g27870
Glyma11g27880
Glyma11g27900
Glyma11g27920
Glyma11g28130
Glyma11g28160
Glyma11g28190
Glyma11g28420
Glyma11g28990
Glyma11g29000
Glyma11g29010
Glyma11g29050
Glyma11g29080
Glyma11g29280
Glyma11g29290
Glyma11g29300
Glyma11g29310
Glyma11g29320
Glyma11g29340
Glyma11g29350
Glyma11g29360
Glyma11g29410
Glyma11g29420
Glyma11g29430
Glyma11g29440
Glyma11g29450
Glyma11g29460
Glyma11g29480
Glyma11g29490
Glyma11g29520
Glyma11g29530
Glyma11g29540
Glyma11g29550
Glyma11g29590
Glyma11g29610
Glyma11g29620
Glyma11g29630
Glyma11g29640
Glyma11g29650
Glyma11g29670
Glyma11g29690
Glyma11g29710
Glyma11g29720
Glyma11g29740
Glyma11g29750
Glyma11g29760
Glyma11g29800
Glyma11g29810
Glyma11g29830
Glyma11g29850
Glyma11g29890
Glyma11g29920
Glyma11g29940
Glyma11g30010
Glyma11g30020
Glyma11g30030
Glyma11g30040
Glyma11g30050
Glyma11g30060
Glyma11g30070
Glyma11g30080
Glyma11g30090
Glyma11g30100
Glyma11g30110
Glyma11g30140
Glyma11g30150
Glyma11g30170
Glyma11g30180
Glyma11g30440
Glyma11g30450
Glyma11g30470
Glyma11g30480
Glyma11g30640
Glyma11g30660
Glyma11g30700
Glyma11g30710
Glyma11g30730
Glyma11g30740
Glyma11g30940
Glyma11g30950
Glyma11g31070
Glyma11g31120
Glyma11g31180
Glyma11g31270
Glyma11g31280
Glyma11g31310
Glyma11g31330
Glyma11g31340
Glyma11g31380
Glyma11g31400
Glyma11g31410
Glyma11g31430
Glyma11g31440
Glyma11g31450
Glyma11g31470
Glyma11g31480
Glyma11g31490
Glyma11g31500
Glyma11g31510
Glyma11g31530
Glyma11g31550
Glyma11g31560
Glyma11g31580
Glyma11g31610
Glyma11g31620
Glyma11g31630
Glyma11g31660
Glyma11g31670
Glyma11g31680
Glyma11g31690
Glyma11g31700
Glyma11g31710
Glyma11g31730
Glyma11g31740
Glyma11g31750
Glyma11g31770
Glyma11g31780
Glyma11g31790
Glyma11g31800
Glyma11g31810
Glyma11g31820
Glyma11g31830
Glyma11g31840
Glyma11g31850
Glyma11g31870
Glyma11g31880
Glyma11g31890
Glyma11g31900
Glyma11g31910
Glyma11g31920
Glyma11g31930
Glyma11g31940
Glyma11g31950
Glyma11g31990
Glyma11g32050
Glyma11g32070
Glyma11g32080
Glyma11g32090
Glyma11g32130
Glyma11g32180
Glyma11g32190
Glyma11g32200
Glyma11g32230
Glyma11g32250
Glyma11g32270
Glyma11g32300
Glyma11g32310
Glyma11g32360
Glyma11g32390
Glyma11g32410
Glyma11g32500
Glyma11g32520
Glyma11g32540
Glyma11g32590
Glyma11g32600
Glyma11g32610
Glyma11g32880
Glyma11g32900
Glyma11g32910
Glyma11g32920
Glyma11g32930
Glyma11g32940
Glyma11g32970
Glyma11g33000
Glyma11g33010
Glyma11g33020
Glyma11g33030
Glyma11g33040
Glyma11g33050
Glyma11g33090
Glyma11g33100
Glyma11g33110
Glyma11g33130
Glyma11g33140
Glyma11g33150
Glyma11g33160
Glyma11g33170
Glyma11g33180
Glyma11g33190
Glyma11g33200
Glyma11g33210
Glyma11g33220
Glyma11g33240
Glyma11g33260
Glyma11g33280
Glyma11g33290
Glyma11g33300
Glyma11g33310
Glyma11g33320
Glyma11g33330
Glyma11g33340
Glyma11g33350
Glyma11g33360
Glyma11g33370
Glyma11g33380
Glyma11g33390
Glyma11g33400
Glyma11g33410
Glyma11g33420
Glyma11g33430
Glyma11g33440
Glyma11g33450
Glyma11g33460
Glyma11g33470
Glyma11g33480
Glyma11g33500
Glyma11g33520
Glyma11g33540
Glyma11g33550
Glyma11g33560
Glyma11g33580
Glyma11g33590
Glyma11g33620
Glyma11g33650
Glyma11g33660
Glyma11g33670
Glyma11g33690
Glyma11g33700
Glyma11g33710
Glyma11g33720
Glyma11g33740
Glyma11g33750
Glyma11g33760
Glyma11g33780
Glyma11g33790
Glyma11g33800
Glyma11g33810
Glyma11g33820
Glyma11g33830
Glyma11g33840
Glyma11g33870
Glyma11g33880
Glyma11g33890
Glyma11g33900
Glyma11g33940
Glyma11g33950
Glyma11g33960
Glyma11g33970
Glyma11g33980
Glyma11g33990
Glyma11g34000
Glyma11g34010
Glyma11g34020
Glyma11g34030
Glyma11g34040
Glyma11g34050
Glyma11g34060
Glyma11g34070
Glyma11g34100
Glyma11g34120
Glyma11g34130
Glyma11g34150
Glyma11g34160
Glyma11g34170
Glyma11g34190
Glyma11g34210
Glyma11g34220
Glyma11g34230
Glyma11g34240
Glyma11g34250
Glyma11g34260
Glyma11g34270
Glyma11g34300
Glyma11g34310
Glyma11g34320
Glyma11g34340
Glyma11g34350
Glyma11g34360
Glyma11g34370
Glyma11g34380
Glyma11g34390
Glyma11g34400
Glyma11g34410
Glyma11g34420
Glyma11g34430
Glyma11g34440
Glyma11g34460
Glyma11g34470
Glyma11g34490
Glyma11g34530
Glyma11g34540
Glyma11g34550
Glyma11g34560
Glyma11g34580
Glyma11g34590
Glyma11g34600
Glyma11g34610
Glyma11g34620
Glyma11g34630
Glyma11g34650
Glyma11g34680
Glyma11g34690
Glyma11g34700
Glyma11g34710
Glyma11g34720
Glyma11g34730
Glyma11g34740
Glyma11g34750
Glyma11g34770
Glyma11g34780
Glyma11g34790
Glyma11g34800
Glyma11g34810
Glyma11g34820
Glyma11g34830
Glyma11g34840
Glyma11g34860
Glyma11g34870
Glyma11g34890
Glyma11g34900
Glyma11g34910
Glyma11g34920
Glyma11g34930
Glyma11g34940
Glyma11g34950
Glyma11g34960
Glyma11g34970
Glyma11g34980
Glyma11g34990
Glyma11g35000
Glyma11g35020
Glyma11g35030
Glyma11g35040
Glyma11g35050
Glyma11g35070
Glyma11g35080
Glyma11g35090
Glyma11g35100
Glyma11g35110
Glyma11g35120
Glyma11g35130
Glyma11g35150
Glyma11g35160
Glyma11g35170
Glyma11g35190
Glyma11g35200
Glyma11g35210
Glyma11g35240
Glyma11g35250
Glyma11g35260
Glyma11g35270
Glyma11g35280
Glyma11g35290
Glyma11g35300
Glyma11g35310
Glyma11g35320
Glyma11g35330
Glyma11g35340
Glyma11g35350
Glyma11g35380
Glyma11g35390
Glyma11g35410
Glyma11g35420
Glyma11g35430
Glyma11g35440
Glyma11g35450
Glyma11g35460
Glyma11g35470
Glyma11g35480
Glyma11g35490
Glyma11g35500
Glyma11g35510
Glyma11g35520
Glyma11g35540
Glyma11g35550
Glyma11g35560
Glyma11g35570
Glyma11g35580
Glyma11g35590
Glyma11g35600
Glyma11g35610
Glyma11g35630
Glyma11g35640
Glyma11g35650
Glyma11g35660
Glyma11g35670
Glyma11g35690
Glyma11g35700
Glyma11g35710
Glyma11g35720
Glyma11g35740
Glyma11g35750
Glyma11g35760
Glyma11g35770
Glyma11g35780
Glyma11g35790
Glyma11g35800
Glyma11g35810
Glyma11g35820
Glyma11g35830
Glyma11g35840
Glyma11g35850
Glyma11g35860
Glyma11g35870
Glyma11g35880
Glyma11g35890
Glyma11g35900
Glyma11g35910
Glyma11g35920
Glyma11g35930
Glyma11g35940
Glyma11g35950
Glyma11g35960
Glyma11g35970
Glyma11g35990
Glyma11g36000
Glyma11g36010
Glyma11g36020
Glyma11g36030
Glyma11g36040
Glyma11g36050
Glyma11g36070
Glyma11g36080
Glyma11g36090
Glyma11g36100
Glyma11g36110
Glyma11g36120
Glyma11g36130
Glyma11g36140
Glyma11g36150
Glyma11g36160
Glyma11g36170
Glyma11g36180
Glyma11g36190
Glyma11g36200
Glyma11g36210
Glyma11g36220
Glyma11g36230
Glyma11g36240
Glyma11g36300
Glyma11g36400
Glyma11g36410
Glyma11g36430
Glyma11g36440
Glyma11g36460
Glyma11g36470
Glyma11g36480
Glyma11g36490
Glyma11g36500
Glyma11g36510
Glyma11g36520
Glyma11g36540
Glyma11g36550
Glyma11g36560
Glyma11g36570
Glyma11g36580
Glyma11g36590
Glyma11g36600
Glyma11g36610
Glyma11g36620
Glyma11g36630
Glyma11g36640
Glyma11g36650
Glyma11g36660
Glyma11g36670
Glyma11g36680
Glyma11g36690
Glyma11g36700
Glyma11g36730
Glyma11g36740
Glyma11g36750
Glyma11g36760
Glyma11g36770
Glyma11g36780
Glyma11g36790
Glyma11g36800
Glyma11g36810
Glyma11g36820
Glyma11g36830
Glyma11g36840
Glyma11g36850
Glyma11g36860
Glyma11g36870
Glyma11g36880
Glyma11g36890
Glyma11g36900
Glyma11g36910
Glyma11g36920
Glyma11g36930
Glyma11g36940
Glyma11g36950
Glyma11g36960
Glyma11g36970
Glyma11g36980
Glyma11g36990
Glyma11g37000
Glyma11g37010
Glyma11g37020
Glyma11g37030
Glyma11g37040
Glyma11g37050
Glyma11g37070
Glyma11g37080
Glyma11g37090
Glyma11g37100
Glyma11g37110
Glyma11g37120
Glyma11g37130
Glyma11g37140
Glyma11g37150
Glyma11g37160
Glyma11g37170
Glyma11g37180
Glyma11g37190
Glyma11g37200
Glyma11g37210
Glyma11g37220
Glyma11g37230
Glyma11g37250
Glyma11g37260
Glyma11g37270
Glyma11g37280
Glyma11g37290
Glyma11g37300
Glyma11g37310
Glyma11g37320
Glyma11g37330
Glyma11g37340
Glyma11g37350
Glyma11g37360
Glyma11g37370
Glyma11g37380
Glyma11g37390
Glyma11g37400
Glyma11g37410
Glyma11g37420
Glyma11g37430
Glyma11g37440
Glyma11g37450
Glyma11g37460
Glyma11g37470
Glyma11g37480
Glyma11g37490
Glyma11g37500
Glyma11g37510
Glyma11g37520
Glyma11g37530
Glyma11g37540
Glyma11g37550
Glyma11g37560
Glyma11g37570
Glyma11g37580
Glyma11g37590
Glyma11g37600
Glyma11g37610
Glyma11g37620
Glyma11g37630
Glyma11g37650
Glyma11g37660
Glyma11g37670
Glyma11g37680
Glyma11g37690
Glyma11g37700
Glyma11g37710
Glyma11g37720
Glyma11g37730
Glyma11g37740
Glyma11g37750
Glyma11g37760
Glyma11g37770
Glyma11g37780
Glyma11g37790
Glyma11g37800
Glyma11g37810
Glyma11g37820
Glyma11g37840
Glyma11g37850
Glyma11g37860
Glyma11g37870
Glyma11g37880
Glyma11g37890
Glyma11g37900
Glyma11g37910
Glyma11g37920
Glyma11g37930
Glyma11g37940
Glyma11g37950
Glyma11g37960
Glyma11g37970
Glyma11g37980
Glyma11g37990
Glyma11g38000
Glyma11g38010
Glyma11g38020
Glyma11g38030
Glyma11g38040
Glyma11g38060
Glyma11g38080
Glyma11g38090
Glyma11g38100
Glyma11g38110
Glyma11g38130
Glyma11g38140
Glyma11g38150
Glyma11g38160
Glyma11g38170
Glyma11g38180
Glyma11g38190
Glyma11g38210
Glyma11g38220
Glyma11g38230
Glyma1219s00200
Glyma1219s00210
Glyma1235s00200
Glyma1246s00200
Glyma1246s00210
Glyma1280s00200
Glyma12g00200
Glyma12g00210
Glyma12g00220
Glyma12g00230
Glyma12g00260
Glyma12g00270
Glyma12g00280
Glyma12g00290
Glyma12g00300
Glyma12g00310
Glyma12g00320
Glyma12g00330
Glyma12g00340
Glyma12g00350
Glyma12g00360
Glyma12g00370
Glyma12g00380
Glyma12g00390
Glyma12g00400
Glyma12g00410
Glyma12g00420
Glyma12g00430
Glyma12g00440
Glyma12g00450
Glyma12g00460
Glyma12g00470
Glyma12g00480
Glyma12g00490
Glyma12g00500
Glyma12g00510
Glyma12g00520
Glyma12g00530
Glyma12g00540
Glyma12g00560
Glyma12g00570
Glyma12g00580
Glyma12g00590
Glyma12g00600
Glyma12g00610
Glyma12g00640
Glyma12g00650
Glyma12g00660
Glyma12g00670
Glyma12g00680
Glyma12g00690
Glyma12g00700
Glyma12g00720
Glyma12g00730
Glyma12g00740
Glyma12g00750
Glyma12g00760
Glyma12g00770
Glyma12g00780
Glyma12g00790
Glyma12g00800
Glyma12g00810
Glyma12g00820
Glyma12g00830
Glyma12g00850
Glyma12g00860
Glyma12g00870
Glyma12g00880
Glyma12g00890
Glyma12g00900
Glyma12g00910
Glyma12g00920
Glyma12g00930
Glyma12g00940
Glyma12g00960
Glyma12g00970
Glyma12g00980
Glyma12g00990
Glyma12g01000
Glyma12g01010
Glyma12g01020
Glyma12g01030
Glyma12g01040
Glyma12g01050
Glyma12g01060
Glyma12g01070
Glyma12g01080
Glyma12g01090
Glyma12g01100
Glyma12g01110
Glyma12g01120
Glyma12g01130
Glyma12g01140
Glyma12g01150
Glyma12g01160
Glyma12g01170
Glyma12g01180
Glyma12g01190
Glyma12g01200
Glyma12g01210
Glyma12g01220
Glyma12g01230
Glyma12g01240
Glyma12g01250
Glyma12g01260
Glyma12g01270
Glyma12g01280
Glyma12g01290
Glyma12g01310
Glyma12g01320
Glyma12g01330
Glyma12g01340
Glyma12g01350
Glyma12g01360
Glyma12g01380
Glyma12g01390
Glyma12g01400
Glyma12g01410
Glyma12g01420
Glyma12g01430
Glyma12g01440
Glyma12g01450
Glyma12g01460
Glyma12g01480
Glyma12g01500
Glyma12g01520
Glyma12g01530
Glyma12g01540
Glyma12g01550
Glyma12g01560
Glyma12g01570
Glyma12g01580
Glyma12g01590
Glyma12g01600
Glyma12g01610
Glyma12g01620
Glyma12g01630
Glyma12g01650
Glyma12g01660
Glyma12g01670
Glyma12g01680
Glyma12g01690
Glyma12g01700
Glyma12g01710
Glyma12g01720
Glyma12g01730
Glyma12g01740
Glyma12g01750
Glyma12g01770
Glyma12g01780
Glyma12g01790
Glyma12g01800
Glyma12g01810
Glyma12g01820
Glyma12g01830
Glyma12g01840
Glyma12g01850
Glyma12g01860
Glyma12g01870
Glyma12g01880
Glyma12g01890
Glyma12g01900
Glyma12g01910
Glyma12g01920
Glyma12g01930
Glyma12g01940
Glyma12g01950
Glyma12g01960
Glyma12g01970
Glyma12g01980
Glyma12g01990
Glyma12g02000
Glyma12g02010
Glyma12g02020
Glyma12g02030
Glyma12g02040
Glyma12g02050
Glyma12g02060
Glyma12g02070
Glyma12g02080
Glyma12g02090
Glyma12g02110
Glyma12g02130
Glyma12g02140
Glyma12g02150
Glyma12g02160
Glyma12g02170
Glyma12g02180
Glyma12g02200
Glyma12g02210
Glyma12g02220
Glyma12g02230
Glyma12g02240
Glyma12g02250
Glyma12g02260
Glyma12g02270
Glyma12g02280
Glyma12g02290
Glyma12g02300
Glyma12g02310
Glyma12g02320
Glyma12g02330
Glyma12g02340
Glyma12g02350
Glyma12g02360
Glyma12g02370
Glyma12g02380
Glyma12g02400
Glyma12g02410
Glyma12g02420
Glyma12g02430
Glyma12g02440
Glyma12g02450
Glyma12g02460
Glyma12g02470
Glyma12g02490
Glyma12g02500
Glyma12g02510
Glyma12g02520
Glyma12g02530
Glyma12g02540
Glyma12g02550
Glyma12g02580
Glyma12g02590
Glyma12g02610
Glyma12g02620
Glyma12g02630
Glyma12g02640
Glyma12g02680
Glyma12g02690
Glyma12g02710
Glyma12g02720
Glyma12g02730
Glyma12g02740
Glyma12g02750
Glyma12g02760
Glyma12g02770
Glyma12g02780
Glyma12g02790
Glyma12g02800
Glyma12g02810
Glyma12g02820
Glyma12g02840
Glyma12g02850
Glyma12g02860
Glyma12g02870
Glyma12g02880
Glyma12g02890
Glyma12g02900
Glyma12g02910
Glyma12g02920
Glyma12g02960
Glyma12g02970
Glyma12g02980
Glyma12g02990
Glyma12g03000
Glyma12g03010
Glyma12g03020
Glyma12g03030
Glyma12g03040
Glyma12g03050
Glyma12g03060
Glyma12g03070
Glyma12g03080
Glyma12g03090
Glyma12g03120
Glyma12g03130
Glyma12g03140
Glyma12g03160
Glyma12g03170
Glyma12g03180
Glyma12g03200
Glyma12g03210
Glyma12g03220
Glyma12g03230
Glyma12g03240
Glyma12g03250
Glyma12g03260
Glyma12g03270
Glyma12g03280
Glyma12g03290
Glyma12g03300
Glyma12g03320
Glyma12g03340
Glyma12g03350
Glyma12g03360
Glyma12g03370
Glyma12g03380
Glyma12g03390
Glyma12g03400
Glyma12g03410
Glyma12g03420
Glyma12g03430
Glyma12g03440
Glyma12g03450
Glyma12g03460
Glyma12g03470
Glyma12g03490
Glyma12g03500
Glyma12g03510
Glyma12g03520
Glyma12g03530
Glyma12g03540
Glyma12g03550
Glyma12g03560
Glyma12g03570
Glyma12g03580
Glyma12g03600
Glyma12g03610
Glyma12g03620
Glyma12g03640
Glyma12g03650
Glyma12g03660
Glyma12g03670
Glyma12g03680
Glyma12g03690
Glyma12g03700
Glyma12g03710
Glyma12g03720
Glyma12g03730
Glyma12g03740
Glyma12g03750
Glyma12g03760
Glyma12g03770
Glyma12g03780
Glyma12g03810
Glyma12g03820
Glyma12g03830
Glyma12g03850
Glyma12g03870
Glyma12g03890
Glyma12g03900
Glyma12g03910
Glyma12g03920
Glyma12g03930
Glyma12g03950
Glyma12g03960
Glyma12g03970
Glyma12g03980
Glyma12g03990
Glyma12g04000
Glyma12g04010
Glyma12g04020
Glyma12g04030
Glyma12g04040
Glyma12g04050
Glyma12g04060
Glyma12g04070
Glyma12g04080
Glyma12g04090
Glyma12g04100
Glyma12g04110
Glyma12g04120
Glyma12g04130
Glyma12g04140
Glyma12g04150
Glyma12g04160
Glyma12g04180
Glyma12g04190
Glyma12g04200
Glyma12g04210
Glyma12g04220
Glyma12g04230
Glyma12g04250
[truncated: 288,673 more chars]
