# Supplementary material for: RNA-Seq Atlas of Glycine max: A guide to the soybean transcriptome
Source: BMC Plant Biol. 2010 Aug 5;10:160. doi: 10.1186/1471-2229-10-160 (PMC3017786; doi:10.1186/1471-2229-10-160)
Supplement: Additional file 4 — Transcriptionally active genes not from the highly-confident gene models. List of gene models that were transcriptionally active but not part of the list of genes models that are currently considered highly-confident gene models. A gene model was considered transcriptionally active if the sum of the raw counts that mapped to the model across all tissues was greater than 1. [file 1471-2229-10-160-S4.TXT]

List of gene models that were transcriptionally active but not part of the list of genes models that are currently considered highly-confident gene models. A gene model was considered transcriptionally active if the sum of the raw counts that mapped to the model across all tissues was greater than 1.
Glyma0021s00420
Glyma0021s00430
Glyma0022s00470
Glyma0024s00220
Glyma0024s00240
Glyma0024s00280
Glyma0041s00250
Glyma0048s00220
Glyma0048s00230
Glyma0053s00200
Glyma0060s00220
Glyma0060s00240
Glyma0080s00200
Glyma0080s00220
Glyma0084s00240
Glyma0096s00260
Glyma0103s00200
Glyma0103s00240
Glyma0175s00200
Glyma01g00210
Glyma01g00280
Glyma01g00290
Glyma01g00970
Glyma01g01200
Glyma01g01320
Glyma01g01760
Glyma01g01810
Glyma01g01880
Glyma01g02010
Glyma01g02020
Glyma01g02040
Glyma01g02210
Glyma01g02230
Glyma01g02310
Glyma01g02450
Glyma01g02500
Glyma01g02730
Glyma01g03010
Glyma01g03140
Glyma01g03170
Glyma01g03280
Glyma01g03290
Glyma01g03300
Glyma01g03370
Glyma01g03460
Glyma01g03620
Glyma01g03630
Glyma01g03640
Glyma01g03800
Glyma01g04020
Glyma01g04180
Glyma01g04210
Glyma01g04260
Glyma01g04280
Glyma01g04290
Glyma01g04330
Glyma01g04360
Glyma01g04550
Glyma01g04620
Glyma01g04770
Glyma01g04780
Glyma01g04910
Glyma01g04990
Glyma01g05110
Glyma01g05120
Glyma01g05130
Glyma01g05180
Glyma01g05210
Glyma01g05240
Glyma01g05330
Glyma01g05390
Glyma01g05520
Glyma01g05760
Glyma01g05780
Glyma01g05930
Glyma01g05940
Glyma01g05950
Glyma01g06220
Glyma01g06230
Glyma01g06340
Glyma01g06400
Glyma01g06480
Glyma01g06490
Glyma01g06520
Glyma01g06570
Glyma01g06670
Glyma01g06770
Glyma01g06790
Glyma01g06900
Glyma01g06920
Glyma01g06930
Glyma01g07030
Glyma01g07080
Glyma01g07170
Glyma01g07310
Glyma01g07380
Glyma01g07540
Glyma01g07700
Glyma01g07980
Glyma01g08050
Glyma01g08270
Glyma01g08520
Glyma01g08530
Glyma01g08620
Glyma01g08650
Glyma01g09060
Glyma01g09110
Glyma01g09170
Glyma01g09200
Glyma01g09340
Glyma01g09410
Glyma01g09500
Glyma01g09610
Glyma01g09620
Glyma01g09870
Glyma01g09920
Glyma01g10060
Glyma01g10090
Glyma01g10140
Glyma01g10180
Glyma01g10270
Glyma01g10370
Glyma01g10380
Glyma01g10860
Glyma01g10870
Glyma01g12310
Glyma01g13420
Glyma01g15220
Glyma01g15420
Glyma01g15880
Glyma01g17590
Glyma01g17860
Glyma01g18310
Glyma01g18320
Glyma01g18990
Glyma01g20020
Glyma01g20660
Glyma01g20750
Glyma01g20770
Glyma01g20820
Glyma01g20910
Glyma01g20920
Glyma01g21230
Glyma01g21240
Glyma01g21250
Glyma01g21520
Glyma01g21650
Glyma01g21760
Glyma01g21810
Glyma01g21840
Glyma01g21870
Glyma01g22140
Glyma01g22210
Glyma01g22540
Glyma01g22560
Glyma01g22590
Glyma01g22640
Glyma01g22720
Glyma01g22750
Glyma01g22810
Glyma01g22980
Glyma01g23020
Glyma01g23050
Glyma01g23070
Glyma01g23220
Glyma01g23430
Glyma01g23720
Glyma01g23780
Glyma01g24120
Glyma01g24160
Glyma01g24480
Glyma01g24490
Glyma01g24590
Glyma01g24660
Glyma01g24720
Glyma01g24990
Glyma01g25260
Glyma01g25800
Glyma01g26310
Glyma01g26660
Glyma01g26780
Glyma01g26880
Glyma01g27010
Glyma01g27030
Glyma01g27080
Glyma01g27150
Glyma01g27190
Glyma01g27290
Glyma01g27820
Glyma01g27830
Glyma01g27920
Glyma01g27940
Glyma01g27990
Glyma01g28080
Glyma01g28300
Glyma01g28320
Glyma01g28760
Glyma01g28960
Glyma01g29240
Glyma01g29300
Glyma01g29370
Glyma01g29660
Glyma01g29840
Glyma01g29900
Glyma01g29940
Glyma01g30060
Glyma01g30070
Glyma01g30080
Glyma01g30290
Glyma01g30370
Glyma01g30450
Glyma01g30480
Glyma01g30540
Glyma01g31140
Glyma01g31310
Glyma01g31460
Glyma01g31760
Glyma01g31770
Glyma01g31780
Glyma01g31980
Glyma01g32170
Glyma01g32230
Glyma01g32320
Glyma01g32460
Glyma01g32880
Glyma01g32940
Glyma01g33000
Glyma01g33020
Glyma01g33040
Glyma01g33080
Glyma01g33160
Glyma01g33260
Glyma01g33310
Glyma01g33320
Glyma01g33450
Glyma01g33740
Glyma01g33810
Glyma01g33930
Glyma01g34230
Glyma01g34370
Glyma01g34400
Glyma01g34440
Glyma01g34510
Glyma01g34530
Glyma01g34710
Glyma01g34860
Glyma01g35090
Glyma01g35100
Glyma01g35140
Glyma01g35150
Glyma01g35200
Glyma01g35340
Glyma01g35350
Glyma01g35510
Glyma01g35570
Glyma01g35670
Glyma01g35830
Glyma01g35840
Glyma01g35900
Glyma01g35930
Glyma01g36400
Glyma01g36580
Glyma01g36650
Glyma01g36690
Glyma01g36710
Glyma01g37030
Glyma01g37050
Glyma01g37170
Glyma01g37230
Glyma01g37280
Glyma01g37300
Glyma01g37350
Glyma01g37440
Glyma01g37570
Glyma01g37770
Glyma01g37830
Glyma01g38000
Glyma01g38050
Glyma01g38080
Glyma01g38100
Glyma01g38160
Glyma01g38190
Glyma01g38210
Glyma01g38310
Glyma01g38420
Glyma01g38440
Glyma01g38700
Glyma01g38760
Glyma01g38770
Glyma01g39150
Glyma01g39210
Glyma01g39300
Glyma01g39670
Glyma01g39930
Glyma01g39940
Glyma01g40000
Glyma01g40020
Glyma01g40030
Glyma01g40120
Glyma01g40250
Glyma01g40440
Glyma01g40480
Glyma01g40500
Glyma01g40570
Glyma01g40640
Glyma01g40730
Glyma01g40740
Glyma01g40790
Glyma01g40800
Glyma01g41000
Glyma01g41060
Glyma01g41350
Glyma01g41360
Glyma01g41410
Glyma01g41700
Glyma01g41860
Glyma01g41870
Glyma01g41890
Glyma01g41950
Glyma01g42020
Glyma01g42070
Glyma01g42080
Glyma01g42470
Glyma01g42550
Glyma01g42570
Glyma01g42760
Glyma01g42850
Glyma01g42860
Glyma01g42990
Glyma01g43160
Glyma01g43310
Glyma01g43430
Glyma01g43660
Glyma01g43750
Glyma01g43770
Glyma01g43810
Glyma01g44320
Glyma01g44410
Glyma01g44580
Glyma01g44590
Glyma01g44710
Glyma01g44740
Glyma01g44880
Glyma01g45180
Glyma01g45190
Glyma01g45300
Glyma01g45450
Glyma01g45460
Glyma01g45480
Glyma01g45500
Glyma01g45550
Glyma02g00310
Glyma02g00410
Glyma02g00420
Glyma02g00470
Glyma02g00500
Glyma02g00520
Glyma02g00740
Glyma02g00900
Glyma02g00950
Glyma02g01080
Glyma02g01090
Glyma02g01290
Glyma02g01360
Glyma02g01380
Glyma02g01430
Glyma02g01440
Glyma02g01500
Glyma02g01550
Glyma02g01670
Glyma02g01840
Glyma02g02010
Glyma02g02150
Glyma02g02280
Glyma02g02320
Glyma02g02440
Glyma02g02510
Glyma02g02520
Glyma02g02530
Glyma02g02720
Glyma02g02750
Glyma02g02780
Glyma02g02800
Glyma02g02830
Glyma02g02960
Glyma02g03130
Glyma02g03260
Glyma02g03300
Glyma02g03360
Glyma02g03390
Glyma02g03510
Glyma02g03590
Glyma02g03690
Glyma02g03720
Glyma02g03840
Glyma02g03850
Glyma02g03880
Glyma02g03910
Glyma02g03940
Glyma02g04140
Glyma02g04160
Glyma02g04180
Glyma02g04260
Glyma02g04430
Glyma02g04480
Glyma02g04580
Glyma02g04630
Glyma02g04660
Glyma02g04670
Glyma02g04690
Glyma02g04950
Glyma02g05080
Glyma02g05200
Glyma02g05330
Glyma02g05610
Glyma02g05660
Glyma02g05690
Glyma02g05700
Glyma02g05770
Glyma02g05810
Glyma02g05820
Glyma02g05850
Glyma02g05910
Glyma02g06030
Glyma02g06080
Glyma02g06110
Glyma02g06210
Glyma02g06250
Glyma02g06260
Glyma02g06630
Glyma02g06660
Glyma02g06750
Glyma02g06840
Glyma02g06890
Glyma02g06930
Glyma02g07050
Glyma02g07080
Glyma02g07320
Glyma02g07380
Glyma02g07750
Glyma02g07810
Glyma02g07890
Glyma02g07900
Glyma02g07970
Glyma02g07980
Glyma02g08030
Glyma02g08040
Glyma02g08200
Glyma02g08230
Glyma02g08310
Glyma02g08410
Glyma02g08420
Glyma02g08520
Glyma02g08630
Glyma02g08660
Glyma02g08730
Glyma02g08810
Glyma02g08850
Glyma02g08890
Glyma02g08930
Glyma02g09020
Glyma02g09070
Glyma02g09200
Glyma02g09210
Glyma02g09220
Glyma02g09280
Glyma02g09320
Glyma02g09490
Glyma02g09520
Glyma02g09590
Glyma02g09810
Glyma02g09870
Glyma02g10100
Glyma02g10190
Glyma02g10330
Glyma02g10430
Glyma02g10670
Glyma02g10700
Glyma02g10720
Glyma02g10840
Glyma02g10900
Glyma02g10980
Glyma02g10990
Glyma02g11040
Glyma02g11070
Glyma02g11080
Glyma02g11360
Glyma02g11380
Glyma02g12110
Glyma02g12180
Glyma02g12190
Glyma02g12240
Glyma02g12250
Glyma02g12360
Glyma02g12510
Glyma02g12860
Glyma02g12880
Glyma02g13030
Glyma02g13040
Glyma02g13060
Glyma02g13190
Glyma02g13390
Glyma02g13410
Glyma02g13440
Glyma02g13600
Glyma02g13660
Glyma02g13870
Glyma02g13900
Glyma02g13920
Glyma02g13930
Glyma02g13940
Glyma02g14020
Glyma02g14320
Glyma02g14420
Glyma02g14550
Glyma02g14820
Glyma02g14950
Glyma02g15040
Glyma02g15110
Glyma02g15270
Glyma02g15350
Glyma02g15480
Glyma02g15530
Glyma02g15610
Glyma02g15620
Glyma02g15720
Glyma02g15740
Glyma02g15750
Glyma02g15800
Glyma02g15860
Glyma02g15960
Glyma02g16030
Glyma02g16070
Glyma02g16230
Glyma02g16400
Glyma02g16420
Glyma02g16730
Glyma02g16770
Glyma02g17230
Glyma02g17280
Glyma02g17290
Glyma02g17300
Glyma02g17350
Glyma02g17380
Glyma02g17390
Glyma02g17450
Glyma02g17520
Glyma02g18050
Glyma02g18140
Glyma02g18150
Glyma02g18160
Glyma02g18170
Glyma02g18290
Glyma02g18350
Glyma02g18600
Glyma02g18680
Glyma02g18900
Glyma02g19320
Glyma02g19390
Glyma02g19400
Glyma02g19860
Glyma02g20700
Glyma02g21100
Glyma02g21140
Glyma02g21560
Glyma02g21600
Glyma02g21800
Glyma02g21810
Glyma02g21840
Glyma02g22070
Glyma02g22750
Glyma02g23180
Glyma02g24060
Glyma02g24270
Glyma02g25180
Glyma02g25220
Glyma02g25310
Glyma02g25320
Glyma02g25940
Glyma02g26430
Glyma02g26440
Glyma02g26460
Glyma02g26690
Glyma02g26760
Glyma02g26770
Glyma02g26910
Glyma02g27110
Glyma02g27220
Glyma02g27470
Glyma02g27480
Glyma02g27680
Glyma02g27930
Glyma02g27940
Glyma02g27990
Glyma02g28270
Glyma02g28300
Glyma02g28520
Glyma02g28550
Glyma02g28590
Glyma02g28600
Glyma02g28620
Glyma02g28870
Glyma02g29000
Glyma02g29070
Glyma02g29080
Glyma02g29090
Glyma02g29100
Glyma02g29130
Glyma02g29280
Glyma02g29420
Glyma02g29440
Glyma02g29470
Glyma02g29500
Glyma02g29520
Glyma02g29620
Glyma02g29910
Glyma02g29920
Glyma02g30100
Glyma02g30640
Glyma02g30660
Glyma02g30700
Glyma02g30760
Glyma02g30940
Glyma02g30970
Glyma02g30980
Glyma02g31020
Glyma02g31090
Glyma02g31100
Glyma02g31130
Glyma02g31170
Glyma02g31300
Glyma02g31520
Glyma02g31640
Glyma02g32060
Glyma02g32070
Glyma02g32080
Glyma02g32090
Glyma02g33020
Glyma02g33080
Glyma02g33880
Glyma02g33890
Glyma02g34080
Glyma02g34090
Glyma02g34130
Glyma02g34200
Glyma02g34480
Glyma02g34710
Glyma02g34910
Glyma02g34980
Glyma02g35070
Glyma02g35170
Glyma02g35200
Glyma02g35430
Glyma02g35520
Glyma02g35560
Glyma02g35670
Glyma02g35830
Glyma02g35900
Glyma02g36000
Glyma02g36040
Glyma02g36190
Glyma02g36250
Glyma02g36260
Glyma02g36380
Glyma02g36400
Glyma02g36450
Glyma02g36610
Glyma02g36770
Glyma02g36840
Glyma02g36890
Glyma02g36910
Glyma02g36920
Glyma02g36950
Glyma02g37000
Glyma02g37040
Glyma02g37230
Glyma02g37240
Glyma02g37260
Glyma02g37320
Glyma02g37360
Glyma02g37390
Glyma02g37430
Glyma02g37540
Glyma02g37730
Glyma02g37780
Glyma02g37810
Glyma02g38070
Glyma02g38100
Glyma02g38130
Glyma02g38220
Glyma02g38230
Glyma02g38470
Glyma02g38740
Glyma02g38820
Glyma02g38890
Glyma02g39020
Glyma02g39170
Glyma02g39250
Glyma02g39420
Glyma02g39530
Glyma02g39860
Glyma02g40160
Glyma02g40210
Glyma02g40350
Glyma02g40370
Glyma02g40600
Glyma02g40630
Glyma02g40860
Glyma02g41000
Glyma02g41110
Glyma02g41200
Glyma02g41360
Glyma02g41390
Glyma02g41550
Glyma02g41600
Glyma02g41910
Glyma02g41960
Glyma02g41970
Glyma02g42040
Glyma02g42540
Glyma02g42580
Glyma02g42620
Glyma02g42630
Glyma02g42650
Glyma02g42670
Glyma02g42690
Glyma02g43000
Glyma02g43050
Glyma02g43070
Glyma02g43170
Glyma02g43260
Glyma02g43270
Glyma02g43290
Glyma02g43310
Glyma02g43340
Glyma02g43350
Glyma02g43520
Glyma02g43570
Glyma02g43670
Glyma02g43730
Glyma02g44010
Glyma02g44240
Glyma02g44320
Glyma02g44510
Glyma02g44520
Glyma02g44630
Glyma02g44640
Glyma02g44770
Glyma02g44820
Glyma02g44840
Glyma02g44880
Glyma02g44900
Glyma02g45020
Glyma02g45090
Glyma02g45130
Glyma02g45170
Glyma02g45210
Glyma02g45310
Glyma02g45360
Glyma02g45490
Glyma02g45620
Glyma02g45710
Glyma02g45750
Glyma02g45760
Glyma02g45860
Glyma02g46080
Glyma02g46170
Glyma02g46310
Glyma02g47020
Glyma02g47040
Glyma02g47220
Glyma02g47480
Glyma02g47540
Glyma02g47550
Glyma02g47600
Glyma02g48140
Glyma02g48190
Glyma02g48220
Glyma02g48240
Glyma0313s00200
Glyma03g00820
Glyma03g01160
Glyma03g01340
Glyma03g01440
Glyma03g01520
Glyma03g01620
Glyma03g01740
Glyma03g01810
Glyma03g02180
Glyma03g02190
Glyma03g02340
Glyma03g02540
Glyma03g02550
Glyma03g02600
Glyma03g02640
Glyma03g02950
Glyma03g03070
Glyma03g03160
Glyma03g03240
Glyma03g03530
Glyma03g03690
Glyma03g03860
Glyma03g04110
Glyma03g04120
Glyma03g04440
Glyma03g04490
Glyma03g04540
Glyma03g04550
Glyma03g04770
Glyma03g05030
Glyma03g05140
Glyma03g05380
Glyma03g05540
Glyma03g05700
Glyma03g05710
Glyma03g05800
Glyma03g06240
Glyma03g06520
Glyma03g06550
Glyma03g06560
Glyma03g06640
Glyma03g06750
Glyma03g06840
Glyma03g06870
Glyma03g06890
Glyma03g06920
Glyma03g07060
Glyma03g07330
Glyma03g07560
Glyma03g07870
Glyma03g07940
Glyma03g08020
Glyma03g08040
Glyma03g08190
Glyma03g08290
Glyma03g08560
Glyma03g08580
Glyma03g08620
Glyma03g08660
Glyma03g08690
Glyma03g08740
Glyma03g08750
Glyma03g08810
Glyma03g09120
Glyma03g09180
Glyma03g10830
Glyma03g10840
Glyma03g12000
Glyma03g12060
Glyma03g12090
Glyma03g12180
Glyma03g12190
Glyma03g12200
Glyma03g12250
Glyma03g13290
Glyma03g13820
Glyma03g14160
Glyma03g14490
Glyma03g14620
Glyma03g14820
Glyma03g14860
Glyma03g14880
Glyma03g14910
Glyma03g14920
Glyma03g14930
Glyma03g14940
Glyma03g15040
Glyma03g16210
Glyma03g16220
Glyma03g16400
Glyma03g16460
Glyma03g16980
Glyma03g17010
Glyma03g17020
Glyma03g17030
Glyma03g17280
Glyma03g17290
Glyma03g17310
Glyma03g17340
Glyma03g17960
Glyma03g18650
Glyma03g18720
Glyma03g18740
Glyma03g19040
Glyma03g19690
Glyma03g19700
Glyma03g19740
Glyma03g19780
Glyma03g19790
Glyma03g19800
Glyma03g19850
Glyma03g20150
Glyma03g20880
Glyma03g21130
Glyma03g21140
Glyma03g21640
Glyma03g21700
Glyma03g22110
Glyma03g22180
Glyma03g22310
Glyma03g22340
Glyma03g22400
Glyma03g22650
Glyma03g22700
Glyma03g23430
Glyma03g23750
Glyma03g23830
Glyma03g24070
Glyma03g24080
Glyma03g24220
Glyma03g24290
Glyma03g24330
Glyma03g24400
Glyma03g24440
Glyma03g24490
Glyma03g24530
Glyma03g24710
Glyma03g24730
Glyma03g24800
Glyma03g24820
Glyma03g24840
Glyma03g24850
Glyma03g25010
Glyma03g25070
Glyma03g25080
Glyma03g25110
Glyma03g25230
Glyma03g25370
Glyma03g25410
Glyma03g25490
Glyma03g25540
Glyma03g25620
Glyma03g25650
Glyma03g25660
Glyma03g25700
Glyma03g26070
Glyma03g26110
Glyma03g26230
Glyma03g26240
Glyma03g26290
Glyma03g26300
Glyma03g26380
Glyma03g26710
Glyma03g26780
Glyma03g27020
Glyma03g27280
Glyma03g27400
Glyma03g27440
Glyma03g27450
Glyma03g27630
Glyma03g27640
Glyma03g27690
Glyma03g27780
Glyma03g27940
Glyma03g28100
Glyma03g28140
Glyma03g28230
Glyma03g28240
Glyma03g28300
Glyma03g28430
Glyma03g28540
Glyma03g28620
Glyma03g28670
Glyma03g28730
Glyma03g28820
Glyma03g28830
Glyma03g28840
Glyma03g29040
Glyma03g29050
Glyma03g29060
Glyma03g29130
Glyma03g29140
Glyma03g29180
Glyma03g29290
Glyma03g29350
Glyma03g29520
Glyma03g29630
Glyma03g29650
Glyma03g29700
Glyma03g29960
Glyma03g29980
Glyma03g30050
Glyma03g30300
Glyma03g30370
Glyma03g30540
Glyma03g30560
Glyma03g30570
Glyma03g30580
Glyma03g30710
Glyma03g30830
Glyma03g30950
Glyma03g31020
Glyma03g31070
Glyma03g31090
Glyma03g31180
Glyma03g31190
Glyma03g31320
Glyma03g31450
Glyma03g31480
Glyma03g31660
Glyma03g31910
Glyma03g32010
Glyma03g32110
Glyma03g32120
Glyma03g32330
Glyma03g32340
Glyma03g32370
Glyma03g33010
Glyma03g33140
Glyma03g33210
Glyma03g33310
Glyma03g33450
Glyma03g33600
Glyma03g33810
Glyma03g34070
Glyma03g34090
Glyma03g34430
Glyma03g34500
Glyma03g34640
Glyma03g34920
Glyma03g35140
Glyma03g35350
Glyma03g35390
Glyma03g35590
Glyma03g35670
Glyma03g35720
Glyma03g35940
Glyma03g36020
Glyma03g36150
Glyma03g36590
Glyma03g36730
Glyma03g36760
Glyma03g36980
Glyma03g37040
Glyma03g37070
Glyma03g37200
Glyma03g37220
Glyma03g37430
Glyma03g37590
Glyma03g37600
Glyma03g37690
Glyma03g38010
Glyma03g38050
Glyma03g38060
Glyma03g38090
Glyma03g38260
Glyma03g38380
Glyma03g38590
Glyma03g38710
Glyma03g38820
Glyma03g39160
Glyma03g39250
Glyma03g39410
Glyma03g39560
Glyma03g39630
Glyma03g39750
Glyma03g40060
Glyma03g40120
Glyma03g40140
Glyma03g40480
Glyma03g40540
Glyma03g40700
Glyma03g40810
Glyma03g40970
Glyma03g41060
Glyma03g41150
Glyma03g41380
Glyma03g41610
Glyma03g41970
Glyma03g42400
Glyma03g42520
Glyma0405s00230
Glyma0448s00200
Glyma0472s00200
Glyma04g00260
Glyma04g00290
Glyma04g00620
Glyma04g00650
Glyma04g00720
Glyma04g00740
Glyma04g00780
Glyma04g01160
Glyma04g01250
Glyma04g01310
Glyma04g01330
Glyma04g01860
Glyma04g01930
Glyma04g01940
Glyma04g02150
Glyma04g02170
Glyma04g02190
Glyma04g02550
Glyma04g02620
Glyma04g02690
Glyma04g02890
Glyma04g02910
Glyma04g02940
Glyma04g02950
Glyma04g03050
Glyma04g03060
Glyma04g03320
Glyma04g03450
Glyma04g03460
Glyma04g03570
Glyma04g03640
Glyma04g04090
Glyma04g04320
Glyma04g04570
Glyma04g04670
Glyma04g04960
Glyma04g05050
Glyma04g05060
Glyma04g05180
Glyma04g05270
Glyma04g05300
Glyma04g05370
Glyma04g05470
Glyma04g05540
Glyma04g05640
Glyma04g06030
Glyma04g06130
Glyma04g06220
Glyma04g06370
Glyma04g06390
Glyma04g06500
Glyma04g06530
Glyma04g06550
Glyma04g06640
Glyma04g06790
Glyma04g06840
Glyma04g06870
Glyma04g06950
Glyma04g07130
Glyma04g07310
Glyma04g07470
Glyma04g07510
Glyma04g07600
Glyma04g07620
Glyma04g07670
Glyma04g07730
Glyma04g07800
Glyma04g07910
Glyma04g08010
Glyma04g08030
Glyma04g08080
Glyma04g08090
Glyma04g08110
Glyma04g08260
Glyma04g08340
Glyma04g08360
Glyma04g08370
Glyma04g08450
Glyma04g08500
Glyma04g08640
Glyma04g08660
Glyma04g08690
Glyma04g08740
Glyma04g08790
Glyma04g08970
Glyma04g09090
Glyma04g09320
Glyma04g09560
Glyma04g09850
Glyma04g09870
Glyma04g09980
Glyma04g09990
Glyma04g10000
Glyma04g10070
Glyma04g10110
Glyma04g10180
Glyma04g10220
Glyma04g10250
Glyma04g10280
Glyma04g10370
Glyma04g10380
Glyma04g10480
Glyma04g10500
Glyma04g10570
Glyma04g10760
Glyma04g10810
Glyma04g10830
Glyma04g10910
Glyma04g11030
Glyma04g11050
Glyma04g11110
Glyma04g11190
Glyma04g11220
Glyma04g11270
Glyma04g11480
Glyma04g11540
Glyma04g11570
Glyma04g12210
Glyma04g12270
Glyma04g12330
Glyma04g12380
Glyma04g12520
Glyma04g12820
Glyma04g12840
Glyma04g12850
Glyma04g12930
Glyma04g12990
Glyma04g13090
Glyma04g13120
Glyma04g13150
Glyma04g13580
Glyma04g13650
Glyma04g13940
Glyma04g13980
Glyma04g14230
Glyma04g14240
Glyma04g14260
Glyma04g14390
Glyma04g14440
Glyma04g14510
Glyma04g14520
Glyma04g14560
Glyma04g14600
Glyma04g14720
Glyma04g14760
Glyma04g14780
Glyma04g14860
Glyma04g14940
Glyma04g14950
Glyma04g14990
Glyma04g15000
Glyma04g15010
Glyma04g15040
Glyma04g15260
Glyma04g15300
Glyma04g15310
Glyma04g15380
Glyma04g15390
Glyma04g15420
Glyma04g15580
Glyma04g15860
Glyma04g15960
Glyma04g16020
Glyma04g16110
Glyma04g16150
Glyma04g16280
Glyma04g16860
Glyma04g16870
Glyma04g16900
Glyma04g17340
Glyma04g17590
Glyma04g17940
Glyma04g18160
Glyma04g18420
Glyma04g18430
Glyma04g18690
Glyma04g19010
Glyma04g19240
Glyma04g20390
Glyma04g20630
Glyma04g20650
Glyma04g20860
Glyma04g21410
Glyma04g22210
Glyma04g22220
Glyma04g22470
Glyma04g22480
Glyma04g22780
Glyma04g22790
Glyma04g22820
Glyma04g23540
Glyma04g24030
Glyma04g24880
Glyma04g24890
Glyma04g24900
Glyma04g24960
Glyma04g25170
Glyma04g26010
Glyma04g26220
Glyma04g26810
Glyma04g27110
Glyma04g27550
Glyma04g27560
Glyma04g28470
Glyma04g28480
Glyma04g29470
Glyma04g29480
Glyma04g30380
Glyma04g30660
Glyma04g30960
Glyma04g30970
Glyma04g31200
Glyma04g31240
Glyma04g31700
Glyma04g32060
Glyma04g32070
Glyma04g32090
Glyma04g32140
Glyma04g32200
Glyma04g32240
Glyma04g32260
Glyma04g32280
Glyma04g32410
Glyma04g32430
Glyma04g32490
Glyma04g32510
Glyma04g32560
Glyma04g32590
Glyma04g32600
Glyma04g32770
Glyma04g32890
Glyma04g32940
Glyma04g33000
Glyma04g33060
Glyma04g33200
Glyma04g33230
Glyma04g33330
Glyma04g33390
Glyma04g33400
Glyma04g33440
Glyma04g33460
Glyma04g33560
Glyma04g33620
Glyma04g33660
Glyma04g33700
Glyma04g33910
Glyma04g34090
Glyma04g34190
Glyma04g34250
Glyma04g34270
Glyma04g34290
Glyma04g35010
Glyma04g35250
Glyma04g35400
Glyma04g35470
Glyma04g35590
Glyma04g35640
Glyma04g35690
Glyma04g35700
Glyma04g35790
Glyma04g35800
Glyma04g35980
Glyma04g35990
Glyma04g36070
Glyma04g36100
Glyma04g36120
Glyma04g36230
Glyma04g36280
Glyma04g36290
Glyma04g36380
Glyma04g36390
Glyma04g36490
Glyma04g36820
Glyma04g36890
Glyma04g36970
Glyma04g36990
Glyma04g37010
Glyma04g37190
Glyma04g37200
Glyma04g37210
Glyma04g37230
Glyma04g37240
Glyma04g37310
Glyma04g37340
Glyma04g37850
Glyma04g37860
Glyma04g38200
Glyma04g38300
Glyma04g38350
Glyma04g38430
Glyma04g38440
Glyma04g38470
Glyma04g38490
Glyma04g38760
Glyma04g38810
Glyma04g38890
Glyma04g38920
Glyma04g38960
Glyma04g39080
Glyma04g39230
Glyma04g39410
Glyma04g39430
Glyma04g39540
Glyma04g39580
Glyma04g39600
Glyma04g39800
Glyma04g39810
Glyma04g39900
Glyma04g39950
Glyma04g40190
Glyma04g40480
Glyma04g40490
Glyma04g40510
Glyma04g40800
Glyma04g40810
Glyma04g40820
Glyma04g40830
Glyma04g40840
Glyma04g40860
Glyma04g40950
Glyma04g41050
Glyma04g41110
Glyma04g41180
Glyma04g41550
Glyma04g41780
Glyma04g41910
Glyma04g41920
Glyma04g42030
Glyma04g42050
Glyma04g42100
Glyma04g42320
Glyma04g42340
Glyma04g42400
Glyma04g42490
Glyma04g42530
Glyma04g42610
Glyma04g42650
Glyma04g42700
Glyma04g42730
Glyma04g43100
Glyma04g43140
Glyma04g43170
Glyma04g43240
Glyma04g43560
Glyma04g43660
Glyma04g43670
Glyma04g43680
Glyma05g00230
Glyma05g00480
Glyma05g00660
Glyma05g00680
Glyma05g00690
Glyma05g00800
Glyma05g00940
Glyma05g01100
Glyma05g01140
Glyma05g01190
Glyma05g01260
Glyma05g01400
Glyma05g01520
Glyma05g01550
Glyma05g01720
Glyma05g01840
Glyma05g01850
Glyma05g02230
Glyma05g02250
Glyma05g02410
Glyma05g02430
Glyma05g02450
Glyma05g02650
Glyma05g02770
Glyma05g02860
Glyma05g02870
Glyma05g03230
Glyma05g03250
Glyma05g03600
Glyma05g03620
Glyma05g03630
Glyma05g03670
Glyma05g03820
Glyma05g03840
Glyma05g03860
Glyma05g04680
Glyma05g04710
Glyma05g04800
Glyma05g04820
Glyma05g04830
Glyma05g04970
Glyma05g05110
Glyma05g05140
Glyma05g05220
Glyma05g05660
Glyma05g05690
Glyma05g05900
Glyma05g06100
Glyma05g06180
Glyma05g06440
Glyma05g06470
Glyma05g06510
Glyma05g07360
Glyma05g07450
Glyma05g07510
Glyma05g07600
Glyma05g07700
Glyma05g07710
Glyma05g07810
Glyma05g08010
Glyma05g08080
Glyma05g08130
Glyma05g08180
Glyma05g08280
Glyma05g08310
Glyma05g08330
Glyma05g08360
Glyma05g08600
Glyma05g08620
Glyma05g08900
Glyma05g08940
Glyma05g08960
Glyma05g08980
Glyma05g09090
Glyma05g09180
Glyma05g09240
Glyma05g09250
Glyma05g09380
Glyma05g09710
Glyma05g09940
Glyma05g10080
Glyma05g10120
Glyma05g10920
Glyma05g11180
Glyma05g11190
Glyma05g11680
Glyma05g12090
Glyma05g12850
Glyma05g12880
Glyma05g13550
Glyma05g13570
Glyma05g13580
Glyma05g13610
Glyma05g14240
Glyma05g14250
Glyma05g14260
Glyma05g14270
Glyma05g14280
Glyma05g14710
Glyma05g14770
Glyma05g14810
Glyma05g14880
Glyma05g15130
Glyma05g15640
Glyma05g15690
Glyma05g16640
Glyma05g16840
Glyma05g17140
Glyma05g17370
Glyma05g17380
Glyma05g18180
Glyma05g18190
Glyma05g18300
Glyma05g18320
Glyma05g18330
Glyma05g20150
Glyma05g20250
Glyma05g20490
Glyma05g21080
Glyma05g21100
Glyma05g21260
Glyma05g21310
Glyma05g21410
Glyma05g21610
Glyma05g21640
Glyma05g21660
Glyma05g21670
Glyma05g21750
Glyma05g21870
Glyma05g21890
Glyma05g22070
Glyma05g22110
Glyma05g22230
Glyma05g22360
Glyma05g22540
Glyma05g22620
Glyma05g23130
Glyma05g23190
Glyma05g23240
Glyma05g23540
Glyma05g23610
Glyma05g23700
Glyma05g23830
Glyma05g23910
Glyma05g23970
Glyma05g23980
Glyma05g24000
Glyma05g24100
Glyma05g24250
Glyma05g24390
Glyma05g24640
Glyma05g24820
Glyma05g24870
Glyma05g24900
Glyma05g25140
Glyma05g25220
Glyma05g25510
Glyma05g25850
Glyma05g25870
Glyma05g25880
Glyma05g25890
Glyma05g26010
Glyma05g26020
Glyma05g26120
Glyma05g26130
Glyma05g26190
Glyma05g26720
Glyma05g26730
Glyma05g26740
Glyma05g26760
Glyma05g26840
Glyma05g27120
Glyma05g27130
Glyma05g27150
Glyma05g27170
Glyma05g27180
Glyma05g27350
Glyma05g27490
Glyma05g27560
Glyma05g27630
Glyma05g27790
Glyma05g27870
Glyma05g28550
Glyma05g28690
Glyma05g28710
Glyma05g28740
Glyma05g28830
Glyma05g29110
Glyma05g29220
Glyma05g29290
Glyma05g29420
Glyma05g29600
Glyma05g29640
Glyma05g29670
Glyma05g29860
Glyma05g29890
Glyma05g29900
Glyma05g29920
Glyma05g29930
Glyma05g30250
Glyma05g30360
Glyma05g30520
Glyma05g30550
Glyma05g30570
Glyma05g30620
Glyma05g30640
Glyma05g30680
Glyma05g30740
Glyma05g30860
Glyma05g30950
Glyma05g31100
Glyma05g31180
Glyma05g31430
Glyma05g31590
Glyma05g31660
Glyma05g31780
Glyma05g32000
Glyma05g32050
Glyma05g32060
Glyma05g32090
Glyma05g32400
Glyma05g32570
Glyma05g32610
Glyma05g32690
Glyma05g32770
Glyma05g32780
Glyma05g32840
Glyma05g32870
Glyma05g32980
Glyma05g32990
Glyma05g33060
Glyma05g33100
Glyma05g33110
Glyma05g33180
Glyma05g33230
Glyma05g33400
Glyma05g33450
Glyma05g33460
Glyma05g33490
Glyma05g33550
Glyma05g33580
Glyma05g33740
Glyma05g33870
Glyma05g33950
Glyma05g33990
Glyma05g34050
Glyma05g34100
Glyma05g34300
Glyma05g34390
Glyma05g34460
Glyma05g35020
Glyma05g35230
Glyma05g35290
Glyma05g35370
Glyma05g35490
Glyma05g35500
Glyma05g35580
Glyma05g35690
Glyma05g35780
Glyma05g35790
Glyma05g35910
Glyma05g35960
Glyma05g36510
Glyma05g36790
Glyma05g36860
Glyma05g36940
Glyma05g36960
Glyma05g37040
Glyma05g37090
Glyma05g37100
Glyma05g37140
Glyma05g37200
Glyma05g37220
Glyma05g37450
Glyma05g37500
Glyma05g37530
Glyma05g37710
Glyma05g37780
Glyma05g37890
Glyma05g38300
Glyma05g38320
Glyma05g38460
Glyma0682s00200
Glyma06g00350
Glyma06g00470
Glyma06g00530
Glyma06g00570
Glyma06g00670
Glyma06g00760
Glyma06g00840
Glyma06g01250
Glyma06g01350
Glyma06g01360
Glyma06g01420
Glyma06g01530
Glyma06g01590
Glyma06g01740
Glyma06g01830
Glyma06g02150
Glyma06g02260
Glyma06g02270
Glyma06g02560
Glyma06g02590
Glyma06g02660
Glyma06g03060
Glyma06g03090
Glyma06g03130
Glyma06g03260
Glyma06g03370
Glyma06g03390
Glyma06g03580
Glyma06g03730
Glyma06g03800
Glyma06g03810
Glyma06g03840
Glyma06g03890
Glyma06g04090
Glyma06g04260
Glyma06g04400
Glyma06g04480
Glyma06g04500
Glyma06g05130
Glyma06g05140
Glyma06g05230
Glyma06g05320
Glyma06g05330
Glyma06g05540
Glyma06g05600
Glyma06g05610
Glyma06g05630
Glyma06g05660
Glyma06g06020
Glyma06g06040
Glyma06g06060
Glyma06g06140
Glyma06g06150
Glyma06g06260
Glyma06g06410
Glyma06g06540
Glyma06g06580
Glyma06g06610
Glyma06g06680
Glyma06g06710
Glyma06g06910
Glyma06g07020
Glyma06g07450
Glyma06g07610
Glyma06g07860
Glyma06g08000
Glyma06g08060
Glyma06g08090
Glyma06g08130
Glyma06g08140
Glyma06g08150
Glyma06g08160
Glyma06g08280
Glyma06g08310
Glyma06g08330
Glyma06g08350
Glyma06g08410
Glyma06g08420
Glyma06g08460
Glyma06g08490
Glyma06g08550
Glyma06g08600
Glyma06g08770
Glyma06g08870
Glyma06g08940
Glyma06g09300
Glyma06g09330
Glyma06g09540
Glyma06g09570
Glyma06g09710
Glyma06g09720
Glyma06g09790
Glyma06g09840
Glyma06g09940
Glyma06g10030
Glyma06g10080
Glyma06g10140
Glyma06g10430
Glyma06g10510
Glyma06g10520
Glyma06g10590
Glyma06g10600
Glyma06g10620
Glyma06g10720
Glyma06g11110
Glyma06g11160
Glyma06g11170
Glyma06g11440
Glyma06g11620
Glyma06g11660
Glyma06g11670
Glyma06g11740
Glyma06g12040
Glyma06g12050
Glyma06g12060
Glyma06g12230
Glyma06g12330
Glyma06g12490
Glyma06g12560
Glyma06g12880
Glyma06g13070
Glyma06g13830
Glyma06g13900
Glyma06g13980
Glyma06g13990
Glyma06g14230
Glyma06g14320
Glyma06g14410
Glyma06g14470
Glyma06g14480
Glyma06g14490
Glyma06g14730
Glyma06g14790
Glyma06g15040
Glyma06g15110
Glyma06g15120
Glyma06g15390
Glyma06g15420
Glyma06g15440
Glyma06g15530
Glyma06g15560
Glyma06g15590
Glyma06g15670
Glyma06g15700
Glyma06g15780
Glyma06g16060
Glyma06g16480
Glyma06g16500
Glyma06g16520
Glyma06g16540
Glyma06g16550
Glyma06g16610
Glyma06g16850
Glyma06g17000
Glyma06g17090
Glyma06g17110
Glyma06g17220
Glyma06g17230
Glyma06g17240
Glyma06g17340
Glyma06g17350
Glyma06g17660
Glyma06g17670
Glyma06g17800
Glyma06g17870
Glyma06g17880
Glyma06g18100
Glyma06g18130
Glyma06g18190
Glyma06g18210
Glyma06g18230
Glyma06g18260
Glyma06g18310
Glyma06g18350
Glyma06g18380
Glyma06g18410
Glyma06g18440
Glyma06g18450
Glyma06g18540
Glyma06g18550
Glyma06g18740
Glyma06g18780
Glyma06g18840
Glyma06g18940
Glyma06g18950
Glyma06g18990
Glyma06g19060
Glyma06g19150
Glyma06g19210
Glyma06g19930
Glyma06g20110
Glyma06g20120
Glyma06g20190
Glyma06g20410
Glyma06g20430
Glyma06g20440
Glyma06g20450
Glyma06g20470
Glyma06g20560
Glyma06g20590
Glyma06g20650
Glyma06g20780
Glyma06g20910
Glyma06g20930
Glyma06g21110
Glyma06g21180
Glyma06g21200
Glyma06g21380
Glyma06g21430
Glyma06g21490
Glyma06g21580
Glyma06g21590
Glyma06g21670
Glyma06g22300
Glyma06g22380
Glyma06g22660
Glyma06g22740
Glyma06g22790
Glyma06g23010
Glyma06g23050
Glyma06g23140
Glyma06g23150
Glyma06g23270
Glyma06g23280
Glyma06g23450
Glyma06g23460
Glyma06g23850
Glyma06g23880
Glyma06g23960
Glyma06g23980
Glyma06g24020
Glyma06g24030
Glyma06g24080
Glyma06g24110
Glyma06g24170
Glyma06g24400
Glyma06g24410
Glyma06g24420
Glyma06g24510
Glyma06g24650
Glyma06g24690
Glyma06g24910
Glyma06g25320
Glyma06g25350
Glyma06g25380
Glyma06g25590
Glyma06g25630
Glyma06g25640
Glyma06g25650
Glyma06g25660
Glyma06g25670
Glyma06g25890
Glyma06g25910
Glyma06g26600
Glyma06g28100
Glyma06g28530
Glyma06g28580
Glyma06g29100
Glyma06g29660
Glyma06g29670
Glyma06g29680
Glyma06g29750
Glyma06g29760
Glyma06g29820
Glyma06g29840
Glyma06g29930
Glyma06g29940
Glyma06g29970
Glyma06g30320
Glyma06g30360
Glyma06g30390
Glyma06g30640
Glyma06g31540
Glyma06g31560
Glyma06g31580
Glyma06g31620
Glyma06g32710
Glyma06g32730
Glyma06g33120
Glyma06g33360
Glyma06g33950
Glyma06g33960
Glyma06g34240
Glyma06g34320
Glyma06g34600
Glyma06g34840
Glyma06g34930
Glyma06g34980
Glyma06g34990
Glyma06g35080
Glyma06g35320
Glyma06g35570
Glyma06g35600
Glyma06g35610
Glyma06g35930
Glyma06g35960
Glyma06g36020
Glyma06g36030
Glyma06g36040
Glyma06g36090
Glyma06g36160
Glyma06g36220
Glyma06g36260
Glyma06g36380
Glyma06g36420
Glyma06g36580
Glyma06g36880
Glyma06g37140
Glyma06g37180
Glyma06g37240
Glyma06g37280
Glyma06g37290
Glyma06g37310
Glyma06g37320
Glyma06g37490
Glyma06g37540
Glyma06g37880
Glyma06g37940
Glyma06g37950
Glyma06g37980
Glyma06g38050
Glyma06g38060
Glyma06g38200
Glyma06g38210
Glyma06g38270
Glyma06g38290
Glyma06g38450
Glyma06g38520
Glyma06g38780
Glyma06g39300
Glyma06g39310
Glyma06g39400
Glyma06g39500
Glyma06g39780
Glyma06g39820
Glyma06g39840
Glyma06g39880
Glyma06g39950
Glyma06g39980
Glyma06g40070
Glyma06g40100
Glyma06g40160
Glyma06g40290
Glyma06g40310
Glyma06g40410
Glyma06g40420
Glyma06g40440
Glyma06g40450
Glyma06g40590
Glyma06g40720
Glyma06g41160
Glyma06g41250
Glyma06g41300
Glyma06g41310
Glyma06g41360
Glyma06g41370
Glyma06g41570
Glyma06g41580
Glyma06g41710
Glyma06g41720
Glyma06g41760
Glyma06g41810
Glyma06g42030
Glyma06g42070
Glyma06g42430
Glyma06g42480
Glyma06g42490
Glyma06g42700
Glyma06g42710
Glyma06g42720
Glyma06g42910
Glyma06g42930
Glyma06g42950
Glyma06g43660
Glyma06g43680
Glyma06g43710
Glyma06g43870
Glyma06g43960
Glyma06g44110
Glyma06g44370
Glyma06g44380
Glyma06g44480
Glyma06g44570
Glyma06g44610
Glyma06g44690
Glyma06g44760
Glyma06g45030
Glyma06g45040
Glyma06g45060
Glyma06g45190
Glyma06g45320
Glyma06g45600
Glyma06g45660
Glyma06g45690
Glyma06g45760
Glyma06g45790
Glyma06g45900
Glyma06g45970
Glyma06g46070
Glyma06g46200
Glyma06g46280
Glyma06g46310
Glyma06g46330
Glyma06g46460
Glyma06g46510
Glyma06g46670
Glyma06g46700
Glyma06g46820
Glyma06g46840
Glyma06g46980
Glyma06g47050
Glyma06g47180
Glyma06g47240
Glyma06g47480
Glyma06g47580
Glyma06g47760
Glyma06g47820
Glyma06g47930
Glyma06g47950
Glyma06g48400
Glyma06g48410
Glyma06g48460
Glyma0737s00210
Glyma07g00210
Glyma07g00250
Glyma07g00390
Glyma07g00650
Glyma07g00910
Glyma07g01120
Glyma07g01140
Glyma07g01160
Glyma07g01360
Glyma07g01420
Glyma07g01560
Glyma07g01670
Glyma07g01690
Glyma07g01700
Glyma07g01750
Glyma07g01770
Glyma07g02050
Glyma07g02070
Glyma07g02230
Glyma07g02650
Glyma07g02710
Glyma07g02810
Glyma07g02840
Glyma07g02850
Glyma07g02950
Glyma07g03020
Glyma07g03070
Glyma07g03090
Glyma07g03110
Glyma07g03150
Glyma07g03310
Glyma07g03720
Glyma07g03760
Glyma07g04020
Glyma07g04070
Glyma07g04230
Glyma07g04350
Glyma07g04370
Glyma07g04380
Glyma07g04390
Glyma07g04700
Glyma07g04710
Glyma07g04720
Glyma07g05030
Glyma07g05450
Glyma07g05780
Glyma07g05790
Glyma07g05990
Glyma07g06000
Glyma07g06020
Glyma07g06170
Glyma07g06180
Glyma07g06360
Glyma07g06470
Glyma07g06530
Glyma07g06540
Glyma07g06630
Glyma07g06860
Glyma07g06870
Glyma07g06890
Glyma07g06900
Glyma07g06910
Glyma07g06930
Glyma07g06960
Glyma07g07020
Glyma07g07050
Glyma07g07090
Glyma07g07130
Glyma07g07210
Glyma07g07230
Glyma07g07460
Glyma07g07520
Glyma07g07820
Glyma07g07840
Glyma07g08080
Glyma07g08220
Glyma07g08390
Glyma07g08410
Glyma07g08450
Glyma07g08460
Glyma07g08470
Glyma07g08480
Glyma07g08510
Glyma07g08530
Glyma07g08580
Glyma07g08620
Glyma07g08670
Glyma07g08720
Glyma07g08750
Glyma07g08840
Glyma07g08860
Glyma07g08870
Glyma07g08940
Glyma07g09050
Glyma07g09130
Glyma07g09190
Glyma07g09210
Glyma07g09340
Glyma07g09350
Glyma07g09360
Glyma07g09390
Glyma07g09460
Glyma07g09610
Glyma07g09680
Glyma07g09770
Glyma07g09830
Glyma07g10150
Glyma07g10210
Glyma07g10260
Glyma07g10360
Glyma07g10380
Glyma07g10410
Glyma07g10560
Glyma07g10590
Glyma07g10600
Glyma07g10630
Glyma07g10830
Glyma07g10910
Glyma07g10970
Glyma07g11030
Glyma07g11070
Glyma07g11080
Glyma07g11130
Glyma07g11150
Glyma07g11210
Glyma07g11230
Glyma07g11350
Glyma07g11360
Glyma07g11440
Glyma07g11480
Glyma07g11750
Glyma07g11780
Glyma07g11790
Glyma07g11850
Glyma07g12100
Glyma07g12200
Glyma07g12240
Glyma07g12310
Glyma07g12350
Glyma07g12390
Glyma07g12430
Glyma07g12470
Glyma07g12480
Glyma07g12540
Glyma07g12590
Glyma07g12690
Glyma07g12760
Glyma07g12770
Glyma07g12800
Glyma07g12830
Glyma07g12880
Glyma07g12930
Glyma07g13000
Glyma07g13300
Glyma07g13480
Glyma07g13610
Glyma07g13690
Glyma07g14030
Glyma07g14050
Glyma07g14090
Glyma07g14110
Glyma07g14160
Glyma07g14210
Glyma07g14240
Glyma07g14360
Glyma07g14590
Glyma07g14690
Glyma07g14760
Glyma07g14840
Glyma07g14950
Glyma07g15040
Glyma07g15080
Glyma07g15140
Glyma07g15290
Glyma07g15770
Glyma07g15830
Glyma07g15880
Glyma07g15980
Glyma07g16090
Glyma07g16150
Glyma07g16180
Glyma07g16350
Glyma07g16360
Glyma07g16370
Glyma07g16430
Glyma07g16460
Glyma07g16540
Glyma07g16550
Glyma07g16570
Glyma07g16580
Glyma07g16590
Glyma07g16600
Glyma07g16620
Glyma07g16920
Glyma07g17040
Glyma07g17090
Glyma07g17120
Glyma07g17320
Glyma07g17360
Glyma07g17400
Glyma07g17450
Glyma07g17570
Glyma07g17740
Glyma07g17750
Glyma07g17790
Glyma07g17820
Glyma07g17840
Glyma07g17850
Glyma07g17860
Glyma07g18010
Glyma07g18090
Glyma07g18190
Glyma07g18290
Glyma07g18510
Glyma07g18900
Glyma07g18930
Glyma07g18940
Glyma07g19030
Glyma07g19070
Glyma07g19320
Glyma07g19330
Glyma07g19500
Glyma07g19510
Glyma07g19520
Glyma07g19530
Glyma07g19700
Glyma07g19710
Glyma07g19720
Glyma07g20180
Glyma07g20390
Glyma07g20910
Glyma07g20920
Glyma07g20930
Glyma07g21020
Glyma07g21220
Glyma07g23200
Glyma07g23510
Glyma07g24020
Glyma07g24450
Glyma07g24550
Glyma07g24700
Glyma07g25180
Glyma07g25700
Glyma07g25950
Glyma07g25980
Glyma07g26260
Glyma07g26570
Glyma07g26880
Glyma07g27010
Glyma07g27020
Glyma07g27070
Glyma07g27320
Glyma07g27380
Glyma07g27420
Glyma07g28000
Glyma07g28010
Glyma07g28510
Glyma07g28850
Glyma07g28920
Glyma07g28980
Glyma07g29050
Glyma07g29130
Glyma07g29250
Glyma07g29330
Glyma07g29340
Glyma07g29390
Glyma07g29450
Glyma07g29510
Glyma07g29570
Glyma07g29590
Glyma07g29620
Glyma07g29680
Glyma07g29700
Glyma07g30000
Glyma07g30010
Glyma07g30020
Glyma07g30220
Glyma07g30240
Glyma07g30310
Glyma07g30680
Glyma07g30780
Glyma07g31060
Glyma07g31170
Glyma07g31190
Glyma07g31260
Glyma07g31640
Glyma07g32160
Glyma07g32170
Glyma07g32310
Glyma07g32320
Glyma07g32390
Glyma07g32460
Glyma07g32520
Glyma07g32680
Glyma07g32730
Glyma07g32810
Glyma07g32820
Glyma07g32830
Glyma07g32890
Glyma07g32900
Glyma07g32950
Glyma07g32970
Glyma07g33080
Glyma07g33150
Glyma07g33350
Glyma07g33520
Glyma07g33550
Glyma07g33630
Glyma07g33660
Glyma07g33740
Glyma07g33750
Glyma07g33820
Glyma07g33920
Glyma07g34000
Glyma07g34040
Glyma07g34080
Glyma07g34090
Glyma07g34180
Glyma07g34220
Glyma07g34760
Glyma07g34770
Glyma07g34780
Glyma07g34850
Glyma07g34980
Glyma07g35120
Glyma07g35130
Glyma07g35250
Glyma07g35530
Glyma07g35580
Glyma07g35590
Glyma07g35660
Glyma07g35830
Glyma07g35850
Glyma07g35880
Glyma07g35960
Glyma07g35980
Glyma07g35990
Glyma07g36220
Glyma07g36240
Glyma07g36400
Glyma07g36480
Glyma07g36650
Glyma07g36660
Glyma07g36690
Glyma07g36710
Glyma07g36780
Glyma07g36810
Glyma07g36920
Glyma07g36980
Glyma07g36990
Glyma07g37250
Glyma07g37260
Glyma07g37290
Glyma07g37310
Glyma07g37400
Glyma07g37450
Glyma07g37490
Glyma07g37510
Glyma07g37590
Glyma07g37780
Glyma07g37830
Glyma07g37860
Glyma07g37910
Glyma07g37920
Glyma07g38010
Glyma07g38060
Glyma07g38190
Glyma07g38480
Glyma07g38990
Glyma07g39570
Glyma07g39610
Glyma07g39760
Glyma07g39840
Glyma07g39850
Glyma07g39970
Glyma07g40010
Glyma07g40280
Glyma07g40410
Glyma0819s00210
Glyma0823s00200
Glyma0823s00210
Glyma0839s00200
Glyma0893s00200
Glyma08g00200
Glyma08g00210
Glyma08g00220
Glyma08g00270
Glyma08g00310
Glyma08g00370
Glyma08g00430
Glyma08g00540
Glyma08g00610
Glyma08g00620
Glyma08g00630
Glyma08g00700
Glyma08g00860
Glyma08g00930
Glyma08g00950
Glyma08g01080
Glyma08g01090
Glyma08g01110
Glyma08g01120
Glyma08g01150
Glyma08g01530
Glyma08g01560
Glyma08g01600
Glyma08g01630
Glyma08g02040
Glyma08g02150
Glyma08g02230
Glyma08g02240
Glyma08g02320
Glyma08g02380
Glyma08g02430
Glyma08g02530
Glyma08g02590
Glyma08g02910
Glyma08g03040
Glyma08g03170
Glyma08g03230
Glyma08g03300
Glyma08g03380
Glyma08g03390
Glyma08g03800
Glyma08g04090
Glyma08g04120
Glyma08g04130
Glyma08g04150
Glyma08g04270
Glyma08g04520
Glyma08g04750
Glyma08g05060
Glyma08g05170
Glyma08g05360
Glyma08g05430
Glyma08g05520
Glyma08g05670
Glyma08g05760
Glyma08g05780
Glyma08g05910
Glyma08g06050
Glyma08g06080
Glyma08g06140
Glyma08g06210
Glyma08g06250
Glyma08g06410
Glyma08g06540
Glyma08g06670
Glyma08g06710
Glyma08g06740
Glyma08g06830
Glyma08g06850
Glyma08g06870
Glyma08g06930
Glyma08g07000
Glyma08g07090
Glyma08g07320
Glyma08g07790
Glyma08g07800
Glyma08g07810
Glyma08g08060
Glyma08g08080
Glyma08g08150
Glyma08g08160
Glyma08g08240
Glyma08g08370
Glyma08g08440
Glyma08g08760
Glyma08g08800
Glyma08g08960
Glyma08g08980
Glyma08g09030
Glyma08g09060
Glyma08g09070
Glyma08g09190
Glyma08g09530
Glyma08g09560
Glyma08g09580
Glyma08g09620
Glyma08g09980
Glyma08g10060
Glyma08g10170
Glyma08g10430
Glyma08g10500
Glyma08g10620
Glyma08g10720
Glyma08g10820
Glyma08g11090
Glyma08g11230
Glyma08g11320
Glyma08g11360
Glyma08g11410
Glyma08g11440
Glyma08g11820
Glyma08g11860
Glyma08g11880
Glyma08g12060
Glyma08g12160
Glyma08g12180
Glyma08g12690
Glyma08g13010
Glyma08g13020
Glyma08g13030
Glyma08g13140
Glyma08g13200
Glyma08g13270
Glyma08g13410
Glyma08g13430
Glyma08g13490
Glyma08g13730
Glyma08g13770
Glyma08g13820
Glyma08g13830
Glyma08g14010
Glyma08g14020
Glyma08g14030
Glyma08g14140
Glyma08g14150
Glyma08g14660
Glyma08g14950
Glyma08g15020
Glyma08g15030
Glyma08g15060
Glyma08g15070
Glyma08g15110
Glyma08g15240
Glyma08g15290
Glyma08g15390
Glyma08g15470
Glyma08g15510
Glyma08g15660
Glyma08g15690
Glyma08g15760
Glyma08g15790
Glyma08g15970
Glyma08g16000
Glyma08g16040
Glyma08g16110
Glyma08g16250
Glyma08g16280
Glyma08g16290
Glyma08g16300
Glyma08g16310
Glyma08g16330
Glyma08g16400
Glyma08g16430
Glyma08g16710
Glyma08g16740
Glyma08g16760
Glyma08g16820
Glyma08g16920
Glyma08g16990
Glyma08g17130
Glyma08g17260
Glyma08g17360
Glyma08g17380
Glyma08g17500
Glyma08g17520
Glyma08g17690
Glyma08g17700
Glyma08g17770
Glyma08g17900
Glyma08g17940
Glyma08g18210
Glyma08g18260
Glyma08g18290
Glyma08g18350
Glyma08g18420
Glyma08g18550
Glyma08g18670
Glyma08g18790
Glyma08g18890
Glyma08g18930
Glyma08g19010
Glyma08g19080
Glyma08g19220
Glyma08g19370
Glyma08g19400
Glyma08g19440
Glyma08g19470
Glyma08g19530
Glyma08g19550
Glyma08g19830
Glyma08g19880
Glyma08g19990
Glyma08g20180
Glyma08g20260
Glyma08g20280
Glyma08g20530
Glyma08g20570
Glyma08g20620
Glyma08g20660
Glyma08g20790
Glyma08g20910
Glyma08g21070
Glyma08g21090
Glyma08g21870
Glyma08g22070
Glyma08g22280
Glyma08g22320
Glyma08g22330
Glyma08g22450
Glyma08g22710
Glyma08g22780
Glyma08g22930
Glyma08g22960
Glyma08g22980
Glyma08g23030
Glyma08g23100
Glyma08g23270
Glyma08g23290
Glyma08g23610
Glyma08g24060
Glyma08g24240
Glyma08g24330
Glyma08g24350
Glyma08g24390
Glyma08g24430
Glyma08g24450
Glyma08g24600
Glyma08g24730
Glyma08g24770
Glyma08g24880
Glyma08g24940
Glyma08g25010
Glyma08g25060
Glyma08g25110
Glyma08g25270
Glyma08g25350
Glyma08g25450
Glyma08g25460
Glyma08g25660
Glyma08g25670
Glyma08g25680
Glyma08g26060
Glyma08g26120
Glyma08g26140
Glyma08g26210
Glyma08g26290
Glyma08g26460
Glyma08g26570
Glyma08g26580
Glyma08g26590
Glyma08g26720
Glyma08g26810
Glyma08g26870
Glyma08g26910
Glyma08g27020
Glyma08g27050
Glyma08g27060
Glyma08g27100
Glyma08g27310
Glyma08g27370
Glyma08g27390
Glyma08g27400
Glyma08g27410
Glyma08g27470
Glyma08g27480
Glyma08g27540
Glyma08g27750
Glyma08g27770
Glyma08g27810
Glyma08g27830
Glyma08g27910
Glyma08g27940
Glyma08g27970
Glyma08g28120
Glyma08g28150
Glyma08g28200
Glyma08g28250
Glyma08g28300
Glyma08g28330
Glyma08g28340
Glyma08g28350
Glyma08g28510
Glyma08g28540
Glyma08g28590
Glyma08g28760
Glyma08g28780
Glyma08g28870
Glyma08g28970
Glyma08g28990
Glyma08g29180
Glyma08g31440
Glyma08g31880
Glyma08g32290
Glyma08g32760
Glyma08g32870
Glyma08g33290
Glyma08g33530
Glyma08g33540
Glyma08g33550
Glyma08g33600
Glyma08g34730
Glyma08g34740
Glyma08g34770
Glyma08g35420
Glyma08g35490
Glyma08g35530
Glyma08g35550
Glyma08g35560
Glyma08g36060
Glyma08g36100
Glyma08g36170
Glyma08g36260
Glyma08g36290
Glyma08g36330
Glyma08g36360
Glyma08g36440
Glyma08g36510
Glyma08g36800
Glyma08g37090
Glyma08g37100
Glyma08g37140
Glyma08g37540
Glyma08g37590
Glyma08g37610
Glyma08g37620
Glyma08g37690
Glyma08g38120
Glyma08g38420
Glyma08g38850
Glyma08g38960
Glyma08g38970
Glyma08g39000
Glyma08g39210
Glyma08g39240
Glyma08g39490
Glyma08g39670
Glyma08g39690
Glyma08g39740
Glyma08g39760
Glyma08g39800
Glyma08g39950
Glyma08g39980
Glyma08g40070
Glyma08g40350
Glyma08g40400
Glyma08g40470
Glyma08g40520
Glyma08g40640
Glyma08g40700
Glyma08g40790
Glyma08g40910
Glyma08g40940
Glyma08g41010
Glyma08g41180
Glyma08g41190
Glyma08g41210
Glyma08g41420
Glyma08g41470
Glyma08g41480
Glyma08g41490
Glyma08g41590
Glyma08g41600
Glyma08g41610
Glyma08g41640
Glyma08g41680
Glyma08g41700
Glyma08g41830
Glyma08g42040
Glyma08g42190
Glyma08g42290
Glyma08g42310
Glyma08g42350
Glyma08g42480
Glyma08g42600
Glyma08g42620
Glyma08g42690
Glyma08g42780
Glyma08g42940
Glyma08g42970
Glyma08g42990
Glyma08g43070
Glyma08g43180
Glyma08g43190
Glyma08g43280
Glyma08g43310
Glyma08g43340
Glyma08g43560
Glyma08g43610
Glyma08g43820
Glyma08g44000
Glyma08g44020
Glyma08g44030
Glyma08g44040
Glyma08g44100
Glyma08g44280
Glyma08g44500
Glyma08g44850
Glyma08g44890
Glyma08g44980
Glyma08g44990
Glyma08g45160
Glyma08g45280
Glyma08g45290
Glyma08g45300
Glyma08g45310
Glyma08g45330
Glyma08g45350
Glyma08g45390
Glyma08g45430
Glyma08g45500
Glyma08g45620
Glyma08g45630
Glyma08g45640
Glyma08g45670
Glyma08g45690
Glyma08g45750
Glyma08g46050
Glyma08g46200
Glyma08g46220
Glyma08g46310
Glyma08g46350
Glyma08g46370
Glyma08g46460
Glyma08g46470
Glyma08g46480
Glyma08g46540
Glyma08g46580
Glyma08g46600
Glyma08g46660
Glyma08g46700
Glyma08g46740
Glyma08g46920
Glyma08g47170
Glyma08g47190
Glyma08g47450
Glyma08g47510
Glyma08g47530
Glyma08g47780
Glyma08g47840
Glyma08g47940
Glyma08g47970
Glyma08g48080
Glyma08g48170
Glyma08g48180
Glyma08g48300
Glyma0950s00210
Glyma0973s00200
Glyma09g00230
Glyma09g00330
Glyma09g00390
Glyma09g00420
Glyma09g00450
Glyma09g00520
Glyma09g00730
Glyma09g00830
Glyma09g00840
Glyma09g00930
Glyma09g00940
Glyma09g01120
Glyma09g01350
Glyma09g01430
Glyma09g01740
Glyma09g01900
Glyma09g01930
Glyma09g01990
Glyma09g02080
Glyma09g02200
Glyma09g02370
Glyma09g02380
Glyma09g02390
Glyma09g02400
Glyma09g02410
Glyma09g02480
Glyma09g02580
Glyma09g02780
Glyma09g02820
Glyma09g02950
Glyma09g03040
Glyma09g03320
Glyma09g03570
Glyma09g03730
Glyma09g03820
Glyma09g03940
Glyma09g04020
Glyma09g04070
Glyma09g04130
Glyma09g04160
Glyma09g04170
Glyma09g04230
Glyma09g04240
Glyma09g04320
Glyma09g04440
Glyma09g04860
Glyma09g05140
Glyma09g05250
Glyma09g05290
Glyma09g05370
Glyma09g05410
Glyma09g05620
Glyma09g05670
Glyma09g05680
Glyma09g05750
Glyma09g05760
Glyma09g05870
Glyma09g05890
Glyma09g05900
Glyma09g05930
Glyma09g05980
Glyma09g05990
Glyma09g06030
Glyma09g06060
Glyma09g06140
Glyma09g06210
Glyma09g06370
Glyma09g06420
Glyma09g06510
Glyma09g06590
Glyma09g06880
Glyma09g06940
Glyma09g06990
Glyma09g07130
Glyma09g07150
Glyma09g07180
Glyma09g07210
Glyma09g07380
Glyma09g07500
Glyma09g07580
Glyma09g07600
Glyma09g07790
Glyma09g07870
Glyma09g08130
Glyma09g08390
Glyma09g08510
Glyma09g08570
Glyma09g08590
Glyma09g08710
Glyma09g08810
Glyma09g08820
Glyma09g08860
Glyma09g08870
Glyma09g08890
Glyma09g08930
Glyma09g08990
Glyma09g09150
Glyma09g09160
Glyma09g09280
Glyma09g09330
Glyma09g09410
Glyma09g09470
Glyma09g09500
Glyma09g09560
Glyma09g09570
Glyma09g09650
Glyma09g09700
Glyma09g09720
Glyma09g09730
Glyma09g09810
Glyma09g09820
Glyma09g09830
Glyma09g09900
Glyma09g09980
Glyma09g10050
Glyma09g10310
Glyma09g10380
Glyma09g10440
Glyma09g10810
Glyma09g11110
Glyma09g11390
Glyma09g11500
Glyma09g11540
Glyma09g11560
Glyma09g11570
Glyma09g11680
Glyma09g11920
Glyma09g12140
Glyma09g12150
Glyma09g12160
Glyma09g12200
Glyma09g12260
Glyma09g12310
Glyma09g12370
Glyma09g12410
Glyma09g12490
Glyma09g12510
Glyma09g12580
Glyma09g12870
Glyma09g13490
Glyma09g13510
Glyma09g13580
Glyma09g14100
Glyma09g14610
Glyma09g15130
Glyma09g15280
Glyma09g15290
Glyma09g15480
Glyma09g15490
Glyma09g15570
Glyma09g15730
Glyma09g15870
Glyma09g15880
Glyma09g16070
Glyma09g16090
Glyma09g16100
Glyma09g16310
Glyma09g16320
Glyma09g16330
Glyma09g16540
Glyma09g16550
Glyma09g16660
Glyma09g16690
Glyma09g16870
Glyma09g16920
Glyma09g16990
Glyma09g17030
Glyma09g17090
Glyma09g17120
Glyma09g17320
Glyma09g17550
Glyma09g17800
Glyma09g17840
Glyma09g17850
Glyma09g18470
Glyma09g18480
Glyma09g18800
Glyma09g18810
Glyma09g18820
Glyma09g19780
Glyma09g20040
Glyma09g20780
Glyma09g21030
Glyma09g21040
Glyma09g21250
Glyma09g21660
Glyma09g21690
Glyma09g21700
Glyma09g21750
Glyma09g21950
Glyma09g22230
Glyma09g22240
Glyma09g22250
Glyma09g22290
Glyma09g22340
Glyma09g23030
Glyma09g23050
Glyma09g23130
Glyma09g23160
Glyma09g23190
Glyma09g23560
Glyma09g23610
Glyma09g23660
Glyma09g24160
Glyma09g24330
Glyma09g24360
Glyma09g24460
Glyma09g24790
Glyma09g24870
Glyma09g24880
Glyma09g24920
Glyma09g24990
Glyma09g25060
Glyma09g25120
Glyma09g25130
Glyma09g25260
Glyma09g25270
Glyma09g25290
Glyma09g25370
Glyma09g25900
Glyma09g25950
Glyma09g26050
Glyma09g26060
Glyma09g26260
Glyma09g26410
Glyma09g26520
Glyma09g26660
Glyma09g26670
Glyma09g26720
Glyma09g26830
Glyma09g27060
Glyma09g27090
Glyma09g27260
Glyma09g27360
Glyma09g27440
Glyma09g27480
Glyma09g27510
Glyma09g27580
Glyma09g27650
Glyma09g27690
Glyma09g27880
Glyma09g27930
Glyma09g27960
Glyma09g27970
Glyma09g28110
Glyma09g28160
Glyma09g28270
Glyma09g28280
Glyma09g28320
Glyma09g28370
Glyma09g28480
Glyma09g28680
Glyma09g28770
Glyma09g28810
Glyma09g28820
Glyma09g28960
Glyma09g29260
Glyma09g29530
Glyma09g29590
Glyma09g30110
Glyma09g30280
Glyma09g30290
Glyma09g30550
Glyma09g30560
Glyma09g30570
Glyma09g30590
Glyma09g30600
Glyma09g30620
Glyma09g30640
Glyma09g30690
Glyma09g30730
Glyma09g30840
Glyma09g30870
Glyma09g30880
Glyma09g30920
Glyma09g30990
Glyma09g31090
Glyma09g31100
Glyma09g31150
Glyma09g31180
Glyma09g31210
Glyma09g31230
Glyma09g31300
Glyma09g31390
Glyma09g31520
Glyma09g31700
Glyma09g31990
Glyma09g32040
Glyma09g32060
Glyma09g32210
Glyma09g32380
Glyma09g32560
Glyma09g32590
Glyma09g32710
Glyma09g32800
Glyma09g32930
Glyma09g32960
Glyma09g33270
Glyma09g33380
Glyma09g33430
Glyma09g33460
Glyma09g33910
Glyma09g34010
Glyma09g34210
Glyma09g34260
Glyma09g34340
Glyma09g34540
Glyma09g34560
Glyma09g34570
Glyma09g34620
Glyma09g34630
Glyma09g34900
Glyma09g35010
Glyma09g35020
Glyma09g35100
Glyma09g35120
Glyma09g35160
Glyma09g35340
Glyma09g35740
Glyma09g35830
Glyma09g35910
Glyma09g35930
Glyma09g35960
Glyma09g36240
Glyma09g36300
Glyma09g36370
Glyma09g36410
Glyma09g36440
Glyma09g36490
Glyma09g36530
Glyma09g36730
Glyma09g36800
Glyma09g36890
Glyma09g37030
Glyma09g37100
Glyma09g37110
Glyma09g37330
Glyma09g37480
Glyma09g37510
Glyma09g37770
Glyma09g37970
Glyma09g38030
Glyma09g38090
Glyma09g38170
Glyma09g38200
Glyma09g38240
Glyma09g38330
Glyma09g38360
Glyma09g38670
Glyma09g39050
Glyma09g39180
Glyma09g39210
Glyma09g39310
Glyma09g39520
Glyma09g39540
Glyma09g39620
Glyma09g39810
Glyma09g39950
Glyma09g40120
Glyma09g40220
Glyma09g40250
Glyma09g40270
Glyma09g40280
Glyma09g40310
Glyma09g40670
Glyma09g40680
Glyma09g40700
Glyma09g40720
Glyma09g40790
Glyma09g40900
Glyma09g41080
Glyma09g41090
Glyma09g41170
Glyma09g41420
Glyma09g41660
Glyma09g41750
Glyma09g41890
Glyma09g41970
Glyma09g42030
Glyma09g42090
Glyma09g42170
Glyma1000s00200
Glyma1029s00200
Glyma10g00200
Glyma10g00230
Glyma10g00330
Glyma10g00370
Glyma10g00400
Glyma10g00410
Glyma10g00480
Glyma10g00650
Glyma10g00750
Glyma10g00770
Glyma10g00970
Glyma10g01100
Glyma10g01390
Glyma10g01440
Glyma10g01460
Glyma10g01470
Glyma10g01650
Glyma10g01730
Glyma10g01800
Glyma10g01880
Glyma10g01920
Glyma10g01970
Glyma10g01980
Glyma10g01990
Glyma10g02000
Glyma10g02010
Glyma10g02070
Glyma10g02110
Glyma10g02320
Glyma10g02450
Glyma10g02500
Glyma10g02740
Glyma10g02770
Glyma10g02780
Glyma10g02970
Glyma10g02990
Glyma10g03010
Glyma10g03400
Glyma10g03410
Glyma10g03670
Glyma10g03760
Glyma10g03850
Glyma10g03880
Glyma10g03890
Glyma10g04000
Glyma10g04030
Glyma10g04100
Glyma10g04270
Glyma10g04470
Glyma10g04740
Glyma10g04950
Glyma10g04990
Glyma10g05200
Glyma10g05230
Glyma10g05380
Glyma10g05510
Glyma10g05570
Glyma10g05640
Glyma10g05680
Glyma10g05840
Glyma10g05860
Glyma10g05900
Glyma10g05940
Glyma10g05950
Glyma10g05980
Glyma10g06020
Glyma10g06260
Glyma10g06290
Glyma10g06300
Glyma10g06320
Glyma10g06340
Glyma10g06400
Glyma10g06410
Glyma10g06660
Glyma10g06720
Glyma10g06840
Glyma10g06970
Glyma10g06980
Glyma10g07000
Glyma10g07080
Glyma10g07100
Glyma10g07150
Glyma10g07180
Glyma10g07350
Glyma10g07380
Glyma10g07470
Glyma10g07570
Glyma10g07830
Glyma10g08200
Glyma10g08270
Glyma10g08590
Glyma10g08600
Glyma10g08770
Glyma10g08780
Glyma10g08820
Glyma10g08850
Glyma10g08890
Glyma10g09200
Glyma10g09210
Glyma10g09220
Glyma10g09400
Glyma10g09500
Glyma10g09510
Glyma10g09520
Glyma10g09880
Glyma10g09950
Glyma10g09970
Glyma10g10070
Glyma10g10120
Glyma10g10130
Glyma10g10300
Glyma10g10390
Glyma10g10500
Glyma10g10520
Glyma10g10890
Glyma10g11090
Glyma10g11110
Glyma10g11140
Glyma10g11150
Glyma10g11170
Glyma10g11730
Glyma10g11820
Glyma10g11970
Glyma10g11990
Glyma10g12030
Glyma10g12140
Glyma10g12170
Glyma10g12240
Glyma10g12270
Glyma10g12670
Glyma10g12760
Glyma10g12860
Glyma10g12870
Glyma10g13710
Glyma10g13850
Glyma10g13900
Glyma10g14620
Glyma10g14960
Glyma10g15020
Glyma10g15080
Glyma10g15240
Glyma10g15520
Glyma10g15530
Glyma10g15680
Glyma10g15690
Glyma10g15740
Glyma10g15750
Glyma10g15780
Glyma10g15820
Glyma10g16020
Glyma10g16050
Glyma10g16070
Glyma10g16370
Glyma10g16720
Glyma10g16730
Glyma10g17040
Glyma10g17050
Glyma10g17120
Glyma10g17130
Glyma10g17140
Glyma10g17440
Glyma10g17470
Glyma10g17600
Glyma10g17880
Glyma10g18350
Glyma10g18360
Glyma10g18370
Glyma10g18410
Glyma10g18420
Glyma10g20200
Glyma10g20450
Glyma10g20790
Glyma10g20800
Glyma10g20880
Glyma10g20900
Glyma10g21110
Glyma10g21890
Glyma10g21910
Glyma10g22140
Glyma10g22600
Glyma10g22630
Glyma10g22740
Glyma10g23140
Glyma10g23410
Glyma10g23450
Glyma10g23480
Glyma10g23490
Glyma10g23710
Glyma10g23770
Glyma10g23780
Glyma10g23850
Glyma10g23860
Glyma10g23930
Glyma10g24230
Glyma10g24240
Glyma10g24470
Glyma10g24480
Glyma10g24700
Glyma10g24710
Glyma10g24760
Glyma10g25060
Glyma10g25090
Glyma10g25120
Glyma10g25130
Glyma10g25350
Glyma10g25370
Glyma10g25450
Glyma10g25460
Glyma10g25520
Glyma10g25740
Glyma10g25820
Glyma10g26220
Glyma10g26230
Glyma10g26330
Glyma10g26420
Glyma10g26470
Glyma10g26520
Glyma10g26530
Glyma10g26730
Glyma10g26810
Glyma10g26830
Glyma10g26880
Glyma10g26940
Glyma10g26950
Glyma10g26960
Glyma10g27000
Glyma10g27110
Glyma10g27140
Glyma10g27160
Glyma10g27190
Glyma10g27430
Glyma10g27450
Glyma10g27580
Glyma10g27760
Glyma10g27830
Glyma10g28140
Glyma10g28260
Glyma10g28380
Glyma10g28550
Glyma10g28650
Glyma10g28670
Glyma10g28780
Glyma10g29110
Glyma10g29420
Glyma10g29460
Glyma10g29520
Glyma10g30120
Glyma10g30170
Glyma10g30290
Glyma10g30470
Glyma10g30630
Glyma10g30660
Glyma10g30790
Glyma10g30950
Glyma10g30960
Glyma10g31000
Glyma10g31050
Glyma10g31150
Glyma10g31270
Glyma10g31330
Glyma10g31670
Glyma10g31830
Glyma10g31930
Glyma10g32110
Glyma10g32290
Glyma10g32460
Glyma10g32540
Glyma10g32720
Glyma10g32770
Glyma10g32880
Glyma10g32910
Glyma10g33210
Glyma10g33220
Glyma10g33480
Glyma10g33530
Glyma10g33570
Glyma10g33690
Glyma10g33740
Glyma10g33750
Glyma10g34140
Glyma10g34200
Glyma10g34210
Glyma10g34270
Glyma10g34300
Glyma10g34450
Glyma10g34590
Glyma10g34650
Glyma10g34660
Glyma10g34690
Glyma10g34740
Glyma10g34840
Glyma10g34920
Glyma10g34940
Glyma10g34990
Glyma10g35020
Glyma10g35080
Glyma10g35090
Glyma10g35110
Glyma10g35530
Glyma10g35590
Glyma10g35600
Glyma10g35740
Glyma10g35770
Glyma10g35840
Glyma10g35850
Glyma10g35860
Glyma10g36080
Glyma10g36450
Glyma10g36710
Glyma10g36920
Glyma10g36930
Glyma10g37080
Glyma10g37280
Glyma10g37330
Glyma10g37620
Glyma10g37650
Glyma10g37670
Glyma10g37830
Glyma10g37990
Glyma10g38130
Glyma10g38170
Glyma10g38180
Glyma10g38260
Glyma10g38790
Glyma10g38800
Glyma10g39120
Glyma10g39200
Glyma10g39350
Glyma10g39480
Glyma10g39520
Glyma10g39700
Glyma10g39860
Glyma10g39960
Glyma10g39970
Glyma10g40000
Glyma10g40050
Glyma10g40290
Glyma10g40380
Glyma10g40680
Glyma10g40770
Glyma10g40830
Glyma10g40980
Glyma10g41150
Glyma10g41180
Glyma10g41240
Glyma10g41440
Glyma10g41490
Glyma10g41500
Glyma10g41510
Glyma10g41520
Glyma10g41670
Glyma10g41710
Glyma10g41720
Glyma10g41760
Glyma10g41810
Glyma10g41950
Glyma10g42000
Glyma10g42040
Glyma10g42210
Glyma10g42370
Glyma10g42620
Glyma10g42710
Glyma10g43170
Glyma10g43540
Glyma10g43600
Glyma10g43610
Glyma10g43920
Glyma10g43970
Glyma10g44060
Glyma10g44100
Glyma10g44140
Glyma10g44230
Glyma10g44240
Glyma10g44360
Glyma10g44370
Glyma10g44400
Glyma10g44430
Glyma10g44590
Glyma10g44600
Glyma10g44610
Glyma1129s00200
Glyma1180s00210
Glyma1198s00200
Glyma11g00340
Glyma11g00360
Glyma11g00730
Glyma11g00770
Glyma11g00820
Glyma11g00880
Glyma11g00900
Glyma11g01260
Glyma11g01500
Glyma11g01720
Glyma11g01790
Glyma11g01810
Glyma11g01890
Glyma11g01970
Glyma11g02600
Glyma11g02660
Glyma11g02680
Glyma11g02700
Glyma11g02760
Glyma11g02780
Glyma11g02790
Glyma11g02870
Glyma11g03150
Glyma11g03170
Glyma11g03760
Glyma11g03820
Glyma11g03980
Glyma11g04050
Glyma11g04400
Glyma11g04410
Glyma11g04470
Glyma11g04550
Glyma11g04710
Glyma11g04760
Glyma11g04770
Glyma11g05010
Glyma11g05180
Glyma11g05260
Glyma11g05270
Glyma11g05290
Glyma11g05350
Glyma11g05480
Glyma11g05730
Glyma11g05970
Glyma11g06190
Glyma11g06450
Glyma11g06490
Glyma11g06530
Glyma11g06560
Glyma11g06890
Glyma11g06910
Glyma11g06950
Glyma11g07060
Glyma11g07190
Glyma11g07270
Glyma11g07280
Glyma11g07520
Glyma11g07630
Glyma11g07800
Glyma11g07860
Glyma11g07920
Glyma11g08030
Glyma11g08130
Glyma11g08270
Glyma11g08280
Glyma11g08460
Glyma11g08600
Glyma11g08620
Glyma11g08970
Glyma11g09000
Glyma11g09010
Glyma11g09020
Glyma11g09380
Glyma11g09460
Glyma11g09600
Glyma11g09740
Glyma11g09820
Glyma11g10010
Glyma11g10020
Glyma11g10290
Glyma11g10370
Glyma11g10410
Glyma11g10440
Glyma11g10450
Glyma11g10580
Glyma11g10680
Glyma11g10720
Glyma11g10950
Glyma11g11120
Glyma11g11140
Glyma11g11300
Glyma11g11330
Glyma11g11340
Glyma11g11400
Glyma11g11590
Glyma11g11740
Glyma11g11830
Glyma11g11980
Glyma11g12250
Glyma11g12330
Glyma11g12510
Glyma11g12620
Glyma11g13080
Glyma11g13160
Glyma11g13170
Glyma11g13180
Glyma11g13360
Glyma11g13430
Glyma11g13590
Glyma11g13840
Glyma11g13990
Glyma11g14060
Glyma11g14080
Glyma11g14120
Glyma11g14130
Glyma11g14220
Glyma11g14230
Glyma11g14270
Glyma11g14280
Glyma11g14430
Glyma11g14680
Glyma11g14690
Glyma11g14730
Glyma11g14870
Glyma11g14890
Glyma11g15080
Glyma11g15100
Glyma11g15170
Glyma11g15250
Glyma11g15260
Glyma11g15280
Glyma11g15380
Glyma11g15390
Glyma11g15430
Glyma11g15450
Glyma11g15570
Glyma11g15600
Glyma11g15620
Glyma11g15660
Glyma11g15800
Glyma11g16060
Glyma11g16080
Glyma11g16290
Glyma11g16310
Glyma11g16490
Glyma11g16500
Glyma11g16990
Glyma11g17000
Glyma11g17040
Glyma11g17100
Glyma11g17110
Glyma11g17150
Glyma11g17240
Glyma11g17780
Glyma11g17800
Glyma11g17840
Glyma11g18000
Glyma11g18010
Glyma11g18020
Glyma11g18140
Glyma11g18150
Glyma11g18180
Glyma11g18280
Glyma11g18360
Glyma11g18450
Glyma11g18480
Glyma11g18540
Glyma11g18560
Glyma11g18790
Glyma11g19180
Glyma11g19360
Glyma11g19380
Glyma11g19460
Glyma11g19510
Glyma11g19520
Glyma11g19540
Glyma11g19590
Glyma11g19740
Glyma11g19760
Glyma11g20010
Glyma11g20100
Glyma11g20160
Glyma11g20270
Glyma11g20280
Glyma11g20330
Glyma11g20340
Glyma11g20370
Glyma11g20540
Glyma11g20560
Glyma11g20580
Glyma11g20830
Glyma11g20910
Glyma11g21090
Glyma11g21120
Glyma11g21140
Glyma11g21170
Glyma11g21340
Glyma11g21350
Glyma11g21400
Glyma11g21440
Glyma11g21570
Glyma11g21610
Glyma11g21620
Glyma11g21640
Glyma11g21720
Glyma11g21730
Glyma11g21740
Glyma11g22020
Glyma11g23380
Glyma11g23610
Glyma11g23920
Glyma11g25260
Glyma11g25630
Glyma11g25640
Glyma11g25790
Glyma11g25800
Glyma11g25810
Glyma11g25870
Glyma11g26270
Glyma11g26490
Glyma11g26990
Glyma11g27030
Glyma11g27070
Glyma11g27150
Glyma11g27300
Glyma11g27310
Glyma11g27330
Glyma11g27340
Glyma11g27370
Glyma11g27380
Glyma11g27470
Glyma11g27520
Glyma11g27610
Glyma11g27650
Glyma11g27680
Glyma11g27730
Glyma11g27750
Glyma11g27790
Glyma11g27920
Glyma11g29360
Glyma11g29420
Glyma11g29540
Glyma11g29550
Glyma11g29690
Glyma11g29850
Glyma11g29940
Glyma11g30060
Glyma11g30100
Glyma11g30170
Glyma11g30180
Glyma11g30440
Glyma11g30450
Glyma11g30470
Glyma11g30480
Glyma11g30700
Glyma11g30710
Glyma11g30950
Glyma11g31070
Glyma11g31180
Glyma11g31280
Glyma11g31340
Glyma11g31480
Glyma11g31490
Glyma11g31580
Glyma11g31730
Glyma11g31790
Glyma11g31920
Glyma11g32130
Glyma11g32190
Glyma11g32230
Glyma11g32250
Glyma11g32270
Glyma11g32410
Glyma11g32540
Glyma11g32880
Glyma11g32900
Glyma11g32910
Glyma11g32930
Glyma11g32940
Glyma11g33360
Glyma11g33440
Glyma11g33780
Glyma11g33890
Glyma11g33940
Glyma11g33990
Glyma11g34030
Glyma11g34220
Glyma11g34260
Glyma11g34360
Glyma11g34370
Glyma11g34440
Glyma11g34810
Glyma11g34820
Glyma11g34910
Glyma11g34920
Glyma11g35000
Glyma11g35040
Glyma11g35120
Glyma11g35190
Glyma11g35330
Glyma11g35340
Glyma11g35350
Glyma11g35380
Glyma11g35420
Glyma11g35960
Glyma11g35970
Glyma11g36100
Glyma11g36130
Glyma11g36240
Glyma11g36500
Glyma11g36590
Glyma11g36650
Glyma11g36820
Glyma11g36970
Glyma11g37000
Glyma11g37470
Glyma11g37860
Glyma11g38190
Glyma1219s00210
Glyma1235s00200
Glyma12g00200
Glyma12g00210
Glyma12g00220
Glyma12g00230
Glyma12g00340
Glyma12g00400
Glyma12g00520
Glyma12g00560
Glyma12g00580
Glyma12g00900
Glyma12g00970
Glyma12g00990
Glyma12g01140
Glyma12g01400
Glyma12g01560
Glyma12g01620
Glyma12g01830
Glyma12g01870
Glyma12g02360
Glyma12g02370
Glyma12g02710
Glyma12g02780
Glyma12g02970
Glyma12g03010
Glyma12g03240
Glyma12g03380
Glyma12g03430
Glyma12g03530
Glyma12g03720
Glyma12g03970
Glyma12g04060
Glyma12g04140
Glyma12g04230
Glyma12g04450
Glyma12g04470
Glyma12g04600
Glyma12g04690
Glyma12g04750
Glyma12g04900
Glyma12g05020
Glyma12g05100
Glyma12g05210
Glyma12g05300
Glyma12g05370
Glyma12g05500
Glyma12g05750
Glyma12g05880
Glyma12g06000
Glyma12g06040
Glyma12g06140
Glyma12g06420
Glyma12g06570
Glyma12g06600
Glyma12g06610
Glyma12g06660
Glyma12g06810
Glyma12g06830
Glyma12g06840
Glyma12g06870
Glyma12g07060
Glyma12g07140
Glyma12g07210
Glyma12g07500
Glyma12g07550
Glyma12g07750
Glyma12g07830
Glyma12g07840
Glyma12g07880
Glyma12g07940
Glyma12g08120
Glyma12g08250
Glyma12g08320
Glyma12g08350
Glyma12g08360
Glyma12g08450
Glyma12g08690
Glyma12g08710
Glyma12g08790
Glyma12g08850
Glyma12g08880
Glyma12g08940
Glyma12g09030
Glyma12g09330
Glyma12g09450
Glyma12g09580
Glyma12g09590
Glyma12g09770
Glyma12g09970
Glyma12g10000
Glyma12g10090
Glyma12g10110
Glyma12g10190
Glyma12g10200
Glyma12g10220
Glyma12g10440
Glyma12g10450
Glyma12g10460
Glyma12g10860
Glyma12g10870
Glyma12g10940
Glyma12g11290
Glyma12g11420
Glyma12g11430
Glyma12g11520
Glyma12g11550
Glyma12g12160
Glyma12g12170
Glyma12g12240
Glyma12g12250
Glyma12g12500
Glyma12g12510
Glyma12g12520
Glyma12g12610
Glyma12g12630
Glyma12g12700
Glyma12g12760
Glyma12g12820
Glyma12g12840
Glyma12g12860
Glyma12g13110
Glyma12g13200
Glyma12g13310
Glyma12g13330
Glyma12g13590
Glyma12g13600
Glyma12g13680
Glyma12g13780
Glyma12g13880
Glyma12g14220
Glyma12g14250
Glyma12g14300
Glyma12g14330
Glyma12g14410
Glyma12g14470
Glyma12g14630
Glyma12g14840
Glyma12g15190
Glyma12g15230
Glyma12g15480
Glyma12g15830
Glyma12g15930
Glyma12g15980
Glyma12g16100
Glyma12g16180
Glyma12g16280
Glyma12g16320
Glyma12g16330
Glyma12g16520
Glyma12g16660
Glyma12g16670
Glyma12g16710
Glyma12g16730
Glyma12g16970
Glyma12g17170
Glyma12g17580
Glyma12g17940
Glyma12g18170
Glyma12g18280
Glyma12g19040
Glyma12g19730
Glyma12g19950
Glyma12g20200
Glyma12g20210
Glyma12g20790
Glyma12g20970
Glyma12g21020
Glyma12g21060
Glyma12g21080
Glyma12g21880
Glyma12g22320
Glyma12g22410
Glyma12g22760
Glyma12g22770
Glyma12g22910
Glyma12g22940
Glyma12g23030
Glyma12g23120
Glyma12g23300
Glyma12g23310
Glyma12g23320
Glyma12g23360
Glyma12g23370
Glyma12g24200
Glyma12g24260
Glyma12g24470
Glyma12g24480
Glyma12g24520
Glyma12g24540
Glyma12g24810
Glyma12g24880
Glyma12g24920
Glyma12g24960
Glyma12g24980
Glyma12g25450
Glyma12g25470
Glyma12g25940
Glyma12g26500
Glyma12g26510
Glyma12g27030
Glyma12g27090
Glyma12g27370
Glyma12g28500
Glyma12g28520
Glyma12g28530
Glyma12g28580
Glyma12g28590
Glyma12g28600
Glyma12g28700
Glyma12g29000
Glyma12g29200
Glyma12g29210
Glyma12g29220
Glyma12g29230
Glyma12g29240
Glyma12g29260
Glyma12g29320
Glyma12g29380
Glyma12g29410
Glyma12g29620
Glyma12g29650
Glyma12g29740
Glyma12g29930
Glyma12g30120
Glyma12g30130
Glyma12g30170
Glyma12g30390
Glyma12g30450
Glyma12g30610
Glyma12g30720
Glyma12g30760
Glyma12g30860
Glyma12g31000
Glyma12g31050
Glyma12g31390
Glyma12g31440
Glyma12g31470
Glyma12g31580
Glyma12g31710
Glyma12g31820
Glyma12g32110
Glyma12g32120
Glyma12g32550
Glyma12g32600
Glyma12g32810
Glyma12g32930
Glyma12g33000
Glyma12g33100
Glyma12g33210
Glyma12g33290
Glyma12g33310
Glyma12g33330
Glyma12g33480
Glyma12g33490
Glyma12g33590
Glyma12g33630
Glyma12g33650
Glyma12g33870
Glyma12g34120
Glyma12g34130
Glyma12g34190
Glyma12g34260
Glyma12g34560
Glyma12g34700
Glyma12g34760
Glyma12g34920
Glyma12g34930
Glyma12g34980
Glyma12g35080
Glyma12g35500
Glyma12g35810
Glyma12g35960
Glyma12g36030
Glyma12g36230
Glyma12g36340
Glyma12g36410
Glyma12g36560
Glyma12g36700
Glyma12g36710
Glyma12g36720
Glyma12g36770
Glyma12g36890
Glyma12g36930
Glyma12g36980
Glyma12g37010
Glyma12g37110
Glyma12g37120
Glyma1374s00200
Glyma13g00220
Glyma13g00260
Glyma13g00330
Glyma13g00400
Glyma13g00410
Glyma13g00640
Glyma13g00690
Glyma13g00930
Glyma13g00940
Glyma13g01010
Glyma13g01210
Glyma13g01350
Glyma13g01410
Glyma13g01430
Glyma13g01450
Glyma13g01520
Glyma13g01620
Glyma13g01640
Glyma13g01680
Glyma13g02020
Glyma13g02090
Glyma13g02120
Glyma13g02140
Glyma13g02380
Glyma13g02400
Glyma13g02590
Glyma13g02640
Glyma13g02660
Glyma13g02850
Glyma13g02880
Glyma13g02950
Glyma13g03190
Glyma13g03250
Glyma13g03310
Glyma13g03340
Glyma13g03350
Glyma13g03410
Glyma13g03530
Glyma13g03540
Glyma13g03550
Glyma13g03720
Glyma13g03850
Glyma13g03860
Glyma13g03870
Glyma13g03890
Glyma13g03950
Glyma13g03980
Glyma13g04010
Glyma13g04060
Glyma13g04130
Glyma13g04240
Glyma13g04280
Glyma13g04370
Glyma13g04400
Glyma13g04450
Glyma13g04470
Glyma13g04510
Glyma13g04520
Glyma13g04550
Glyma13g04660
Glyma13g04700
Glyma13g04730
Glyma13g04750
Glyma13g04810
Glyma13g04880
Glyma13g04960
Glyma13g04990
Glyma13g05100
Glyma13g05110
Glyma13g05170
Glyma13g05290
Glyma13g05360
Glyma13g05390
Glyma13g05450
Glyma13g05560
Glyma13g05620
Glyma13g05740
Glyma13g05860
Glyma13g05930
Glyma13g05960
Glyma13g06020
Glyma13g06030
Glyma13g06150
Glyma13g06160
Glyma13g06180
Glyma13g06240
Glyma13g06250
Glyma13g06260
Glyma13g06280
Glyma13g06300
Glyma13g06480
Glyma13g06540
Glyma13g06590
Glyma13g06610
Glyma13g06740
Glyma13g06760
Glyma13g06790
Glyma13g06800
Glyma13g06810
Glyma13g06820
Glyma13g06970
Glyma13g07050
Glyma13g07170
Glyma13g07270
Glyma13g07290
Glyma13g07310
Glyma13g07360
Glyma13g07430
Glyma13g07680
Glyma13g07820
Glyma13g07830
Glyma13g07860
Glyma13g07920
Glyma13g07950
Glyma13g07960
Glyma13g08110
Glyma13g08710
Glyma13g08780
Glyma13g09040
Glyma13g09190
Glyma13g09200
Glyma13g09280
Glyma13g09510
Glyma13g09560
Glyma13g09590
Glyma13g09630
Glyma13g09670
Glyma13g09720
Glyma13g09770
Glyma13g09800
Glyma13g09850
Glyma13g09960
Glyma13g10030
Glyma13g10080
Glyma13g10230
Glyma13g10440
Glyma13g10470
Glyma13g10670
Glyma13g10850
Glyma13g11100
Glyma13g11110
Glyma13g11240
Glyma13g11280
Glyma13g11430
Glyma13g11630
Glyma13g11640
Glyma13g11770
Glyma13g11800
Glyma13g12090
Glyma13g12430
Glyma13g12460
Glyma13g12490
Glyma13g12500
Glyma13g12510
Glyma13g12520
Glyma13g12540
Glyma13g12550
Glyma13g12570
Glyma13g12580
Glyma13g12610
Glyma13g13060
Glyma13g13270
Glyma13g13820
Glyma13g13880
Glyma13g13940
Glyma13g13990
Glyma13g14640
Glyma13g14660
Glyma13g15580
Glyma13g16070
Glyma13g16100
Glyma13g16160
Glyma13g16400
Glyma13g16450
Glyma13g16520
Glyma13g16530
Glyma13g16660
Glyma13g16750
Glyma13g16860
Glyma13g17040
Glyma13g17080
Glyma13g17190
Glyma13g17210
Glyma13g17430
Glyma13g17810
Glyma13g17900
Glyma13g17940
Glyma13g18190
Glyma13g18200
Glyma13g18520
Glyma13g18600
Glyma13g18790
Glyma13g18810
Glyma13g18880
Glyma13g18980
Glyma13g19000
Glyma13g19050
Glyma13g19090
Glyma13g19360
Glyma13g19480
Glyma13g19690
Glyma13g19720
Glyma13g19800
Glyma13g19850
Glyma13g19920
Glyma13g19970
Glyma13g19990
Glyma13g20150
Glyma13g20440
Glyma13g20620
Glyma13g20640
Glyma13g20900
Glyma13g20910
Glyma13g20990
Glyma13g21020
Glyma13g21070
Glyma13g21090
Glyma13g21100
Glyma13g21410
Glyma13g21680
Glyma13g21710
Glyma13g21810
Glyma13g21890
Glyma13g21920
Glyma13g21930
Glyma13g22220
Glyma13g22260
Glyma13g22280
Glyma13g22430
Glyma13g22520
Glyma13g22770
Glyma13g22780
Glyma13g22830
Glyma13g22840
Glyma13g22910
Glyma13g23100
Glyma13g23220
Glyma13g23330
Glyma13g23390
Glyma13g23450
Glyma13g23480
Glyma13g23590
Glyma13g23880
Glyma13g23900
Glyma13g24010
Glyma13g24220
Glyma13g24300
Glyma13g24690
Glyma13g24800
Glyma13g24960
Glyma13g25070
Glyma13g25090
Glyma13g25160
Glyma13g25210
Glyma13g25250
Glyma13g25300
Glyma13g25490
Glyma13g25520
Glyma13g25530
Glyma13g25540
Glyma13g25670
Glyma13g25710
Glyma13g25800
Glyma13g25830
Glyma13g25850
Glyma13g25910
Glyma13g25960
Glyma13g25990
Glyma13g26050
Glyma13g26060
Glyma13g26130
Glyma13g26180
Glyma13g26350
Glyma13g26390
Glyma13g26430
Glyma13g26440
Glyma13g26510
Glyma13g26570
Glyma13g26800
Glyma13g26810
Glyma13g26880
Glyma13g27040
Glyma13g27270
Glyma13g27370
Glyma13g27450
Glyma13g27620
Glyma13g27890
Glyma13g28080
Glyma13g28140
Glyma13g28200
Glyma13g28310
Glyma13g28490
Glyma13g28690
Glyma13g28920
Glyma13g28990
Glyma13g29050
Glyma13g29150
Glyma13g29170
Glyma13g29530
Glyma13g29540
Glyma13g29720
Glyma13g29850
Glyma13g29980
Glyma13g29990
Glyma13g30040
Glyma13g30080
Glyma13g30160
Glyma13g30170
Glyma13g30180
Glyma13g30240
Glyma13g30310
Glyma13g30350
Glyma13g30630
Glyma13g30640
Glyma13g30900
Glyma13g31000
Glyma13g31160
Glyma13g31190
Glyma13g31570
Glyma13g31600
Glyma13g31710
Glyma13g31870
Glyma13g31950
Glyma13g32240
Glyma13g32420
Glyma13g32620
Glyma13g32850
Glyma13g32870
Glyma13g33020
Glyma13g33050
Glyma13g33090
Glyma13g33110
Glyma13g33120
Glyma13g33130
Glyma13g33150
Glyma13g33170
Glyma13g33180
Glyma13g33310
Glyma13g33330
Glyma13g33350
Glyma13g33370
Glyma13g33400
Glyma13g33510
Glyma13g33540
Glyma13g33670
Glyma13g33680
Glyma13g33780
Glyma13g33880
Glyma13g34130
Glyma13g34200
Glyma13g34220
Glyma13g34250
Glyma13g34260
Glyma13g34270
Glyma13g34320
Glyma13g34360
Glyma13g34380
Glyma13g34530
Glyma13g34930
Glyma13g35070
Glyma13g35090
Glyma13g35350
Glyma13g35360
Glyma13g35420
Glyma13g35450
Glyma13g35650
Glyma13g35660
Glyma13g35760
Glyma13g35900
Glyma13g36020
Glyma13g36040
Glyma13g36210
Glyma13g36370
Glyma13g36380
Glyma13g36440
Glyma13g36460
Glyma13g36510
Glyma13g36580
Glyma13g37060
Glyma13g37190
Glyma13g37310
Glyma13g37370
Glyma13g37660
Glyma13g37670
Glyma13g37910
Glyma13g38060
Glyma13g38070
Glyma13g38350
Glyma13g38360
Glyma13g38540
Glyma13g38550
Glyma13g38920
Glyma13g38940
Glyma13g39250
Glyma13g39310
Glyma13g39380
Glyma13g39390
Glyma13g39400
Glyma13g39520
Glyma13g39640
Glyma13g39670
Glyma13g39780
Glyma13g39860
Glyma13g39970
Glyma13g40060
Glyma13g40160
Glyma13g40280
Glyma13g40290
Glyma13g40330
Glyma13g40500
Glyma13g40570
Glyma13g40720
Glyma13g40730
Glyma13g40920
Glyma13g41190
Glyma13g41200
Glyma13g41510
Glyma13g41720
Glyma13g41840
Glyma13g42040
Glyma13g42050
Glyma13g42190
Glyma13g42350
Glyma13g42510
Glyma13g42540
Glyma13g42610
Glyma13g42640
Glyma13g42700
Glyma13g42710
Glyma13g42720
Glyma13g42750
Glyma13g42850
Glyma13g42920
Glyma13g43010
Glyma13g43020
Glyma13g43510
Glyma13g43690
Glyma13g43860
Glyma13g44110
Glyma13g44440
Glyma13g44580
Glyma13g44590
Glyma13g44600
Glyma13g44680
Glyma13g44800
Glyma13g44840
Glyma13g45060
Glyma14g00210
Glyma14g00260
Glyma14g00280
Glyma14g00370
Glyma14g00580
Glyma14g00910
Glyma14g00920
Glyma14g01090
Glyma14g01200
Glyma14g01240
Glyma14g01700
Glyma14g01710
Glyma14g02190
Glyma14g02270
Glyma14g02280
Glyma14g02290
Glyma14g02310
Glyma14g02580
Glyma14g02600
Glyma14g02830
Glyma14g02840
Glyma14g02950
Glyma14g03020
Glyma14g03050
Glyma14g03060
Glyma14g03170
Glyma14g03320
Glyma14g03480
Glyma14g03580
Glyma14g03670
Glyma14g03680
Glyma14g03690
Glyma14g03700
Glyma14g03720
Glyma14g03870
Glyma14g03920
Glyma14g03980
Glyma14g04290
Glyma14g04360
Glyma14g04880
Glyma14g04990
Glyma14g05310
Glyma14g05420
Glyma14g05620
Glyma14g05640
Glyma14g05660
Glyma14g05670
Glyma14g05720
Glyma14g05750
Glyma14g05790
Glyma14g05950
Glyma14g05970
Glyma14g06020
Glyma14g06110
Glyma14g06150
Glyma14g06240
Glyma14g06310
Glyma14g06390
Glyma14g06860
Glyma14g06940
Glyma14g07030
Glyma14g07240
Glyma14g07420
Glyma14g07490
Glyma14g07500
Glyma14g07530
Glyma14g07580
Glyma14g07770
Glyma14g07840
Glyma14g07910
Glyma14g07950
Glyma14g07970
Glyma14g08060
Glyma14g08190
Glyma14g08310
Glyma14g08410
Glyma14g08420
Glyma14g08510
Glyma14g08540
Glyma14g08550
Glyma14g08580
Glyma14g08590
Glyma14g08650
Glyma14g08740
Glyma14g08750
Glyma14g08770
Glyma14g08790
Glyma14g09060
Glyma14g09210
Glyma14g09260
Glyma14g09270
Glyma14g09280
Glyma14g09550
Glyma14g09590
Glyma14g09820
Glyma14g09960
Glyma14g10010
Glyma14g10030
Glyma14g10040
Glyma14g10110
Glyma14g10210
Glyma14g10490
Glyma14g10590
Glyma14g10600
Glyma14g10700
Glyma14g10860
Glyma14g11020
Glyma14g11120
Glyma14g11190
Glyma14g11210
Glyma14g11580
Glyma14g11810
Glyma14g11900
Glyma14g11910
Glyma14g11970
Glyma14g11980
Glyma14g12010
Glyma14g12020
Glyma14g12030
Glyma14g12070
Glyma14g12190
Glyma14g12350
Glyma14g12470
Glyma14g12500
Glyma14g12510
Glyma14g12640
Glyma14g12660
Glyma14g12690
Glyma14g12730
Glyma14g13000
Glyma14g13030
Glyma14g13080
Glyma14g13090
Glyma14g13190
Glyma14g13230
Glyma14g13250
Glyma14g13270
Glyma14g13340
Glyma14g13410
Glyma14g13440
Glyma14g13520
Glyma14g13540
Glyma14g13550
Glyma14g13800
Glyma14g13810
Glyma14g13850
Glyma14g14060
Glyma14g14070
Glyma14g14080
Glyma14g14120
Glyma14g14130
Glyma14g14140
Glyma14g14150
Glyma14g14210
Glyma14g14240
Glyma14g14490
Glyma14g14540
Glyma14g15050
Glyma14g15060
Glyma14g15220
Glyma14g15230
Glyma14g15250
Glyma14g15310
Glyma14g15320
Glyma14g16140
Glyma14g16180
Glyma14g16240
Glyma14g16340
Glyma14g16600
Glyma14g16620
Glyma14g16740
Glyma14g16790
Glyma14g16800
Glyma14g16870
Glyma14g16980
Glyma14g16990
Glyma14g17010
Glyma14g17100
Glyma14g17290
Glyma14g17330
Glyma14g17350
Glyma14g17720
Glyma14g17760
Glyma14g17790
Glyma14g17850
Glyma14g17890
Glyma14g18130
Glyma14g19020
Glyma14g19470
Glyma14g19920
Glyma14g20420
Glyma14g21160
Glyma14g21220
Glyma14g21430
Glyma14g21500
Glyma14g22240
Glyma14g22680
Glyma14g22690
Glyma14g22710
Glyma14g22720
Glyma14g22770
Glyma14g23010
Glyma14g23290
Glyma14g23630
Glyma14g23750
Glyma14g23910
Glyma14g23950
Glyma14g23970
Glyma14g24130
Glyma14g24250
Glyma14g24340
Glyma14g24380
Glyma14g24410
Glyma14g24420
Glyma14g24460
Glyma14g24530
Glyma14g24570
Glyma14g24650
Glyma14g24670
Glyma14g24680
Glyma14g24730
Glyma14g24740
Glyma14g24750
Glyma14g24820
Glyma14g24870
Glyma14g25220
Glyma14g25250
Glyma14g25260
Glyma14g25300
Glyma14g25410
Glyma14g25440
Glyma14g25550
Glyma14g25560
Glyma14g25580
Glyma14g25820
Glyma14g25930
Glyma14g26180
Glyma14g26430
Glyma14g26450
Glyma14g26970
Glyma14g27280
Glyma14g27310
Glyma14g27320
Glyma14g27340
Glyma14g27970
Glyma14g28390
Glyma14g28450
Glyma14g28710
Glyma14g28790
Glyma14g29140
Glyma14g30270
Glyma14g31150
Glyma14g31400
Glyma14g31410
Glyma14g31640
Glyma14g31860
Glyma14g31920
Glyma14g32910
Glyma14g33230
Glyma14g33240
Glyma14g33250
Glyma14g33370
Glyma14g33470
Glyma14g33560
Glyma14g33570
Glyma14g33620
Glyma14g33760
Glyma14g33770
Glyma14g33780
Glyma14g33840
Glyma14g34170
Glyma14g34250
Glyma14g34260
Glyma14g34280
Glyma14g34320
Glyma14g34340
Glyma14g34440
Glyma14g34490
Glyma14g34550
Glyma14g34570
Glyma14g34690
Glyma14g34800
Glyma14g34820
Glyma14g34920
Glyma14g35120
Glyma14g35230
Glyma14g35250
Glyma14g35420
Glyma14g35460
Glyma14g35610
Glyma14g35800
Glyma14g35880
Glyma14g35950
Glyma14g36090
Glyma14g36170
Glyma14g36200
Glyma14g36230
Glyma14g36330
Glyma14g36360
Glyma14g36410
Glyma14g36450
Glyma14g36500
Glyma14g36510
Glyma14g36600
Glyma14g36700
Glyma14g37450
Glyma14g37460
Glyma14g37550
Glyma14g37710
Glyma14g37830
Glyma14g37850
Glyma14g37910
Glyma14g37940
Glyma14g38180
Glyma14g38250
Glyma14g38260
Glyma14g38300
Glyma14g38320
Glyma14g38410
Glyma14g38450
Glyma14g38470
Glyma14g38530
Glyma14g38590
Glyma14g38690
Glyma14g38770
Glyma14g38790
Glyma14g38990
Glyma14g39010
Glyma14g39240
Glyma14g39270
Glyma14g39470
Glyma14g39500
Glyma14g39580
Glyma14g39700
Glyma14g39720
Glyma14g39800
Glyma14g39900
Glyma14g39920
Glyma14g40040
Glyma14g40050
Glyma14g40070
Glyma14g40080
Glyma14g40240
Glyma14g40330
Glyma14g40340
Glyma14g40410
Glyma14g40420
Glyma1546s00210
Glyma1555s00200
Glyma15g00210
Glyma15g00220
Glyma15g00410
Glyma15g00470
Glyma15g00500
Glyma15g00580
Glyma15g00680
Glyma15g00800
Glyma15g00820
Glyma15g00850
Glyma15g00920
Glyma15g01110
Glyma15g01290
Glyma15g01380
Glyma15g01480
Glyma15g01530
Glyma15g01670
Glyma15g01700
Glyma15g01910
Glyma15g02300
Glyma15g02330
Glyma15g02360
Glyma15g02540
Glyma15g02730
Glyma15g02950
Glyma15g03060
Glyma15g03080
Glyma15g03090
Glyma15g03150
Glyma15g03340
Glyma15g03510
Glyma15g03520
Glyma15g03530
Glyma15g03580
Glyma15g03760
Glyma15g03800
Glyma15g03860
Glyma15g04070
Glyma15g04180
Glyma15g04390
Glyma15g04610
Glyma15g04880
Glyma15g04900
Glyma15g04940
Glyma15g05000
Glyma15g05110
Glyma15g05140
Glyma15g05160
Glyma15g05320
Glyma15g05340
Glyma15g05460
Glyma15g06080
Glyma15g06130
Glyma15g06250
Glyma15g06320
Glyma15g06480
Glyma15g06500
Glyma15g07000
Glyma15g07030
Glyma15g07370
Glyma15g07410
Glyma15g07580
Glyma15g07670
Glyma15g07740
Glyma15g07750
Glyma15g07840
Glyma15g07880
Glyma15g08050
Glyma15g08060
Glyma15g08070
Glyma15g08240
Glyma15g08330
Glyma15g08380
Glyma15g08440
Glyma15g08510
Glyma15g08750
Glyma15g08760
Glyma15g09000
Glyma15g09010
Glyma15g09060
Glyma15g09300
Glyma15g09400
Glyma15g09510
Glyma15g09600
Glyma15g09650
Glyma15g10010
Glyma15g10190
Glyma15g10300
Glyma15g10320
Glyma15g10330
Glyma15g10680
Glyma15g10980
Glyma15g11010
Glyma15g11020
Glyma15g11150
Glyma15g11180
Glyma15g11320
Glyma15g11440
Glyma15g11460
Glyma15g11550
Glyma15g11870
Glyma15g11940
Glyma15g12070
Glyma15g12210
Glyma15g12290
Glyma15g12310
Glyma15g12350
Glyma15g12440
Glyma15g12520
Glyma15g12640
Glyma15g12650
Glyma15g12660
Glyma15g12820
Glyma15g13610
Glyma15g13730
Glyma15g13820
Glyma15g13890
Glyma15g13980
Glyma15g14070
Glyma15g14100
Glyma15g14110
Glyma15g14230
Glyma15g14250
Glyma15g14310
Glyma15g14400
Glyma15g14410
Glyma15g14480
Glyma15g14510
Glyma15g14590
Glyma15g14670
Glyma15g14730
Glyma15g14750
Glyma15g14880
Glyma15g15040
Glyma15g15120
Glyma15g15150
Glyma15g15170
Glyma15g15300
Glyma15g15490
Glyma15g15510
Glyma15g15670
Glyma15g15700
Glyma15g15720
Glyma15g15750
Glyma15g15790
Glyma15g15850
Glyma15g15860
Glyma15g16010
Glyma15g16020
Glyma15g16040
Glyma15g16070
Glyma15g16110
Glyma15g16160
Glyma15g16210
Glyma15g16230
Glyma15g16280
Glyma15g16300
Glyma15g16450
Glyma15g16480
Glyma15g16760
Glyma15g16860
Glyma15g16890
Glyma15g17110
Glyma15g17120
Glyma15g17140
Glyma15g17180
Glyma15g17190
Glyma15g17200
Glyma15g17280
Glyma15g17400
Glyma15g17470
Glyma15g17560
Glyma15g17670
Glyma15g17770
Glyma15g17860
Glyma15g17930
Glyma15g17940
Glyma15g18400
Glyma15g18460
Glyma15g18690
Glyma15g18800
Glyma15g18890
Glyma15g18920
Glyma15g18960
Glyma15g19380
Glyma15g19640
Glyma15g19650
Glyma15g19780
Glyma15g19920
Glyma15g19990
Glyma15g20040
Glyma15g20270
Glyma15g20330
Glyma15g20490
Glyma15g20590
Glyma15g20710
Glyma15g20900
Glyma15g20910
Glyma15g21150
Glyma15g21280
Glyma15g21330
Glyma15g21470
Glyma15g21600
Glyma15g21620
Glyma15g21700
Glyma15g21720
Glyma15g21960
Glyma15g22230
Glyma15g22420
Glyma15g22440
Glyma15g22760
Glyma15g23030
Glyma15g23050
Glyma15g23090
Glyma15g23360
Glyma15g23370
Glyma15g23430
Glyma15g23520
Glyma15g23630
Glyma15g23670
Glyma15g23720
Glyma15g23730
Glyma15g23740
Glyma15g23770
Glyma15g23840
Glyma15g23880
Glyma15g24050
Glyma15g24550
Glyma15g24690
Glyma15g25190
Glyma15g25410
Glyma15g25480
Glyma15g26840
Glyma15g27450
Glyma15g27470
Glyma15g28040
Glyma15g29060
Glyma15g31240
Glyma15g31550
Glyma15g31810
Glyma15g32210
Glyma15g32220
Glyma15g32280
Glyma15g32310
Glyma15g32320
Glyma15g32580
Glyma15g33090
Glyma15g33670
Glyma15g34180
Glyma15g34430
Glyma15g34660
Glyma15g34670
Glyma15g34680
Glyma15g34690
Glyma15g34730
Glyma15g34790
Glyma15g35110
Glyma15g35220
Glyma15g35280
Glyma15g35420
Glyma15g35430
Glyma15g35810
Glyma15g35910
Glyma15g35940
Glyma15g36140
Glyma15g36210
Glyma15g36320
Glyma15g36520
Glyma15g36580
Glyma15g36610
Glyma15g36640
Glyma15g36680
Glyma15g36800
Glyma15g36810
Glyma15g36830
Glyma15g36850
Glyma15g37060
Glyma15g37260
Glyma15g37270
Glyma15g37350
Glyma15g37370
Glyma15g37470
Glyma15g37560
Glyma15g37580
Glyma15g37680
Glyma15g37740
Glyma15g37800
Glyma15g37820
Glyma15g37850
Glyma15g37870
Glyma15g38130
Glyma15g38160
Glyma15g38180
Glyma15g38200
Glyma15g38210
Glyma15g38220
Glyma15g38250
Glyma15g38420
Glyma15g38430
Glyma15g38440
Glyma15g38500
Glyma15g38530
Glyma15g38680
Glyma15g38780
Glyma15g38800
Glyma15g38900
Glyma15g38910
Glyma15g38920
Glyma15g38960
Glyma15g39020
Glyma15g39120
Glyma15g39400
Glyma15g39530
Glyma15g39680
Glyma15g39700
Glyma15g39770
Glyma15g39850
Glyma15g39870
Glyma15g39880
Glyma15g39920
Glyma15g39930
Glyma15g39970
Glyma15g40030
Glyma15g40090
Glyma15g40120
Glyma15g40130
Glyma15g40210
Glyma15g40280
Glyma15g40310
Glyma15g40400
Glyma15g40650
Glyma15g40690
Glyma15g40730
Glyma15g40970
Glyma15g40980
Glyma15g41100
Glyma15g41290
Glyma15g41350
Glyma15g41450
Glyma15g41480
Glyma15g41510
Glyma15g41560
Glyma15g41750
Glyma15g41760
Glyma15g41860
Glyma15g41900
Glyma15g42390
Glyma15g42400
Glyma15g42760
Glyma15g42780
Glyma15g42790
Glyma15g42800
Glyma15g42830
Glyma15g43290
Glyma15g43320
Glyma15g43340
Glyma15g43380
Glyma15g43400
Glyma16g00250
Glyma16g00270
Glyma16g00510
Glyma16g00610
Glyma16g00710
Glyma16g00720
Glyma16g00770
Glyma16g01170
Glyma16g01250
Glyma16g01310
Glyma16g01600
Glyma16g01670
Glyma16g01710
Glyma16g01740
Glyma16g02060
Glyma16g02130
Glyma16g02170
Glyma16g02230
Glyma16g02360
Glyma16g02380
Glyma16g02610
Glyma16g02660
Glyma16g02890
Glyma16g03000
Glyma16g03130
Glyma16g03270
Glyma16g03280
Glyma16g03300
Glyma16g03380
Glyma16g03390
Glyma16g03460
Glyma16g03510
Glyma16g03520
Glyma16g03530
Glyma16g03590
Glyma16g03610
Glyma16g03790
Glyma16g03800
Glyma16g03930
Glyma16g04230
Glyma16g04310
Glyma16g04320
Glyma16g04470
Glyma16g04510
Glyma16g04820
Glyma16g04850
Glyma16g04990
Glyma16g05130
Glyma16g05200
Glyma16g05230
Glyma16g05250
Glyma16g05260
Glyma16g05300
Glyma16g05690
Glyma16g05810
Glyma16g05990
Glyma16g06170
Glyma16g06290
Glyma16g06350
Glyma16g06400
Glyma16g06430
Glyma16g06600
Glyma16g06610
Glyma16g06760
Glyma16g06790
Glyma16g06820
Glyma16g06830
Glyma16g07130
Glyma16g07180
Glyma16g07220
Glyma16g07290
Glyma16g07390
Glyma16g07470
Glyma16g07530
Glyma16g07650
Glyma16g07710
Glyma16g07930
Glyma16g08010
Glyma16g08110
Glyma16g08130
Glyma16g08190
Glyma16g08250
Glyma16g08290
Glyma16g08530
Glyma16g08600
Glyma16g08690
Glyma16g08820
Glyma16g09040
Glyma16g09070
Glyma16g09090
Glyma16g09110
Glyma16g09120
Glyma16g09240
Glyma16g09370
Glyma16g09720
Glyma16g09770
Glyma16g09810
Glyma16g09900
Glyma16g09910
Glyma16g10010
Glyma16g10240
Glyma16g10610
Glyma16g10650
Glyma16g10670
Glyma16g10710
Glyma16g10740
Glyma16g10830
Glyma16g10850
Glyma16g10870
Glyma16g10940
Glyma16g10950
Glyma16g11810
Glyma16g12100
Glyma16g12150
Glyma16g12570
Glyma16g12780
Glyma16g12820
Glyma16g12830
Glyma16g12850
Glyma16g13100
Glyma16g13120
Glyma16g13340
Glyma16g13360
Glyma16g13450
Glyma16g13480
Glyma16g13490
Glyma16g13510
Glyma16g14030
Glyma16g14070
Glyma16g15360
Glyma16g15860
Glyma16g16320
Glyma16g17140
Glyma16g17160
Glyma16g17170
Glyma16g17200
Glyma16g17220
Glyma16g17260
Glyma16g17280
Glyma16g17300
Glyma16g17560
Glyma16g17570
Glyma16g17650
Glyma16g17770
Glyma16g17780
Glyma16g18070
Glyma16g18490
Glyma16g19330
Glyma16g19360
Glyma16g19530
Glyma16g19800
Glyma16g20240
Glyma16g20720
Glyma16g20800
Glyma16g20810
Glyma16g21090
Glyma16g21190
Glyma16g21220
Glyma16g21250
Glyma16g21330
Glyma16g21350
Glyma16g21450
Glyma16g21520
Glyma16g21600
Glyma16g21690
Glyma16g21850
Glyma16g21870
Glyma16g22270
Glyma16g22330
Glyma16g22350
Glyma16g22480
Glyma16g22490
Glyma16g22590
Glyma16g22660
Glyma16g22720
Glyma16g22790
Glyma16g22800
Glyma16g22960
Glyma16g23180
Glyma16g23210
Glyma16g23320
Glyma16g23330
Glyma16g23670
Glyma16g23700
Glyma16g23760
Glyma16g23770
Glyma16g23810
Glyma16g23860
Glyma16g23970
Glyma16g24100
Glyma16g24160
Glyma16g24380
Glyma16g24460
Glyma16g24490
Glyma16g24540
Glyma16g24910
Glyma16g24980
Glyma16g25060
Glyma16g25070
Glyma16g25230
Glyma16g25440
Glyma16g25480
Glyma16g25510
Glyma16g25630
Glyma16g25660
Glyma16g25670
Glyma16g25790
Glyma16g25810
Glyma16g25890
Glyma16g25950
Glyma16g25970
Glyma16g26120
Glyma16g26230
Glyma16g26280
Glyma16g26310
Glyma16g26430
Glyma16g26910
Glyma16g26960
Glyma16g26980
Glyma16g27080
Glyma16g27120
Glyma16g27150
Glyma16g27390
Glyma16g27450
Glyma16g27510
Glyma16g27620
Glyma16g27640
Glyma16g27800
Glyma16g28110
Glyma16g28190
Glyma16g28230
Glyma16g28260
Glyma16g28280
Glyma16g28360
Glyma16g28380
Glyma16g28390
Glyma16g28600
Glyma16g28650
Glyma16g28760
Glyma16g28840
Glyma16g28960
Glyma16g28990
Glyma16g29050
Glyma16g29120
Glyma16g29140
Glyma16g29350
Glyma16g29390
Glyma16g29410
Glyma16g29460
Glyma16g29500
Glyma16g29800
Glyma16g29820
Glyma16g29940
Glyma16g29970
Glyma16g30110
Glyma16g30370
Glyma16g31660
Glyma16g31870
Glyma16g31880
Glyma16g31910
Glyma16g31970
Glyma16g32040
Glyma16g32060
Glyma16g32110
Glyma16g32140
Glyma16g32190
Glyma16g32200
Glyma16g32380
Glyma16g32430
Glyma16g32570
Glyma16g32590
Glyma16g33020
Glyma16g33090
Glyma16g33410
Glyma16g33420
Glyma16g33620
Glyma16g33670
Glyma16g33740
Glyma16g33990
Glyma16g34020
Glyma16g34410
Glyma16g34440
Glyma16g34550
Glyma16g34690
Glyma16g34730
Glyma16g34830
Glyma17g00200
Glyma17g00210
Glyma17g00270
Glyma17g00340
Glyma17g00380
Glyma17g00450
Glyma17g00510
Glyma17g00600
Glyma17g00690
Glyma17g00800
Glyma17g00920
Glyma17g01020
Glyma17g01040
Glyma17g01200
Glyma17g01220
Glyma17g01420
Glyma17g01540
Glyma17g01670
Glyma17g01780
Glyma17g01880
Glyma17g02090
Glyma17g02120
Glyma17g02210
Glyma17g02320
Glyma17g02390
Glyma17g02530
Glyma17g02650
Glyma17g02730
Glyma17g02790
Glyma17g02850
Glyma17g03060
Glyma17g03180
Glyma17g03240
Glyma17g03420
Glyma17g03450
Glyma17g03780
Glyma17g03800
Glyma17g03850
Glyma17g03860
Glyma17g03890
Glyma17g03900
Glyma17g04000
Glyma17g04240
Glyma17g04260
Glyma17g04380
Glyma17g04440
Glyma17g04490
Glyma17g04520
Glyma17g04630
Glyma17g04700
Glyma17g04910
Glyma17g05050
Glyma17g05090
Glyma17g05110
Glyma17g05300
Glyma17g05600
Glyma17g05950
Glyma17g06500
Glyma17g06530
Glyma17g06670
Glyma17g06730
Glyma17g07410
Glyma17g07650
Glyma17g07730
Glyma17g07820
Glyma17g07840
Glyma17g08080
Glyma17g08220
Glyma17g08240
Glyma17g08280
Glyma17g08340
Glyma17g08440
Glyma17g08500
Glyma17g08730
Glyma17g08850
Glyma17g08860
Glyma17g08920
Glyma17g08940
Glyma17g09040
Glyma17g09360
Glyma17g09480
Glyma17g09540
Glyma17g09600
Glyma17g10140
Glyma17g10210
Glyma17g10220
Glyma17g10390
Glyma17g10400
Glyma17g10540
Glyma17g10550
Glyma17g10590
Glyma17g10600
Glyma17g10620
Glyma17g10700
Glyma17g10750
Glyma17g10800
Glyma17g10960
Glyma17g11070
Glyma17g11400
Glyma17g11660
Glyma17g11700
Glyma17g11780
Glyma17g11900
Glyma17g11990
Glyma17g12000
Glyma17g12010
Glyma17g12020
Glyma17g12030
Glyma17g12310
Glyma17g12360
Glyma17g12630
Glyma17g12800
Glyma17g12870
Glyma17g13020
Glyma17g13170
Glyma17g13200
Glyma17g13300
Glyma17g13890
Glyma17g14200
Glyma17g14440
Glyma17g14460
Glyma17g14670
Glyma17g14720
Glyma17g14920
Glyma17g14960
Glyma17g15100
Glyma17g15120
Glyma17g15130
Glyma17g15280
Glyma17g15340
Glyma17g15450
Glyma17g15570
Glyma17g15620
Glyma17g15750
Glyma17g15830
Glyma17g16050
Glyma17g16060
Glyma17g16220
Glyma17g16290
Glyma17g16340
Glyma17g16390
Glyma17g16430
Glyma17g16590
Glyma17g16680
Glyma17g16710
Glyma17g16810
Glyma17g16820
Glyma17g16920
Glyma17g17220
Glyma17g17480
Glyma17g17660
Glyma17g17670
Glyma17g17680
Glyma17g17700
Glyma17g17740
Glyma17g17750
Glyma17g17960
Glyma17g18190
Glyma17g18330
Glyma17g18420
Glyma17g18530
Glyma17g18620
Glyma17g18650
Glyma17g18790
Glyma17g18930
Glyma17g18940
Glyma17g19020
Glyma17g19850
Glyma17g19860
Glyma17g19880
Glyma17g19950
Glyma17g20270
Glyma17g20390
Glyma17g20570
Glyma17g20580
Glyma17g20850
Glyma17g20870
Glyma17g20880
Glyma17g20930
Glyma17g21160
Glyma17g21580
Glyma17g22080
Glyma17g22160
Glyma17g22680
Glyma17g23030
Glyma17g23130
Glyma17g23190
Glyma17g23230
Glyma17g23510
Glyma17g23700
Glyma17g23710
Glyma17g23750
Glyma17g23810
Glyma17g23820
Glyma17g23840
Glyma17g24010
Glyma17g24050
Glyma17g24140
Glyma17g24160
Glyma17g24170
Glyma17g25190
Glyma17g25650
Glyma17g25660
Glyma17g25910
Glyma17g26550
Glyma17g27580
Glyma17g28250
Glyma17g28990
Glyma17g29130
Glyma17g29150
Glyma17g29340
Glyma17g29560
Glyma17g29970
Glyma17g29980
Glyma17g30000
Glyma17g30260
Glyma17g30480
Glyma17g30510
Glyma17g30710
Glyma17g30810
Glyma17g30860
Glyma17g30880
Glyma17g30930
Glyma17g30940
Glyma17g30950
Glyma17g31170
Glyma17g31190
Glyma17g31200
Glyma17g31210
Glyma17g31340
Glyma17g31350
Glyma17g31380
Glyma17g31410
Glyma17g31540
Glyma17g31550
Glyma17g31570
Glyma17g31590
Glyma17g31770
Glyma17g31780
Glyma17g31860
Glyma17g31930
Glyma17g31950
Glyma17g32280
Glyma17g32580
Glyma17g32790
Glyma17g32840
Glyma17g32850
Glyma17g33140
Glyma17g33170
Glyma17g33490
Glyma17g33520
Glyma17g33550
Glyma17g33620
Glyma17g33700
Glyma17g33820
Glyma17g33830
Glyma17g33960
Glyma17g34050
Glyma17g34080
Glyma17g34310
Glyma17g34580
Glyma17g34860
Glyma17g34920
Glyma17g35150
Glyma17g35540
Glyma17g35590
Glyma17g35730
Glyma17g35840
Glyma17g35910
Glyma17g35970
Glyma17g36180
Glyma17g36390
Glyma17g36410
Glyma17g36460
Glyma17g36480
Glyma17g36550
Glyma17g36560
Glyma17g36660
Glyma17g36830
Glyma17g36890
Glyma17g36920
Glyma17g37000
Glyma17g37320
Glyma17g37530
Glyma17g37560
Glyma17g37590
Glyma17g37620
Glyma17g38090
Glyma17g38110
Glyma17g38160
Glyma17g38180
Glyma17g38260
Glyma18g00490
Glyma18g00540
Glyma18g00640
Glyma18g00790
Glyma18g00810
Glyma18g00960
Glyma18g01080
Glyma18g01320
Glyma18g02100
Glyma18g02290
Glyma18g02350
Glyma18g02530
Glyma18g02730
Glyma18g02790
Glyma18g02860
Glyma18g02930
Glyma18g02990
Glyma18g03010
Glyma18g03050
Glyma18g03060
Glyma18g03070
Glyma18g03150
Glyma18g03370
Glyma18g03590
Glyma18g03910
Glyma18g04010
Glyma18g04050
Glyma18g04190
Glyma18g04270
Glyma18g04550
Glyma18g04790
Glyma18g04840
Glyma18g04860
Glyma18g04920
Glyma18g04950
Glyma18g04970
Glyma18g04980
Glyma18g05130
Glyma18g05190
Glyma18g05650
Glyma18g05910
Glyma18g05940
Glyma18g06520
Glyma18g06550
Glyma18g06750
Glyma18g06830
Glyma18g06860
Glyma18g07020
Glyma18g07300
Glyma18g07400
Glyma18g07410
Glyma18g07420
Glyma18g07580
Glyma18g07670
Glyma18g07720
Glyma18g07760
Glyma18g07790
Glyma18g07810
Glyma18g07940
Glyma18g08060
Glyma18g08120
Glyma18g08130
Glyma18g08170
Glyma18g08320
Glyma18g08520
Glyma18g08560
Glyma18g08570
Glyma18g08660
Glyma18g08820
Glyma18g08880
Glyma18g08970
Glyma18g09080
Glyma18g09190
Glyma18g09440
Glyma18g09510
Glyma18g09580
Glyma18g09590
Glyma18g09900
Glyma18g10280
Glyma18g10320
Glyma18g10580
Glyma18g10740
Glyma18g10870
Glyma18g10880
Glyma18g10970
Glyma18g10980
Glyma18g11040
Glyma18g11120
Glyma18g11150
Glyma18g11210
Glyma18g11310
Glyma18g11340
Glyma18g11500
Glyma18g11510
Glyma18g11560
Glyma18g11650
Glyma18g11710
Glyma18g11720
Glyma18g11850
Glyma18g11880
Glyma18g11900
Glyma18g12150
Glyma18g12580
Glyma18g12900
Glyma18g12940
Glyma18g13130
Glyma18g13140
Glyma18g13170
Glyma18g13560
Glyma18g13670
Glyma18g13730
Glyma18g13760
Glyma18g13810
Glyma18g13820
Glyma18g14100
Glyma18g14110
Glyma18g14140
Glyma18g14150
Glyma18g14430
Glyma18g14440
Glyma18g14490
Glyma18g14500
Glyma18g14520
Glyma18g14720
Glyma18g14730
Glyma18g14760
Glyma18g14790
Glyma18g14800
Glyma18g14820
Glyma18g14920
Glyma18g14930
Glyma18g15010
Glyma18g15220
Glyma18g15270
Glyma18g15280
Glyma18g15490
Glyma18g15500
Glyma18g15960
Glyma18g16100
Glyma18g16180
Glyma18g16190
Glyma18g16310
Glyma18g16330
Glyma18g16360
Glyma18g16690
Glyma18g16760
Glyma18g16800
Glyma18g16860
Glyma18g16910
Glyma18g16950
Glyma18g17050
Glyma18g17070
Glyma18g17200
Glyma18g17210
Glyma18g17220
Glyma18g17250
Glyma18g17260
Glyma18g17370
Glyma18g17400
Glyma18g17440
Glyma18g17450
Glyma18g17460
Glyma18g17520
Glyma18g18250
Glyma18g18470
Glyma18g18540
Glyma18g18580
Glyma18g19370
Glyma18g19740
Glyma18g19750
Glyma18g19760
Glyma18g19990
Glyma18g20210
Glyma18g20220
Glyma18g20450
Glyma18g20550
Glyma18g20630
Glyma18g20640
Glyma18g20650
Glyma18g20660
Glyma18g20710
Glyma18g20770
Glyma18g20810
Glyma18g20930
Glyma18g21940
Glyma18g22170
Glyma18g22710
Glyma18g22950
Glyma18g23030
Glyma18g23080
Glyma18g23290
Glyma18g23320
Glyma18g23330
Glyma18g23340
Glyma18g23580
Glyma18g23600
Glyma18g24220
Glyma18g24230
Glyma18g24490
Glyma18g25770
Glyma18g25800
Glyma18g25830
Glyma18g26110
Glyma18g26150
Glyma18g26640
Glyma18g28360
Glyma18g28370
Glyma18g28380
Glyma18g28870
Glyma18g28880
Glyma18g29410
Glyma18g29540
Glyma18g29580
Glyma18g29590
Glyma18g30280
Glyma18g31540
Glyma18g31560
Glyma18g32470
Glyma18g32520
Glyma18g32550
Glyma18g32710
Glyma18g32780
Glyma18g32820
Glyma18g32930
Glyma18g33440
Glyma18g33490
Glyma18g33500
Glyma18g33510
Glyma18g33530
Glyma18g33800
Glyma18g34150
Glyma18g34310
Glyma18g34440
Glyma18g34720
Glyma18g35230
Glyma18g35250
Glyma18g35380
Glyma18g35420
Glyma18g35430
Glyma18g35680
Glyma18g35840
Glyma18g35870
Glyma18g35980
Glyma18g36010
Glyma18g36020
Glyma18g36040
Glyma18g36190
Glyma18g36670
Glyma18g36740
Glyma18g36790
Glyma18g36880
Glyma18g36950
Glyma18g38070
Glyma18g38080
Glyma18g38090
Glyma18g38100
Glyma18g38150
Glyma18g38300
Glyma18g38380
Glyma18g38540
Glyma18g38600
Glyma18g38730
Glyma18g38740
Glyma18g39440
Glyma18g39660
Glyma18g39700
Glyma18g39870
Glyma18g40040
Glyma18g40120
Glyma18g40340
Glyma18g40460
Glyma18g40570
Glyma18g40650
Glyma18g40700
Glyma18g40740
Glyma18g41300
Glyma18g41370
Glyma18g41390
Glyma18g41660
Glyma18g41670
Glyma18g41730
Glyma18g41740
Glyma18g41800
Glyma18g42000
Glyma18g42010
Glyma18g42210
Glyma18g42390
Glyma18g42400
Glyma18g42410
Glyma18g42860
Glyma18g42870
Glyma18g43350
Glyma18g43370
Glyma18g43380
Glyma18g43400
Glyma18g43610
Glyma18g43670
Glyma18g43700
Glyma18g43780
Glyma18g43960
Glyma18g44190
Glyma18g44200
Glyma18g44290
Glyma18g44890
Glyma18g44990
Glyma18g45430
Glyma18g45450
Glyma18g45460
Glyma18g45500
Glyma18g45730
Glyma18g45760
Glyma18g45950
Glyma18g46060
Glyma18g46070
Glyma18g46110
Glyma18g46150
Glyma18g46180
Glyma18g46190
Glyma18g46570
Glyma18g46640
Glyma18g46740
Glyma18g46800
Glyma18g46880
Glyma18g46890
Glyma18g46910
Glyma18g47040
Glyma18g47150
Glyma18g47210
Glyma18g47340
Glyma18g47430
Glyma18g47460
Glyma18g47470
Glyma18g47800
Glyma18g48040
Glyma18g48240
Glyma18g48270
Glyma18g48480
Glyma18g48500
Glyma18g48540
Glyma18g48690
Glyma18g48790
Glyma18g49030
Glyma18g49120
Glyma18g49170
Glyma18g49190
Glyma18g49250
Glyma18g49430
Glyma18g49640
Glyma18g49650
Glyma18g49720
Glyma18g49800
Glyma18g49860
Glyma18g50070
Glyma18g50190
Glyma18g50400
Glyma18g50480
Glyma18g50500
Glyma18g50550
Glyma18g50620
Glyma18g50730
Glyma18g50830
Glyma18g50850
Glyma18g51340
Glyma18g51500
Glyma18g51510
Glyma18g51610
Glyma18g51630
Glyma18g51710
Glyma18g51730
Glyma18g51740
Glyma18g51760
Glyma18g51770
Glyma18g51800
Glyma18g51860
Glyma18g51870
Glyma18g52230
Glyma18g52320
Glyma18g52330
Glyma18g52380
Glyma18g52820
Glyma18g52850
Glyma18g53160
Glyma18g53190
Glyma18g53200
Glyma18g53210
Glyma18g53270
Glyma18g53660
Glyma18g53740
Glyma18g53790
Glyma18g53800
Glyma1902s00200
Glyma1947s00200
Glyma19g00240
Glyma19g00310
Glyma19g00440
Glyma19g00470
Glyma19g00520
Glyma19g00560
Glyma19g00740
Glyma19g01020
Glyma19g01040
Glyma19g01190
Glyma19g01290
Glyma19g01320
Glyma19g01360
Glyma19g01540
Glyma19g01680
Glyma19g01690
Glyma19g01800
Glyma19g02000
Glyma19g02040
Glyma19g02070
Glyma19g02120
Glyma19g02200
Glyma19g02290
Glyma19g02300
Glyma19g02320
Glyma19g02410
Glyma19g02550
Glyma19g02620
Glyma19g02630
Glyma19g02640
Glyma19g02970
Glyma19g03030
Glyma19g03100
Glyma19g03130
Glyma19g03160
Glyma19g03170
Glyma19g03180
Glyma19g03210
Glyma19g03230
Glyma19g03340
Glyma19g03470
Glyma19g03480
Glyma19g03630
Glyma19g03640
Glyma19g03650
Glyma19g03660
Glyma19g03680
Glyma19g03840
Glyma19g03960
Glyma19g04010
Glyma19g04060
Glyma19g04080
Glyma19g04150
Glyma19g04330
Glyma19g04440
Glyma19g04550
Glyma19g04950
Glyma19g05100
Glyma19g05400
Glyma19g05650
Glyma19g05710
Glyma19g05730
Glyma19g05750
Glyma19g05820
Glyma19g05930
Glyma19g06000
Glyma19g06040
Glyma19g06060
Glyma19g06200
Glyma19g06210
Glyma19g06240
Glyma19g06310
Glyma19g06320
Glyma19g06330
Glyma19g06530
Glyma19g06750
Glyma19g06760
Glyma19g06770
Glyma19g07160
Glyma19g07180
Glyma19g07260
Glyma19g07270
Glyma19g07460
Glyma19g07630
Glyma19g07760
Glyma19g07800
Glyma19g08040
Glyma19g08280
Glyma19g09300
Glyma19g09330
Glyma19g09900
Glyma19g09910
Glyma19g09930
Glyma19g10130
Glyma19g10210
Glyma19g10790
Glyma19g11570
Glyma19g11990
Glyma19g13500
Glyma19g13550
Glyma19g13560
Glyma19g14250
Glyma19g14920
Glyma19g16020
Glyma19g16250
Glyma19g16690
Glyma19g16700
Glyma19g16710
Glyma19g16720
Glyma19g16950
Glyma19g16990
Glyma19g17010
Glyma19g17430
Glyma19g17440
Glyma19g17670
Glyma19g17680
Glyma19g20330
Glyma19g20340
Glyma19g20760
Glyma19g20980
Glyma19g21200
Glyma19g22170
Glyma19g22250
Glyma19g22260
Glyma19g22480
Glyma19g22570
Glyma19g22700
Glyma19g22850
Glyma19g23180
Glyma19g23200
Glyma19g23230
Glyma19g23460
Glyma19g23590
Glyma19g23700
Glyma19g24200
Glyma19g24230
Glyma19g24340
Glyma19g24350
Glyma19g24370
Glyma19g24410
Glyma19g24450
Glyma19g24460
Glyma19g24480
Glyma19g24570
Glyma19g24600
Glyma19g24650
Glyma19g24680
Glyma19g24810
Glyma19g24970
Glyma19g25060
Glyma19g25110
Glyma19g25140
Glyma19g25220
Glyma19g25300
Glyma19g25690
Glyma19g25740
Glyma19g25820
Glyma19g25880
Glyma19g25910
Glyma19g25960
Glyma19g25990
Glyma19g26010
Glyma19g26080
Glyma19g26150
Glyma19g26410
Glyma19g26510
Glyma19g26640
Glyma19g26720
Glyma19g26790
Glyma19g26850
Glyma19g26940
Glyma19g27120
Glyma19g27290
Glyma19g27320
Glyma19g27370
Glyma19g27390
Glyma19g27410
Glyma19g27610
Glyma19g27630
Glyma19g27650
Glyma19g27740
Glyma19g27750
Glyma19g27820
Glyma19g27840
Glyma19g28090
Glyma19g28100
Glyma19g28120
Glyma19g28140
Glyma19g28170
Glyma19g28210
Glyma19g28320
Glyma19g28340
Glyma19g28350
Glyma19g28410
Glyma19g28440
Glyma19g28540
Glyma19g28570
Glyma19g28640
Glyma19g28750
Glyma19g28820
Glyma19g28870
Glyma19g28910
Glyma19g29030
Glyma19g29070
Glyma19g29080
Glyma19g29200
Glyma19g29310
Glyma19g29330
Glyma19g29480
Glyma19g29620
Glyma19g29630
Glyma19g29640
Glyma19g29770
Glyma19g29780
Glyma19g29790
Glyma19g29890
Glyma19g29900
Glyma19g29980
Glyma19g30170
Glyma19g30240
Glyma19g30270
Glyma19g30300
Glyma19g30340
Glyma19g30370
Glyma19g30440
Glyma19g30610
Glyma19g30760
Glyma19g30870
Glyma19g31070
Glyma19g31160
Glyma19g31210
Glyma19g31270
Glyma19g31310
Glyma19g31360
Glyma19g31370
Glyma19g31490
Glyma19g31780
Glyma19g31990
Glyma19g32020
Glyma19g32140
Glyma19g32210
Glyma19g32320
Glyma19g32330
Glyma19g32460
Glyma19g32620
Glyma19g32640
Glyma19g32720
Glyma19g32790
Glyma19g32860
Glyma19g32870
Glyma19g32960
Glyma19g33020
Glyma19g33050
Glyma19g33220
Glyma19g33380
Glyma19g33390
Glyma19g33610
Glyma19g33910
Glyma19g34020
Glyma19g34240
Glyma19g34260
Glyma19g34330
Glyma19g34700
Glyma19g34840
Glyma19g34990
Glyma19g35260
Glyma19g35300
Glyma19g35400
Glyma19g35440
Glyma19g35490
Glyma19g35570
Glyma19g35830
Glyma19g35850
Glyma19g35860
Glyma19g36060
Glyma19g36110
Glyma19g36190
Glyma19g36310
Glyma19g36390
Glyma19g36440
Glyma19g36540
Glyma19g36550
Glyma19g36610
Glyma19g36640
Glyma19g36670
Glyma19g36730
Glyma19g36780
Glyma19g36790
Glyma19g36840
Glyma19g37160
Glyma19g37200
Glyma19g37400
Glyma19g37440
Glyma19g37560
Glyma19g37590
Glyma19g37720
Glyma19g38000
Glyma19g38030
Glyma19g38050
Glyma19g38080
Glyma19g38090
Glyma19g38200
Glyma19g38310
Glyma19g38330
Glyma19g38430
Glyma19g38620
Glyma19g38650
Glyma19g38700
Glyma19g38870
Glyma19g38920
Glyma19g39110
Glyma19g39120
Glyma19g39230
Glyma19g39290
Glyma19g39350
Glyma19g39360
Glyma19g39410
Glyma19g39430
Glyma19g39600
Glyma19g39630
Glyma19g40200
Glyma19g40450
Glyma19g40530
Glyma19g40540
Glyma19g40660
Glyma19g40760
Glyma19g41140
Glyma19g41340
Glyma19g41720
Glyma19g41860
Glyma19g41910
Glyma19g41920
Glyma19g42080
Glyma19g42140
Glyma19g42300
Glyma19g42650
Glyma19g42810
Glyma19g42840
Glyma19g42950
Glyma19g43010
Glyma19g43020
Glyma19g43130
Glyma19g43350
Glyma19g43620
Glyma19g44110
Glyma19g44290
Glyma19g44400
Glyma19g44440
Glyma19g45010
Glyma19g45070
Glyma19g45080
Glyma19g45100
Glyma19g45160
Glyma19g45210
Glyma19g45220
Glyma2029s00200
Glyma2099s00200
Glyma20g00310
Glyma20g00380
Glyma20g00420
Glyma20g00520
Glyma20g00620
Glyma20g00670
Glyma20g01090
Glyma20g01110
Glyma20g01160
Glyma20g01210
Glyma20g01280
Glyma20g01380
Glyma20g01510
Glyma20g01590
Glyma20g01620
Glyma20g01840
Glyma20g02050
Glyma20g02070
Glyma20g02180
Glyma20g02300
Glyma20g02390
Glyma20g02520
Glyma20g02530
Glyma20g02540
Glyma20g02620
Glyma20g02630
Glyma20g02640
Glyma20g02650
Glyma20g02790
Glyma20g02810
Glyma20g02930
Glyma20g02960
Glyma20g02990
Glyma20g03050
Glyma20g03270
Glyma20g03380
Glyma20g03670
Glyma20g03780
Glyma20g03800
Glyma20g03880
Glyma20g04210
Glyma20g04320
Glyma20g04330
Glyma20g04340
Glyma20g04550
Glyma20g04720
Glyma20g04950
Glyma20g04970
Glyma20g05030
Glyma20g05230
Glyma20g05250
Glyma20g05270
Glyma20g05280
Glyma20g05540
Glyma20g05600
Glyma20g05630
Glyma20g05690
Glyma20g06170
Glyma20g06530
Glyma20g06550
Glyma20g06640
Glyma20g07040
Glyma20g07270
Glyma20g07810
Glyma20g07820
Glyma20g07870
Glyma20g08120
Glyma20g08450
Glyma20g08460
Glyma20g08490
Glyma20g08670
Glyma20g08760
Glyma20g08790
Glyma20g08810
Glyma20g08840
Glyma20g10320
Glyma20g10610
Glyma20g10810
Glyma20g10840
Glyma20g10950
Glyma20g11000
Glyma20g11020
Glyma20g11060
Glyma20g11110
Glyma20g11120
Glyma20g11180
Glyma20g11250
Glyma20g11260
Glyma20g11280
Glyma20g11290
Glyma20g11540
Glyma20g11700
Glyma20g11750
Glyma20g12050
Glyma20g12090
Glyma20g12100
Glyma20g13990
Glyma20g14200
Glyma20g14230
Glyma20g14960
Glyma20g15690
Glyma20g16210
Glyma20g16220
Glyma20g16460
Glyma20g16500
Glyma20g16520
Glyma20g16530
Glyma20g16570
Glyma20g16660
Glyma20g16670
Glyma20g16680
Glyma20g16720
Glyma20g16730
Glyma20g16800
Glyma20g16960
Glyma20g17000
Glyma20g17030
Glyma20g17130
Glyma20g17170
Glyma20g17290
Glyma20g17300
Glyma20g17320
Glyma20g17420
Glyma20g17460
Glyma20g17550
Glyma20g17600
Glyma20g17660
Glyma20g17690
Glyma20g17940
Glyma20g18000
Glyma20g18340
Glyma20g18370
Glyma20g18560
Glyma20g18880
Glyma20g18920
Glyma20g18950
Glyma20g19510
Glyma20g19630
Glyma20g19650
Glyma20g19660
Glyma20g20020
Glyma20g20030
Glyma20g20080
Glyma20g20090
Glyma20g20140
Glyma20g20150
Glyma20g20160
Glyma20g20170
Glyma20g20610
Glyma20g20860
Glyma20g21040
Glyma20g21080
Glyma20g21120
Glyma20g21140
Glyma20g21150
Glyma20g21370
Glyma20g21470
Glyma20g21640
Glyma20g21700
Glyma20g21760
Glyma20g21820
Glyma20g21830
Glyma20g21840
Glyma20g21850
Glyma20g21990
Glyma20g22020
Glyma20g22030
Glyma20g22260
Glyma20g22310
Glyma20g22320
Glyma20g22440
Glyma20g22540
Glyma20g22560
Glyma20g22570
Glyma20g22590
Glyma20g22620
Glyma20g22930
Glyma20g22960
Glyma20g23040
Glyma20g23150
Glyma20g23170
Glyma20g23190
Glyma20g23230
Glyma20g23320
Glyma20g23330
Glyma20g23340
Glyma20g23460
Glyma20g23610
Glyma20g23620
Glyma20g23630
Glyma20g23640
Glyma20g23650
Glyma20g23780
Glyma20g23840
Glyma20g23900
Glyma20g23920
Glyma20g23940
Glyma20g23990
Glyma20g24120
Glyma20g24340
Glyma20g24520
Glyma20g24890
Glyma20g25040
Glyma20g25060
Glyma20g25230
Glyma20g25300
Glyma20g25390
Glyma20g25410
Glyma20g25440
Glyma20g25450
Glyma20g25460
Glyma20g25610
Glyma20g25720
Glyma20g25730
Glyma20g25750
Glyma20g25810
Glyma20g25970
Glyma20g26020
Glyma20g26120
Glyma20g26210
Glyma20g26330
Glyma20g26340
Glyma20g26570
Glyma20g26870
Glyma20g26930
Glyma20g27010
Glyma20g27110
Glyma20g27120
Glyma20g27130
Glyma20g27140
Glyma20g27150
Glyma20g27200
Glyma20g27230
Glyma20g27250
Glyma20g27470
Glyma20g27490
Glyma20g27650
Glyma20g27730
Glyma20g28020
Glyma20g28040
Glyma20g28140
Glyma20g28240
Glyma20g28270
Glyma20g28280
Glyma20g28310
Glyma20g28330
Glyma20g28470
Glyma20g28480
Glyma20g28560
Glyma20g28600
Glyma20g28690
Glyma20g29020
Glyma20g29220
Glyma20g29260
Glyma20g29340
Glyma20g29400
Glyma20g29450
Glyma20g29800
Glyma20g29870
Glyma20g29910
Glyma20g29940
Glyma20g30040
Glyma20g30090
Glyma20g30410
Glyma20g30440
Glyma20g30500
Glyma20g30670
Glyma20g30680
Glyma20g30690
Glyma20g30780
Glyma20g30900
Glyma20g30990
Glyma20g31100
Glyma20g31140
Glyma20g31300
Glyma20g31310
Glyma20g31740
Glyma20g31960
Glyma20g32060
Glyma20g32130
Glyma20g32250
Glyma20g32330
Glyma20g32350
Glyma20g32380
Glyma20g32420
Glyma20g32450
Glyma20g32470
Glyma20g32590
Glyma20g32600
Glyma20g32740
Glyma20g32830
Glyma20g32950
Glyma20g33010
Glyma20g33070
Glyma20g33100
Glyma20g33130
Glyma20g33220
Glyma20g33230
Glyma20g33260
Glyma20g33360
Glyma20g33510
Glyma20g33700
Glyma20g33780
Glyma20g33790
Glyma20g33830
Glyma20g33900
Glyma20g33920
Glyma20g34270
Glyma20g34440
Glyma20g34530
Glyma20g34600
Glyma20g34740
Glyma20g34900
Glyma20g34990
Glyma20g35200
Glyma20g35210
Glyma20g35230
Glyma20g35360
Glyma20g35800
Glyma20g35810
Glyma20g36030
Glyma20g36150
Glyma20g36260
Glyma20g36280
Glyma20g36290
Glyma20g36560
Glyma20g36720
Glyma20g36780
Glyma20g36890
Glyma20g36940
Glyma20g36990
Glyma20g37230
Glyma20g37250
Glyma20g37310
Glyma20g37350
Glyma20g37710
Glyma20g37810
Glyma20g38110
Glyma20g38150
Glyma20g38170
Glyma20g38210
Glyma20g38410
Glyma20g38830
Glyma20g38920
Glyma20g38990
Glyma20g39070
Glyma20g39120
Glyma20g39190
Glyma20g39200
Glyma20g39230
Glyma20g39270
Glyma20g39420
Glyma20g39450
Glyma2191s00200
Glyma2227s00200
