# Supplementary material for: RNA-Seq Atlas of Glycine max: A guide to the soybean transcriptome
Source: BMC Plant Biol. 2010 Aug 5;10:160. doi: 10.1186/1471-2229-10-160 (PMC3017786; doi:10.1186/1471-2229-10-160)
Supplement: Additional file 5 — Tissue Specific genes based on Z-score analysis. List of gene models that are that have Z-score value between 3.4 and 3.6 in each tissue. [file 1471-2229-10-160-S5.TXT]

List of gene models that have Z-score value between 3.4 and 3.6 in each tissue.

Youngleaf
1 Glyma01g02670
2 Glyma01g03840
3 Glyma01g04130
4 Glyma01g05980
5 Glyma01g07980
6 Glyma01g11180
7 Glyma01g11640
8 Glyma01g13900
9 Glyma01g15830
10 Glyma01g15910
11 Glyma01g15930
12 Glyma01g22740
13 Glyma01g26580
14 Glyma01g26860
15 Glyma01g26900
16 Glyma01g27970
17 Glyma01g37800
18 Glyma01g40100
19 Glyma01g44070
20 Glyma02g00500
21 Glyma02g01090
22 Glyma02g01890
23 Glyma02g02150
24 Glyma02g04390
25 Glyma02g05620
26 Glyma02g06570
27 Glyma02g07040
28 Glyma02g07860
29 Glyma02g07930
30 Glyma02g11190
31 Glyma02g14130
32 Glyma02g17290
33 Glyma02g17990
34 Glyma02g26520
35 Glyma02g30870
36 Glyma02g35940
37 Glyma02g38170
38 Glyma03g02470
39 Glyma03g03270
40 Glyma03g24330
41 Glyma03g24810
42 Glyma03g24820
43 Glyma03g24840
44 Glyma03g26180
45 Glyma03g27940
46 Glyma03g29130
47 Glyma03g32320
48 Glyma03g32340
49 Glyma03g36500
50 Glyma03g36870
51 Glyma03g38150
52 Glyma03g40030
53 Glyma03g42020
54 Glyma0430s00210
55 Glyma04g02500
56 Glyma04g05430
57 Glyma04g07170
58 Glyma04g11050
59 Glyma04g14430
60 Glyma04g15530
61 Glyma04g20630
62 Glyma04g21360
63 Glyma04g34030
64 Glyma04g38890
65 Glyma04g39280
66 Glyma04g39640
67 Glyma04g40340
68 Glyma04g42530
69 Glyma05g06580
70 Glyma05g07450
71 Glyma05g07790
72 Glyma05g09080
73 Glyma05g09920
74 Glyma05g18410
75 Glyma05g19710
76 Glyma05g19920
77 Glyma05g23020
78 Glyma05g24460
79 Glyma05g25410
80 Glyma05g25860
81 Glyma05g27080
82 Glyma05g27220
83 Glyma05g30050
84 Glyma05g32370
85 Glyma05g33250
86 Glyma05g33550
87 Glyma05g33850
88 Glyma05g38490
89 Glyma06g01050
90 Glyma06g01440
91 Glyma06g02050
92 Glyma06g02540
93 Glyma06g03900
94 Glyma06g07570
95 Glyma06g08870
96 Glyma06g09730
97 Glyma06g12490
98 Glyma06g13650
99 Glyma06g17340
100 Glyma06g17880
101 Glyma06g18100
102 Glyma06g25590
103 Glyma06g30360
104 Glyma06g37040
105 Glyma06g37540
106 Glyma06g38030
107 Glyma06g41340
108 Glyma06g41360
109 Glyma06g41390
110 Glyma06g42180
111 Glyma06g45510
112 Glyma06g46260
113 Glyma07g01930
114 Glyma07g03050
115 Glyma07g03070
116 Glyma07g03080
117 Glyma07g03430
118 Glyma07g03810
119 Glyma07g04310
120 Glyma07g07490
121 Glyma07g08660
122 Glyma07g09700
123 Glyma07g11450
124 Glyma07g12950
125 Glyma07g13340
126 Glyma07g13780
127 Glyma07g13800
128 Glyma07g15190
129 Glyma07g17070
130 Glyma07g27070
131 Glyma07g29420
132 Glyma07g29470
133 Glyma07g30050
134 Glyma07g33120
135 Glyma07g33340
136 Glyma07g33820
137 Glyma07g34620
138 Glyma07g35290
139 Glyma07g36370
140 Glyma07g38820
141 Glyma08g00580
142 Glyma08g01180
143 Glyma08g01840
144 Glyma08g02360
145 Glyma08g03560
146 Glyma08g06210
147 Glyma08g06220
148 Glyma08g07250
149 Glyma08g07310
150 Glyma08g07980
151 Glyma08g14260
152 Glyma08g14490
153 Glyma08g14800
154 Glyma08g16450
155 Glyma08g17720
156 Glyma08g18160
157 Glyma08g19000
158 Glyma08g20620
159 Glyma08g21970
160 Glyma08g22660
161 Glyma08g25580
162 Glyma08g38420
163 Glyma08g40630
164 Glyma08g40990
165 Glyma08g41610
166 Glyma08g42600
167 Glyma08g44350
168 Glyma08g45500
169 Glyma08g45550
170 Glyma09g00270
171 Glyma09g01940
172 Glyma09g03190
173 Glyma09g03200
174 Glyma09g03680
175 Glyma09g04320
176 Glyma09g06490
177 Glyma09g08030
178 Glyma09g14360
179 Glyma09g21290
180 Glyma09g32120
181 Glyma09g32410
182 Glyma09g35320
183 Glyma09g35740
184 Glyma09g36600
185 Glyma09g37230
186 Glyma09g39850
187 Glyma10g01980
188 Glyma10g02500
189 Glyma10g03180
190 Glyma10g05640
191 Glyma10g07050
192 Glyma10g11600
193 Glyma10g12030
194 Glyma10g15680
195 Glyma10g15790
196 Glyma10g18410
197 Glyma10g20530
198 Glyma10g23930
199 Glyma10g27880
200 Glyma10g38370
201 Glyma10g38490
202 Glyma10g39370
203 Glyma10g39520
204 Glyma10g43350
205 Glyma10g44290
206 Glyma11g01260
207 Glyma11g15640
208 Glyma11g15660
209 Glyma11g26130
210 Glyma11g27740
211 Glyma11g29450
212 Glyma11g29500
213 Glyma11g29590
214 Glyma11g29710
215 Glyma11g35940
216 Glyma11g36510
217 Glyma12g00420
218 Glyma12g01700
219 Glyma12g04230
220 Glyma12g05020
221 Glyma12g05870
222 Glyma12g09570
223 Glyma12g10200
224 Glyma12g10460
225 Glyma12g13600
226 Glyma12g15090
227 Glyma12g16250
228 Glyma12g29090
229 Glyma12g29110
230 Glyma12g30900
231 Glyma12g31090
232 Glyma12g31250
233 Glyma12g32410
234 Glyma12g34090
235 Glyma12g34230
236 Glyma12g36070
237 Glyma12g36230
238 Glyma13g00200
239 Glyma13g01350
240 Glyma13g04400
241 Glyma13g04920
242 Glyma13g05110
243 Glyma13g07360
244 Glyma13g07540
245 Glyma13g08020
246 Glyma13g08740
247 Glyma13g09460
248 Glyma13g16990
249 Glyma13g21680
250 Glyma13g25180
251 Glyma13g26380
252 Glyma13g26430
253 Glyma13g28400
254 Glyma13g29650
255 Glyma13g29840
256 Glyma13g32060
257 Glyma13g33310
258 Glyma13g36240
259 Glyma13g36320
260 Glyma13g37900
261 Glyma13g39780
262 Glyma13g39860
263 Glyma13g40480
264 Glyma13g40920
265 Glyma13g42900
266 Glyma13g43260
267 Glyma14g04530
268 Glyma14g06980
269 Glyma14g09010
270 Glyma14g09420
271 Glyma14g09510
272 Glyma14g09740
273 Glyma14g10730
274 Glyma14g11020
275 Glyma14g12410
276 Glyma14g14260
277 Glyma14g22770
278 Glyma14g25550
279 Glyma14g28450
280 Glyma14g33480
281 Glyma14g36290
282 Glyma14g36940
283 Glyma14g38380
284 Glyma14g38910
285 Glyma14g40230
286 Glyma15g02670
287 Glyma15g05310
288 Glyma15g06310
289 Glyma15g12160
290 Glyma15g12970
291 Glyma15g13810
292 Glyma15g14170
293 Glyma15g17340
294 Glyma15g18090
295 Glyma15g32270
296 Glyma15g35370
297 Glyma15g37560
298 Glyma15g37570
299 Glyma15g37580
300 Glyma15g39180
301 Glyma15g39330
302 Glyma15g39550
303 Glyma15g41120
304 Glyma15g42610
305 Glyma16g00250
306 Glyma16g00980
307 Glyma16g02060
308 Glyma16g03140
309 Glyma16g03880
310 Glyma16g04600
311 Glyma16g04760
312 Glyma16g05590
313 Glyma16g06220
314 Glyma16g07630
315 Glyma16g08290
316 Glyma16g08600
317 Glyma16g10120
318 Glyma16g10760
319 Glyma16g13340
320 Glyma16g13360
321 Glyma16g19800
322 Glyma16g20810
323 Glyma16g21190
324 Glyma16g22920
325 Glyma16g27770
326 Glyma16g28020
327 Glyma16g29020
328 Glyma16g29260
329 Glyma16g29520
330 Glyma16g29850
331 Glyma17g05310
332 Glyma17g05760
333 Glyma17g10500
334 Glyma17g14200
335 Glyma17g14210
336 Glyma17g15570
337 Glyma17g16210
338 Glyma17g16430
339 Glyma17g16540
340 Glyma17g16860
341 Glyma17g19950
342 Glyma17g29230
343 Glyma17g29410
344 Glyma17g34080
345 Glyma17g35560
346 Glyma17g37110
347 Glyma18g06310
348 Glyma18g08820
349 Glyma18g10240
350 Glyma18g10940
351 Glyma18g15920
352 Glyma18g16760
353 Glyma18g18980
354 Glyma18g19040
355 Glyma18g26150
356 Glyma18g37990
357 Glyma18g41870
358 Glyma18g42100
359 Glyma18g44390
360 Glyma18g44800
361 Glyma18g45920
362 Glyma18g47690
363 Glyma18g48190
364 Glyma18g48600
365 Glyma18g50110
366 Glyma18g50510
367 Glyma18g50670
368 Glyma18g52580
369 Glyma18g52910
370 Glyma19g00650
371 Glyma19g03650
372 Glyma19g07400
373 Glyma19g09080
374 Glyma19g13270
375 Glyma19g23200
376 Glyma19g23230
377 Glyma19g23640
378 Glyma19g26730
379 Glyma19g29950
380 Glyma19g30630
381 Glyma19g31520
382 Glyma19g32380
383 Glyma19g33780
384 Glyma19g35060
385 Glyma19g35530
386 Glyma19g38470
387 Glyma19g41510
388 Glyma19g44760
389 Glyma19g45350
390 Glyma20g02220
391 Glyma20g02810
392 Glyma20g05200
393 Glyma20g26640
394 Glyma20g27130
395 Glyma20g27200
396 Glyma20g27870
397 Glyma20g28040
398 Glyma20g28620
399 Glyma20g34770
400 Glyma20g37580
flower
1 Glyma0079s00230
2 Glyma0079s00240
3 Glyma0079s00250
4 Glyma0079s00340
5 Glyma01g00490
6 Glyma01g00840
7 Glyma01g00920
8 Glyma01g01130
9 Glyma01g02260
10 Glyma01g02970
11 Glyma01g03310
12 Glyma01g03580
13 Glyma01g03920
14 Glyma01g04260
15 Glyma01g04940
16 Glyma01g04970
17 Glyma01g06530
18 Glyma01g06860
19 Glyma01g08030
20 Glyma01g08150
21 Glyma01g08690
22 Glyma01g08760
23 Glyma01g09350
24 Glyma01g09510
25 Glyma01g10130
26 Glyma01g17290
27 Glyma01g17850
28 Glyma01g21610
29 Glyma01g26660
30 Glyma01g27260
31 Glyma01g27390
32 Glyma01g27410
33 Glyma01g30370
34 Glyma01g32960
35 Glyma01g33080
36 Glyma01g33090
37 Glyma01g33150
38 Glyma01g34570
39 Glyma01g34760
40 Glyma01g34900
41 Glyma01g36190
42 Glyma01g36510
43 Glyma01g37000
44 Glyma01g38060
45 Glyma01g38100
46 Glyma01g38500
47 Glyma01g39070
48 Glyma01g39710
49 Glyma01g40090
50 Glyma01g40350
51 Glyma01g40440
52 Glyma01g40760
53 Glyma01g41150
54 Glyma01g41510
55 Glyma01g42390
56 Glyma01g42780
57 Glyma01g43500
58 Glyma01g43770
59 Glyma01g44510
60 Glyma01g44660
61 Glyma01g44710
62 Glyma01g44800
63 Glyma01g44860
64 Glyma0248s00200
65 Glyma02g00660
66 Glyma02g01130
67 Glyma02g01140
68 Glyma02g01380
69 Glyma02g01490
70 Glyma02g01790
71 Glyma02g01980
72 Glyma02g02450
73 Glyma02g02460
74 Glyma02g02480
75 Glyma02g04290
76 Glyma02g04430
77 Glyma02g05150
78 Glyma02g05230
79 Glyma02g05640
80 Glyma02g05980
81 Glyma02g06250
82 Glyma02g06430
83 Glyma02g06540
84 Glyma02g06610
85 Glyma02g06870
86 Glyma02g07000
87 Glyma02g07010
88 Glyma02g07220
89 Glyma02g07610
90 Glyma02g07650
91 Glyma02g07700
92 Glyma02g07820
93 Glyma02g07900
94 Glyma02g07940
95 Glyma02g08230
96 Glyma02g08800
97 Glyma02g08980
98 Glyma02g09710
99 Glyma02g10210
100 Glyma02g10340
101 Glyma02g10460
102 Glyma02g11680
103 Glyma02g11880
104 Glyma02g12260
105 Glyma02g13350
106 Glyma02g13820
107 Glyma02g14830
108 Glyma02g15860
109 Glyma02g16030
110 Glyma02g16120
111 Glyma02g16370
112 Glyma02g17200
113 Glyma02g17360
114 Glyma02g18620
115 Glyma02g21100
116 Glyma02g21110
117 Glyma02g26160
118 Glyma02g26690
119 Glyma02g26810
120 Glyma02g31120
121 Glyma02g31490
122 Glyma02g31540
123 Glyma02g32030
124 Glyma02g33100
125 Glyma02g33860
126 Glyma02g35080
127 Glyma02g35900
128 Glyma02g36570
129 Glyma02g37630
130 Glyma02g37640
131 Glyma02g37710
132 Glyma02g37830
133 Glyma02g38290
134 Glyma02g39350
135 Glyma02g39800
136 Glyma02g40610
137 Glyma02g41330
138 Glyma02g42580
139 Glyma02g42590
140 Glyma02g43760
141 Glyma02g44120
142 Glyma02g44230
143 Glyma02g44700
144 Glyma02g44720
145 Glyma02g44840
146 Glyma02g45150
147 Glyma02g45280
148 Glyma02g45360
149 Glyma02g45670
150 Glyma02g45860
151 Glyma02g46740
152 Glyma02g47070
153 Glyma02g47200
154 Glyma02g47710
155 Glyma02g47780
156 Glyma02g47830
157 Glyma02g47870
158 Glyma0303s00200
159 Glyma0313s00200
160 Glyma03g00340
161 Glyma03g01380
162 Glyma03g01590
163 Glyma03g01620
164 Glyma03g01950
165 Glyma03g02690
166 Glyma03g03560
167 Glyma03g03590
168 Glyma03g04000
169 Glyma03g04070
170 Glyma03g04670
171 Glyma03g04920
172 Glyma03g06270
173 Glyma03g06560
174 Glyma03g06580
175 Glyma03g07410
176 Glyma03g08130
177 Glyma03g10330
178 Glyma03g14160
179 Glyma03g14180
180 Glyma03g14880
181 Glyma03g19470
182 Glyma03g20860
183 Glyma03g24460
184 Glyma03g25590
185 Glyma03g25770
186 Glyma03g26590
187 Glyma03g27420
188 Glyma03g27610
189 Glyma03g27620
190 Glyma03g27630
191 Glyma03g28260
192 Glyma03g28910
193 Glyma03g29160
194 Glyma03g29630
195 Glyma03g30160
196 Glyma03g30700
197 Glyma03g30780
198 Glyma03g32820
199 Glyma03g33170
200 Glyma03g33440
201 Glyma03g33810
202 Glyma03g35520
203 Glyma03g35570
204 Glyma03g35970
205 Glyma03g37380
206 Glyma03g37630
207 Glyma03g37660
208 Glyma03g37750
209 Glyma03g37900
210 Glyma03g38230
211 Glyma03g38490
212 Glyma03g38970
213 Glyma03g39160
214 Glyma03g39240
215 Glyma03g39330
216 Glyma03g39360
217 Glyma03g39410
218 Glyma03g39870
219 Glyma03g40790
220 Glyma03g40800
221 Glyma03g41030
222 Glyma03g41320
223 Glyma03g41430
224 Glyma03g41450
225 Glyma04g00520
226 Glyma04g00550
227 Glyma04g00590
228 Glyma04g01480
229 Glyma04g02480
230 Glyma04g02490
231 Glyma04g02880
232 Glyma04g02890
233 Glyma04g02930
234 Glyma04g02940
235 Glyma04g02980
236 Glyma04g03370
237 Glyma04g03520
238 Glyma04g03970
239 Glyma04g04140
240 Glyma04g04900
241 Glyma04g05190
242 Glyma04g05600
243 Glyma04g07440
244 Glyma04g07950
245 Glyma04g07990
246 Glyma04g09030
247 Glyma04g09160
248 Glyma04g09450
249 Glyma04g09750
250 Glyma04g09760
251 Glyma04g10130
252 Glyma04g11260
253 Glyma04g11370
254 Glyma04g12040
255 Glyma04g14400
256 Glyma04g14960
257 Glyma04g15040
258 Glyma04g16270
259 Glyma04g16280
260 Glyma04g16900
261 Glyma04g18410
262 Glyma04g21860
263 Glyma04g23120
264 Glyma04g27120
265 Glyma04g30870
266 Glyma04g30920
267 Glyma04g30950
268 Glyma04g34260
269 Glyma04g34680
270 Glyma04g35210
271 Glyma04g37640
272 Glyma04g37660
273 Glyma04g38790
274 Glyma04g39120
275 Glyma04g39850
276 Glyma04g40940
277 Glyma04g40960
278 Glyma04g40970
279 Glyma04g41720
280 Glyma04g41860
281 Glyma04g41980
282 Glyma04g42420
283 Glyma04g42750
284 Glyma04g43010
285 Glyma05g01890
286 Glyma05g02160
287 Glyma05g03020
288 Glyma05g03600
289 Glyma05g04310
290 Glyma05g04460
291 Glyma05g05000
292 Glyma05g05420
293 Glyma05g05830
294 Glyma05g06180
295 Glyma05g07400
296 Glyma05g07530
297 Glyma05g07660
298 Glyma05g08570
299 Glyma05g08690
300 Glyma05g09060
301 Glyma05g09070
302 Glyma05g10840
303 Glyma05g14360
304 Glyma05g17390
305 Glyma05g21890
306 Glyma05g22650
307 Glyma05g23170
308 Glyma05g23180
309 Glyma05g24250
310 Glyma05g24900
311 Glyma05g24910
312 Glyma05g24940
313 Glyma05g25680
314 Glyma05g25690
315 Glyma05g25840
316 Glyma05g26010
317 Glyma05g26800
318 Glyma05g26870
319 Glyma05g26890
320 Glyma05g27860
321 Glyma05g29120
322 Glyma05g29610
323 Glyma05g30620
324 Glyma05g30680
325 Glyma05g30840
326 Glyma05g30860
327 Glyma05g31000
328 Glyma05g31860
329 Glyma05g32000
330 Glyma05g32960
331 Glyma05g33430
332 Glyma05g33440
333 Glyma05g33520
334 Glyma05g34640
335 Glyma05g35100
336 Glyma05g35980
337 Glyma05g36050
338 Glyma05g36080
339 Glyma05g36340
340 Glyma05g36470
341 Glyma05g36550
342 Glyma05g37110
343 Glyma05g37200
344 Glyma05g37500
345 Glyma05g37940
346 Glyma05g38000
347 Glyma05g38350
348 Glyma05g38390
349 Glyma06g00660
350 Glyma06g00830
351 Glyma06g01000
352 Glyma06g01270
353 Glyma06g01990
354 Glyma06g02520
355 Glyma06g02940
356 Glyma06g02990
357 Glyma06g03590
358 Glyma06g03930
359 Glyma06g05180
360 Glyma06g05280
361 Glyma06g05950
362 Glyma06g06900
363 Glyma06g07470
364 Glyma06g07940
365 Glyma06g08040
366 Glyma06g08220
367 Glyma06g08700
368 Glyma06g08760
369 Glyma06g09290
370 Glyma06g09840
371 Glyma06g10590
372 Glyma06g11570
373 Glyma06g11590
374 Glyma06g12380
375 Glyma06g12610
376 Glyma06g12650
377 Glyma06g12790
378 Glyma06g12910
379 Glyma06g13460
380 Glyma06g13890
381 Glyma06g14730
382 Glyma06g15240
383 Glyma06g15340
384 Glyma06g16070
385 Glyma06g16120
386 Glyma06g17080
387 Glyma06g17300
388 Glyma06g17520
389 Glyma06g17560
390 Glyma06g18710
391 Glyma06g18720
392 Glyma06g18740
393 Glyma06g18820
394 Glyma06g19540
395 Glyma06g19880
396 Glyma06g20260
397 Glyma06g20380
398 Glyma06g21320
399 Glyma06g21400
400 Glyma06g22030
401 Glyma06g22040
402 Glyma06g22200
403 Glyma06g22890
404 Glyma06g23560
405 Glyma06g28530
406 Glyma06g30010
407 Glyma06g30040
408 Glyma06g30050
409 Glyma06g31570
410 Glyma06g31620
411 Glyma06g33340
412 Glyma06g35580
413 Glyma06g35600
414 Glyma06g35610
415 Glyma06g36110
416 Glyma06g36530
417 Glyma06g37850
418 Glyma06g38270
419 Glyma06g38410
420 Glyma06g38510
421 Glyma06g40100
422 Glyma06g40110
423 Glyma06g40170
424 Glyma06g40290
425 Glyma06g40520
426 Glyma06g40560
427 Glyma06g40660
428 Glyma06g41050
429 Glyma06g41100
430 Glyma06g41110
431 Glyma06g41200
432 Glyma06g42090
433 Glyma06g42190
434 Glyma06g42420
435 Glyma06g43230
436 Glyma06g43360
437 Glyma06g43730
438 Glyma06g44480
439 Glyma06g44600
440 Glyma06g44610
441 Glyma06g44950
442 Glyma06g45110
443 Glyma06g45670
444 Glyma06g45720
445 Glyma06g45780
446 Glyma06g45950
447 Glyma06g45960
448 Glyma06g45970
449 Glyma06g46030
450 Glyma06g46400
451 Glyma06g46460
452 Glyma06g46700
453 Glyma06g47080
454 Glyma06g47090
455 Glyma06g47460
456 Glyma06g48200
457 Glyma07g01380
458 Glyma07g01400
459 Glyma07g02250
460 Glyma07g02780
461 Glyma07g02790
462 Glyma07g02800
463 Glyma07g03010
464 Glyma07g03030
465 Glyma07g04610
466 Glyma07g04800
467 Glyma07g05350
468 Glyma07g05710
469 Glyma07g05810
470 Glyma07g06490
471 Glyma07g06890
472 Glyma07g07010
473 Glyma07g07160
474 Glyma07g07460
475 Glyma07g08020
476 Glyma07g08430
477 Glyma07g08560
478 Glyma07g09910
479 Glyma07g10680
480 Glyma07g11070
481 Glyma07g11660
482 Glyma07g11800
483 Glyma07g12000
484 Glyma07g12090
485 Glyma07g12480
486 Glyma07g14220
487 Glyma07g14360
488 Glyma07g15530
489 Glyma07g15650
490 Glyma07g15680
491 Glyma07g16280
492 Glyma07g16340
493 Glyma07g16360
494 Glyma07g16980
495 Glyma07g17910
496 Glyma07g18930
497 Glyma07g19240
498 Glyma07g21210
499 Glyma07g21220
500 Glyma07g23190
501 Glyma07g25940
502 Glyma07g28040
503 Glyma07g30530
504 Glyma07g30770
505 Glyma07g31260
506 Glyma07g31300
507 Glyma07g31790
508 Glyma07g32100
509 Glyma07g32650
510 Glyma07g33150
511 Glyma07g33480
512 Glyma07g33670
513 Glyma07g34110
514 Glyma07g34140
515 Glyma07g35170
516 Glyma07g35180
517 Glyma07g35560
518 Glyma07g35610
519 Glyma07g36000
520 Glyma07g36570
521 Glyma07g36810
522 Glyma07g36850
523 Glyma07g37440
524 Glyma07g37460
525 Glyma07g37520
526 Glyma07g37610
527 Glyma07g38030
528 Glyma07g38040
529 Glyma07g38060
530 Glyma07g38120
531 Glyma07g38200
532 Glyma07g38430
533 Glyma07g38500
534 Glyma07g39880
535 Glyma08g00360
536 Glyma08g00390
537 Glyma08g01270
538 Glyma08g01300
539 Glyma08g01580
540 Glyma08g01660
541 Glyma08g02060
542 Glyma08g03060
543 Glyma08g03100
544 Glyma08g03110
545 Glyma08g03640
546 Glyma08g03770
547 Glyma08g04030
548 Glyma08g04670
549 Glyma08g05340
550 Glyma08g05430
551 Glyma08g05890
552 Glyma08g06030
553 Glyma08g06290
554 Glyma08g06480
555 Glyma08g06710
556 Glyma08g09790
557 Glyma08g09840
558 Glyma08g10170
559 Glyma08g10190
560 Glyma08g10430
561 Glyma08g10440
562 Glyma08g10580
563 Glyma08g12960
564 Glyma08g13070
565 Glyma08g13390
566 Glyma08g13890
567 Glyma08g14540
568 Glyma08g14630
569 Glyma08g14900
570 Glyma08g15590
571 Glyma08g15980
572 Glyma08g16650
573 Glyma08g17070
574 Glyma08g17980
575 Glyma08g18980
576 Glyma08g19250
577 Glyma08g19330
578 Glyma08g19440
579 Glyma08g19980
580 Glyma08g20550
581 Glyma08g20660
582 Glyma08g21300
583 Glyma08g21460
584 Glyma08g21700
585 Glyma08g21910
586 Glyma08g22090
587 Glyma08g22530
588 Glyma08g22610
589 Glyma08g22980
590 Glyma08g24090
591 Glyma08g24160
592 Glyma08g24700
593 Glyma08g24960
594 Glyma08g25110
595 Glyma08g25510
596 Glyma08g25520
597 Glyma08g26660
598 Glyma08g26720
599 Glyma08g27250
600 Glyma08g27390
601 Glyma08g28250
602 Glyma08g28430
603 Glyma08g28440
604 Glyma08g28460
605 Glyma08g35480
606 Glyma08g36380
607 Glyma08g38100
608 Glyma08g38160
609 Glyma08g38780
610 Glyma08g38830
611 Glyma08g38860
612 Glyma08g39480
613 Glyma08g39950
614 Glyma08g40280
615 Glyma08g40480
616 Glyma08g40820
617 Glyma08g40960
618 Glyma08g41740
619 Glyma08g42210
620 Glyma08g42540
621 Glyma08g42910
622 Glyma08g43630
623 Glyma08g44340
624 Glyma08g44540
625 Glyma08g44640
626 Glyma08g44890
627 Glyma08g45330
628 Glyma08g45950
629 Glyma08g47340
630 Glyma09g00370
631 Glyma09g01000
632 Glyma09g02540
633 Glyma09g03050
634 Glyma09g03170
635 Glyma09g03960
636 Glyma09g04080
637 Glyma09g04130
638 Glyma09g04150
639 Glyma09g04160
640 Glyma09g04340
641 Glyma09g04640
642 Glyma09g04720
643 Glyma09g04730
644 Glyma09g04780
645 Glyma09g05540
646 Glyma09g06010
647 Glyma09g06620
648 Glyma09g06990
649 Glyma09g07070
650 Glyma09g08160
651 Glyma09g08230
652 Glyma09g08910
653 Glyma09g09480
654 Glyma09g09540
655 Glyma09g11800
656 Glyma09g12040
657 Glyma09g15080
658 Glyma09g15420
659 Glyma09g16640
660 Glyma09g16960
661 Glyma09g16990
662 Glyma09g17020
663 Glyma09g17210
664 Glyma09g18470
665 Glyma09g21100
666 Glyma09g22230
667 Glyma09g22240
668 Glyma09g22250
669 Glyma09g22290
670 Glyma09g22310
671 Glyma09g23330
672 Glyma09g25800
673 Glyma09g26530
674 Glyma09g27690
675 Glyma09g27960
676 Glyma09g29080
677 Glyma09g29700
678 Glyma09g29770
679 Glyma09g29790
680 Glyma09g30470
681 Glyma09g31090
682 Glyma09g31100
683 Glyma09g31230
684 Glyma09g31300
685 Glyma09g31580
686 Glyma09g31970
687 Glyma09g32620
688 Glyma09g32810
689 Glyma09g33030
690 Glyma09g33200
691 Glyma09g33720
692 Glyma09g34140
693 Glyma09g34510
694 Glyma09g34580
695 Glyma09g34630
696 Glyma09g35140
697 Glyma09g35350
698 Glyma09g35390
699 Glyma09g36640
700 Glyma09g37620
701 Glyma09g37660
702 Glyma09g38670
703 Glyma09g38810
704 Glyma09g38920
705 Glyma09g39060
706 Glyma09g39220
707 Glyma09g39740
708 Glyma09g41200
709 Glyma09g41210
710 Glyma09g41220
711 Glyma09g41280
712 Glyma09g41450
713 Glyma10g00290
714 Glyma10g00700
715 Glyma10g01180
716 Glyma10g01690
717 Glyma10g01860
718 Glyma10g02100
719 Glyma10g02170
720 Glyma10g02450
721 Glyma10g02600
722 Glyma10g03090
723 Glyma10g03460
724 Glyma10g03800
725 Glyma10g04290
726 Glyma10g04460
727 Glyma10g04930
728 Glyma10g04940
729 Glyma10g05410
730 Glyma10g06170
731 Glyma10g06400
732 Glyma10g08080
733 Glyma10g08660
734 Glyma10g08670
735 Glyma10g09370
736 Glyma10g09960
737 Glyma10g12370
738 Glyma10g14780
739 Glyma10g20810
740 Glyma10g23100
741 Glyma10g23110
742 Glyma10g24430
743 Glyma10g27670
744 Glyma10g27700
745 Glyma10g27710
746 Glyma10g28670
747 Glyma10g28970
748 Glyma10g29050
749 Glyma10g29160
750 Glyma10g29850
751 Glyma10g29860
752 Glyma10g30540
753 Glyma10g30550
754 Glyma10g30580
755 Glyma10g30670
756 Glyma10g30810
757 Glyma10g31050
758 Glyma10g31230
759 Glyma10g31380
760 Glyma10g32380
761 Glyma10g32430
762 Glyma10g32600
763 Glyma10g32820
764 Glyma10g32830
765 Glyma10g33000
766 Glyma10g33260
767 Glyma10g33440
768 Glyma10g33540
769 Glyma10g33630
770 Glyma10g34190
771 Glyma10g35460
772 Glyma10g36000
773 Glyma10g36750
774 Glyma10g39140
775 Glyma10g39500
776 Glyma10g40270
777 Glyma10g40700
778 Glyma10g40880
779 Glyma10g41180
780 Glyma10g41760
781 Glyma10g41930
782 Glyma10g42260
783 Glyma10g43140
784 Glyma10g44260
785 Glyma10g44570
786 Glyma11g01360
787 Glyma11g01690
788 Glyma11g01710
789 Glyma11g01990
790 Glyma11g02160
791 Glyma11g02230
792 Glyma11g02350
793 Glyma11g02480
794 Glyma11g02670
795 Glyma11g02680
796 Glyma11g02980
797 Glyma11g03610
798 Glyma11g04280
799 Glyma11g05570
800 Glyma11g05820
801 Glyma11g06420
802 Glyma11g06660
803 Glyma11g07170
804 Glyma11g07180
805 Glyma11g07190
806 Glyma11g08420
807 Glyma11g08510
808 Glyma11g08850
809 Glyma11g09250
810 Glyma11g09420
811 Glyma11g09880
812 Glyma11g10260
813 Glyma11g10690
814 Glyma11g11500
815 Glyma11g12270
816 Glyma11g13020
817 Glyma11g13740
818 Glyma11g14470
819 Glyma11g15740
820 Glyma11g16070
821 Glyma11g16120
822 Glyma11g17460
823 Glyma11g18150
824 Glyma11g20050
825 Glyma11g20160
826 Glyma11g20400
827 Glyma11g21080
828 Glyma11g21510
829 Glyma11g21710
830 Glyma11g27380
831 Glyma11g28190
832 Glyma11g30060
833 Glyma11g30480
834 Glyma11g31420
835 Glyma11g31430
836 Glyma11g33460
837 Glyma11g33800
838 Glyma11g35210
839 Glyma11g35430
840 Glyma11g36170
841 Glyma11g36550
842 Glyma11g37090
843 Glyma11g37340
844 Glyma11g37370
845 Glyma11g37400
846 Glyma11g38210
847 Glyma12g00780
848 Glyma12g01140
849 Glyma12g01280
850 Glyma12g01710
851 Glyma12g02560
852 Glyma12g02640
853 Glyma12g02860
854 Glyma12g03380
855 Glyma12g03410
856 Glyma12g03850
857 Glyma12g04630
858 Glyma12g04680
859 Glyma12g04970
860 Glyma12g05170
861 Glyma12g05300
862 Glyma12g06220
863 Glyma12g06310
864 Glyma12g06320
865 Glyma12g06830
866 Glyma12g08010
867 Glyma12g08400
868 Glyma12g08420
869 Glyma12g09490
870 Glyma12g09670
871 Glyma12g10070
872 Glyma12g10220
873 Glyma12g11110
874 Glyma12g11200
875 Glyma12g12650
876 Glyma12g14670
877 Glyma12g14750
878 Glyma12g14760
879 Glyma12g14810
880 Glyma12g14900
881 Glyma12g14970
882 Glyma12g15540
883 Glyma12g15850
884 Glyma12g15870
885 Glyma12g15940
886 Glyma12g16370
887 Glyma12g16570
888 Glyma12g16800
889 Glyma12g16940
890 Glyma12g17280
891 Glyma12g19940
892 Glyma12g21030
893 Glyma12g21060
894 Glyma12g22970
895 Glyma12g23430
896 Glyma12g25020
897 Glyma12g27600
898 Glyma12g28630
899 Glyma12g29200
900 Glyma12g31210
901 Glyma12g31350
902 Glyma12g32740
903 Glyma12g32800
904 Glyma12g33370
905 Glyma12g33590
906 Glyma12g34140
907 Glyma12g34350
908 Glyma12g34720
909 Glyma12g35000
910 Glyma12g35460
911 Glyma12g35870
912 Glyma12g36320
913 Glyma12g36330
914 Glyma13g00550
915 Glyma13g00770
916 Glyma13g00850
917 Glyma13g01220
918 Glyma13g01420
919 Glyma13g01540
920 Glyma13g01860
921 Glyma13g02170
922 Glyma13g03300
923 Glyma13g03770
924 Glyma13g03790
925 Glyma13g04460
926 Glyma13g05030
927 Glyma13g05150
928 Glyma13g05400
929 Glyma13g05500
930 Glyma13g05540
931 Glyma13g05660
932 Glyma13g06820
933 Glyma13g07290
934 Glyma13g07330
935 Glyma13g07480
936 Glyma13g07990
937 Glyma13g08400
938 Glyma13g09660
939 Glyma13g09790
940 Glyma13g10650
941 Glyma13g17090
942 Glyma13g17160
943 Glyma13g17580
944 Glyma13g17730
945 Glyma13g18460
946 Glyma13g18560
947 Glyma13g18720
948 Glyma13g19290
949 Glyma13g19600
950 Glyma13g20170
951 Glyma13g20480
952 Glyma13g20620
953 Glyma13g22290
954 Glyma13g22370
955 Glyma13g23340
956 Glyma13g23910
957 Glyma13g24210
958 Glyma13g24350
959 Glyma13g24680
960 Glyma13g24890
961 Glyma13g24940
962 Glyma13g25080
963 Glyma13g25200
964 Glyma13g25210
965 Glyma13g25260
966 Glyma13g25910
967 Glyma13g26530
968 Glyma13g26590
969 Glyma13g26860
970 Glyma13g27130
971 Glyma13g27370
972 Glyma13g27820
973 Glyma13g27830
974 Glyma13g29380
975 Glyma13g29900
976 Glyma13g30110
977 Glyma13g30130
978 Glyma13g30340
979 Glyma13g30620
980 Glyma13g30650
981 Glyma13g30660
982 Glyma13g31210
983 Glyma13g31240
984 Glyma13g31590
985 Glyma13g31960
986 Glyma13g32090
987 Glyma13g32210
988 Glyma13g33390
989 Glyma13g34540
990 Glyma13g34590
991 Glyma13g34950
992 Glyma13g35090
993 Glyma13g35550
994 Glyma13g35860
995 Glyma13g36200
996 Glyma13g36210
997 Glyma13g36420
998 Glyma13g37060
999 Glyma13g37410
1000 Glyma13g37530
1001 Glyma13g37550
1002 Glyma13g37910
1003 Glyma13g38000
1004 Glyma13g39900
1005 Glyma13g39920
1006 Glyma13g40720
1007 Glyma13g40800
1008 Glyma13g41380
1009 Glyma13g41420
1010 Glyma13g41650
1011 Glyma13g41800
1012 Glyma13g42530
1013 Glyma13g42650
1014 Glyma13g42810
1015 Glyma13g44610
1016 Glyma13g44680
1017 Glyma13g45050
1018 Glyma14g00750
1019 Glyma14g00840
1020 Glyma14g00930
1021 Glyma14g02600
1022 Glyma14g02980
1023 Glyma14g03300
1024 Glyma14g03410
1025 Glyma14g03480
1026 Glyma14g03490
1027 Glyma14g03600
1028 Glyma14g04010
1029 Glyma14g05230
1030 Glyma14g05290
1031 Glyma14g05390
1032 Glyma14g05560
1033 Glyma14g05780
1034 Glyma14g05960
1035 Glyma14g07280
1036 Glyma14g07510
1037 Glyma14g07540
1038 Glyma14g08060
1039 Glyma14g08130
1040 Glyma14g08210
1041 Glyma14g08460
1042 Glyma14g08520
1043 Glyma14g09050
1044 Glyma14g09060
1045 Glyma14g10160
1046 Glyma14g10680
1047 Glyma14g10840
1048 Glyma14g11040
1049 Glyma14g12790
1050 Glyma14g14240
1051 Glyma14g14520
1052 Glyma14g15050
1053 Glyma14g15060
1054 Glyma14g16600
1055 Glyma14g16850
1056 Glyma14g17200
1057 Glyma14g22680
1058 Glyma14g22690
1059 Glyma14g22700
1060 Glyma14g24370
1061 Glyma14g24460
1062 Glyma14g24590
1063 Glyma14g26170
1064 Glyma14g29820
1065 Glyma14g31400
1066 Glyma14g31650
1067 Glyma14g33250
1068 Glyma14g34160
1069 Glyma14g34450
1070 Glyma14g35910
1071 Glyma14g35920
1072 Glyma14g36060
1073 Glyma14g37080
1074 Glyma14g37190
1075 Glyma14g37500
1076 Glyma14g37540
1077 Glyma14g38510
1078 Glyma14g38700
1079 Glyma14g38770
1080 Glyma14g38980
1081 Glyma14g39010
1082 Glyma14g39670
1083 Glyma14g39680
1084 Glyma14g40160
1085 Glyma14g40200
1086 Glyma14g40210
1087 Glyma15g00270
1088 Glyma15g00280
1089 Glyma15g00340
1090 Glyma15g01500
1091 Glyma15g01710
1092 Glyma15g01910
1093 Glyma15g02370
1094 Glyma15g02430
1095 Glyma15g02530
1096 Glyma15g02660
1097 Glyma15g02850
1098 Glyma15g03150
1099 Glyma15g04020
1100 Glyma15g04660
1101 Glyma15g04770
1102 Glyma15g05070
1103 Glyma15g05190
1104 Glyma15g05550
1105 Glyma15g05560
1106 Glyma15g05660
1107 Glyma15g05940
1108 Glyma15g05960
1109 Glyma15g06090
1110 Glyma15g06510
1111 Glyma15g07110
1112 Glyma15g07180
1113 Glyma15g07360
1114 Glyma15g07710
1115 Glyma15g08170
1116 Glyma15g08850
1117 Glyma15g09950
1118 Glyma15g10100
1119 Glyma15g10340
1120 Glyma15g10910
1121 Glyma15g10920
1122 Glyma15g11180
1123 Glyma15g11330
1124 Glyma15g11550
1125 Glyma15g11910
1126 Glyma15g12720
1127 Glyma15g12860
1128 Glyma15g13290
1129 Glyma15g13440
1130 Glyma15g13450
1131 Glyma15g14500
1132 Glyma15g14620
1133 Glyma15g14950
1134 Glyma15g15090
1135 Glyma15g15110
1136 Glyma15g15120
1137 Glyma15g15130
1138 Glyma15g15160
1139 Glyma15g15170
1140 Glyma15g16090
1141 Glyma15g16230
1142 Glyma15g16240
1143 Glyma15g18360
1144 Glyma15g19030
1145 Glyma15g19660
1146 Glyma15g19800
1147 Glyma15g20030
1148 Glyma15g20110
1149 Glyma15g20330
1150 Glyma15g20460
1151 Glyma15g20970
1152 Glyma15g25420
1153 Glyma15g27600
1154 Glyma15g32580
1155 Glyma15g32590
1156 Glyma15g35900
1157 Glyma15g35960
1158 Glyma15g36000
1159 Glyma15g36990
1160 Glyma15g37260
1161 Glyma15g37520
1162 Glyma15g38540
1163 Glyma15g39040
1164 Glyma15g39150
1165 Glyma15g40280
1166 Glyma15g40800
1167 Glyma15g40940
1168 Glyma15g42110
1169 Glyma15g42930
1170 Glyma15g43080
1171 Glyma16g00300
1172 Glyma16g01200
1173 Glyma16g02120
1174 Glyma16g02420
1175 Glyma16g03090
1176 Glyma16g03220
1177 Glyma16g03600
1178 Glyma16g03790
1179 Glyma16g04740
1180 Glyma16g04960
1181 Glyma16g05190
1182 Glyma16g05440
1183 Glyma16g07940
1184 Glyma16g07960
1185 Glyma16g08510
1186 Glyma16g09090
1187 Glyma16g09210
1188 Glyma16g09280
1189 Glyma16g09490
1190 Glyma16g10010
1191 Glyma16g10660
1192 Glyma16g11370
1193 Glyma16g11860
1194 Glyma16g12570
1195 Glyma16g13070
1196 Glyma16g14030
1197 Glyma16g15790
1198 Glyma16g18060
1199 Glyma16g20230
1200 Glyma16g21050
1201 Glyma16g21230
1202 Glyma16g21740
1203 Glyma16g22320
1204 Glyma16g22680
1205 Glyma16g23310
1206 Glyma16g23750
1207 Glyma16g24670
1208 Glyma16g24680
1209 Glyma16g25270
1210 Glyma16g25490
1211 Glyma16g26060
1212 Glyma16g26630
1213 Glyma16g26740
1214 Glyma16g26840
1215 Glyma16g26910
1216 Glyma16g26990
1217 Glyma16g27230
1218 Glyma16g27330
1219 Glyma16g27340
1220 Glyma16g27410
1221 Glyma16g27930
1222 Glyma16g28890
1223 Glyma16g29410
1224 Glyma16g29550
1225 Glyma16g31010
1226 Glyma16g33750
1227 Glyma16g34130
1228 Glyma16g34780
1229 Glyma17g00900
1230 Glyma17g01090
1231 Glyma17g02120
1232 Glyma17g02330
1233 Glyma17g02670
1234 Glyma17g03100
1235 Glyma17g03110
1236 Glyma17g03170
1237 Glyma17g03220
1238 Glyma17g04040
1239 Glyma17g04100
1240 Glyma17g04920
1241 Glyma17g04960
1242 Glyma17g05050
1243 Glyma17g05380
1244 Glyma17g05630
1245 Glyma17g05730
1246 Glyma17g05880
1247 Glyma17g06600
1248 Glyma17g06700
1249 Glyma17g06760
1250 Glyma17g07210
1251 Glyma17g07370
1252 Glyma17g07410
1253 Glyma17g07470
1254 Glyma17g07660
1255 Glyma17g07670
1256 Glyma17g08350
1257 Glyma17g08650
1258 Glyma17g09140
1259 Glyma17g09150
1260 Glyma17g09770
1261 Glyma17g10430
1262 Glyma17g11190
1263 Glyma17g12320
1264 Glyma17g12480
1265 Glyma17g13220
1266 Glyma17g13730
1267 Glyma17g14780
1268 Glyma17g15540
1269 Glyma17g15690
1270 Glyma17g15700
1271 Glyma17g16160
1272 Glyma17g16890
1273 Glyma17g17420
1274 Glyma17g19750
1275 Glyma17g20040
1276 Glyma17g23180
1277 Glyma17g26590
1278 Glyma17g29150
1279 Glyma17g29710
1280 Glyma17g29960
1281 Glyma17g30800
1282 Glyma17g31170
1283 Glyma17g31190
1284 Glyma17g31250
1285 Glyma17g32260
1286 Glyma17g32690
1287 Glyma17g32840
1288 Glyma17g33330
1289 Glyma17g35110
1290 Glyma17g36520
1291 Glyma17g37920
1292 Glyma17g38020
1293 Glyma17g38150
1294 Glyma18g00440
1295 Glyma18g00520
1296 Glyma18g01300
1297 Glyma18g01340
1298 Glyma18g01370
1299 Glyma18g01480
1300 Glyma18g01690
1301 Glyma18g02150
1302 Glyma18g02710
1303 Glyma18g03010
1304 Glyma18g03020
1305 Glyma18g04960
1306 Glyma18g05750
1307 Glyma18g05790
1308 Glyma18g06730
1309 Glyma18g07080
1310 Glyma18g08260
1311 Glyma18g08500
1312 Glyma18g08720
1313 Glyma18g09560
1314 Glyma18g10150
1315 Glyma18g10860
1316 Glyma18g10870
1317 Glyma18g10910
1318 Glyma18g11210
1319 Glyma18g11220
1320 Glyma18g11450
1321 Glyma18g12690
1322 Glyma18g12750
1323 Glyma18g12940
1324 Glyma18g14050
1325 Glyma18g15610
1326 Glyma18g16490
1327 Glyma18g17120
1328 Glyma18g20460
1329 Glyma18g20930
1330 Glyma18g22430
1331 Glyma18g29390
1332 Glyma18g34340
1333 Glyma18g37650
1334 Glyma18g38820
1335 Glyma18g38830
1336 Glyma18g40330
1337 Glyma18g40840
1338 Glyma18g41360
1339 Glyma18g41520
1340 Glyma18g42200
1341 Glyma18g42820
1342 Glyma18g44670
1343 Glyma18g44680
1344 Glyma18g45090
1345 Glyma18g45350
1346 Glyma18g45430
1347 Glyma18g45490
1348 Glyma18g45520
1349 Glyma18g46460
1350 Glyma18g46560
1351 Glyma18g46890
1352 Glyma18g48100
1353 Glyma18g48830
1354 Glyma18g49090
1355 Glyma18g49690
1356 Glyma18g50080
1357 Glyma18g51370
1358 Glyma18g51470
1359 Glyma18g51690
1360 Glyma18g52370
1361 Glyma18g53170
1362 Glyma18g53250
1363 Glyma18g53430
1364 Glyma19g00580
1365 Glyma19g00930
1366 Glyma19g01180
1367 Glyma19g01290
1368 Glyma19g01480
1369 Glyma19g01730
1370 Glyma19g01830
1371 Glyma19g01840
1372 Glyma19g01850
1373 Glyma19g02140
1374 Glyma19g02150
1375 Glyma19g02230
1376 Glyma19g02390
1377 Glyma19g03010
1378 Glyma19g03060
1379 Glyma19g03140
1380 Glyma19g04020
1381 Glyma19g04250
1382 Glyma19g05910
1383 Glyma19g06150
1384 Glyma19g07280
1385 Glyma19g07460
1386 Glyma19g07650
1387 Glyma19g09910
1388 Glyma19g14230
1389 Glyma19g14270
1390 Glyma19g18820
1391 Glyma19g19040
1392 Glyma19g20970
1393 Glyma19g21660
1394 Glyma19g21700
1395 Glyma19g23190
1396 Glyma19g23720
1397 Glyma19g25070
1398 Glyma19g25260
1399 Glyma19g25950
1400 Glyma19g26010
1401 Glyma19g26490
1402 Glyma19g26830
1403 Glyma19g27790
1404 Glyma19g28200
1405 Glyma19g28480
1406 Glyma19g28870
1407 Glyma19g29450
1408 Glyma19g29920
1409 Glyma19g30380
1410 Glyma19g30440
1411 Glyma19g30590
1412 Glyma19g31010
1413 Glyma19g31620
1414 Glyma19g32460
1415 Glyma19g33180
1416 Glyma19g34370
1417 Glyma19g34460
1418 Glyma19g34550
1419 Glyma19g34740
1420 Glyma19g35360
1421 Glyma19g35800
1422 Glyma19g35890
1423 Glyma19g36170
1424 Glyma19g36550
1425 Glyma19g37060
1426 Glyma19g38610
1427 Glyma19g38620
1428 Glyma19g38960
1429 Glyma19g38970
1430 Glyma19g39290
1431 Glyma19g39980
1432 Glyma19g40060
1433 Glyma19g40190
1434 Glyma19g40670
1435 Glyma19g40840
1436 Glyma19g41500
1437 Glyma19g41720
1438 Glyma19g41970
1439 Glyma19g42730
1440 Glyma19g42880
1441 Glyma19g42900
1442 Glyma19g43080
1443 Glyma19g43420
1444 Glyma19g43480
1445 Glyma19g43500
1446 Glyma19g43660
1447 Glyma19g43670
1448 Glyma19g43930
1449 Glyma19g44030
1450 Glyma19g45050
1451 Glyma19g45210
1452 Glyma19g45220
1453 Glyma20g00550
1454 Glyma20g00990
1455 Glyma20g01150
1456 Glyma20g01160
1457 Glyma20g01340
1458 Glyma20g01380
1459 Glyma20g01390
1460 Glyma20g01400
1461 Glyma20g01960
1462 Glyma20g02240
1463 Glyma20g02650
1464 Glyma20g03030
1465 Glyma20g03510
1466 Glyma20g04260
1467 Glyma20g04400
1468 Glyma20g05110
1469 Glyma20g08140
1470 Glyma20g08160
1471 Glyma20g11600
1472 Glyma20g11680
1473 Glyma20g17200
1474 Glyma20g18340
1475 Glyma20g18400
1476 Glyma20g21610
1477 Glyma20g21700
1478 Glyma20g22030
1479 Glyma20g22410
1480 Glyma20g22800
1481 Glyma20g23750
1482 Glyma20g24780
1483 Glyma20g25110
1484 Glyma20g26120
1485 Glyma20g27610
1486 Glyma20g28470
1487 Glyma20g28480
1488 Glyma20g29470
1489 Glyma20g29810
1490 Glyma20g30250
1491 Glyma20g30670
1492 Glyma20g30840
1493 Glyma20g32570
1494 Glyma20g33340
1495 Glyma20g33810
1496 Glyma20g34250
1497 Glyma20g34810
1498 Glyma20g34820
1499 Glyma20g35040
1500 Glyma20g35570
1501 Glyma20g35700
1502 Glyma20g36250
1503 Glyma20g36860
1504 Glyma20g36870
1505 Glyma20g37220
1506 Glyma20g37480
1507 Glyma20g37540
1508 Glyma20g38160
1509 Glyma20g39060
1cmpod
1 Glyma0024s00200
2 Glyma0103s00250
3 Glyma01g00440
4 Glyma01g26620
5 Glyma01g29840
6 Glyma01g36530
7 Glyma02g05510
8 Glyma02g05940
9 Glyma02g10670
10 Glyma02g16250
11 Glyma02g21600
12 Glyma02g24070
13 Glyma02g27170
14 Glyma02g28240
15 Glyma02g29450
16 Glyma02g36670
17 Glyma02g39400
18 Glyma02g41960
19 Glyma03g07350
20 Glyma03g25110
21 Glyma03g27640
22 Glyma03g32730
23 Glyma03g33870
24 Glyma04g05150
25 Glyma04g05640
26 Glyma04g10670
27 Glyma04g24870
28 Glyma04g34810
29 Glyma04g38820
30 Glyma04g38960
31 Glyma04g39840
32 Glyma05g05810
33 Glyma05g06820
34 Glyma05g10880
35 Glyma05g22960
36 Glyma05g23910
37 Glyma05g25760
38 Glyma06g00620
39 Glyma06g09090
40 Glyma06g13350
41 Glyma06g25630
42 Glyma06g30890
43 Glyma06g35940
44 Glyma06g36250
45 Glyma06g38050
46 Glyma06g46910
47 Glyma07g05690
48 Glyma07g10590
49 Glyma07g11050
50 Glyma07g11750
51 Glyma07g12960
52 Glyma07g14480
53 Glyma07g16690
54 Glyma07g19330
55 Glyma07g29300
56 Glyma07g31010
57 Glyma07g33520
58 Glyma07g38990
59 Glyma07g39610
60 Glyma08g08470
61 Glyma08g11050
62 Glyma08g16920
63 Glyma08g18790
64 Glyma08g20720
65 Glyma08g21070
66 Glyma08g25350
67 Glyma08g26810
68 Glyma08g27530
69 Glyma08g42040
70 Glyma08g44390
71 Glyma09g01350
72 Glyma09g05410
73 Glyma09g08880
74 Glyma09g25320
75 Glyma09g26160
76 Glyma09g26260
77 Glyma09g26580
78 Glyma09g39590
79 Glyma09g40190
80 Glyma09g41900
81 Glyma10g11820
82 Glyma10g12250
83 Glyma10g23710
84 Glyma10g23850
85 Glyma10g24450
86 Glyma10g36710
87 Glyma11g02720
88 Glyma11g07310
89 Glyma11g13840
90 Glyma11g17840
91 Glyma11g18390
92 Glyma11g32020
93 Glyma12g16660
94 Glyma12g16810
95 Glyma12g36710
96 Glyma13g03890
97 Glyma13g03950
98 Glyma13g05290
99 Glyma13g06160
100 Glyma13g06280
101 Glyma13g30310
102 Glyma13g31360
103 Glyma14g00210
104 Glyma14g08570
105 Glyma14g15250
106 Glyma14g36410
107 Glyma14g38590
108 Glyma14g39040
109 Glyma15g04180
110 Glyma15g04370
111 Glyma15g17350
112 Glyma15g17800
113 Glyma15g34670
114 Glyma15g37360
115 Glyma15g37530
116 Glyma16g17690
117 Glyma16g23210
118 Glyma16g28780
119 Glyma16g30150
120 Glyma16g32210
121 Glyma17g09480
122 Glyma17g17280
123 Glyma17g17650
124 Glyma17g18280
125 Glyma17g20330
126 Glyma17g29310
127 Glyma17g30870
128 Glyma17g31200
129 Glyma17g32940
130 Glyma18g04630
131 Glyma18g11130
132 Glyma18g29460
133 Glyma18g35860
134 Glyma18g46180
135 Glyma19g03360
136 Glyma19g03630
137 Glyma19g07760
138 Glyma19g22220
139 Glyma19g28040
140 Glyma19g32520
141 Glyma19g34560
142 Glyma19g42570
143 Glyma20g08490
144 Glyma20g08840
145 Glyma20g26000
146 Glyma20g33010
147 Glyma20g33100
ShellStageMinus2
1 Glyma0079s00270
2 Glyma0092s00220
3 Glyma01g01560
4 Glyma01g20820
5 Glyma01g38250
6 Glyma01g38570
7 Glyma01g40480
8 Glyma01g42550
9 Glyma0214s00200
10 Glyma02g01730
11 Glyma02g09070
12 Glyma02g09520
13 Glyma02g12110
14 Glyma02g15090
15 Glyma02g35220
16 Glyma02g35440
17 Glyma02g38900
18 Glyma02g41780
19 Glyma02g42400
20 Glyma03g03860
21 Glyma03g04020
22 Glyma03g04110
23 Glyma03g05330
24 Glyma03g25410
25 Glyma03g26510
26 Glyma03g26710
27 Glyma03g30150
28 Glyma03g32330
29 Glyma03g35250
30 Glyma04g11490
31 Glyma04g11540
32 Glyma04g12060
33 Glyma04g12870
34 Glyma04g13530
35 Glyma04g32850
36 Glyma04g41840
37 Glyma04g43530
38 Glyma05g05110
39 Glyma05g22670
40 Glyma05g33030
41 Glyma05g38040
42 Glyma06g00770
43 Glyma06g01590
44 Glyma06g04130
45 Glyma06g13970
46 Glyma06g15310
47 Glyma06g42870
48 Glyma07g00880
49 Glyma07g13180
50 Glyma07g19590
51 Glyma07g23530
52 Glyma07g27320
53 Glyma07g31900
54 Glyma07g34000
55 Glyma08g02820
56 Glyma08g14990
57 Glyma08g19560
58 Glyma08g21450
59 Glyma08g21990
60 Glyma08g25340
61 Glyma08g36110
62 Glyma08g41800
63 Glyma09g00840
64 Glyma09g07440
65 Glyma09g08640
66 Glyma09g20050
67 Glyma09g25840
68 Glyma09g40720
69 Glyma10g08630
70 Glyma10g11170
71 Glyma10g14620
72 Glyma10g22650
73 Glyma10g34930
74 Glyma10g42200
75 Glyma11g01490
76 Glyma11g09380
77 Glyma11g14690
78 Glyma11g17090
79 Glyma11g18500
80 Glyma11g19360
81 Glyma11g31490
82 Glyma11g32270
83 Glyma12g00710
84 Glyma12g01790
85 Glyma12g06040
86 Glyma12g06660
87 Glyma12g08850
88 Glyma12g17050
89 Glyma12g29310
90 Glyma13g02560
91 Glyma13g37400
92 Glyma13g39250
93 Glyma13g44800
94 Glyma14g04420
95 Glyma14g12670
96 Glyma14g21460
97 Glyma14g27040
98 Glyma14g33680
99 Glyma14g39900
100 Glyma15g21160
101 Glyma15g37610
102 Glyma15g41190
103 Glyma16g00320
104 Glyma16g01170
105 Glyma16g17760
106 Glyma16g18490
107 Glyma16g19410
108 Glyma16g22660
109 Glyma16g23780
110 Glyma16g23820
111 Glyma16g26180
112 Glyma16g31610
113 Glyma16g31960
114 Glyma17g06650
115 Glyma17g09360
116 Glyma17g12630
117 Glyma17g17340
118 Glyma17g18780
119 Glyma17g22370
120 Glyma17g31430
121 Glyma17g32160
122 Glyma18g03590
123 Glyma18g09860
124 Glyma18g10820
125 Glyma18g17040
126 Glyma18g25810
127 Glyma18g34980
128 Glyma18g40010
129 Glyma18g41810
130 Glyma18g50630
131 Glyma18g53980
132 Glyma19g00340
133 Glyma19g05470
134 Glyma19g07560
135 Glyma19g12650
136 Glyma19g25220
137 Glyma19g26080
138 Glyma19g26700
139 Glyma19g27520
140 Glyma19g34150
141 Glyma19g34260
142 Glyma19g35250
143 Glyma19g43810
144 Glyma20g05690
145 Glyma20g06710
146 Glyma20g23720
147 Glyma20g34530
ShellStageMinus1
1 Glyma0128s00210
2 Glyma01g11110
3 Glyma01g25970
4 Glyma01g35420
5 Glyma01g37630
6 Glyma01g41520
7 Glyma02g00290
8 Glyma02g03230
9 Glyma02g03290
10 Glyma02g03590
11 Glyma02g04160
12 Glyma02g06230
13 Glyma02g07750
14 Glyma02g14220
15 Glyma02g21120
16 Glyma02g26540
17 Glyma02g27930
18 Glyma02g28960
19 Glyma02g34080
20 Glyma02g34590
21 Glyma02g41350
22 Glyma02g42030
23 Glyma02g43600
24 Glyma02g45490
25 Glyma03g07640
26 Glyma03g08040
27 Glyma03g10360
28 Glyma03g16320
29 Glyma03g24010
30 Glyma03g41330
31 Glyma04g00880
32 Glyma04g05540
33 Glyma04g11450
34 Glyma04g11870
35 Glyma04g29480
36 Glyma04g33330
37 Glyma04g41700
38 Glyma05g03820
39 Glyma05g07860
40 Glyma05g21700
41 Glyma05g24690
42 Glyma05g26410
43 Glyma05g34170
44 Glyma05g36090
45 Glyma06g03400
46 Glyma06g05240
47 Glyma06g10230
48 Glyma06g16040
49 Glyma06g16520
50 Glyma06g18460
51 Glyma06g26110
52 Glyma06g29730
53 Glyma06g36050
54 Glyma06g41120
55 Glyma06g42470
56 Glyma06g43220
57 Glyma06g43260
58 Glyma06g43290
59 Glyma06g43340
60 Glyma06g44660
61 Glyma06g46780
62 Glyma07g01180
63 Glyma07g02080
64 Glyma07g06140
65 Glyma07g10050
66 Glyma07g10600
67 Glyma07g14070
68 Glyma07g18300
69 Glyma07g18890
70 Glyma07g27480
71 Glyma07g32040
72 Glyma07g34270
73 Glyma08g12420
74 Glyma08g18420
75 Glyma08g22460
76 Glyma08g26290
77 Glyma08g44040
78 Glyma09g10300
79 Glyma09g12210
80 Glyma09g24260
81 Glyma09g27720
82 Glyma09g29370
83 Glyma09g32340
84 Glyma09g35540
85 Glyma09g37730
86 Glyma09g40540
87 Glyma09g40870
88 Glyma10g00560
89 Glyma10g01630
90 Glyma10g04840
91 Glyma10g05190
92 Glyma10g05570
93 Glyma10g07100
94 Glyma10g10550
95 Glyma10g25520
96 Glyma10g25590
97 Glyma10g37920
98 Glyma11g01540
99 Glyma11g02510
100 Glyma11g05880
101 Glyma11g12940
102 Glyma11g16280
103 Glyma11g19190
104 Glyma11g35340
105 Glyma11g35380
106 Glyma12g02580
107 Glyma12g03780
108 Glyma12g03870
109 Glyma12g09970
110 Glyma12g10370
111 Glyma12g11390
112 Glyma12g12090
113 Glyma12g14380
114 Glyma12g15020
115 Glyma12g16190
116 Glyma12g19510
117 Glyma12g22320
118 Glyma12g24520
119 Glyma12g32540
120 Glyma13g02130
121 Glyma13g09630
122 Glyma13g09960
123 Glyma13g10870
124 Glyma13g15560
125 Glyma13g23600
126 Glyma13g24250
127 Glyma13g26750
128 Glyma13g33630
129 Glyma13g40540
130 Glyma14g11920
131 Glyma14g12510
132 Glyma14g12550
133 Glyma14g16140
134 Glyma14g18450
135 Glyma14g19450
136 Glyma14g20920
137 Glyma14g23980
138 Glyma14g24260
139 Glyma14g34920
140 Glyma14g36270
141 Glyma15g00200
142 Glyma15g00210
143 Glyma15g05990
144 Glyma15g17390
145 Glyma15g19850
146 Glyma15g19940
147 Glyma15g35320
148 Glyma15g43320
149 Glyma16g07470
150 Glyma16g08310
151 Glyma16g17040
152 Glyma16g23110
153 Glyma16g25580
154 Glyma16g30310
155 Glyma16g34040
156 Glyma17g17200
157 Glyma17g27520
158 Glyma18g01800
159 Glyma18g04760
160 Glyma18g07910
161 Glyma18g32740
162 Glyma18g35460
163 Glyma18g36850
164 Glyma18g37710
165 Glyma18g40320
166 Glyma18g40420
167 Glyma18g43510
168 Glyma18g48140
169 Glyma18g49220
170 Glyma19g00480
171 Glyma19g01520
172 Glyma19g02300
173 Glyma19g02800
174 Glyma19g14240
175 Glyma19g22930
176 Glyma19g34000
177 Glyma19g35880
178 Glyma19g38810
179 Glyma19g43380
180 Glyma19g43940
181 Glyma20g05300
182 Glyma20g15960
183 Glyma20g25400
184 Glyma20g29890
185 Glyma20g32590
186 Glyma20g37810
SeedStageMinus2
1 Glyma0022s00220
2 Glyma0023s00400
3 Glyma0042s00420
4 Glyma01g02170
5 Glyma01g03290
6 Glyma01g05570
7 Glyma01g06570
8 Glyma01g06930
9 Glyma01g07380
10 Glyma01g08100
11 Glyma01g10310
12 Glyma01g15860
13 Glyma01g21710
14 Glyma01g24160
15 Glyma01g24660
16 Glyma01g26830
17 Glyma01g27450
18 Glyma01g28540
19 Glyma01g35930
20 Glyma01g36580
21 Glyma01g37050
22 Glyma01g45010
23 Glyma02g01310
24 Glyma02g02530
25 Glyma02g09170
26 Glyma02g10120
27 Glyma02g11700
28 Glyma02g12880
29 Glyma02g13970
30 Glyma02g15820
31 Glyma02g15960
32 Glyma02g18120
33 Glyma02g18900
34 Glyma02g26360
35 Glyma02g28870
36 Glyma02g29130
37 Glyma02g29940
38 Glyma02g33330
39 Glyma02g35680
40 Glyma02g37360
41 Glyma02g38890
42 Glyma02g39290
43 Glyma02g39410
44 Glyma02g41360
45 Glyma02g42970
46 Glyma03g02900
47 Glyma03g04490
48 Glyma03g04770
49 Glyma03g05080
50 Glyma03g05470
51 Glyma03g08810
52 Glyma03g09120
53 Glyma03g21130
54 Glyma03g23330
55 Glyma03g24440
56 Glyma03g25400
57 Glyma03g32690
58 Glyma03g32860
59 Glyma03g34430
60 Glyma03g36760
61 Glyma03g38320
62 Glyma03g40480
63 Glyma04g01330
64 Glyma04g06510
65 Glyma04g07200
66 Glyma04g11650
67 Glyma04g14600
68 Glyma04g20120
69 Glyma04g21410
70 Glyma04g23770
71 Glyma04g26010
72 Glyma04g33810
73 Glyma04g34300
74 Glyma04g37230
75 Glyma04g37930
76 Glyma04g38840
77 Glyma05g02780
78 Glyma05g03860
79 Glyma05g05980
80 Glyma05g06280
81 Glyma05g08080
82 Glyma05g09010
83 Glyma05g11660
84 Glyma05g15650
85 Glyma05g21770
86 Glyma05g23270
87 Glyma05g27640
88 Glyma05g31360
89 Glyma05g31750
90 Glyma05g35160
91 Glyma05g36220
92 Glyma05g37140
93 Glyma06g00250
94 Glyma06g15040
95 Glyma06g16170
96 Glyma06g16320
97 Glyma06g18840
98 Glyma06g20440
99 Glyma06g20590
100 Glyma06g22350
101 Glyma06g22930
102 Glyma06g24510
103 Glyma06g33090
104 Glyma06g36880
105 Glyma06g37770
106 Glyma06g39400
107 Glyma06g39680
108 Glyma06g40070
109 Glyma06g40890
110 Glyma06g42220
111 Glyma06g42790
112 Glyma06g43770
113 Glyma06g46070
114 Glyma06g46310
115 Glyma0767s00200
116 Glyma07g09130
117 Glyma07g10420
118 Glyma07g12710
119 Glyma07g13600
120 Glyma07g13630
121 Glyma07g14890
122 Glyma07g15140
123 Glyma07g16460
124 Glyma07g19390
125 Glyma07g23210
126 Glyma07g23230
127 Glyma07g27810
128 Glyma07g29040
129 Glyma07g29060
130 Glyma07g29330
131 Glyma07g29460
132 Glyma07g29710
133 Glyma07g31990
134 Glyma07g35590
135 Glyma07g35890
136 Glyma08g05170
137 Glyma08g10380
138 Glyma08g11830
139 Glyma08g14030
140 Glyma08g17210
141 Glyma08g20850
142 Glyma08g20890
143 Glyma08g22640
144 Glyma08g25430
145 Glyma08g36030
146 Glyma08g36530
147 Glyma08g37990
148 Glyma08g41590
149 Glyma08g44280
150 Glyma09g00450
151 Glyma09g03000
152 Glyma09g04070
153 Glyma09g04680
154 Glyma09g06500
155 Glyma09g07210
156 Glyma09g08990
157 Glyma09g09470
158 Glyma09g11680
159 Glyma09g12300
160 Glyma09g14100
161 Glyma09g16070
162 Glyma09g18850
163 Glyma09g24340
164 Glyma09g26670
165 Glyma09g27470
166 Glyma09g29530
167 Glyma09g30690
168 Glyma09g30830
169 Glyma09g30850
170 Glyma09g33360
171 Glyma09g37250
172 Glyma09g38580
173 Glyma09g39600
174 Glyma10g03280
175 Glyma10g03870
176 Glyma10g04950
177 Glyma10g07330
178 Glyma10g07350
179 Glyma10g08270
180 Glyma10g09510
181 Glyma10g09950
182 Glyma10g10890
183 Glyma10g10930
184 Glyma10g12170
185 Glyma10g12200
186 Glyma10g12870
187 Glyma10g13730
188 Glyma10g22740
189 Glyma10g24300
190 Glyma10g26080
191 Glyma10g26110
192 Glyma10g28330
193 Glyma10g30290
194 Glyma10g30600
195 Glyma10g30660
196 Glyma10g31290
197 Glyma10g31830
198 Glyma10g33690
199 Glyma10g34410
200 Glyma10g36440
201 Glyma10g37620
202 Glyma10g38340
203 Glyma10g41570
204 Glyma10g43600
205 Glyma10g44140
206 Glyma10g44410
207 Glyma11g02290
208 Glyma11g02780
209 Glyma11g04990
210 Glyma11g05180
211 Glyma11g05860
212 Glyma11g15290
213 Glyma11g16140
214 Glyma11g19200
215 Glyma11g29020
216 Glyma11g29930
217 Glyma11g32040
218 Glyma11g33730
219 Glyma11g34520
220 Glyma11g37490
221 Glyma1235s00200
222 Glyma12g10940
223 Glyma12g11590
224 Glyma12g12640
225 Glyma12g12700
226 Glyma12g13040
227 Glyma12g16060
228 Glyma12g22820
229 Glyma12g22900
230 Glyma12g22990
231 Glyma12g23210
232 Glyma12g23390
233 Glyma12g24240
234 Glyma12g24880
235 Glyma12g27380
236 Glyma12g30360
237 Glyma12g30860
238 Glyma12g35810
239 Glyma13g02280
240 Glyma13g03250
241 Glyma13g04060
242 Glyma13g07450
243 Glyma13g09040
244 Glyma13g12450
245 Glyma13g16160
246 Glyma13g17430
247 Glyma13g21300
248 Glyma13g21600
249 Glyma13g24010
250 Glyma13g24150
251 Glyma13g24690
252 Glyma13g26980
253 Glyma13g28030
254 Glyma13g31000
255 Glyma13g33680
256 Glyma13g35340
257 Glyma13g41510
258 Glyma13g41950
259 Glyma13g42400
260 Glyma13g42610
261 Glyma13g42620
262 Glyma13g43520
263 Glyma13g44160
264 Glyma14g01380
265 Glyma14g03170
266 Glyma14g04990
267 Glyma14g06500
268 Glyma14g09530
269 Glyma14g11110
270 Glyma14g11350
271 Glyma14g11970
272 Glyma14g12520
273 Glyma14g12660
274 Glyma14g12690
275 Glyma14g12770
276 Glyma14g13110
277 Glyma14g15310
278 Glyma14g16620
279 Glyma14g17010
280 Glyma14g17120
281 Glyma14g21220
282 Glyma14g21550
283 Glyma14g24000
284 Glyma14g33370
285 Glyma14g34490
286 Glyma14g34540
287 Glyma14g34760
288 Glyma14g35040
289 Glyma14g36200
290 Glyma14g36820
291 Glyma14g36990
292 Glyma14g39240
293 Glyma15g01630
294 Glyma15g02570
295 Glyma15g06950
296 Glyma15g08650
297 Glyma15g09000
298 Glyma15g12360
299 Glyma15g15030
300 Glyma15g15530
301 Glyma15g19310
302 Glyma15g20270
303 Glyma15g20590
304 Glyma15g20720
305 Glyma15g20890
306 Glyma15g20960
307 Glyma15g23120
308 Glyma15g23520
309 Glyma15g23740
310 Glyma15g25090
311 Glyma15g38180
312 Glyma15g38250
313 Glyma16g01800
314 Glyma16g02660
315 Glyma16g02870
316 Glyma16g03200
317 Glyma16g04140
318 Glyma16g06760
319 Glyma16g08530
320 Glyma16g10310
321 Glyma16g19530
322 Glyma16g20240
323 Glyma16g21350
324 Glyma16g23270
325 Glyma16g23630
326 Glyma16g25670
327 Glyma16g25950
328 Glyma16g29290
329 Glyma16g32870
330 Glyma17g00270
331 Glyma17g01020
332 Glyma17g03620
333 Glyma17g03780
334 Glyma17g04370
335 Glyma17g04490
336 Glyma17g04520
337 Glyma17g14580
338 Glyma17g15450
339 Glyma17g19860
340 Glyma17g20060
341 Glyma17g21570
342 Glyma17g23020
343 Glyma17g29580
344 Glyma17g30860
345 Glyma17g31150
346 Glyma17g31630
347 Glyma17g33220
348 Glyma17g34310
349 Glyma17g34680
350 Glyma17g34860
351 Glyma17g35640
352 Glyma17g36390
353 Glyma17g37120
354 Glyma17g38110
355 Glyma18g03350
356 Glyma18g04120
357 Glyma18g04350
358 Glyma18g08480
359 Glyma18g09500
360 Glyma18g09510
361 Glyma18g10580
362 Glyma18g11310
363 Glyma18g14720
364 Glyma18g16190
365 Glyma18g16440
366 Glyma18g17250
367 Glyma18g22830
368 Glyma18g25790
369 Glyma18g25830
370 Glyma18g28360
371 Glyma18g30280
372 Glyma18g32250
373 Glyma18g34440
374 Glyma18g34720
375 Glyma18g35740
376 Glyma18g42370
377 Glyma18g43030
378 Glyma18g43700
379 Glyma18g45880
380 Glyma18g49640
381 Glyma18g49650
382 Glyma18g49760
383 Glyma18g53680
384 Glyma19g00520
385 Glyma19g01660
386 Glyma19g01820
387 Glyma19g02200
388 Glyma19g02350
389 Glyma19g03540
390 Glyma19g04050
391 Glyma19g05810
392 Glyma19g09470
393 Glyma19g24480
394 Glyma19g24790
395 Glyma19g25110
396 Glyma19g27850
397 Glyma19g30620
398 Glyma19g32870
399 Glyma19g33420
400 Glyma19g36980
401 Glyma19g38310
402 Glyma19g39100
403 Glyma19g40430
404 Glyma20g02750
405 Glyma20g03400
406 Glyma20g03750
407 Glyma20g04050
408 Glyma20g04720
409 Glyma20g06130
410 Glyma20g09610
411 Glyma20g10320
412 Glyma20g10890
413 Glyma20g16020
414 Glyma20g16060
415 Glyma20g17000
416 Glyma20g18910
417 Glyma20g21620
418 Glyma20g21950
419 Glyma20g22310
420 Glyma20g22590
421 Glyma20g33670
SeedStageMinus1
1 Glyma0053s00210
2 Glyma0060s00340
3 Glyma0066s00240
4 Glyma01g05610
5 Glyma01g11650
6 Glyma01g23710
7 Glyma01g24580
8 Glyma01g25760
9 Glyma01g26870
10 Glyma01g27110
11 Glyma01g32420
12 Glyma01g34320
13 Glyma01g35050
14 Glyma01g41010
15 Glyma01g42060
16 Glyma01g42080
17 Glyma02g04810
18 Glyma02g06660
19 Glyma02g08530
20 Glyma02g10660
21 Glyma02g10810
22 Glyma02g27200
23 Glyma02g29440
24 Glyma02g33940
25 Glyma02g34180
26 Glyma02g35060
27 Glyma02g35600
28 Glyma02g36050
29 Glyma02g40280
30 Glyma02g44300
31 Glyma02g47480
32 Glyma03g03380
33 Glyma03g05100
34 Glyma03g05870
35 Glyma03g10340
36 Glyma03g10960
37 Glyma03g13290
38 Glyma03g16540
39 Glyma03g16550
40 Glyma03g21100
41 Glyma03g27920
42 Glyma03g28100
43 Glyma03g34100
44 Glyma03g36990
45 Glyma03g38270
46 Glyma04g05060
47 Glyma04g05180
48 Glyma04g05770
49 Glyma04g06500
50 Glyma04g15860
51 Glyma04g16330
52 Glyma04g17670
53 Glyma04g18690
54 Glyma04g24370
55 Glyma04g33240
56 Glyma05g00450
57 Glyma05g02020
58 Glyma05g02040
59 Glyma05g14230
60 Glyma05g20250
61 Glyma05g28360
62 Glyma05g31180
63 Glyma05g33710
64 Glyma05g35540
65 Glyma06g00670
66 Glyma06g02430
67 Glyma06g13530
68 Glyma06g14940
69 Glyma06g18670
70 Glyma06g19230
71 Glyma06g20790
72 Glyma06g21580
73 Glyma06g22830
74 Glyma06g24700
75 Glyma06g36780
76 Glyma06g39030
77 Glyma06g41280
78 Glyma06g41720
79 Glyma06g42550
80 Glyma06g46870
81 Glyma06g47790
82 Glyma07g00250
83 Glyma07g03600
84 Glyma07g08230
85 Glyma07g15200
86 Glyma07g17750
87 Glyma07g19220
88 Glyma07g28510
89 Glyma07g29600
90 Glyma07g35660
91 Glyma07g35720
92 Glyma07g35820
93 Glyma07g36250
94 Glyma07g37550
95 Glyma08g10400
96 Glyma08g11780
97 Glyma08g22270
98 Glyma08g27910
99 Glyma08g28330
100 Glyma08g39800
101 Glyma08g41420
102 Glyma08g46490
103 Glyma09g03790
104 Glyma09g05270
105 Glyma09g06420
106 Glyma09g10460
107 Glyma09g10900
108 Glyma09g15270
109 Glyma09g17110
110 Glyma09g24200
111 Glyma09g25790
112 Glyma09g27420
113 Glyma09g29660
114 Glyma09g30210
115 Glyma09g30890
116 Glyma09g32290
117 Glyma09g33320
118 Glyma09g41480
119 Glyma10g01460
120 Glyma10g06720
121 Glyma10g07110
122 Glyma10g08950
123 Glyma10g09210
124 Glyma10g09690
125 Glyma10g10070
126 Glyma10g15670
127 Glyma10g23700
128 Glyma10g24740
129 Glyma10g33930
130 Glyma10g39090
131 Glyma10g39990
132 Glyma10g43860
133 Glyma10g44470
134 Glyma11g07150
135 Glyma11g08460
136 Glyma11g08830
137 Glyma11g12460
138 Glyma11g13530
139 Glyma11g15630
140 Glyma11g17110
141 Glyma11g20950
142 Glyma11g21330
143 Glyma11g27510
144 Glyma11g30450
145 Glyma11g34880
146 Glyma11g37850
147 Glyma11g37860
148 Glyma11g38050
149 Glyma12g04270
150 Glyma12g08730
151 Glyma12g10180
152 Glyma12g12480
153 Glyma12g16960
154 Glyma12g20490
155 Glyma12g20820
156 Glyma12g24540
157 Glyma12g33330
158 Glyma12g34130
159 Glyma12g36110
160 Glyma12g36120
161 Glyma13g02020
162 Glyma13g03570
163 Glyma13g04470
164 Glyma13g04510
165 Glyma13g27620
166 Glyma13g28950
167 Glyma13g30790
168 Glyma13g36470
169 Glyma13g40570
170 Glyma13g43060
171 Glyma14g03060
172 Glyma14g03640
173 Glyma14g04540
174 Glyma14g09550
175 Glyma14g10000
176 Glyma14g11840
177 Glyma14g24330
178 Glyma14g28110
179 Glyma14g34740
180 Glyma14g36120
181 Glyma15g01480
182 Glyma15g07620
183 Glyma15g16820
184 Glyma15g17280
185 Glyma15g20140
186 Glyma15g21330
187 Glyma15g23050
188 Glyma15g23800
189 Glyma15g37800
190 Glyma15g38440
191 Glyma15g38800
192 Glyma15g41670
193 Glyma15g43340
194 Glyma16g05290
195 Glyma16g08070
196 Glyma16g09880
197 Glyma16g18170
198 Glyma16g23330
199 Glyma16g24950
200 Glyma16g26670
201 Glyma16g34260
202 Glyma17g02130
203 Glyma17g06550
204 Glyma17g08540
205 Glyma17g12520
206 Glyma17g13210
207 Glyma17g17070
208 Glyma17g18660
209 Glyma17g21170
210 Glyma17g22960
211 Glyma17g29380
212 Glyma17g30880
213 Glyma17g34090
214 Glyma17g36820
215 Glyma18g26630
216 Glyma18g36270
217 Glyma18g36700
218 Glyma18g42030
219 Glyma18g44360
220 Glyma18g49160
221 Glyma19g01270
222 Glyma19g02290
223 Glyma19g03910
224 Glyma19g07130
225 Glyma19g09640
226 Glyma19g26960
227 Glyma19g27310
228 Glyma19g27750
229 Glyma19g30890
230 Glyma19g32880
231 Glyma19g35500
232 Glyma20g00870
233 Glyma20g02050
234 Glyma20g03630
235 Glyma20g03660
236 Glyma20g04750
237 Glyma20g05360
238 Glyma20g10300
239 Glyma20g16130
240 Glyma20g16970
241 Glyma20g21690
242 Glyma20g26660
243 Glyma20g27050
244 Glyma20g27090
245 Glyma20g28690
246 Glyma20g32760
247 Glyma20g35080
SeedStage0
1 Glyma01g00630
2 Glyma01g02500
3 Glyma01g09330
4 Glyma01g21570
5 Glyma01g24370
6 Glyma01g27990
7 Glyma01g33430
8 Glyma01g35670
9 Glyma01g36810
10 Glyma01g40740
11 Glyma01g42810
12 Glyma02g00980
13 Glyma02g07810
14 Glyma02g08500
15 Glyma02g31050
16 Glyma02g37260
17 Glyma02g37750
18 Glyma03g08570
19 Glyma03g08910
20 Glyma03g17910
21 Glyma03g22400
22 Glyma03g23480
23 Glyma03g30760
24 Glyma03g37850
25 Glyma03g41490
26 Glyma04g04640
27 Glyma04g06080
28 Glyma04g10370
29 Glyma04g11520
30 Glyma04g12130
31 Glyma04g14950
32 Glyma04g32140
33 Glyma04g32400
34 Glyma04g38940
35 Glyma04g39710
36 Glyma04g40490
37 Glyma05g02050
38 Glyma05g02530
39 Glyma05g03620
40 Glyma05g03630
41 Glyma05g04640
42 Glyma05g05240
43 Glyma05g05940
44 Glyma05g06330
45 Glyma05g06470
46 Glyma05g08470
47 Glyma05g14780
48 Glyma05g17130
49 Glyma05g26220
50 Glyma05g32540
51 Glyma05g33180
52 Glyma05g34390
53 Glyma05g34520
54 Glyma05g35590
55 Glyma05g35900
56 Glyma06g06680
57 Glyma06g11520
58 Glyma06g13380
59 Glyma06g17670
60 Glyma06g24770
61 Glyma06g40430
62 Glyma06g42480
63 Glyma06g43880
64 Glyma06g44280
65 Glyma06g48410
66 Glyma07g00510
67 Glyma07g02450
68 Glyma07g06020
69 Glyma07g07320
70 Glyma07g10770
71 Glyma07g12390
72 Glyma07g14970
73 Glyma07g18110
74 Glyma07g19630
75 Glyma07g20870
76 Glyma07g21700
77 Glyma07g25180
78 Glyma07g28980
79 Glyma07g29950
80 Glyma07g33970
81 Glyma07g39260
82 Glyma08g05160
83 Glyma08g09110
84 Glyma08g10460
85 Glyma08g18120
86 Glyma08g18260
87 Glyma08g42950
88 Glyma09g00890
89 Glyma09g07690
90 Glyma09g16600
91 Glyma09g29260
92 Glyma09g31130
93 Glyma10g01530
94 Glyma10g03630
95 Glyma10g11020
96 Glyma10g15630
97 Glyma10g27680
98 Glyma10g31300
99 Glyma10g34840
100 Glyma10g36800
101 Glyma10g40200
102 Glyma10g42430
103 Glyma10g42970
104 Glyma11g02600
105 Glyma11g15980
106 Glyma11g18520
107 Glyma11g20910
108 Glyma11g21100
109 Glyma11g29850
110 Glyma11g30640
111 Glyma11g32880
112 Glyma11g33710
113 Glyma12g03330
114 Glyma12g08350
115 Glyma12g10340
116 Glyma12g14470
117 Glyma12g15340
118 Glyma12g18170
119 Glyma12g29580
120 Glyma12g30170
121 Glyma12g31950
122 Glyma13g03900
123 Glyma13g07420
124 Glyma13g09670
125 Glyma13g19690
126 Glyma13g21560
127 Glyma13g22750
128 Glyma13g28280
129 Glyma13g30080
130 Glyma13g30700
131 Glyma13g33240
132 Glyma13g33820
133 Glyma13g38060
134 Glyma14g00370
135 Glyma14g23890
136 Glyma14g33300
137 Glyma14g33350
138 Glyma14g33570
139 Glyma14g33620
140 Glyma14g33900
141 Glyma14g40020
142 Glyma15g09310
143 Glyma15g12840
144 Glyma15g13760
145 Glyma15g14780
146 Glyma15g15000
147 Glyma15g15080
148 Glyma15g25180
149 Glyma15g33580
150 Glyma15g39020
151 Glyma15g40530
152 Glyma16g01000
153 Glyma16g05110
154 Glyma16g05270
155 Glyma16g08230
156 Glyma16g23290
157 Glyma16g29780
158 Glyma16g31750
159 Glyma17g08750
160 Glyma17g09380
161 Glyma17g10070
162 Glyma17g10850
163 Glyma17g16230
164 Glyma17g17740
165 Glyma17g19020
166 Glyma17g27280
167 Glyma17g32090
168 Glyma18g02560
169 Glyma18g04030
170 Glyma18g09830
171 Glyma18g14760
172 Glyma18g15690
173 Glyma18g31100
174 Glyma18g33800
175 Glyma18g36670
176 Glyma18g38060
177 Glyma19g03840
178 Glyma19g24350
179 Glyma19g24890
180 Glyma19g25030
181 Glyma19g26740
182 Glyma19g33350
183 Glyma20g08390
184 Glyma20g17560
185 Glyma20g21670
186 Glyma20g21760
187 Glyma20g23900
188 Glyma20g29500
189 Glyma20g31610
190 Glyma20g34380
SeedStage1
1 Glyma0024s00480
2 Glyma01g06050
3 Glyma01g20660
4 Glyma01g21560
5 Glyma01g22790
6 Glyma01g25850
7 Glyma01g27190
8 Glyma01g29090
9 Glyma01g38960
10 Glyma02g02010
11 Glyma02g04690
12 Glyma02g07440
13 Glyma02g15730
14 Glyma02g18080
15 Glyma02g30990
16 Glyma02g38880
17 Glyma03g12100
18 Glyma03g23750
19 Glyma03g24370
20 Glyma03g29720
21 Glyma03g30050
22 Glyma03g30430
23 Glyma03g41800
24 Glyma04g07470
25 Glyma04g11150
26 Glyma04g16940
27 Glyma04g36020
28 Glyma04g36530
29 Glyma05g06420
30 Glyma05g17370
31 Glyma05g18620
32 Glyma06g02690
33 Glyma06g09130
34 Glyma06g11490
35 Glyma06g15670
36 Glyma06g42490
37 Glyma06g46440
38 Glyma07g07760
39 Glyma07g10120
40 Glyma07g15860
41 Glyma07g26490
42 Glyma08g36710
43 Glyma08g39320
44 Glyma08g42940
45 Glyma08g47450
46 Glyma09g15400
47 Glyma09g22340
48 Glyma10g06490
49 Glyma10g07510
50 Glyma10g14540
51 Glyma10g14840
52 Glyma10g15640
53 Glyma10g29950
54 Glyma10g31760
55 Glyma10g36510
56 Glyma10g41280
57 Glyma10g42610
58 Glyma11g03540
59 Glyma11g11800
60 Glyma11g24370
61 Glyma11g24380
62 Glyma11g29370
63 Glyma12g00760
64 Glyma12g05540
65 Glyma12g09140
66 Glyma12g16700
67 Glyma12g34690
68 Glyma13g09070
69 Glyma13g09180
70 Glyma13g12220
71 Glyma13g18360
72 Glyma13g29610
73 Glyma14g09210
74 Glyma14g09430
75 Glyma14g13800
76 Glyma14g19020
77 Glyma14g21880
78 Glyma14g23080
79 Glyma14g34980
80 Glyma15g02630
81 Glyma15g03090
82 Glyma15g07550
83 Glyma15g09100
84 Glyma15g15510
85 Glyma15g15740
86 Glyma15g19500
87 Glyma15g19790
88 Glyma15g20250
89 Glyma15g33500
90 Glyma15g38110
91 Glyma15g38780
92 Glyma15g40270
93 Glyma16g05750
94 Glyma16g27470
95 Glyma17g03150
96 Glyma17g04000
97 Glyma17g05360
98 Glyma17g30930
99 Glyma17g36810
100 Glyma17g37070
101 Glyma17g37080
102 Glyma18g09070
103 Glyma18g09870
104 Glyma18g25870
105 Glyma18g34700
106 Glyma18g36100
107 Glyma18g41930
108 Glyma18g44370
109 Glyma19g11010
110 Glyma19g17670
111 Glyma19g17680
112 Glyma19g17710
113 Glyma19g28080
114 Glyma19g38430
115 Glyma19g45340
116 Glyma20g17900
117 Glyma20g26320
118 Glyma20g32510
SeedStage2
1 Glyma01g08070
2 Glyma02g34560
3 Glyma02g44630
4 Glyma03g22100
5 Glyma05g21020
6 Glyma06g14700
7 Glyma06g35060
8 Glyma06g41440
9 Glyma07g10320
10 Glyma07g14080
11 Glyma07g15600
12 Glyma07g24470
13 Glyma08g37210
14 Glyma08g41580
15 Glyma11g18530
16 Glyma12g31440
17 Glyma13g21810
18 Glyma14g04270
19 Glyma14g04680
20 Glyma14g33930
21 Glyma15g25000
22 Glyma15g27440
23 Glyma15g29540
24 Glyma16g08910
25 Glyma16g19280
26 Glyma18g17050
27 Glyma19g13530
28 Glyma19g29160
29 Glyma20g06170
SeedStage3
1 Glyma01g24140
2 Glyma01g26570
3 Glyma01g42000
4 Glyma01g44760
5 Glyma02g13100
6 Glyma02g29920
7 Glyma02g47010
8 Glyma02g48190
9 Glyma03g00820
10 Glyma03g21780
11 Glyma03g25480
12 Glyma03g25490
13 Glyma03g34200
14 Glyma03g35270
15 Glyma03g39470
16 Glyma03g41960
17 Glyma04g20640
18 Glyma04g37680
19 Glyma04g40790
20 Glyma05g00870
21 Glyma05g23030
22 Glyma05g37710
23 Glyma06g15480
24 Glyma06g21910
25 Glyma06g24380
26 Glyma06g39850
27 Glyma06g40630
28 Glyma06g41350
29 Glyma06g47180
30 Glyma07g06750
31 Glyma07g07120
32 Glyma07g12930
33 Glyma07g16430
34 Glyma07g18050
35 Glyma07g32030
36 Glyma07g32090
37 Glyma07g32110
38 Glyma07g35990
39 Glyma07g39480
40 Glyma07g40000
41 Glyma08g07340
42 Glyma08g07350
43 Glyma08g11240
44 Glyma08g16860
45 Glyma08g20420
46 Glyma08g22630
47 Glyma08g23690
48 Glyma08g29430
49 Glyma08g36340
50 Glyma08g37400
51 Glyma08g41030
52 Glyma08g41980
53 Glyma08g42920
54 Glyma08g42960
55 Glyma08g43000
56 Glyma09g08390
57 Glyma09g14630
58 Glyma09g28720
59 Glyma09g28730
60 Glyma09g35810
61 Glyma09g39630
62 Glyma10g02010
63 Glyma10g06960
64 Glyma10g38100
65 Glyma11g03710
66 Glyma11g04050
67 Glyma11g10560
68 Glyma11g14680
69 Glyma11g16760
70 Glyma11g27070
71 Glyma11g37450
72 Glyma12g00590
73 Glyma12g13200
74 Glyma12g22760
75 Glyma12g24810
76 Glyma12g32790
77 Glyma13g02590
78 Glyma13g09680
79 Glyma13g11480
80 Glyma13g18600
81 Glyma13g20380
82 Glyma13g24430
83 Glyma13g24440
84 Glyma13g24460
85 Glyma13g24510
86 Glyma13g26440
87 Glyma13g31910
88 Glyma13g34150
89 Glyma13g37110
90 Glyma13g39530
91 Glyma13g42050
92 Glyma13g44760
93 Glyma14g11420
94 Glyma14g11430
95 Glyma14g17660
96 Glyma14g21430
97 Glyma14g22820
98 Glyma14g24420
99 Glyma14g31640
100 Glyma14g32230
101 Glyma15g07030
102 Glyma15g17470
103 Glyma15g19780
104 Glyma15g30080
105 Glyma15g41880
106 Glyma16g23620
107 Glyma16g29750
108 Glyma17g00240
109 Glyma17g10940
110 Glyma17g15580
111 Glyma17g18290
112 Glyma17g22640
113 Glyma17g27100
114 Glyma17g33830
115 Glyma17g34540
116 Glyma17g36740
117 Glyma18g01760
118 Glyma18g14890
119 Glyma18g35430
120 Glyma18g36040
121 Glyma18g36050
122 Glyma18g45500
123 Glyma19g00300
124 Glyma19g03190
125 Glyma19g03750
126 Glyma19g06880
127 Glyma19g17010
128 Glyma19g28810
129 Glyma19g33530
130 Glyma19g44040
131 Glyma20g02530
132 Glyma20g03170
133 Glyma20g04250
134 Glyma20g04960
135 Glyma20g11030
136 Glyma20g11180
137 Glyma20g14960
138 Glyma20g16730
139 Glyma20g19930
140 Glyma20g23870
141 Glyma20g24360
142 Glyma20g26620
143 Glyma20g32330
144 Glyma20g38500
SeedStage4
1 Glyma01g06950
2 Glyma01g13420
3 Glyma01g23170
4 Glyma01g31460
5 Glyma01g38020
6 Glyma01g38420
7 Glyma02g10070
8 Glyma02g14520
9 Glyma02g29340
10 Glyma02g42000
11 Glyma02g43290
12 Glyma03g07470
13 Glyma03g16340
14 Glyma04g04190
15 Glyma04g13480
16 Glyma04g22770
17 Glyma04g34530
18 Glyma04g38030
19 Glyma05g06190
20 Glyma05g08880
21 Glyma05g18340
22 Glyma05g37890
23 Glyma06g13070
24 Glyma06g37760
25 Glyma06g39840
26 Glyma07g00920
27 Glyma07g17740
28 Glyma07g18920
29 Glyma07g28610
30 Glyma07g29130
31 Glyma08g06260
32 Glyma08g20240
33 Glyma08g29440
34 Glyma09g11420
35 Glyma09g12160
36 Glyma10g03900
37 Glyma10g15220
38 Glyma10g20450
39 Glyma10g26150
40 Glyma10g39160
41 Glyma10g41980
42 Glyma10g42990
43 Glyma11g17100
44 Glyma11g17170
45 Glyma11g37000
46 Glyma12g10900
47 Glyma12g11740
48 Glyma12g16600
49 Glyma12g16720
50 Glyma12g23240
51 Glyma12g23320
52 Glyma12g33910
53 Glyma13g12210
54 Glyma13g16030
55 Glyma13g18480
56 Glyma13g27380
57 Glyma13g35850
58 Glyma14g21310
59 Glyma14g36080
60 Glyma15g01000
61 Glyma15g21980
62 Glyma15g37060
63 Glyma15g38730
64 Glyma15g41830
65 Glyma16g14280
66 Glyma17g30510
67 Glyma18g02600
68 Glyma18g12580
69 Glyma18g24000
70 Glyma18g32470
71 Glyma18g32480
72 Glyma18g32690
73 Glyma18g35210
74 Glyma18g43940
75 Glyma19g22790
76 Glyma19g24550
77 Glyma19g29070
78 Glyma19g31490
79 Glyma19g37330
80 Glyma19g42490
81 Glyma20g17980
82 Glyma20g22370
83 Glyma20g28460
84 Glyma20g28640
Root
1 Glyma0023s00410
2 Glyma01g00450
3 Glyma01g00530
4 Glyma01g01070
5 Glyma01g01160
6 Glyma01g01420
7 Glyma01g01520
8 Glyma01g01580
9 Glyma01g01660
10 Glyma01g01680
11 Glyma01g01690
12 Glyma01g01700
13 Glyma01g02530
14 Glyma01g03400
15 Glyma01g04290
16 Glyma01g04310
17 Glyma01g04900
18 Glyma01g05450
19 Glyma01g05530
20 Glyma01g05850
21 Glyma01g05970
22 Glyma01g06560
23 Glyma01g06720
24 Glyma01g06770
25 Glyma01g06780
26 Glyma01g07910
27 Glyma01g08640
28 Glyma01g09620
29 Glyma01g09650
30 Glyma01g14170
31 Glyma01g17590
32 Glyma01g18520
33 Glyma01g20900
34 Glyma01g20980
35 Glyma01g22560
36 Glyma01g22850
37 Glyma01g23790
38 Glyma01g24120
39 Glyma01g26750
40 Glyma01g28510
41 Glyma01g28760
42 Glyma01g29760
43 Glyma01g31130
44 Glyma01g31520
45 Glyma01g31550
46 Glyma01g31660
47 Glyma01g31750
48 Glyma01g32040
49 Glyma01g32270
50 Glyma01g32310
51 Glyma01g32430
52 Glyma01g33170
53 Glyma01g33440
54 Glyma01g33450
55 Glyma01g33960
56 Glyma01g34490
57 Glyma01g34530
58 Glyma01g34740
59 Glyma01g34770
60 Glyma01g36220
61 Glyma01g36690
62 Glyma01g37040
63 Glyma01g37810
64 Glyma01g37820
65 Glyma01g37920
66 Glyma01g38430
67 Glyma01g38440
68 Glyma01g38610
69 Glyma01g39160
70 Glyma01g40410
71 Glyma01g40870
72 Glyma01g41670
73 Glyma01g41930
74 Glyma01g41990
75 Glyma01g42230
76 Glyma01g42370
77 Glyma01g43120
78 Glyma01g43310
79 Glyma01g43380
80 Glyma01g43430
81 Glyma01g43440
82 Glyma01g43880
83 Glyma01g44030
84 Glyma01g44540
85 Glyma01g45160
86 Glyma02g00340
87 Glyma02g00530
88 Glyma02g00840
89 Glyma02g01230
90 Glyma02g01320
91 Glyma02g01330
92 Glyma02g01970
93 Glyma02g02430
94 Glyma02g02800
95 Glyma02g02860
96 Glyma02g03190
97 Glyma02g03380
98 Glyma02g03510
99 Glyma02g04230
100 Glyma02g05260
101 Glyma02g05300
102 Glyma02g05690
103 Glyma02g07070
104 Glyma02g07140
105 Glyma02g07150
106 Glyma02g07450
107 Glyma02g07460
108 Glyma02g07790
109 Glyma02g08590
110 Glyma02g09410
111 Glyma02g09750
112 Glyma02g09900
113 Glyma02g10230
114 Glyma02g10490
115 Glyma02g10710
116 Glyma02g11710
117 Glyma02g12090
118 Glyma02g12200
119 Glyma02g13320
120 Glyma02g13680
121 Glyma02g13740
122 Glyma02g13770
123 Glyma02g13830
124 Glyma02g14090
125 Glyma02g14200
126 Glyma02g14450
127 Glyma02g14910
128 Glyma02g15020
129 Glyma02g15030
130 Glyma02g15630
131 Glyma02g16460
132 Glyma02g16680
133 Glyma02g16690
134 Glyma02g16750
135 Glyma02g16800
136 Glyma02g17060
137 Glyma02g17450
138 Glyma02g17940
139 Glyma02g25950
140 Glyma02g27090
141 Glyma02g27100
142 Glyma02g29020
143 Glyma02g29080
144 Glyma02g29270
145 Glyma02g29850
146 Glyma02g30010
147 Glyma02g30800
148 Glyma02g31520
149 Glyma02g33020
150 Glyma02g33570
151 Glyma02g34670
152 Glyma02g34980
153 Glyma02g34990
154 Glyma02g35090
155 Glyma02g35210
156 Glyma02g36140
157 Glyma02g36150
158 Glyma02g36170
159 Glyma02g36190
160 Glyma02g36200
161 Glyma02g36880
162 Glyma02g39260
163 Glyma02g39430
164 Glyma02g39770
165 Glyma02g40010
166 Glyma02g40020
167 Glyma02g40080
168 Glyma02g40380
169 Glyma02g40750
170 Glyma02g40870
171 Glyma02g40890
172 Glyma02g41030
173 Glyma02g41490
174 Glyma02g42940
175 Glyma02g43190
176 Glyma02g43880
177 Glyma02g44370
178 Glyma02g44650
179 Glyma02g44690
180 Glyma02g44890
181 Glyma02g45370
182 Glyma02g45590
183 Glyma02g46790
184 Glyma02g46840
185 Glyma02g47750
186 Glyma0335s00200
187 Glyma0346s00210
188 Glyma03g00390
189 Glyma03g00460
190 Glyma03g00510
191 Glyma03g00530
192 Glyma03g01640
193 Glyma03g02580
194 Glyma03g02850
195 Glyma03g02870
196 Glyma03g03090
197 Glyma03g03320
198 Glyma03g03330
199 Glyma03g03400
200 Glyma03g03420
201 Glyma03g03460
202 Glyma03g03580
203 Glyma03g03820
204 Glyma03g04440
205 Glyma03g04450
206 Glyma03g04700
207 Glyma03g04710
208 Glyma03g04750
209 Glyma03g04820
210 Glyma03g04880
211 Glyma03g04990
212 Glyma03g05010
213 Glyma03g05480
214 Glyma03g05500
215 Glyma03g05510
216 Glyma03g06620
217 Glyma03g06810
218 Glyma03g06950
219 Glyma03g06960
220 Glyma03g07300
221 Glyma03g07510
222 Glyma03g07520
223 Glyma03g08020
224 Glyma03g08690
225 Glyma03g08730
226 Glyma03g08740
227 Glyma03g09180
228 Glyma03g10830
229 Glyma03g13820
230 Glyma03g13840
231 Glyma03g14790
232 Glyma03g16290
233 Glyma03g16890
234 Glyma03g16980
235 Glyma03g17000
236 Glyma03g18710
237 Glyma03g20160
238 Glyma03g20170
239 Glyma03g21640
240 Glyma03g22860
241 Glyma03g23770
242 Glyma03g24060
243 Glyma03g24070
244 Glyma03g24080
245 Glyma03g24610
246 Glyma03g24880
247 Glyma03g25380
248 Glyma03g25650
249 Glyma03g25660
250 Glyma03g26230
251 Glyma03g26240
252 Glyma03g26750
253 Glyma03g26940
254 Glyma03g26990
255 Glyma03g27120
256 Glyma03g28110
257 Glyma03g28610
258 Glyma03g28620
259 Glyma03g28630
260 Glyma03g28700
261 Glyma03g28870
262 Glyma03g29520
263 Glyma03g29780
264 Glyma03g29790
265 Glyma03g29820
266 Glyma03g29830
267 Glyma03g30420
268 Glyma03g30580
269 Glyma03g30620
270 Glyma03g30980
271 Glyma03g31020
272 Glyma03g31250
273 Glyma03g31430
274 Glyma03g31450
275 Glyma03g31680
276 Glyma03g31690
277 Glyma03g31700
278 Glyma03g31830
279 Glyma03g31950
280 Glyma03g32270
281 Glyma03g32280
282 Glyma03g32460
283 Glyma03g32520
284 Glyma03g32670
285 Glyma03g32900
286 Glyma03g33340
287 Glyma03g34270
288 Glyma03g34440
289 Glyma03g34560
290 Glyma03g35050
291 Glyma03g35500
292 Glyma03g36170
293 Glyma03g36380
294 Glyma03g36620
295 Glyma03g36850
296 Glyma03g37110
297 Glyma03g37390
298 Glyma03g37400
299 Glyma03g37860
300 Glyma03g38030
301 Glyma03g38120
302 Glyma03g38160
303 Glyma03g38440
304 Glyma03g38470
305 Glyma03g38480
306 Glyma03g38590
307 Glyma03g38630
308 Glyma03g39050
309 Glyma03g39380
310 Glyma03g40910
311 Glyma03g40940
312 Glyma03g40970
313 Glyma03g41100
314 Glyma03g41190
315 Glyma03g41510
316 Glyma03g42480
317 Glyma0430s00200
318 Glyma04g01490
319 Glyma04g01500
320 Glyma04g01630
321 Glyma04g02070
322 Glyma04g02230
323 Glyma04g02440
324 Glyma04g03380
325 Glyma04g03510
326 Glyma04g03790
327 Glyma04g03850
328 Glyma04g04270
329 Glyma04g04500
330 Glyma04g04730
331 Glyma04g04790
332 Glyma04g05170
333 Glyma04g05390
334 Glyma04g05510
335 Glyma04g06480
336 Glyma04g07420
337 Glyma04g07490
338 Glyma04g08270
339 Glyma04g08490
340 Glyma04g08830
341 Glyma04g08910
342 Glyma04g08950
343 Glyma04g09570
344 Glyma04g11040
345 Glyma04g11120
346 Glyma04g11130
347 Glyma04g11240
348 Glyma04g11250
349 Glyma04g13590
350 Glyma04g13600
351 Glyma04g14240
352 Glyma04g14330
353 Glyma04g15200
354 Glyma04g15410
355 Glyma04g21680
356 Glyma04g29210
357 Glyma04g29490
358 Glyma04g30380
359 Glyma04g30970
360 Glyma04g32120
361 Glyma04g32920
362 Glyma04g33430
363 Glyma04g33640
364 Glyma04g34000
365 Glyma04g34040
366 Glyma04g34080
367 Glyma04g34220
368 Glyma04g34290
369 Glyma04g34840
370 Glyma04g35710
371 Glyma04g35850
372 Glyma04g37250
373 Glyma04g39190
374 Glyma04g39550
375 Glyma04g40170
376 Glyma04g40260
377 Glyma04g40590
378 Glyma04g40780
379 Glyma04g40950
380 Glyma04g41880
381 Glyma04g42090
382 Glyma04g42110
383 Glyma04g42130
384 Glyma04g42180
385 Glyma04g42320
386 Glyma04g42340
387 Glyma04g42810
388 Glyma04g43000
389 Glyma04g43100
390 Glyma04g43110
391 Glyma05g00600
392 Glyma05g00760
393 Glyma05g00990
394 Glyma05g01280
395 Glyma05g01620
396 Glyma05g02230
397 Glyma05g02690
398 Glyma05g03420
399 Glyma05g03570
400 Glyma05g03720
401 Glyma05g03920
402 Glyma05g04060
403 Glyma05g04080
404 Glyma05g04120
405 Glyma05g04240
406 Glyma05g04350
407 Glyma05g04410
408 Glyma05g04490
409 Glyma05g04500
410 Glyma05g05510
411 Glyma05g07560
412 Glyma05g07690
413 Glyma05g07890
414 Glyma05g07900
415 Glyma05g08260
416 Glyma05g08400
417 Glyma05g08730
418 Glyma05g08870
419 Glyma05g09210
420 Glyma05g16420
421 Glyma05g16640
422 Glyma05g21620
423 Glyma05g21860
424 Glyma05g22180
425 Glyma05g22820
426 Glyma05g23080
427 Glyma05g23290
428 Glyma05g25220
429 Glyma05g25310
430 Glyma05g25450
431 Glyma05g25460
432 Glyma05g25500
433 Glyma05g25510
434 Glyma05g26020
435 Glyma05g26120
436 Glyma05g26200
437 Glyma05g26340
438 Glyma05g26690
439 Glyma05g26900
440 Glyma05g27670
441 Glyma05g27680
442 Glyma05g27960
443 Glyma05g28750
444 Glyma05g29310
445 Glyma05g29370
446 Glyma05g29430
447 Glyma05g29440
448 Glyma05g29690
449 Glyma05g30290
450 Glyma05g30420
451 Glyma05g30480
452 Glyma05g30850
453 Glyma05g30960
454 Glyma05g31480
455 Glyma05g32240
456 Glyma05g32560
457 Glyma05g32570
458 Glyma05g32580
459 Glyma05g32810
460 Glyma05g33010
461 Glyma05g33090
462 Glyma05g33760
463 Glyma05g34240
464 Glyma05g34750
465 Glyma05g35090
466 Glyma05g35350
467 Glyma05g35790
468 Glyma05g35820
469 Glyma05g36810
470 Glyma05g36960
471 Glyma05g37320
472 Glyma05g37560
473 Glyma05g37600
474 Glyma05g37910
475 Glyma06g00540
476 Glyma06g01340
477 Glyma06g01540
478 Glyma06g01820
479 Glyma06g02290
480 Glyma06g03370
481 Glyma06g03390
482 Glyma06g03430
483 Glyma06g03440
484 Glyma06g03860
485 Glyma06g03950
486 Glyma06g04170
487 Glyma06g04960
488 Glyma06g05370
489 Glyma06g05450
490 Glyma06g05520
491 Glyma06g05790
492 Glyma06g06400
493 Glyma06g07440
494 Glyma06g07460
495 Glyma06g07500
496 Glyma06g07540
497 Glyma06g07650
498 Glyma06g08170
499 Glyma06g08360
500 Glyma06g08400
501 Glyma06g08990
502 Glyma06g09000
503 Glyma06g09180
504 Glyma06g10430
505 Glyma06g10580
506 Glyma06g10730
507 Glyma06g10840
508 Glyma06g10900
509 Glyma06g11190
510 Glyma06g11440
511 Glyma06g11740
512 Glyma06g11750
513 Glyma06g12150
514 Glyma06g12190
515 Glyma06g12270
516 Glyma06g12340
517 Glyma06g12620
518 Glyma06g12690
519 Glyma06g12700
520 Glyma06g12920
521 Glyma06g14450
522 Glyma06g14900
523 Glyma06g15400
524 Glyma06g15960
525 Glyma06g16650
526 Glyma06g16810
527 Glyma06g17820
528 Glyma06g18560
529 Glyma06g18860
530 Glyma06g20070
531 Glyma06g20090
532 Glyma06g20100
533 Glyma06g20130
534 Glyma06g20300
535 Glyma06g20400
536 Glyma06g20720
537 Glyma06g20730
538 Glyma06g20780
539 Glyma06g20810
540 Glyma06g20850
541 Glyma06g20900
542 Glyma06g20910
543 Glyma06g21730
544 Glyma06g22160
545 Glyma06g22430
546 Glyma06g23280
547 Glyma06g23630
548 Glyma06g24620
549 Glyma06g28650
550 Glyma06g29660
551 Glyma06g29670
552 Glyma06g29680
553 Glyma06g30850
554 Glyma06g36580
555 Glyma06g36720
556 Glyma06g36850
557 Glyma06g37930
558 Glyma06g38530
559 Glyma06g38540
560 Glyma06g39880
561 Glyma06g40000
562 Glyma06g40880
563 Glyma06g40920
564 Glyma06g41010
565 Glyma06g41240
566 Glyma06g41260
567 Glyma06g41630
568 Glyma06g42340
569 Glyma06g42960
570 Glyma06g43940
571 Glyma06g43960
572 Glyma06g44030
573 Glyma06g44450
574 Glyma06g44880
575 Glyma06g44900
576 Glyma06g44980
577 Glyma06g45250
578 Glyma06g45260
579 Glyma06g45810
580 Glyma06g45920
581 Glyma06g45980
582 Glyma06g46170
583 Glyma06g46510
584 Glyma06g46830
585 Glyma06g47190
586 Glyma06g47300
587 Glyma06g47760
588 Glyma0765s00200
589 Glyma07g00260
590 Glyma07g00670
591 Glyma07g00870
592 Glyma07g01090
593 Glyma07g02680
594 Glyma07g03090
595 Glyma07g03110
596 Glyma07g03120
597 Glyma07g03340
598 Glyma07g03800
599 Glyma07g03870
600 Glyma07g04320
601 Glyma07g04340
602 Glyma07g04460
603 Glyma07g05090
604 Glyma07g05470
605 Glyma07g05730
606 Glyma07g06720
607 Glyma07g06900
608 Glyma07g07060
609 Glyma07g07070
610 Glyma07g07380
611 Glyma07g07390
612 Glyma07g07910
613 Glyma07g08070
614 Glyma07g08280
615 Glyma07g08290
616 Glyma07g08540
617 Glyma07g09210
618 Glyma07g09620
619 Glyma07g10450
620 Glyma07g10710
621 Glyma07g11030
622 Glyma07g11220
623 Glyma07g11700
624 Glyma07g11710
625 Glyma07g11720
626 Glyma07g12210
627 Glyma07g12460
628 Glyma07g14790
629 Glyma07g15480
630 Glyma07g15780
631 Glyma07g16300
632 Glyma07g16590
633 Glyma07g16600
634 Glyma07g16770
635 Glyma07g16940
636 Glyma07g17000
637 Glyma07g17140
638 Glyma07g17170
639 Glyma07g18400
640 Glyma07g19120
641 Glyma07g23480
642 Glyma07g26560
643 Glyma07g28970
644 Glyma07g30620
645 Glyma07g30810
646 Glyma07g31730
647 Glyma07g31860
648 Glyma07g32330
649 Glyma07g32340
650 Glyma07g32440
651 Glyma07g32590
652 Glyma07g32800
653 Glyma07g33180
654 Glyma07g33430
655 Glyma07g33440
656 Glyma07g33570
657 Glyma07g34020
658 Glyma07g34470
659 Glyma07g34850
660 Glyma07g34870
661 Glyma07g34930
662 Glyma07g35240
663 Glyma07g35800
664 Glyma07g35860
665 Glyma07g36860
666 Glyma07g37380
667 Glyma07g37990
668 Glyma07g38360
669 Glyma07g38370
670 Glyma07g38560
671 Glyma07g39420
672 Glyma07g39800
673 Glyma08g00890
674 Glyma08g01680
675 Glyma08g02220
676 Glyma08g02330
677 Glyma08g02590
678 Glyma08g03310
679 Glyma08g03800
680 Glyma08g04090
681 Glyma08g04370
682 Glyma08g04610
683 Glyma08g04660
684 Glyma08g05500
685 Glyma08g05960
686 Glyma08g06230
687 Glyma08g06470
688 Glyma08g06670
689 Glyma08g06680
690 Glyma08g06720
691 Glyma08g06990
692 Glyma08g07640
693 Glyma08g08070
694 Glyma08g08080
695 Glyma08g08090
696 Glyma08g08100
697 Glyma08g08160
698 Glyma08g08290
699 Glyma08g08560
700 Glyma08g08980
701 Glyma08g09060
702 Glyma08g09070
703 Glyma08g09250
704 Glyma08g09870
705 Glyma08g09880
706 Glyma08g09990
707 Glyma08g10600
708 Glyma08g10660
709 Glyma08g11360
710 Glyma08g11410
711 Glyma08g12490
712 Glyma08g12540
713 Glyma08g12560
714 Glyma08g12580
715 Glyma08g12590
716 Glyma08g12600
717 Glyma08g12880
718 Glyma08g13260
719 Glyma08g13270
720 Glyma08g13620
721 Glyma08g14650
722 Glyma08g15170
723 Glyma08g15440
724 Glyma08g15490
725 Glyma08g15530
726 Glyma08g17140
727 Glyma08g17300
728 Glyma08g17790
729 Glyma08g17850
730 Glyma08g18000
731 Glyma08g18020
732 Glyma08g18070
733 Glyma08g18090
734 Glyma08g18660
735 Glyma08g18710
736 Glyma08g18900
737 Glyma08g19180
738 Glyma08g19240
739 Glyma08g19370
740 Glyma08g19390
741 Glyma08g19500
742 Glyma08g19770
743 Glyma08g20120
744 Glyma08g20490
745 Glyma08g20580
746 Glyma08g21680
747 Glyma08g22120
748 Glyma08g22160
749 Glyma08g22240
750 Glyma08g22250
751 Glyma08g22500
752 Glyma08g23790
753 Glyma08g24720
754 Glyma08g24760
755 Glyma08g24770
756 Glyma08g25400
757 Glyma08g25600
758 Glyma08g27070
759 Glyma08g28310
760 Glyma08g28420
761 Glyma08g28980
762 Glyma08g36820
763 Glyma08g37180
764 Glyma08g37670
765 Glyma08g38240
766 Glyma08g40440
767 Glyma08g40640
768 Glyma08g40680
769 Glyma08g42130
770 Glyma08g42350
771 Glyma08g42740
772 Glyma08g42800
773 Glyma08g42970
774 Glyma08g43240
775 Glyma08g43260
776 Glyma08g43380
777 Glyma08g43550
778 Glyma08g43610
779 Glyma08g44020
780 Glyma08g44690
781 Glyma08g44710
782 Glyma08g44720
783 Glyma08g44750
784 Glyma08g45870
785 Glyma08g46620
786 Glyma08g46680
787 Glyma08g47000
788 Glyma08g47560
789 Glyma08g47580
790 Glyma08g47750
791 Glyma08g47940
792 Glyma08g48150
793 Glyma09g00540
794 Glyma09g00700
795 Glyma09g00850
796 Glyma09g01150
797 Glyma09g01560
798 Glyma09g01740
799 Glyma09g01750
800 Glyma09g02080
801 Glyma09g02090
802 Glyma09g02190
803 Glyma09g02220
804 Glyma09g02420
805 Glyma09g02610
806 Glyma09g02650
807 Glyma09g02680
808 Glyma09g02800
809 Glyma09g02910
810 Glyma09g03450
811 Glyma09g03940
812 Glyma09g04410
813 Glyma09g04870
814 Glyma09g05290
815 Glyma09g05390
816 Glyma09g05440
817 Glyma09g05450
818 Glyma09g05460
819 Glyma09g05870
820 Glyma09g06170
821 Glyma09g06250
822 Glyma09g06350
823 Glyma09g06360
824 Glyma09g06370
825 Glyma09g06610
826 Glyma09g08780
827 Glyma09g09400
828 Glyma09g09410
829 Glyma09g09570
830 Glyma09g09980
831 Glyma09g09990
832 Glyma09g10000
833 Glyma09g12330
834 Glyma09g14610
835 Glyma09g15150
836 Glyma09g15450
837 Glyma09g16930
838 Glyma09g17550
839 Glyma09g21010
840 Glyma09g21250
841 Glyma09g21280
842 Glyma09g21910
843 Glyma09g21920
844 Glyma09g23140
845 Glyma09g23720
846 Glyma09g24080
847 Glyma09g24180
848 Glyma09g25590
849 Glyma09g27120
850 Glyma09g27510
851 Glyma09g27520
852 Glyma09g27610
853 Glyma09g27780
854 Glyma09g28490
855 Glyma09g28800
856 Glyma09g28940
857 Glyma09g28970
858 Glyma09g29050
859 Glyma09g29350
860 Glyma09g31040
861 Glyma09g31110
862 Glyma09g31450
863 Glyma09g31650
864 Glyma09g32610
865 Glyma09g32630
866 Glyma09g32840
867 Glyma09g33870
868 Glyma09g34250
869 Glyma09g34540
870 Glyma09g34740
871 Glyma09g34780
872 Glyma09g35010
873 Glyma09g36370
874 Glyma09g36390
875 Glyma09g36590
876 Glyma09g36650
877 Glyma09g36690
878 Glyma09g36820
879 Glyma09g37160
880 Glyma09g37460
881 Glyma09g37710
882 Glyma09g37910
883 Glyma09g38960
884 Glyma09g39700
885 Glyma09g40040
886 Glyma09g40090
887 Glyma09g40580
888 Glyma09g40590
889 Glyma09g40700
890 Glyma09g40860
891 Glyma09g41190
892 Glyma09g41570
893 Glyma09g41620
894 Glyma09g41690
895 Glyma09g41850
896 Glyma09g41920
897 Glyma09g42160
898 Glyma10g00720
899 Glyma10g00770
900 Glyma10g00950
901 Glyma10g01050
902 Glyma10g01160
903 Glyma10g01370
904 Glyma10g01380
905 Glyma10g01560
906 Glyma10g01870
907 Glyma10g02090
908 Glyma10g02730
909 Glyma10g03000
910 Glyma10g03060
911 Glyma10g03110
912 Glyma10g03360
913 Glyma10g03370
914 Glyma10g04150
915 Glyma10g04760
916 Glyma10g05040
917 Glyma10g05280
918 Glyma10g05730
919 Glyma10g06190
920 Glyma10g06710
921 Glyma10g07160
922 Glyma10g08010
923 Glyma10g08120
924 Glyma10g08210
925 Glyma10g08300
926 Glyma10g08330
927 Glyma10g08720
928 Glyma10g08730
929 Glyma10g08740
930 Glyma10g08750
931 Glyma10g08760
932 Glyma10g08770
933 Glyma10g08780
934 Glyma10g10110
935 Glyma10g10120
936 Glyma10g10300
937 Glyma10g12060
938 Glyma10g12100
939 Glyma10g12130
940 Glyma10g12150
941 Glyma10g12790
942 Glyma10g16020
943 Glyma10g24080
944 Glyma10g25560
945 Glyma10g25800
946 Glyma10g26090
947 Glyma10g26680
948 Glyma10g28920
949 Glyma10g29150
950 Glyma10g29440
951 Glyma10g29880
952 Glyma10g30110
953 Glyma10g30120
954 Glyma10g31080
955 Glyma10g31210
956 Glyma10g31280
957 Glyma10g31350
958 Glyma10g31680
959 Glyma10g31870
960 Glyma10g32010
961 Glyma10g33650
962 Glyma10g34380
963 Glyma10g34790
964 Glyma10g34820
965 Glyma10g34920
966 Glyma10g35710
967 Glyma10g35880
968 Glyma10g36110
969 Glyma10g36490
970 Glyma10g36560
971 Glyma10g37460
972 Glyma10g37600
973 Glyma10g37850
974 Glyma10g38110
975 Glyma10g38390
976 Glyma10g38610
977 Glyma10g38620
978 Glyma10g38630
979 Glyma10g38740
980 Glyma10g38890
981 Glyma10g39430
982 Glyma10g39970
983 Glyma10g42330
984 Glyma10g42860
985 Glyma10g42870
986 Glyma10g42880
987 Glyma10g43210
988 Glyma10g43420
989 Glyma10g43630
990 Glyma10g44370
991 Glyma11g00230
992 Glyma11g00510
993 Glyma11g01010
994 Glyma11g01350
995 Glyma11g01750
996 Glyma11g02390
997 Glyma11g02400
998 Glyma11g02640
999 Glyma11g02860
1000 Glyma11g03000
1001 Glyma11g03130
1002 Glyma11g03140
1003 Glyma11g03310
1004 Glyma11g03360
1005 Glyma11g03430
1006 Glyma11g03470
1007 Glyma11g03690
1008 Glyma11g03770
1009 Glyma11g03810
1010 Glyma11g04080
1011 Glyma11g04470
1012 Glyma11g04730
1013 Glyma11g04880
1014 Glyma11g05460
1015 Glyma11g06070
1016 Glyma11g06090
1017 Glyma11g06100
1018 Glyma11g06180
1019 Glyma11g06700
1020 Glyma11g06740
1021 Glyma11g07390
1022 Glyma11g07520
1023 Glyma11g07610
1024 Glyma11g08240
1025 Glyma11g08310
1026 Glyma11g08620
1027 Glyma11g08810
1028 Glyma11g09220
1029 Glyma11g09560
1030 Glyma11g09740
1031 Glyma11g10010
1032 Glyma11g10020
1033 Glyma11g11140
1034 Glyma11g11270
1035 Glyma11g11530
1036 Glyma11g12310
1037 Glyma11g12350
1038 Glyma11g12650
1039 Glyma11g12770
1040 Glyma11g12790
1041 Glyma11g12820
1042 Glyma11g12960
1043 Glyma11g12980
1044 Glyma11g13780
1045 Glyma11g13970
1046 Glyma11g14100
1047 Glyma11g14120
1048 Glyma11g14130
1049 Glyma11g14140
1050 Glyma11g14300
1051 Glyma11g14740
1052 Glyma11g14840
1053 Glyma11g15370
1054 Glyma11g15380
1055 Glyma11g15390
1056 Glyma11g16000
1057 Glyma11g16370
1058 Glyma11g17140
1059 Glyma11g18140
1060 Glyma11g18220
1061 Glyma11g18320
1062 Glyma11g18480
1063 Glyma11g18920
1064 Glyma11g19130
1065 Glyma11g19850
1066 Glyma11g20090
1067 Glyma11g20250
1068 Glyma11g20270
1069 Glyma11g20280
1070 Glyma11g20700
1071 Glyma11g20710
1072 Glyma11g20720
1073 Glyma11g20780
1074 Glyma11g20790
1075 Glyma11g20800
1076 Glyma11g20810
1077 Glyma11g20820
1078 Glyma11g20860
1079 Glyma11g21210
1080 Glyma11g22020
1081 Glyma11g25270
1082 Glyma11g26200
1083 Glyma11g26260
1084 Glyma11g27470
1085 Glyma11g27480
1086 Glyma11g27720
1087 Glyma11g29750
1088 Glyma11g29920
1089 Glyma11g29940
1090 Glyma11g29960
1091 Glyma11g31330
1092 Glyma11g31700
1093 Glyma11g31990
1094 Glyma11g32070
1095 Glyma11g32200
1096 Glyma11g32360
1097 Glyma11g32500
1098 Glyma11g33330
1099 Glyma11g33740
1100 Glyma11g33990
1101 Glyma11g34000
1102 Glyma11g34490
1103 Glyma11g35030
1104 Glyma11g35950
1105 Glyma11g35960
1106 Glyma11g35970
1107 Glyma11g35990
1108 Glyma11g36000
1109 Glyma11g36040
1110 Glyma11g36050
1111 Glyma11g36190
1112 Glyma11g36200
1113 Glyma11g36410
1114 Glyma11g37360
1115 Glyma11g37720
1116 Glyma11g37810
1117 Glyma11g37890
1118 Glyma12g00540
1119 Glyma12g00700
1120 Glyma12g00720
1121 Glyma12g00770
1122 Glyma12g00970
1123 Glyma12g00980
1124 Glyma12g00990
1125 Glyma12g01620
1126 Glyma12g02040
1127 Glyma12g02240
1128 Glyma12g02250
1129 Glyma12g02350
1130 Glyma12g04550
1131 Glyma12g04590
1132 Glyma12g04850
1133 Glyma12g04880
1134 Glyma12g04940
1135 Glyma12g05180
1136 Glyma12g05770
1137 Glyma12g05810
1138 Glyma12g06010
1139 Glyma12g06080
1140 Glyma12g06100
1141 Glyma12g06650
1142 Glyma12g07060
1143 Glyma12g07110
1144 Glyma12g07180
1145 Glyma12g07350
1146 Glyma12g07360
1147 Glyma12g07370
1148 Glyma12g07420
1149 Glyma12g07450
1150 Glyma12g07640
1151 Glyma12g07830
1152 Glyma12g08240
1153 Glyma12g08250
1154 Glyma12g08380
1155 Glyma12g08520
1156 Glyma12g09290
1157 Glyma12g09430
1158 Glyma12g09550
1159 Glyma12g09940
1160 Glyma12g09980
1161 Glyma12g10850
1162 Glyma12g11680
1163 Glyma12g12470
1164 Glyma12g12630
1165 Glyma12g12850
1166 Glyma12g13230
1167 Glyma12g13470
1168 Glyma12g13810
1169 Glyma12g13950
1170 Glyma12g14230
1171 Glyma12g15480
1172 Glyma12g15830
1173 Glyma12g16030
1174 Glyma12g16040
1175 Glyma12g16320
1176 Glyma12g16330
1177 Glyma12g17680
1178 Glyma12g17690
1179 Glyma12g17730
1180 Glyma12g20470
1181 Glyma12g20520
1182 Glyma12g21640
1183 Glyma12g21880
1184 Glyma12g22640
1185 Glyma12g23200
1186 Glyma12g24910
1187 Glyma12g26750
1188 Glyma12g29840
1189 Glyma12g29980
1190 Glyma12g30050
1191 Glyma12g30240
1192 Glyma12g30970
1193 Glyma12g30990
1194 Glyma12g31180
1195 Glyma12g31450
1196 Glyma12g31500
1197 Glyma12g32070
1198 Glyma12g32170
1199 Glyma12g32220
1200 Glyma12g32270
1201 Glyma12g32520
1202 Glyma12g32730
1203 Glyma12g33660
1204 Glyma12g33750
1205 Glyma12g33810
1206 Glyma12g33900
1207 Glyma12g33980
1208 Glyma12g34020
1209 Glyma12g34040
1210 Glyma12g34880
1211 Glyma12g35370
1212 Glyma12g36610
1213 Glyma12g36770
1214 Glyma12g36840
1215 Glyma12g36850
1216 Glyma12g36880
1217 Glyma1332s00200
1218 Glyma13g00390
1219 Glyma13g00400
1220 Glyma13g00590
1221 Glyma13g00600
1222 Glyma13g00790
1223 Glyma13g01510
1224 Glyma13g01610
1225 Glyma13g01900
1226 Glyma13g02030
1227 Glyma13g02230
1228 Glyma13g02510
1229 Glyma13g02790
1230 Glyma13g03190
1231 Glyma13g04230
1232 Glyma13g04670
1233 Glyma13g05140
1234 Glyma13g05240
1235 Glyma13g06310
1236 Glyma13g06460
1237 Glyma13g06540
1238 Glyma13g07020
1239 Glyma13g07160
1240 Glyma13g07220
1241 Glyma13g08820
1242 Glyma13g08900
1243 Glyma13g09370
1244 Glyma13g10790
1245 Glyma13g12600
1246 Glyma13g13060
1247 Glyma13g15590
1248 Glyma13g16420
1249 Glyma13g16590
1250 Glyma13g17330
1251 Glyma13g17340
1252 Glyma13g17540
1253 Glyma13g17890
1254 Glyma13g17900
1255 Glyma13g17920
1256 Glyma13g17930
1257 Glyma13g17940
1258 Glyma13g18340
1259 Glyma13g18680
1260 Glyma13g18780
1261 Glyma13g19100
1262 Glyma13g19130
1263 Glyma13g19270
1264 Glyma13g20510
1265 Glyma13g21290
1266 Glyma13g21820
1267 Glyma13g21920
1268 Glyma13g21930
1269 Glyma13g22350
1270 Glyma13g23460
1271 Glyma13g23680
1272 Glyma13g23760
1273 Glyma13g25160
1274 Glyma13g25550
1275 Glyma13g25560
1276 Glyma13g25570
1277 Glyma13g27440
1278 Glyma13g28090
1279 Glyma13g28440
1280 Glyma13g28920
1281 Glyma13g29790
1282 Glyma13g29930
1283 Glyma13g30070
1284 Glyma13g30300
1285 Glyma13g30430
1286 Glyma13g30710
1287 Glyma13g30760
1288 Glyma13g31640
1289 Glyma13g32270
1290 Glyma13g32300
1291 Glyma13g32310
1292 Glyma13g32420
1293 Glyma13g32490
1294 Glyma13g33100
1295 Glyma13g33110
1296 Glyma13g34250
1297 Glyma13g34260
1298 Glyma13g35710
1299 Glyma13g35720
1300 Glyma13g36520
1301 Glyma13g36540
1302 Glyma13g36620
1303 Glyma13g36680
1304 Glyma13g36710
1305 Glyma13g36790
1306 Glyma13g36930
1307 Glyma13g37430
1308 Glyma13g38150
1309 Glyma13g38170
1310 Glyma13g38220
1311 Glyma13g38310
1312 Glyma13g38550
1313 Glyma13g38890
1314 Glyma13g39030
1315 Glyma13g39130
1316 Glyma13g39320
1317 Glyma13g39330
1318 Glyma13g39650
1319 Glyma13g39670
1320 Glyma13g39850
1321 Glyma13g39910
1322 Glyma13g40100
1323 Glyma13g40220
1324 Glyma13g40390
1325 Glyma13g40450
1326 Glyma13g40830
1327 Glyma13g41090
1328 Glyma13g41330
1329 Glyma13g41470
1330 Glyma13g41540
1331 Glyma13g42120
1332 Glyma13g42140
1333 Glyma13g42280
1334 Glyma13g42770
1335 Glyma13g42860
1336 Glyma13g42930
1337 Glyma13g43140
1338 Glyma13g44670
1339 Glyma1454s00200
1340 Glyma14g00870
1341 Glyma14g00960
1342 Glyma14g02820
1343 Glyma14g03350
1344 Glyma14g03820
1345 Glyma14g03890
1346 Glyma14g04030
1347 Glyma14g04610
1348 Glyma14g05180
1349 Glyma14g06070
1350 Glyma14g06400
1351 Glyma14g06470
1352 Glyma14g06520
1353 Glyma14g06710
1354 Glyma14g06940
1355 Glyma14g07290
1356 Glyma14g07590
1357 Glyma14g07980
1358 Glyma14g08950
1359 Glyma14g09070
1360 Glyma14g09780
1361 Glyma14g09870
1362 Glyma14g10080
1363 Glyma14g10460
1364 Glyma14g10640
1365 Glyma14g11520
1366 Glyma14g11530
1367 Glyma14g12710
1368 Glyma14g14120
1369 Glyma14g16060
1370 Glyma14g19670
1371 Glyma14g20670
1372 Glyma14g22210
1373 Glyma14g22800
1374 Glyma14g23280
1375 Glyma14g24130
1376 Glyma14g24820
1377 Glyma14g24830
1378 Glyma14g25260
1379 Glyma14g25310
1380 Glyma14g25340
1381 Glyma14g25410
1382 Glyma14g25420
1383 Glyma14g28050
1384 Glyma14g28700
1385 Glyma14g29850
1386 Glyma14g30940
1387 Glyma14g31150
1388 Glyma14g33290
1389 Glyma14g33490
1390 Glyma14g33940
1391 Glyma14g34640
1392 Glyma14g35220
1393 Glyma14g35940
1394 Glyma14g36220
1395 Glyma14g36370
1396 Glyma14g37440
1397 Glyma14g37580
1398 Glyma14g37810
1399 Glyma14g38040
1400 Glyma14g38160
1401 Glyma14g38280
1402 Glyma14g38670
1403 Glyma14g38710
1404 Glyma14g39580
1405 Glyma14g40150
1406 Glyma14g40340
1407 Glyma14g40360
1408 Glyma14g40500
1409 Glyma15g00470
1410 Glyma15g01230
1411 Glyma15g01470
1412 Glyma15g01770
1413 Glyma15g02000
1414 Glyma15g02220
1415 Glyma15g02510
1416 Glyma15g02520
1417 Glyma15g03610
1418 Glyma15g03860
1419 Glyma15g04100
1420 Glyma15g04130
1421 Glyma15g04610
1422 Glyma15g04620
1423 Glyma15g04800
1424 Glyma15g04930
1425 Glyma15g05520
1426 Glyma15g05760
1427 Glyma15g05820
1428 Glyma15g06240
1429 Glyma15g06250
1430 Glyma15g06260
1431 Glyma15g06470
1432 Glyma15g07000
1433 Glyma15g07040
1434 Glyma15g07700
1435 Glyma15g08380
1436 Glyma15g08690
1437 Glyma15g08780
1438 Glyma15g08840
1439 Glyma15g08860
1440 Glyma15g09250
1441 Glyma15g09880
1442 Glyma15g10630
1443 Glyma15g10720
1444 Glyma15g11140
1445 Glyma15g11610
1446 Glyma15g12600
1447 Glyma15g12990
1448 Glyma15g13100
1449 Glyma15g13110
1450 Glyma15g13500
1451 Glyma15g13510
1452 Glyma15g13550
1453 Glyma15g13870
1454 Glyma15g13880
1455 Glyma15g14070
1456 Glyma15g14100
1457 Glyma15g14140
1458 Glyma15g14370
1459 Glyma15g15200
1460 Glyma15g15620
1461 Glyma15g15710
1462 Glyma15g16600
1463 Glyma15g16710
1464 Glyma15g17110
1465 Glyma15g17120
1466 Glyma15g17140
1467 Glyma15g17180
1468 Glyma15g17190
1469 Glyma15g17200
1470 Glyma15g17310
1471 Glyma15g17530
1472 Glyma15g17620
1473 Glyma15g17810
1474 Glyma15g17860
1475 Glyma15g18210
1476 Glyma15g18460
1477 Glyma15g18580
1478 Glyma15g19600
1479 Glyma15g19820
1480 Glyma15g20990
1481 Glyma15g22100
1482 Glyma15g23350
1483 Glyma15g23920
1484 Glyma15g25020
1485 Glyma15g29560
1486 Glyma15g31520
1487 Glyma15g32220
1488 Glyma15g34690
1489 Glyma15g34810
1490 Glyma15g35130
1491 Glyma15g35390
1492 Glyma15g36320
1493 Glyma15g36520
1494 Glyma15g37410
1495 Glyma15g37770
1496 Glyma15g38970
1497 Glyma15g39660
1498 Glyma15g40310
1499 Glyma15g40340
1500 Glyma15g40950
1501 Glyma15g41720
1502 Glyma15g41810
1503 Glyma15g41860
1504 Glyma15g42000
1505 Glyma15g42040
1506 Glyma15g42050
1507 Glyma15g42760
1508 Glyma15g42970
1509 Glyma15g42980
1510 Glyma15g43000
1511 Glyma16g00330
1512 Glyma16g01050
1513 Glyma16g01480
1514 Glyma16g01580
1515 Glyma16g01850
1516 Glyma16g02520
1517 Glyma16g03420
1518 Glyma16g03710
1519 Glyma16g03720
1520 Glyma16g04000
1521 Glyma16g04630
1522 Glyma16g05520
1523 Glyma16g06030
1524 Glyma16g06390
1525 Glyma16g06500
1526 Glyma16g06520
1527 Glyma16g06530
1528 Glyma16g06680
1529 Glyma16g06880
1530 Glyma16g06900
1531 Glyma16g07540
1532 Glyma16g07830
1533 Glyma16g08480
1534 Glyma16g08920
1535 Glyma16g09050
1536 Glyma16g10260
1537 Glyma16g10270
1538 Glyma16g10290
1539 Glyma16g12820
1540 Glyma16g12830
1541 Glyma16g16530
1542 Glyma16g17680
1543 Glyma16g19200
1544 Glyma16g20490
1545 Glyma16g21250
1546 Glyma16g21810
1547 Glyma16g22620
1548 Glyma16g23080
1549 Glyma16g23420
1550 Glyma16g24720
1551 Glyma16g24910
1552 Glyma16g25260
1553 Glyma16g26460
1554 Glyma16g27040
1555 Glyma16g27140
1556 Glyma16g27150
1557 Glyma16g27310
1558 Glyma16g27540
1559 Glyma16g27710
1560 Glyma16g27750
1561 Glyma16g27880
1562 Glyma16g28460
1563 Glyma16g28590
1564 Glyma16g28600
1565 Glyma16g29030
1566 Glyma16g29120
1567 Glyma16g29140
1568 Glyma16g31280
1569 Glyma16g32140
1570 Glyma16g32300
1571 Glyma16g32470
1572 Glyma16g32610
1573 Glyma16g32620
1574 Glyma16g32710
1575 Glyma16g33000
1576 Glyma16g33190
1577 Glyma16g33270
1578 Glyma16g33290
1579 Glyma16g33930
1580 Glyma16g33940
1581 Glyma16g33950
1582 Glyma16g34290
1583 Glyma16g34380
1584 Glyma16g34490
1585 Glyma16g34550
1586 Glyma16g34840
1587 Glyma17g00880
1588 Glyma17g01170
1589 Glyma17g01220
1590 Glyma17g01470
1591 Glyma17g01510
1592 Glyma17g01780
1593 Glyma17g01980
1594 Glyma17g02080
1595 Glyma17g02150
1596 Glyma17g02190
1597 Glyma17g02460
1598 Glyma17g02860
1599 Glyma17g03250
1600 Glyma17g03350
1601 Glyma17g03360
1602 Glyma17g03860
1603 Glyma17g03880
1604 Glyma17g04360
1605 Glyma17g04600
1606 Glyma17g04610
1607 Glyma17g04710
1608 Glyma17g04730
1609 Glyma17g04900
1610 Glyma17g04970
1611 Glyma17g05120
1612 Glyma17g06090
1613 Glyma17g06230
1614 Glyma17g06490
1615 Glyma17g06500
1616 Glyma17g06890
1617 Glyma17g07160
1618 Glyma17g07440
1619 Glyma17g07630
1620 Glyma17g07720
1621 Glyma17g07730
1622 Glyma17g08820
1623 Glyma17g08920
1624 Glyma17g09290
1625 Glyma17g10480
1626 Glyma17g10510
1627 Glyma17g10620
1628 Glyma17g10630
1629 Glyma17g10900
1630 Glyma17g12160
1631 Glyma17g12580
1632 Glyma17g13100
1633 Glyma17g13110
1634 Glyma17g13160
1635 Glyma17g13320
1636 Glyma17g13390
1637 Glyma17g13400
1638 Glyma17g13460
1639 Glyma17g14230
1640 Glyma17g14560
1641 Glyma17g14690
1642 Glyma17g14860
1643 Glyma17g14880
1644 Glyma17g14910
1645 Glyma17g14920
1646 Glyma17g14930
1647 Glyma17g15000
1648 Glyma17g15680
1649 Glyma17g15840
1650 Glyma17g16650
1651 Glyma17g16990
1652 Glyma17g17910
1653 Glyma17g17930
1654 Glyma17g20070
1655 Glyma17g20400
1656 Glyma17g20420
1657 Glyma17g21530
1658 Glyma17g24930
1659 Glyma17g25180
1660 Glyma17g25190
1661 Glyma17g33190
1662 Glyma17g33250
1663 Glyma17g33670
1664 Glyma17g34590
1665 Glyma17g34870
1666 Glyma17g34880
1667 Glyma17g36100
1668 Glyma17g36130
1669 Glyma17g36300
1670 Glyma17g36790
1671 Glyma17g37370
1672 Glyma17g37430
1673 Glyma17g37790
1674 Glyma18g00320
1675 Glyma18g00350
1676 Glyma18g01840
1677 Glyma18g02200
1678 Glyma18g02240
1679 Glyma18g02380
1680 Glyma18g02390
1681 Glyma18g02430
1682 Glyma18g02520
1683 Glyma18g02540
1684 Glyma18g02550
1685 Glyma18g02870
1686 Glyma18g03150
1687 Glyma18g04220
1688 Glyma18g04330
1689 Glyma18g04420
1690 Glyma18g04900
1691 Glyma18g05070
1692 Glyma18g05710
1693 Glyma18g05870
1694 Glyma18g06340
1695 Glyma18g06350
1696 Glyma18g06530
1697 Glyma18g07070
1698 Glyma18g07300
1699 Glyma18g08660
1700 Glyma18g08690
1701 Glyma18g08790
1702 Glyma18g08930
1703 Glyma18g09140
1704 Glyma18g09180
1705 Glyma18g09290
1706 Glyma18g09720
1707 Glyma18g10280
1708 Glyma18g10330
1709 Glyma18g10360
1710 Glyma18g10610
1711 Glyma18g11510
1712 Glyma18g12180
1713 Glyma18g12230
1714 Glyma18g12240
1715 Glyma18g12510
1716 Glyma18g13640
1717 Glyma18g13690
1718 Glyma18g14470
1719 Glyma18g15320
1720 Glyma18g16710
1721 Glyma18g16720
1722 Glyma18g16780
1723 Glyma18g17290
1724 Glyma18g19080
1725 Glyma18g20510
1726 Glyma18g21030
1727 Glyma18g21730
1728 Glyma18g32860
1729 Glyma18g32880
1730 Glyma18g40050
1731 Glyma18g40370
1732 Glyma18g41170
1733 Glyma18g41230
1734 Glyma18g41270
1735 Glyma18g41320
1736 Glyma18g41500
1737 Glyma18g41860
1738 Glyma18g41910
1739 Glyma18g42630
1740 Glyma18g43580
1741 Glyma18g43690
1742 Glyma18g43750
1743 Glyma18g43990
1744 Glyma18g44010
1745 Glyma18g44310
1746 Glyma18g44490
1747 Glyma18g44510
1748 Glyma18g44650
1749 Glyma18g45140
1750 Glyma18g45250
1751 Glyma18g45260
1752 Glyma18g46040
1753 Glyma18g46050
1754 Glyma18g46060
1755 Glyma18g46350
1756 Glyma18g46500
1757 Glyma18g47350
1758 Glyma18g47370
1759 Glyma18g47630
1760 Glyma18g48730
1761 Glyma18g48910
1762 Glyma18g49050
1763 Glyma18g49230
1764 Glyma18g50260
1765 Glyma18g50690
1766 Glyma18g51120
1767 Glyma18g51220
1768 Glyma18g51880
1769 Glyma18g52110
1770 Glyma18g52250
1771 Glyma18g52410
1772 Glyma18g52680
1773 Glyma18g52700
1774 Glyma18g52800
1775 Glyma18g52950
1776 Glyma18g53180
1777 Glyma18g53200
1778 Glyma18g53740
1779 Glyma18g53830
1780 Glyma18g53840
1781 Glyma18g53900
1782 Glyma18g53940
1783 Glyma19g00440
1784 Glyma19g00550
1785 Glyma19g00570
1786 Glyma19g00840
1787 Glyma19g01120
1788 Glyma19g01150
1789 Glyma19g01340
1790 Glyma19g01470
1791 Glyma19g01640
1792 Glyma19g01780
1793 Glyma19g01940
1794 Glyma19g02170
1795 Glyma19g03580
1796 Glyma19g05800
1797 Glyma19g06720
1798 Glyma19g07830
1799 Glyma19g08040
1800 Glyma19g09320
1801 Glyma19g13520
1802 Glyma19g16690
1803 Glyma19g22580
1804 Glyma19g23430
1805 Glyma19g23510
1806 Glyma19g24400
1807 Glyma19g24520
1808 Glyma19g25240
1809 Glyma19g25810
1810 Glyma19g25980
1811 Glyma19g26260
1812 Glyma19g28180
1813 Glyma19g29000
1814 Glyma19g30760
1815 Glyma19g31000
1816 Glyma19g31350
1817 Glyma19g31360
1818 Glyma19g31440
1819 Glyma19g31460
1820 Glyma19g31470
1821 Glyma19g32630
1822 Glyma19g32640
1823 Glyma19g32700
1824 Glyma19g33080
1825 Glyma19g33330
1826 Glyma19g33560
1827 Glyma19g34100
1828 Glyma19g34540
1829 Glyma19g34600
1830 Glyma19g35070
1831 Glyma19g35270
1832 Glyma19g35730
1833 Glyma19g36420
1834 Glyma19g37150
1835 Glyma19g37180
1836 Glyma19g37210
1837 Glyma19g37300
1838 Glyma19g37620
1839 Glyma19g37760
1840 Glyma19g38050
1841 Glyma19g38370
1842 Glyma19g38500
1843 Glyma19g39080
1844 Glyma19g39110
1845 Glyma19g39270
1846 Glyma19g39430
1847 Glyma19g39520
1848 Glyma19g39990
1849 Glyma19g40000
1850 Glyma19g40010
1851 Glyma19g40100
1852 Glyma19g40720
1853 Glyma19g40770
1854 Glyma19g40900
1855 Glyma19g40960
1856 Glyma19g41080
1857 Glyma19g41630
1858 Glyma19g41740
1859 Glyma19g41820
1860 Glyma19g41910
1861 Glyma19g41920
1862 Glyma19g41960
1863 Glyma19g42710
1864 Glyma19g43030
1865 Glyma19g43590
1866 Glyma19g43620
1867 Glyma19g44110
1868 Glyma19g44470
1869 Glyma19g44870
1870 Glyma19g45230
1871 Glyma19g45260
1872 Glyma20g00330
1873 Glyma20g00500
1874 Glyma20g00590
1875 Glyma20g00770
1876 Glyma20g00980
1877 Glyma20g01280
1878 Glyma20g01330
1879 Glyma20g01370
1880 Glyma20g01540
1881 Glyma20g02770
1882 Glyma20g04460
1883 Glyma20g04830
1884 Glyma20g06780
1885 Glyma20g06820
1886 Glyma20g07060
1887 Glyma20g07810
1888 Glyma20g07820
1889 Glyma20g08010
1890 Glyma20g08100
1891 Glyma20g08290
1892 Glyma20g08340
1893 Glyma20g08450
1894 Glyma20g08460
1895 Glyma20g08560
1896 Glyma20g08860
1897 Glyma20g11990
1898 Glyma20g12220
1899 Glyma20g19470
1900 Glyma20g19720
1901 Glyma20g19920
1902 Glyma20g21150
1903 Glyma20g23190
1904 Glyma20g23470
1905 Glyma20g24140
1906 Glyma20g24500
1907 Glyma20g24710
1908 Glyma20g25070
1909 Glyma20g25710
1910 Glyma20g26910
1911 Glyma20g27170
1912 Glyma20g27460
1913 Glyma20g27660
1914 Glyma20g27670
1915 Glyma20g27690
1916 Glyma20g27780
1917 Glyma20g28370
1918 Glyma20g28790
1919 Glyma20g29120
1920 Glyma20g29130
1921 Glyma20g29160
1922 Glyma20g29310
1923 Glyma20g29320
1924 Glyma20g30260
1925 Glyma20g30340
1926 Glyma20g31040
1927 Glyma20g31470
1928 Glyma20g31500
1929 Glyma20g31550
1930 Glyma20g31820
1931 Glyma20g32520
1932 Glyma20g32620
1933 Glyma20g32640
1934 Glyma20g33370
1935 Glyma20g33500
1936 Glyma20g33510
1937 Glyma20g33760
1938 Glyma20g33870
1939 Glyma20g35510
1940 Glyma20g35610
1941 Glyma20g35630
1942 Glyma20g35800
1943 Glyma20g35930
1944 Glyma20g36300
1945 Glyma20g36320
1946 Glyma20g37870
1947 Glyma20g38150
1948 Glyma20g38560
1949 Glyma20g38590
1950 Glyma20g39120
1951 Glyma20g39200
1952 Glyma20g39230
Nodule
1 Glyma0021s00400
2 Glyma0024s00220
3 Glyma0024s00230
4 Glyma0024s00240
5 Glyma0048s00280
6 Glyma01g01210
7 Glyma01g02440
8 Glyma01g03460
9 Glyma01g03470
10 Glyma01g04370
11 Glyma01g05070
12 Glyma01g05330
13 Glyma01g10320
14 Glyma01g16140
15 Glyma01g17330
16 Glyma01g18980
17 Glyma01g21010
18 Glyma01g21020
19 Glyma01g21510
20 Glyma01g22610
21 Glyma01g29320
22 Glyma01g29340
23 Glyma01g29900
24 Glyma01g31910
25 Glyma01g32390
26 Glyma01g32940
27 Glyma01g35520
28 Glyma01g35560
29 Glyma01g35970
30 Glyma01g36440
31 Glyma01g37200
32 Glyma01g37240
33 Glyma01g38040
34 Glyma01g38050
35 Glyma01g38140
36 Glyma01g38760
37 Glyma01g40000
38 Glyma01g40020
39 Glyma01g40230
40 Glyma01g40360
41 Glyma01g40370
42 Glyma01g40400
43 Glyma01g40570
44 Glyma01g41080
45 Glyma01g41190
46 Glyma01g41540
47 Glyma01g41970
48 Glyma01g42570
49 Glyma01g42760
50 Glyma01g42770
51 Glyma01g44110
52 Glyma02g00410
53 Glyma02g00740
54 Glyma02g01960
55 Glyma02g02230
56 Glyma02g02240
57 Glyma02g02750
58 Glyma02g03120
59 Glyma02g03130
60 Glyma02g04180
61 Glyma02g04500
62 Glyma02g04770
63 Glyma02g04990
64 Glyma02g06890
65 Glyma02g08090
66 Glyma02g08760
67 Glyma02g08770
68 Glyma02g08780
69 Glyma02g09270
70 Glyma02g09530
71 Glyma02g09940
72 Glyma02g10240
73 Glyma02g10740
74 Glyma02g10820
75 Glyma02g10830
76 Glyma02g10870
77 Glyma02g11440
78 Glyma02g12820
79 Glyma02g13840
80 Glyma02g13940
81 Glyma02g13960
82 Glyma02g14960
83 Glyma02g16280
84 Glyma02g16420
85 Glyma02g17150
86 Glyma02g17310
87 Glyma02g17460
88 Glyma02g17470
89 Glyma02g17490
90 Glyma02g18260
91 Glyma02g31370
92 Glyma02g32770
93 Glyma02g35190
94 Glyma02g36580
95 Glyma02g37180
96 Glyma02g37210
97 Glyma02g37330
98 Glyma02g37400
99 Glyma02g38200
100 Glyma02g38620
101 Glyma02g38970
102 Glyma02g39090
103 Glyma02g39310
104 Glyma02g39420
105 Glyma02g39850
106 Glyma02g40690
107 Glyma02g41110
108 Glyma02g41280
109 Glyma02g41590
110 Glyma02g41940
111 Glyma02g42410
112 Glyma02g42770
113 Glyma02g43000
114 Glyma02g43300
115 Glyma02g43320
116 Glyma02g43330
117 Glyma02g44880
118 Glyma02g48080
119 Glyma03g01180
120 Glyma03g02550
121 Glyma03g03150
122 Glyma03g03440
123 Glyma03g05230
124 Glyma03g07550
125 Glyma03g14820
126 Glyma03g16210
127 Glyma03g16220
128 Glyma03g16240
129 Glyma03g22790
130 Glyma03g22930
131 Glyma03g24490
132 Glyma03g25000
133 Glyma03g25010
134 Glyma03g26390
135 Glyma03g26810
136 Glyma03g26820
137 Glyma03g27230
138 Glyma03g28440
139 Glyma03g29570
140 Glyma03g30640
141 Glyma03g30650
142 Glyma03g31980
143 Glyma03g32750
144 Glyma03g32760
145 Glyma03g33090
146 Glyma03g33600
147 Glyma03g33610
148 Glyma03g33770
149 Glyma03g34510
150 Glyma03g35600
151 Glyma03g35700
152 Glyma03g35720
153 Glyma03g35880
154 Glyma03g38250
155 Glyma03g39660
156 Glyma03g40490
157 Glyma03g40630
158 Glyma04g00210
159 Glyma04g00490
160 Glyma04g00750
161 Glyma04g00780
162 Glyma04g00790
163 Glyma04g00830
164 Glyma04g00930
165 Glyma04g00960
166 Glyma04g01950
167 Glyma04g02280
168 Glyma04g02950
169 Glyma04g02990
170 Glyma04g04370
171 Glyma04g04510
172 Glyma04g04660
173 Glyma04g04670
174 Glyma04g06150
175 Glyma04g07070
176 Glyma04g07210
177 Glyma04g07760
178 Glyma04g08110
179 Glyma04g08250
180 Glyma04g08380
181 Glyma04g08660
182 Glyma04g14990
183 Glyma04g16670
184 Glyma04g16730
185 Glyma04g23050
186 Glyma04g31730
187 Glyma04g33100
188 Glyma04g33920
189 Glyma04g34130
190 Glyma04g34140
191 Glyma04g35010
192 Glyma04g38470
193 Glyma04g38480
194 Glyma04g38980
195 Glyma04g39810
196 Glyma04g39870
197 Glyma04g40460
198 Glyma04g42140
199 Glyma04g42290
200 Glyma04g42470
201 Glyma04g42880
202 Glyma04g43140
203 Glyma05g00230
204 Glyma05g00290
205 Glyma05g01360
206 Glyma05g01430
207 Glyma05g01710
208 Glyma05g01720
209 Glyma05g01790
210 Glyma05g02830
211 Glyma05g03690
212 Glyma05g03760
213 Glyma05g04760
214 Glyma05g05470
215 Glyma05g05990
216 Glyma05g06000
217 Glyma05g06010
218 Glyma05g06110
219 Glyma05g07570
220 Glyma05g14710
221 Glyma05g15730
222 Glyma05g20150
223 Glyma05g21610
224 Glyma05g21870
225 Glyma05g22000
226 Glyma05g22500
227 Glyma05g22860
228 Glyma05g23650
229 Glyma05g25000
230 Glyma05g25010
231 Glyma05g25020
232 Glyma05g25140
233 Glyma05g25650
234 Glyma05g25710
235 Glyma05g25770
236 Glyma05g27790
237 Glyma05g27890
238 Glyma05g29290
239 Glyma05g29770
240 Glyma05g30930
241 Glyma05g31520
242 Glyma05g31580
243 Glyma05g31730
244 Glyma05g32150
245 Glyma05g32640
246 Glyma05g33370
247 Glyma05g33970
248 Glyma05g34730
249 Glyma05g35070
250 Glyma05g35580
251 Glyma05g36230
252 Glyma05g36290
253 Glyma05g37590
254 Glyma05g37990
255 Glyma05g38150
256 Glyma06g00240
257 Glyma06g00590
258 Glyma06g04110
259 Glyma06g04650
260 Glyma06g04720
261 Glyma06g05200
262 Glyma06g06890
263 Glyma06g06930
264 Glyma06g07160
265 Glyma06g07310
266 Glyma06g08340
267 Glyma06g08500
268 Glyma06g09110
269 Glyma06g09670
270 Glyma06g09680
271 Glyma06g11620
272 Glyma06g12520
273 Glyma06g15020
274 Glyma06g15460
275 Glyma06g16570
276 Glyma06g19400
277 Glyma06g19620
278 Glyma06g20170
279 Glyma06g20520
280 Glyma06g20930
281 Glyma06g24760
282 Glyma06g33080
283 Glyma06g40720
284 Glyma06g42850
285 Glyma06g42910
286 Glyma06g42920
287 Glyma06g42930
288 Glyma06g43070
289 Glyma06g43560
290 Glyma06g43680
291 Glyma06g43800
292 Glyma06g43970
293 Glyma06g44010
294 Glyma06g45160
295 Glyma06g46150
296 Glyma06g46450
297 Glyma06g46820
298 Glyma06g46840
299 Glyma06g46980
300 Glyma06g47480
301 Glyma06g47690
302 Glyma07g00380
303 Glyma07g00530
304 Glyma07g00780
305 Glyma07g02340
306 Glyma07g02930
307 Glyma07g03570
308 Glyma07g03680
309 Glyma07g04060
310 Glyma07g04070
311 Glyma07g07290
312 Glyma07g09710
313 Glyma07g09900
314 Glyma07g10210
315 Glyma07g10430
316 Glyma07g10440
317 Glyma07g10650
318 Glyma07g10660
319 Glyma07g11010
320 Glyma07g11960
321 Glyma07g12800
322 Glyma07g14030
323 Glyma07g14060
324 Glyma07g14130
325 Glyma07g14160
326 Glyma07g14170
327 Glyma07g14230
328 Glyma07g14240
329 Glyma07g14690
330 Glyma07g14930
331 Glyma07g15450
332 Glyma07g15490
333 Glyma07g15980
334 Glyma07g16290
335 Glyma07g16440
336 Glyma07g16620
337 Glyma07g17250
338 Glyma07g17440
339 Glyma07g18410
340 Glyma07g18950
341 Glyma07g20430
342 Glyma07g27450
343 Glyma07g30190
344 Glyma07g30940
345 Glyma07g32490
346 Glyma07g33700
347 Glyma07g34300
348 Glyma07g35130
349 Glyma07g35320
350 Glyma07g36490
351 Glyma07g37840
352 Glyma07g38620
353 Glyma08g00300
354 Glyma08g00600
355 Glyma08g01590
356 Glyma08g02320
357 Glyma08g03570
358 Glyma08g04120
359 Glyma08g04130
360 Glyma08g04140
361 Glyma08g04150
362 Glyma08g04160
363 Glyma08g04310
364 Glyma08g04830
365 Glyma08g04900
366 Glyma08g04980
367 Glyma08g06750
368 Glyma08g06760
369 Glyma08g06830
370 Glyma08g07040
371 Glyma08g07500
372 Glyma08g07580
373 Glyma08g08120
374 Glyma08g08140
375 Glyma08g08150
376 Glyma08g08170
377 Glyma08g10080
378 Glyma08g10290
379 Glyma08g10760
380 Glyma08g11330
381 Glyma08g11400
382 Glyma08g12160
383 Glyma08g12180
384 Glyma08g12650
385 Glyma08g12710
386 Glyma08g13380
387 Glyma08g14020
388 Glyma08g14120
389 Glyma08g14140
390 Glyma08g14730
391 Glyma08g16040
392 Glyma08g17270
393 Glyma08g17500
394 Glyma08g17680
395 Glyma08g17690
396 Glyma08g17700
397 Glyma08g18170
398 Glyma08g18200
399 Glyma08g19160
400 Glyma08g19190
401 Glyma08g19610
402 Glyma08g20360
403 Glyma08g20760
404 Glyma08g21040
405 Glyma08g22030
406 Glyma08g22220
407 Glyma08g22950
408 Glyma08g22960
409 Glyma08g22970
410 Glyma08g23160
411 Glyma08g23300
412 Glyma08g23310
413 Glyma08g23470
414 Glyma08g24070
415 Glyma08g24680
416 Glyma08g26560
417 Glyma08g26570
418 Glyma08g27620
419 Glyma08g27810
420 Glyma08g27820
421 Glyma08g27830
422 Glyma08g28870
423 Glyma08g28880
424 Glyma08g28990
425 Glyma08g39850
426 Glyma08g40910
427 Glyma08g41210
428 Glyma08g41640
429 Glyma08g43790
430 Glyma08g45160
431 Glyma08g46430
432 Glyma08g46960
433 Glyma08g47100
434 Glyma09g00390
435 Glyma09g03240
436 Glyma09g03550
437 Glyma09g03740
438 Glyma09g04230
439 Glyma09g05400
440 Glyma09g07060
441 Glyma09g08020
442 Glyma09g09210
443 Glyma09g09340
444 Glyma09g09820
445 Glyma09g10830
446 Glyma09g12410
447 Glyma09g16610
448 Glyma09g17030
449 Glyma09g20060
450 Glyma09g20780
451 Glyma09g21070
452 Glyma09g21200
453 Glyma09g21570
454 Glyma09g21820
455 Glyma09g23180
456 Glyma09g24130
457 Glyma09g24160
458 Glyma09g24920
459 Glyma09g25450
460 Glyma09g27360
461 Glyma09g28850
462 Glyma09g31910
463 Glyma09g32110
464 Glyma09g33210
465 Glyma09g33220
466 Glyma09g33380
467 Glyma09g33390
468 Glyma09g34660
469 Glyma09g34690
470 Glyma09g36220
471 Glyma09g36620
472 Glyma09g37490
473 Glyma09g37510
474 Glyma09g37540
475 Glyma09g38700
476 Glyma09g39030
477 Glyma09g39640
478 Glyma09g39790
479 Glyma09g40570
480 Glyma09g40680
481 Glyma09g41110
482 Glyma09g41250
483 Glyma09g41320
484 Glyma09g41470
485 Glyma09g41530
486 Glyma09g42030
487 Glyma09g42040
488 Glyma10g01030
489 Glyma10g02070
490 Glyma10g02250
491 Glyma10g02340
492 Glyma10g03080
493 Glyma10g03940
494 Glyma10g04000
495 Glyma10g04010
496 Glyma10g04340
497 Glyma10g04510
498 Glyma10g04800
499 Glyma10g05330
500 Glyma10g05490
501 Glyma10g05910
502 Glyma10g05920
503 Glyma10g06390
504 Glyma10g06810
505 Glyma10g07300
506 Glyma10g07900
507 Glyma10g09480
508 Glyma10g10240
509 Glyma10g10500
510 Glyma10g10520
511 Glyma10g23690
512 Glyma10g23790
513 Glyma10g25060
514 Glyma10g25120
515 Glyma10g25130
516 Glyma10g26400
517 Glyma10g26740
518 Glyma10g27140
519 Glyma10g27160
520 Glyma10g27170
521 Glyma10g27190
522 Glyma10g27200
523 Glyma10g27400
524 Glyma10g27420
525 Glyma10g27430
526 Glyma10g27440
527 Glyma10g27450
528 Glyma10g27470
529 Glyma10g27650
530 Glyma10g28260
531 Glyma10g28500
532 Glyma10g28980
533 Glyma10g29780
534 Glyma10g30130
535 Glyma10g30500
536 Glyma10g30620
537 Glyma10g30960
538 Glyma10g31140
539 Glyma10g32070
540 Glyma10g32810
541 Glyma10g33120
542 Glyma10g33890
543 Glyma10g34250
544 Glyma10g34260
545 Glyma10g34270
546 Glyma10g34280
547 Glyma10g34290
548 Glyma10g35410
549 Glyma10g36010
550 Glyma10g39320
551 Glyma10g39450
552 Glyma10g39860
553 Glyma10g40060
554 Glyma10g40380
555 Glyma10g40750
556 Glyma10g40820
557 Glyma10g41390
558 Glyma10g42150
559 Glyma10g43960
560 Glyma10g43970
561 Glyma10g44380
562 Glyma10g44620
563 Glyma11g02700
564 Glyma11g03200
565 Glyma11g03820
566 Glyma11g03830
567 Glyma11g04100
568 Glyma11g04390
569 Glyma11g04620
570 Glyma11g04930
571 Glyma11g05270
572 Glyma11g05290
573 Glyma11g06490
574 Glyma11g07040
575 Glyma11g07050
576 Glyma11g07060
577 Glyma11g07070
578 Glyma11g07080
579 Glyma11g07650
580 Glyma11g08080
581 Glyma11g09710
582 Glyma11g10830
583 Glyma11g11980
584 Glyma11g12100
585 Glyma11g13140
586 Glyma11g13360
587 Glyma11g13370
588 Glyma11g13390
589 Glyma11g13800
590 Glyma11g14280
591 Glyma11g14400
592 Glyma11g15690
593 Glyma11g15860
594 Glyma11g16320
595 Glyma11g16420
596 Glyma11g16430
597 Glyma11g17160
598 Glyma11g17780
599 Glyma11g17790
600 Glyma11g17800
601 Glyma11g17830
602 Glyma11g18180
603 Glyma11g18190
604 Glyma11g19170
605 Glyma11g20300
606 Glyma11g20590
607 Glyma11g26500
608 Glyma11g27430
609 Glyma11g27840
610 Glyma11g29740
611 Glyma11g30950
612 Glyma11g31870
613 Glyma11g31910
614 Glyma11g31920
615 Glyma11g32190
616 Glyma11g32970
617 Glyma11g32990
618 Glyma11g34240
619 Glyma11g34580
620 Glyma11g34600
621 Glyma11g34610
622 Glyma11g36080
623 Glyma11g36220
624 Glyma11g37110
625 Glyma12g03040
626 Glyma12g03120
627 Glyma12g03710
628 Glyma12g05390
629 Glyma12g05670
630 Glyma12g05760
631 Glyma12g05800
632 Glyma12g06340
633 Glyma12g06640
634 Glyma12g08300
635 Glyma12g08860
636 Glyma12g10620
637 Glyma12g11820
638 Glyma12g12500
639 Glyma12g12520
640 Glyma12g12660
641 Glyma12g14250
642 Glyma12g15400
643 Glyma12g16380
644 Glyma12g16410
645 Glyma12g19040
646 Glyma12g21040
647 Glyma12g21130
648 Glyma12g25950
649 Glyma12g29560
650 Glyma12g30560
651 Glyma12g30930
652 Glyma12g31160
653 Glyma12g31310
654 Glyma12g31380
655 Glyma12g31720
656 Glyma12g31800
657 Glyma12g32210
658 Glyma12g32310
659 Glyma12g34700
660 Glyma12g36030
661 Glyma12g36380
662 Glyma12g36620
663 Glyma12g36920
664 Glyma12g36930
665 Glyma12g37110
666 Glyma13g00290
667 Glyma13g01130
668 Glyma13g05010
669 Glyma13g05060
670 Glyma13g05230
671 Glyma13g06710
672 Glyma13g06980
673 Glyma13g07880
674 Glyma13g08190
675 Glyma13g09810
676 Glyma13g10010
677 Glyma13g12420
678 Glyma13g12430
679 Glyma13g12490
680 Glyma13g12500
681 Glyma13g12510
682 Glyma13g12520
683 Glyma13g12540
684 Glyma13g12550
685 Glyma13g18160
686 Glyma13g18590
687 Glyma13g20000
688 Glyma13g20990
689 Glyma13g21020
690 Glyma13g21080
691 Glyma13g21130
692 Glyma13g21220
693 Glyma13g21540
694 Glyma13g22340
695 Glyma13g22630
696 Glyma13g23360
697 Glyma13g23770
698 Glyma13g24560
699 Glyma13g25130
700 Glyma13g25270
701 Glyma13g25510
702 Glyma13g25820
703 Glyma13g25830
704 Glyma13g26080
705 Glyma13g26730
706 Glyma13g26770
707 Glyma13g27290
708 Glyma13g27300
709 Glyma13g29410
710 Glyma13g29920
711 Glyma13g30210
712 Glyma13g30350
713 Glyma13g31690
714 Glyma13g31740
715 Glyma13g32070
716 Glyma13g33840
717 Glyma13g34280
718 Glyma13g35900
719 Glyma13g36450
720 Glyma13g37080
721 Glyma13g37310
722 Glyma13g37500
723 Glyma13g37990
724 Glyma13g38110
725 Glyma13g38470
726 Glyma13g38710
727 Glyma13g40400
728 Glyma13g40620
729 Glyma13g40630
730 Glyma13g42450
731 Glyma13g42750
732 Glyma13g42870
733 Glyma13g43280
734 Glyma13g43920
735 Glyma13g44060
736 Glyma13g44100
737 Glyma13g44970
738 Glyma14g00470
739 Glyma14g02370
740 Glyma14g03930
741 Glyma14g05670
742 Glyma14g05690
743 Glyma14g06780
744 Glyma14g06970
745 Glyma14g07030
746 Glyma14g07360
747 Glyma14g08910
748 Glyma14g10370
749 Glyma14g11100
750 Glyma14g13070
751 Glyma14g13350
752 Glyma14g13750
753 Glyma14g15210
754 Glyma14g23550
755 Glyma14g27970
756 Glyma14g33560
757 Glyma14g34310
758 Glyma14g34440
759 Glyma14g35580
760 Glyma14g35660
761 Glyma14g35690
762 Glyma14g36310
763 Glyma14g37450
764 Glyma14g37550
765 Glyma14g38890
766 Glyma14g39410
767 Glyma14g39420
768 Glyma14g40110
769 Glyma15g00810
770 Glyma15g01130
771 Glyma15g01420
772 Glyma15g01490
773 Glyma15g02910
774 Glyma15g02920
775 Glyma15g02930
776 Glyma15g03270
777 Glyma15g04140
778 Glyma15g05010
779 Glyma15g05380
780 Glyma15g05440
781 Glyma15g06140
782 Glyma15g06920
783 Glyma15g07740
784 Glyma15g08430
785 Glyma15g08880
786 Glyma15g08930
787 Glyma15g10520
788 Glyma15g11160
789 Glyma15g11200
790 Glyma15g11720
791 Glyma15g11740
792 Glyma15g12380
793 Glyma15g14750
794 Glyma15g14840
795 Glyma15g17460
796 Glyma15g19370
797 Glyma15g19380
798 Glyma15g20200
799 Glyma15g22770
800 Glyma15g23150
801 Glyma15g34580
802 Glyma15g34730
803 Glyma15g35110
804 Glyma15g36720
805 Glyma15g37600
806 Glyma15g40240
807 Glyma15g41020
808 Glyma15g41410
809 Glyma15g41420
810 Glyma15g41440
811 Glyma15g41450
812 Glyma15g41640
813 Glyma16g01310
814 Glyma16g01990
815 Glyma16g02270
816 Glyma16g02630
817 Glyma16g03280
818 Glyma16g03650
819 Glyma16g03770
820 Glyma16g04270
821 Glyma16g04470
822 Glyma16g04850
823 Glyma16g05320
824 Glyma16g06180
825 Glyma16g06400
826 Glyma16g06690
827 Glyma16g10590
828 Glyma16g10830
829 Glyma16g17170
830 Glyma16g17210
831 Glyma16g21760
832 Glyma16g22630
833 Glyma16g22870
834 Glyma16g23030
835 Glyma16g23050
836 Glyma16g23800
837 Glyma16g25140
838 Glyma16g25520
839 Glyma16g26510
840 Glyma16g27110
841 Glyma16g27550
842 Glyma16g27890
843 Glyma16g28650
844 Glyma16g28760
845 Glyma16g28840
846 Glyma16g29630
847 Glyma16g29950
848 Glyma16g30370
849 Glyma16g31970
850 Glyma16g32600
851 Glyma16g33780
852 Glyma17g01180
853 Glyma17g01210
854 Glyma17g02290
855 Glyma17g04510
856 Glyma17g05790
857 Glyma17g06360
858 Glyma17g06800
859 Glyma17g06860
860 Glyma17g07980
861 Glyma17g08110
862 Glyma17g09040
863 Glyma17g09050
864 Glyma17g10390
865 Glyma17g10400
866 Glyma17g10800
867 Glyma17g11540
868 Glyma17g12300
869 Glyma17g12800
870 Glyma17g13410
871 Glyma17g13420
872 Glyma17g13430
873 Glyma17g13480
874 Glyma17g13500
875 Glyma17g14260
876 Glyma17g14270
877 Glyma17g15030
878 Glyma17g15220
879 Glyma17g15300
880 Glyma17g15600
881 Glyma17g16290
882 Glyma17g16300
883 Glyma17g16400
884 Glyma17g16940
885 Glyma17g17100
886 Glyma17g17110
887 Glyma17g18330
888 Glyma17g24120
889 Glyma17g24430
890 Glyma17g28250
891 Glyma17g28670
892 Glyma17g28680
893 Glyma17g29720
894 Glyma17g29820
895 Glyma17g29830
896 Glyma17g33740
897 Glyma17g33770
898 Glyma17g34230
899 Glyma17g35630
900 Glyma17g37150
901 Glyma17g37420
902 Glyma17g37560
903 Glyma18g00790
904 Glyma18g00900
905 Glyma18g01700
906 Glyma18g01720
907 Glyma18g02180
908 Glyma18g02230
909 Glyma18g02730
910 Glyma18g03790
911 Glyma18g03800
912 Glyma18g04070
913 Glyma18g04190
914 Glyma18g05350
915 Glyma18g05580
916 Glyma18g05630
917 Glyma18g07670
918 Glyma18g07800
919 Glyma18g08170
920 Glyma18g08180
921 Glyma18g08870
922 Glyma18g08880
923 Glyma18g13650
924 Glyma18g14490
925 Glyma18g16170
926 Glyma18g18470
927 Glyma18g18480
928 Glyma18g18930
929 Glyma18g19370
930 Glyma18g19990
931 Glyma18g20000
932 Glyma18g23080
933 Glyma18g26130
934 Glyma18g29440
935 Glyma18g35720
936 Glyma18g38130
937 Glyma18g38540
938 Glyma18g38730
939 Glyma18g40360
940 Glyma18g41300
941 Glyma18g42520
942 Glyma18g43130
943 Glyma18g43950
944 Glyma18g44600
945 Glyma18g45950
946 Glyma18g46400
947 Glyma18g48250
948 Glyma18g48540
949 Glyma18g48550
950 Glyma18g48810
951 Glyma18g49100
952 Glyma18g49130
953 Glyma18g49550
954 Glyma18g49800
955 Glyma18g49810
956 Glyma18g49860
957 Glyma18g49870
958 Glyma18g50100
959 Glyma18g50850
960 Glyma18g50970
961 Glyma18g50980
962 Glyma18g50990
963 Glyma18g51650
964 Glyma18g52190
965 Glyma18g52670
966 Glyma18g53990
967 Glyma19g00600
968 Glyma19g00620
969 Glyma19g01040
970 Glyma19g01510
971 Glyma19g01870
972 Glyma19g01980
973 Glyma19g02260
974 Glyma19g02430
975 Glyma19g05740
976 Glyma19g06070
977 Glyma19g07630
978 Glyma19g07730
979 Glyma19g22210
980 Glyma19g23590
981 Glyma19g27110
982 Glyma19g28010
983 Glyma19g28860
984 Glyma19g29380
985 Glyma19g30610
986 Glyma19g31180
987 Glyma19g31710
988 Glyma19g32250
989 Glyma19g32860
990 Glyma19g33440
991 Glyma19g35420
992 Glyma19g35790
993 Glyma19g35810
994 Glyma19g35950
995 Glyma19g36560
996 Glyma19g36970
997 Glyma19g37830
998 Glyma19g38490
999 Glyma19g38540
1000 Glyma19g38580
1001 Glyma19g38590
1002 Glyma19g42040
1003 Glyma19g42610
1004 Glyma19g43060
1005 Glyma19g43300
1006 Glyma19g44060
1007 Glyma19g44790
1008 Glyma19g44910
1009 Glyma20g00600
1010 Glyma20g01620
1011 Glyma20g01660
1012 Glyma20g02420
1013 Glyma20g02930
1014 Glyma20g04150
1015 Glyma20g04910
1016 Glyma20g07870
1017 Glyma20g14200
1018 Glyma20g16980
1019 Glyma20g17440
1020 Glyma20g21120
1021 Glyma20g21220
1022 Glyma20g25300
1023 Glyma20g25410
1024 Glyma20g27470
1025 Glyma20g27480
1026 Glyma20g27590
1027 Glyma20g28100
1028 Glyma20g28220
1029 Glyma20g28230
1030 Glyma20g28240
1031 Glyma20g28320
1032 Glyma20g28330
1033 Glyma20g28810
1034 Glyma20g29210
1035 Glyma20g29260
1036 Glyma20g29850
1037 Glyma20g30010
1038 Glyma20g30440
1039 Glyma20g30450
1040 Glyma20g30830
1041 Glyma20g31730
1042 Glyma20g32470
1043 Glyma20g32860
1044 Glyma20g33130
1045 Glyma20g33290
1046 Glyma20g33300
1047 Glyma20g33450
1048 Glyma20g33710
1049 Glyma20g34560
1050 Glyma20g34580
1051 Glyma20g34840
1052 Glyma20g34890
1053 Glyma20g35140
1054 Glyma20g35230
1055 Glyma20g36220
1056 Glyma20g36410
1057 Glyma20g36560
1058 Glyma20g37270
1059 Glyma20g37510
1060 Glyma20g37590
1061 Glyma20g38330
