# Supplementary material for: RNA-Seq Atlas of Glycine max: A guide to the soybean transcriptome
Source: BMC Plant Biol. 2010 Aug 5;10:160. doi: 10.1186/1471-2229-10-160 (PMC3017786; doi:10.1186/1471-2229-10-160)
Supplement: Additional file 6 — Nodule Specific gene expression. Genes with high gene expression specific to nodule tissue. [file 1471-2229-10-160-S6.XLS]

## Sheet: Sheet1
Genes with high gene expression specific to nodule tissue.
Annotation is based on the Dana Farber tenative consensus sequence.
Glyma02g43320	DB971068	UniRef100_P23233 Cluster: Nodulin 16 precursor%2C n%3D1%2C Glycine max|Rep: Nodulin 16 precursor - Glycine max (Soybean)%2C partial (28%25)
Glyma02g43320	DB984614	UniRef100_P23233 Cluster: Nodulin 16 precursor%2C n%3D1%2C Glycine max|Rep: Nodulin 16 precursor - Glycine max (Soybean)%2C partial (97%25)
Glyma02g43320	TC291233	UniRef100_P23233 Cluster: Nodulin 16 precursor%2C n%3D1%2C Glycine max|Rep: Nodulin 16 precursor - Glycine max (Soybean)%2C complete
Glyma13g40400	TC330581	UniRef100_P08960 Cluster: Nodulin 20 precursor%2C n%3D1%2C Glycine max|Rep: Nodulin 20 precursor - Glycine max (Soybean)%2C complete
Glyma10g34260	TC286546	UniRef100_P02237 Cluster: Leghemoglobin C3%2C n%3D1%2C Glycine max|Rep: Leghemoglobin C3 - Glycine max (Soybean)%2C complete
Glyma20g33290	DB990115	homologue to UniRef100_P02236 Cluster: Leghemoglobin C2%2C n%3D1%2C Glycine max|Rep: Leghemoglobin C2 - Glycine max (Soybean)%2C partial (65%25)
Glyma20g33290	TC284779	UniRef100_P02236 Cluster: Leghemoglobin C2%2C n%3D1%2C Glycine max|Rep: Leghemoglobin C2 - Glycine max (Soybean)%2C complete
Glyma14g05690	TC283967	homologue to UniRef100_P04145 Cluster: Nodulin 24 precursor%2C n%3D1%2C Glycine max|Rep: Nodulin 24 precursor - Glycine max (Soybean)%2C complete
Glyma14g05690	TC328795	homologue to UniRef100_P04145 Cluster: Nodulin 24 precursor%2C n%3D1%2C Glycine max|Rep: Nodulin 24 precursor - Glycine max (Soybean)%2C partial (80%25)
Glyma10g34290	TC286741	UniRef100_P02238 Cluster: Leghemoglobin A%2C n%3D1%2C Glycine max|Rep: Leghemoglobin A - Glycine max (Soybean)%2C complete
Glyma10g34290	TC346477	UniRef100_P02238 Cluster: Leghemoglobin A%2C n%3D1%2C Glycine max|Rep: Leghemoglobin A - Glycine max (Soybean)%2C partial (96%25)
Glyma13g44100	DB975172	homologue to UniRef100_P04672 Cluster: Nodulin 44 precursor%2C n%3D1%2C Glycine max|Rep: Nodulin 44 precursor - Glycine max (Soybean)%2C partial (35%25)
Glyma13g44100	DB986438	homologue to UniRef100_P04672 Cluster: Nodulin 44 precursor%2C n%3D1%2C Glycine max|Rep: Nodulin 44 precursor - Glycine max (Soybean)%2C partial (39%25)
Glyma13g44100	DB987089	homologue to UniRef100_P04672 Cluster: Nodulin 44 precursor%2C n%3D1%2C Glycine max|Rep: Nodulin 44 precursor - Glycine max (Soybean)%2C partial (41%25)
Glyma10g34280	TC283371	UniRef100_P02235 Cluster: Leghemoglobin C1%2C n%3D1%2C Glycine max|Rep: Leghemoglobin C1 - Glycine max (Soybean)%2C complete
Glyma10g34280	TC309029	homologue to UniRef100_P02235 Cluster: Leghemoglobin C1%2C n%3D1%2C Glycine max|Rep: Leghemoglobin C1 - Glycine max (Soybean)%2C partial (75%25)
Glyma15g05010	TC282798	UniRef100_P08961 Cluster: Nodulin 22 precursor%2C n%3D1%2C Glycine max|Rep: Nodulin 22 precursor - Glycine max (Soybean)%2C complete
Glyma19g22210	DB985400	homologue to UniRef100_P08863 Cluster: Nodulin 26B precursor%2C n%3D1%2C Glycine max|Rep: Nodulin 26B precursor - Glycine max (Soybean)%2C partial (45%25)
Glyma19g22210	TC278935	UniRef100_P08863 Cluster: Nodulin 26B precursor%2C n%3D1%2C Glycine max|Rep: Nodulin 26B precursor - Glycine max (Soybean)%2C partial (98%25)
Glyma10g34260		Unknown annotation
