# Supplementary material for: RNA-Seq Atlas of Glycine max: A guide to the soybean transcriptome
Source: BMC Plant Biol. 2010 Aug 5;10:160. doi: 10.1186/1471-2229-10-160 (PMC3017786; doi:10.1186/1471-2229-10-160)
Supplement: Additional file 7 — Seed specific gene expression. Genes with high gene expression specific to seed development. [file 1471-2229-10-160-S7.XLS]

## Sheet: Sheet1
Genes with high gene expression specific to seed development.
Annotation is based on the Dana Farber tenative consensus sequence.
Blank fields are genes with unknown annotation
Glyma01g10900	TC280459	UniRef100_P25272 Cluster: Kunitz-type trypsin inhibitor KTI1 precursor%2C n%3D1%2C Glycine max|Rep: Kunitz-type trypsin inhibitor KTI1 precursor - Glycine max (Soybean)%2C complete
Glyma01g38340	TC293625	weakly similar to UniRef100_Q8W3X8 Cluster: PreproMP73%2C n%3D1%2C Cucurbita maxima|Rep: PreproMP73 - Cucurbita maxima (Pumpkin) (Winter squash)%2C partial (20%25)
Glyma02g01590	TC310758	UniRef100_P05046 Cluster: Lectin precursor%2C n%3D1%2C Glycine max|Rep: Lectin precursor - Glycine max (Soybean)%2C complete
Glyma02g08400
Glyma02g13210
Glyma02g16440	TC333973	UniRef100_Q84V19 Cluster: Sucrose-binding protein 2%2C n%3D1%2C Glycine max|Rep: Sucrose-binding protein 2 - Glycine max (Soybean)%2C complete
Glyma02g26860	TC281145
Glyma02g42600
Glyma02g42620
Glyma02g45050	TC287124
Glyma02g45050	TC310281
Glyma02g45070	BU544877
Glyma02g45070	TC287553	weakly similar to UniRef100_Q875Q6 Cluster: PET9%2C n%3D1%2C Lachancea kluyveri|Rep: PET9 - Saccharomyces kluyveri (Yeast) (Saccharomyces silvestris)%2C partial (7%25)
Glyma02g45070	TC297764
Glyma03g04390	TC283096	similar to UniRef100_Q1W391 Cluster: Cell wall protein Exp4%2C n%3D1%2C Striga asiatica|Rep: Cell wall protein Exp4 - Striga asiatica (Asiatic witchweed) (Striga lutea)%2C partial (62%25)
Glyma03g32020	TC277866	UniRef100_P04405 Cluster: Glycinin G2 precursor [Contains: Glycinin A2 subunit%2C Glycinin B1a subunit]%2C n%3D2%2C Glycine max|Rep: Glycinin G2 precursor [Contains: Glycinin A2 subunit%2C Glycinin B1a subunit] - Glycine max (Soybean)%2C complete
Glyma03g32030	TC277861	UniRef100_P04776 Cluster: Glycinin G1 precursor [Contains: Glycinin A1a subunit%2C Glycinin Bx subunit]%2C n%3D1%2C Glycine max|Rep: Glycinin G1 precursor [Contains: Glycinin A1a subunit%2C Glycinin Bx subunit] - Glycine max (Soybean)%2C complete
Glyma03g39940	EV265706	homologue to UniRef100_P13917 Cluster: Basic 7S globulin precursor (Bg) (SBg7S) [Contains: Basic 7S globulin high kDa subunit%2C Basic 7S globulin low kDa subunit]%2C n%3D1%2C Glycine max|Rep: Basic 7S globulin precursor (Bg) (SBg7S) [Contains: Basic 7S globulin high kDa subunit%2C Basic 7S globulin low kDa subunit] - Glycine max (Soybean)%2C partial (47%25)
Glyma03g39940	TC277885	UniRef100_P13917 Cluster: Basic 7S globulin precursor (Bg) (SBg7S) [Contains: Basic 7S globulin high kDa subunit%2C Basic 7S globulin low kDa subunit]%2C n%3D1%2C Glycine max|Rep: Basic 7S globulin precursor (Bg) (SBg7S) [Contains: Basic 7S globulin high kDa subunit%2C Basic 7S globulin low kDa subunit] - Glycine max (Soybean)%2C complete
Glyma04g01180	TC342875	UniRef100_O23957 Cluster: Dehydrin%2C n%3D1%2C Glycine max|Rep: Dehydrin - Glycine max (Soybean)%2C partial (56%25)
Glyma04g08220	TC294277	similar to UniRef100_Q647G3 Cluster: Oleosin 3%2C n%3D1%2C Arachis hypogaea|Rep: Oleosin 3 - Arachis hypogaea (Peanut)%2C partial (63%25)
Glyma04g08220	TC296238	similar to UniRef100_Q647G3 Cluster: Oleosin 3%2C n%3D1%2C Arachis hypogaea|Rep: Oleosin 3 - Arachis hypogaea (Peanut)%2C partial (70%25)
Glyma04g14830	TC280371	weakly similar to UniRef100_Q27JA1 Cluster: Dirigent-like protein pDIR11%2C n%3D1%2C Picea sitchensis|Rep: Dirigent-like protein pDIR11 - Picea sitchensis (Sitka spruce)%2C partial (52%25)
Glyma05g33200	EH039525	homologue to UniRef100_A9UKM6 Cluster: Defensin-like protein%2C n%3D2%2C Vigna|Rep: Defensin-like protein - Vigna nakashimae%2C partial (25%25)
Glyma05g33200	TC293043	similar to UniRef100_A9UKM7 Cluster: Defensin-like protein%2C n%3D1%2C Vigna nakashimae|Rep: Defensin-like protein - Vigna nakashimae%2C partial (43%25)
Glyma05g33200	TC293071	similar to UniRef100_A9UKM7 Cluster: Defensin-like protein%2C n%3D1%2C Vigna nakashimae|Rep: Defensin-like protein - Vigna nakashimae%2C partial (43%25)
Glyma06g02500	TC335730	subtilisin-type protease precursor [Glycine max]
Glyma06g08290	BW673063	similar to UniRef100_Q647G3 Cluster: Oleosin 3%2C n%3D1%2C Arachis hypogaea|Rep: Oleosin 3 - Arachis hypogaea (Peanut)%2C partial (70%25)
Glyma06g08290	DB983657	similar to UniRef100_Q647G3 Cluster: Oleosin 3%2C n%3D1%2C Arachis hypogaea|Rep: Oleosin 3 - Arachis hypogaea (Peanut)%2C partial (43%25)
Glyma06g08290	TC303867	similar to UniRef100_Q647G3 Cluster: Oleosin 3%2C n%3D1%2C Arachis hypogaea|Rep: Oleosin 3 - Arachis hypogaea (Peanut)%2C partial (52%25)
Glyma06g42080	FK019668	UniRef100_Q9SLR8 Cluster: Thiamin biosynthetic enzyme%2C n%3D1%2C Glycine max|Rep: Thiamin biosynthetic enzyme - Glycine max (Soybean)%2C partial (40%25)
Glyma06g42080	TC277928	UniRef100_Q9SLR8 Cluster: Thiamin biosynthetic enzyme%2C n%3D1%2C Glycine max|Rep: Thiamin biosynthetic enzyme - Glycine max (Soybean)%2C complete
Glyma06g42780	BE660803	weakly similar to UniRef100_Q9AUC6 Cluster: Cysteine protease%2C n%3D1%2C Ipomoea batatas|Rep: Cysteine protease - Ipomoea batatas (Sweet potato) (Batate)%2C partial (30%25)
Glyma06g42780	TC282971	similar to UniRef100_A4PIZ3 Cluster: Cysteine proteinase%2C n%3D1%2C Lotus japonicus|Rep: Cysteine proteinase - Lotus japonicus%2C partial (45%25)
Glyma07g28940	TC342187	UniRef100_Q8RUD9 Cluster: Seed coat BURP domain protein 1%2C n%3D1%2C Glycine max|Rep: Seed coat BURP domain protein 1 - Glycine max (Soybean)%2C complete
Glyma07g38790	EV266523	weakly similar to UniRef100_Q9LLQ6 Cluster: Seed maturation protein PM34%2C n%3D1%2C Glycine max|Rep: Seed maturation protein PM34 - Glycine max (Soybean)%2C partial (77%25)
Glyma07g38790	TC277990	similar to UniRef100_Q9LLQ6 Cluster: Seed maturation protein PM34%2C n%3D1%2C Glycine max|Rep: Seed maturation protein PM34 - Glycine max (Soybean)%2C partial (94%25)
Glyma08g12270	TC298371	UniRef100_O64458 Cluster: Bd 30K%2C n%3D1%2C Glycine max|Rep: Bd 30K - Glycine max (Soybean)%2C complete
Glyma08g19580	AW277342	similar to UniRef100_P93332 Cluster: MtN3 protein precursor%2C n%3D1%2C Medicago truncatula|Rep: MtN3 protein precursor - Medicago truncatula (Barrel medic)%2C partial (36%25)
Glyma08g19580	TC281554	similar to UniRef100_A7QUT4 Cluster: Chromosome chr1 scaffold_180%2C whole genome shotgun sequence%2C n%3D1%2C Vitis vinifera|Rep: Chromosome chr1 scaffold_180%2C whole genome shotgun sequence - Vitis vinifera (Grape)%2C partial (58%25)
Glyma08g19580	TC307825	weakly similar to UniRef100_P93332 Cluster: MtN3 protein precursor%2C n%3D1%2C Medicago truncatula|Rep: MtN3 protein precursor - Medicago truncatula (Barrel medic)%2C partial (18%25)
Glyma08g40260	TC283658	similar to UniRef100_A7Q2H4 Cluster: Chromosome chr1 scaffold_46%2C whole genome shotgun sequence%2C n%3D1%2C Vitis vinifera|Rep: Chromosome chr1 scaffold_46%2C whole genome shotgun sequence - Vitis vinifera (Grape)%2C partial (63%25)
Glyma08g45480	TC280026	weakly similar to UniRef100_P25272 Cluster: Kunitz-type trypsin inhibitor KTI1 precursor%2C n%3D1%2C Glycine max|Rep: Kunitz-type trypsin inhibitor KTI1 precursor - Glycine max (Soybean)%2C partial (43%25)
Glyma08g45480	TC290514	similar to UniRef100_Q8W3K5 Cluster: Mcp20%2C n%3D1%2C Matricaria chamomilla|Rep: Mcp20 - Matricaria chamomilla%2C partial (26%25)
Glyma08g45480	TC294950
Glyma08g45530	TC280312	UniRef100_Q39898 Cluster: Trypsin inhibitor subtype A precursor%2C n%3D1%2C Glycine max|Rep: Trypsin inhibitor subtype A precursor - Glycine max (Soybean)%2C complete
Glyma08g46080	TC291238	homologue to UniRef100_O22378 Cluster: Metallothionein-II protein%2C n%3D1%2C Glycine max|Rep: Metallothionein-II protein - Glycine max (Soybean)%2C complete
Glyma08g46080	TC296819	homologue to UniRef100_O22378 Cluster: Metallothionein-II protein%2C n%3D1%2C Glycine max|Rep: Metallothionein-II protein - Glycine max (Soybean)%2C complete
Glyma08g46080	TC304478	homologue to UniRef100_O22378 Cluster: Metallothionein-II protein%2C n%3D1%2C Glycine max|Rep: Metallothionein-II protein - Glycine max (Soybean)%2C complete
Glyma10g03390	TC300073	homologue to UniRef100_Q04672 Cluster: Sucrose-binding protein precursor%2C n%3D1%2C Glycine max|Rep: Sucrose-binding protein precursor - Glycine max (Soybean)%2C complete
Glyma10g03400
Glyma10g04280	TC277865	UniRef100_Q9SB11 Cluster: Glycinin%2C n%3D1%2C Glycine max|Rep: Glycinin - Glycine max (Soybean)%2C complete
Glyma10g25350
Glyma10g29630	TC284529	homologue to UniRef100_Q9LLQ6 Cluster: Seed maturation protein PM34%2C n%3D1%2C Glycine max|Rep: Seed maturation protein PM34 - Glycine max (Soybean)%2C partial (61%25)
Glyma10g29630	TC295896	homologue to UniRef100_Q9LLQ6 Cluster: Seed maturation protein PM34%2C n%3D1%2C Glycine max|Rep: Seed maturation protein PM34 - Glycine max (Soybean)%2C complete
Glyma10g33760	TC283462	similar to UniRef100_Q45W86 Cluster: Oleosin 2%2C n%3D1%2C Arachis hypogaea|Rep: Oleosin 2 - Arachis hypogaea (Peanut)%2C partial (86%25)
Glyma10g35100	BW665968	UniRef100_Q43448 Cluster: Cysteine proteinase precursor%2C n%3D1%2C Glycine max|Rep: Cysteine proteinase precursor - Glycine max (Soybean)%2C partial (49%25)
Glyma10g35100	TC278253	UniRef100_Q43448 Cluster: Cysteine proteinase precursor%2C n%3D1%2C Glycine max|Rep: Cysteine proteinase precursor - Glycine max (Soybean)%2C partial (95%25)
Glyma10g35100	TC279049	UniRef100_Q43448 Cluster: Cysteine proteinase precursor%2C n%3D1%2C Glycine max|Rep: Cysteine proteinase precursor - Glycine max (Soybean)%2C complete
Glyma10g39150	TC339432	UniRef100_Q4LER6 Cluster: Beta-conglycinin alpha prime subunit%2C n%3D2%2C Glycine max|Rep: Beta-conglycinin alpha prime subunit - Glycine max (Soybean)%2C complete
Glyma10g39170	TC303021	similar to UniRef100_Q4LER6 Cluster: Beta-conglycinin alpha prime subunit%2C n%3D2%2C Glycine max|Rep: Beta-conglycinin alpha prime subunit - Glycine max (Soybean)%2C partial (66%25)
Glyma11g07020
Glyma11g15870	TC279279	UniRef100_Q9AVK8 Cluster: Allergen Gly m Bd 28K%2C n%3D1%2C Glycine max|Rep: Allergen Gly m Bd 28K - Glycine max (Soybean)%2C complete
Glyma11g21480	FK019502	similar to UniRef100_O65848 Cluster: Annexin%2C n%3D1%2C Medicago truncatula|Rep: Annexin - Medicago truncatula (Barrel medic)%2C partial (65%25)
Glyma11g21480	TC285469	weakly similar to UniRef100_P51074 Cluster: Annexin-like protein RJ4%2C n%3D1%2C Fragaria x ananassa|Rep: Annexin-like protein RJ4 - Fragaria ananassa (Strawberry)%2C partial (58%25)
Glyma11g21480	TC339459	similar to UniRef100_O65848 Cluster: Annexin%2C n%3D1%2C Medicago truncatula|Rep: Annexin - Medicago truncatula (Barrel medic)%2C partial (95%25)
Glyma11g26470
Glyma11g36840	TC279054	similar to UniRef100_A7Q9J9 Cluster: Chromosome chr5 scaffold_67%2C whole genome shotgun sequence%2C n%3D1%2C Vitis vinifera|Rep: Chromosome chr5 scaffold_67%2C whole genome shotgun sequence - Vitis vinifera (Grape)%2C partial (80%25)
Glyma12g34160	TC282843	UniRef100_Q9ZNZ4 Cluster: Napin-type 2S albumin 1 precursor%2C n%3D1%2C Glycine max|Rep: Napin-type 2S albumin 1 precursor - Glycine max (Soybean)%2C complete
Glyma13g09530	TC297674	homologue to UniRef100_Q8LJR2 Cluster: Alcohol dehydrogenase 1%2C n%3D1%2C Glycine max|Rep: Alcohol dehydrogenase 1 - Glycine max (Soybean)%2C complete
Glyma13g18450
Glyma13g26340	TC287043	homologue to UniRef100_Q39837 Cluster: Albumin-1 precursor (A1) [Contains: Albumin-1 chain b (A1b) (Leginsulin)%2C Albumin-1 chain a (A1a)]%2C n%3D1%2C Glycine max|Rep: Albumin-1 precursor (A1) [Contains: Albumin-1 chain b (A1b) (Leginsulin)%2C Albumin-1 chain a (A1a)] - Glycine max (Soybean)%2C complete
Glyma13g36400	TC302445	UniRef100_P19594 Cluster: 2S albumin precursor (GM2S-1) [Contains: 2S albumin small chain (Aspartic acid-rich peptide)%2C 2S albumin large chain (8 kDa methionine-rich protein) (8 kDa MRP)]%2C n%3D2%2C Glycine max|Rep: 2S albumin precursor (GM2S-1) [Contains: 2S albumin small chain (Aspartic acid-rich peptide)%2C 2S albumin large chain (8 kDa methionine-rich protein) (8 kDa MRP)] - Glycine max (S…
Glyma13g36400	TC313683	UniRef100_P19594 Cluster: 2S albumin precursor (GM2S-1) [Contains: 2S albumin small chain (Aspartic acid-rich peptide)%2C 2S albumin large chain (8 kDa methionine-rich protein) (8 kDa MRP)]%2C n%3D2%2C Glycine max|Rep: 2S albumin precursor (GM2S-1) [Contains: 2S albumin small chain (Aspartic acid-rich peptide)%2C 2S albumin large chain (8 kDa methionine-rich protein) (8 kDa MRP)] - Glycine max (S…
Glyma13g42310	NP005175	GB|M16876.1|AAA33988.1 lipoxygenase-1
Glyma13g42310	TC277843	UniRef100_P09439 Cluster: Seed lipoxygenase-2%2C n%3D1%2C Glycine max|Rep: Seed lipoxygenase-2 - Glycine max (Soybean)%2C complete
Glyma13g42320	TC277841	UniRef100_P08170 Cluster: Seed lipoxygenase-1%2C n%3D1%2C Glycine max|Rep: Seed lipoxygenase-1 - Glycine max (Soybean)%2C complete
Glyma13g44020	EH040046	UniRef100_Q9XET0 Cluster: Seed maturation protein PM30%2C n%3D1%2C Glycine max|Rep: Seed maturation protein PM30 - Glycine max (Soybean)%2C complete
Glyma13g44020	TC298080	UniRef100_Q9XET0 Cluster: Seed maturation protein PM30%2C n%3D1%2C Glycine max|Rep: Seed maturation protein PM30 - Glycine max (Soybean)%2C complete
Glyma13g44020	TC319249	UniRef100_Q9XET0 Cluster: Seed maturation protein PM30%2C n%3D1%2C Glycine max|Rep: Seed maturation protein PM30 - Glycine max (Soybean)%2C complete
Glyma14g02510	TC281051	weakly similar to UniRef100_A1QQE1 Cluster: PE-PGRS family protein%2C n%3D1%2C Mycobacterium tuberculosis F11|Rep: PE-PGRS family protein - Mycobacterium tuberculosis (strain F11)%2C partial (7%25)
Glyma14g03720	TC296492
Glyma14g03720	TC331854
Glyma14g26410
Glyma14g27990	TC277902	UniRef100_A1YNA0 Cluster: Acyl-[acyl-carrier protein] desaturase%2C n%3D1%2C Glycine max|Rep: Acyl-[acyl-carrier protein] desaturase - Glycine max (Soybean)%2C complete
Glyma15g03030	TC277842	UniRef100_P09186 Cluster: Seed lipoxygenase-3%2C n%3D1%2C Glycine max|Rep: Seed lipoxygenase-3 - Glycine max (Soybean)%2C complete
Glyma16g07800	TC284459	UniRef100_P29531 Cluster: P24 oleosin isoform B%2C n%3D1%2C Glycine max|Rep: P24 oleosin isoform B - Glycine max (Soybean)%2C partial (82%25)
Glyma16g07800	TC292921	UniRef100_P29531 Cluster: P24 oleosin isoform B%2C n%3D1%2C Glycine max|Rep: P24 oleosin isoform B - Glycine max (Soybean)%2C complete
Glyma16g33400	TC301925	UniRef100_Q8RU21 Cluster: Bowman-Birk type proteinase isoinhibitor D precursor%2C n%3D1%2C Glycine soja|Rep: Bowman-Birk type proteinase isoinhibitor D precursor - Glycine soja (Wild soybean)%2C complete
Glyma17g03040	TC284747	UniRef100_O24422 Cluster: Desiccation protective protein LEA5%2C n%3D1%2C Glycine max|Rep: Desiccation protective protein LEA5 - Glycine max (Soybean)%2C complete
Glyma18g32760	TC292848	UniRef100_O23958 Cluster: Metallothionein-II protein%2C n%3D1%2C Glycine max|Rep: Metallothionein-II protein - Glycine max (Soybean)%2C complete
Glyma18g32760	TC292851	UniRef100_O23958 Cluster: Metallothionein-II protein%2C n%3D1%2C Glycine max|Rep: Metallothionein-II protein - Glycine max (Soybean)%2C complete
Glyma18g32760	TC294167	UniRef100_O23958 Cluster: Metallothionein-II protein%2C n%3D1%2C Glycine max|Rep: Metallothionein-II protein - Glycine max (Soybean)%2C complete
Glyma19g13060	TC283709	UniRef100_P29530 Cluster: P24 oleosin isoform A%2C n%3D1%2C Glycine max|Rep: P24 oleosin isoform A - Glycine max (Soybean)%2C complete
Glyma19g34780	TC277870	UniRef100_P11828 Cluster: Glycinin G3 precursor [Contains: Glycinin A subunit%2C Glycinin B subunit]%2C n%3D1%2C Glycine max|Rep: Glycinin G3 precursor [Contains: Glycinin A subunit%2C Glycinin B subunit] - Glycine max (Soybean)%2C complete
Glyma20g19510
Glyma20g24530	AW508230	homologue to UniRef100_Q5FBA0 Cluster: Microsomal omega-6 fatty acid desaturase%2C n%3D1%2C Glycine max|Rep: Microsomal omega-6 fatty acid desaturase - Glycine max (Soybean)%2C partial (36%25)
Glyma20g24530	TC277905	UniRef100_Q5FBA0 Cluster: Microsomal omega-6 fatty acid desaturase%2C n%3D1%2C Glycine max|Rep: Microsomal omega-6 fatty acid desaturase - Glycine max (Soybean)%2C complete
Glyma20g24530	TC307991	homologue to UniRef100_P48630 Cluster: Omega-6 fatty acid desaturase%2C endoplasmic reticulum isozyme 1%2C n%3D2%2C Glycine max|Rep: Omega-6 fatty acid desaturase%2C endoplasmic reticulum isozyme 1 - Glycine max (Soybean)%2C partial (45%25)
Glyma20g33850	TC285103	similar to UniRef100_Q45W87 Cluster: Oleosin 1%2C n%3D1%2C Arachis hypogaea|Rep: Oleosin 1 - Arachis hypogaea (Peanut)%2C partial (88%25)
Glyma20g33850	TC293740	similar to UniRef100_Q45W87 Cluster: Oleosin 1%2C n%3D1%2C Arachis hypogaea|Rep: Oleosin 1 - Arachis hypogaea (Peanut)%2C partial (79%25)
