# Supplementary material for: RNA-Seq Atlas of Glycine max: A guide to the soybean transcriptome
Source: BMC Plant Biol. 2010 Aug 5;10:160. doi: 10.1186/1471-2229-10-160 (PMC3017786; doi:10.1186/1471-2229-10-160)
Supplement: Additional file 8 — Potential House keeping genes. The top 1000 gene models that showed the lowest coefficient of variance (CV) among all the predicted gene models for all 14 tissues (CV = standard deviation/mean). [file 1471-2229-10-160-S8.CSV]

The top 1000 gene models that showed the lowest coefficient of variance among all the predicted gene models (CV = standard deviation/mean).
GeneName	standardDeviationoverthemean	young_leaf	flower	cm_pod	shellm2	shellm1	seedm2	seedm1	seed0	seed1	seed2	seed3	seed4	root	nodule
Glyma05g37470	0.15532	29	27	25	21	26	23	26	22	23	16	25	18	20	22
Glyma14g37600	0.19048	24	21	28	25	18	22	24	17	22	13	24	18	21	17
Glyma03g29810	0.19075	50	37	44	57	56	37	42	48	51	33	57	31	45	43
Glyma19g07220	0.20057	20	18	23	23	13	11	17	16	21	17	20	16	18	23
Glyma05g27900	0.20154	5	5	6	6	4	3	5	6	6	4	6	5	7	5
Glyma15g18610	0.20563	13	12	12	13	12	11	13	10	8	6	10	8	11	9
Glyma19g20090	0.21025	3	4	3	3	2	2	3	4	3	2	3	3	3	3
Glyma20g12030	0.21354	10	8	11	9	6	9	9	9	11	6	11	9	13	12
Glyma11g08470	0.21396	10	7	10	8	9	9	10	4	8	6	9	10	7	9
Glyma19g42860	0.21771	54	45	59	67	69	37	36	50	51	32	60	46	54	56
Glyma09g32510	0.21812	6	7	7	7	6	4	7	7	8	5	9	10	8	8
Glyma06g17710	0.2219	4	4	4	4	3	2	3	3	3	3	4	2	4	4
Glyma16g00360	0.22222	42	38	52	51	40	29	39	49	38	27	59	31	42	38
Glyma13g21730	0.22361	15	17	15	19	15	13	22	11	15	12	22	14	20	13
Glyma05g04580	0.22546	8	7	8	9	10	5	8	6	8	4	7	6	8	6
Glyma02g42080	0.22591	117	103	132	105	106	130	113	168	104	82	118	79	90	159
Glyma05g37950	0.22677	5	5	6	7	3	3	5	4	5	4	5	4	5	5
Glyma15g17010	0.22726	73	43	71	59	40	36	58	53	66	51	84	64	60	58
Glyma09g09790	0.2279	5	6	6	7	5	4	4	6	5	3	6	5	7	4
Glyma10g30200	0.22921	72	75	106	90	62	61	83	99	64	57	115	68	96	73
Glyma11g06780	0.2295	4	4	5	6	6	5	4	3	5	3	4	3	5	5
Glyma03g41760	0.22957	8	8	9	9	8	5	9	9	9	7	14	9	7	8
Glyma11g10430	0.23029	38	32	39	45	33	22	34	33	32	22	42	20	36	28
Glyma18g04870	0.23217	8	17	16	14	18	13	12	13	11	8	13	12	13	17
Glyma19g32910	0.23272	14	15	16	17	13	22	14	14	14	9	15	10	10	13
Glyma12g01050	0.23425	29	22	32	30	19	16	27	19	26	18	21	15	21	24
Glyma10g44150	0.23578	4	5	5	4	4	3	4	4	3	2	4	3	5	3
Glyma02g36850	0.23661	6	5	7	6	6	5	7	8	9	5	7	5	6	10
Glyma06g27880	0.23831	4	6	4	3	3	5	4	5	5	3	6	5	5	6
Glyma03g40250	0.23844	25	26	19	25	32	13	25	23	29	20	32	17	23	18
Glyma02g19110	0.23846	2	2	2	2	2	2	2	2	2	1	2	1	2	1
Glyma08g44880	0.23846	5	4	4	4	3	2	3	3	4	2	4	4	4	4
Glyma09g08090	0.23846	2	2	2	2	2	2	2	1	2	1	2	1	2	2
Glyma19g43190	0.23901	99	77	105	107	72	58	99	67	81	56	88	47	92	99
Glyma19g36350	0.23964	34	31	42	31	38	24	28	20	25	23	40	19	31	31
Glyma07g33800	0.24016	68	49	90	54	49	33	79	67	65	48	64	70	80	66
Glyma15g13910	0.24019	5	3	4	6	4	3	5	4	4	3	5	3	3	4
Glyma11g12300	0.24035	62	56	56	87	71	49	64	59	43	36	71	37	63	68
Glyma18g14980	0.2406	247	166	277	286	385	197	298	183	246	181	303	260	231	318
Glyma11g36440	0.24202	9	8	9	7	6	4	7	8	9	4	8	7	7	10
Glyma19g43180	0.24292	10	8	13	12	12	6	10	11	15	8	14	9	9	9
Glyma17g08030	0.24385	15	19	17	19	19	20	17	14	15	8	12	9	19	15
Glyma10g02940	0.24401	10	14	11	12	9	6	11	11	13	7	13	8	15	10
Glyma19g39570	0.2444	158	95	172	197	128	67	185	156	151	117	168	136	144	178
Glyma17g15010	0.2447	11	6	5	6	7	8	7	7	8	6	10	8	6	5
Glyma02g41600	0.24471	9	8	9	9	8	4	7	4	9	6	7	6	6	7
Glyma05g34680	0.24566	26	19	25	28	23	19	26	20	19	12	19	13	27	29
Glyma07g12150	0.2457	7	6	8	6	5	5	6	7	5	3	7	6	5	9
Glyma13g37420	0.24604	5	4	5	3	4	2	3	3	4	3	4	3	5	4
Glyma11g36990	0.24612	6	9	6	5	6	5	6	6	7	4	6	4	9	7
Glyma08g03190	0.24631	9	17	11	15	14	12	12	11	12	6	17	12	10	11
Glyma17g35280	0.24785	4	4	5	4	5	3	5	5	6	3	6	4	4	7
Glyma13g06070	0.24812	77	58	90	63	48	58	61	65	40	40	63	39	49	62
Glyma07g30900	0.24855	16	9	12	10	13	6	12	13	13	10	15	10	9	8
Glyma05g28660	0.24928	3	3	4	2	3	3	3	4	3	2	2	2	4	3
Glyma03g30750	0.24932	32	31	41	34	27	32	32	26	23	17	32	31	28	50
Glyma12g09420	0.24944	2	3	2	3	2	2	2	2	2	1	3	2	2	2
Glyma13g23910	0.24944	1	2	1	1	1	1	1	1	1	1	1	1	1	1
Glyma18g18050	0.25028	35	26	43	41	34	16	34	40	42	23	48	37	31	31
Glyma11g18720	0.2503	9	10	12	11	8	5	9	6	10	5	9	9	11	11
Glyma10g06040	0.25035	44	28	63	56	46	47	43	41	32	25	46	44	47	30
Glyma03g29800	0.25068	77	46	88	75	76	63	56	53	41	36	67	50	54	69
Glyma11g04180	0.25078	6	9	8	7	7	4	6	7	7	4	7	5	10	7
Glyma15g01590	0.25103	3	4	3	3	2	2	2	3	3	2	4	2	3	3
Glyma09g04830	0.25153	15	17	24	17	14	11	15	16	15	12	23	20	25	16
Glyma07g07720	0.25169	9	14	10	10	7	8	9	8	8	4	8	8	8	8
Glyma02g38940	0.25191	14	15	12	14	12	8	13	16	20	12	22	13	17	19
Glyma16g27430	0.25225	13	18	15	13	11	7	10	13	9	9	15	10	16	13
Glyma02g13280	0.25242	27	19	25	19	15	10	28	24	29	20	27	18	19	22
Glyma15g11530	0.25261	31	22	34	32	37	30	35	23	26	22	40	25	24	14
Glyma15g11350	0.25274	15	20	20	19	15	15	19	18	13	8	14	8	18	15
Glyma06g24600	0.25312	28	23	38	38	24	19	26	28	31	18	31	23	30	16
Glyma09g15940	0.25354	5	6	6	5	5	5	6	5	4	3	3	3	7	5
Glyma15g13130	0.25385	4	5	5	5	4	2	3	3	4	3	4	3	5	5
Glyma12g09700	0.2543	14	12	12	12	9	5	11	11	11	6	11	8	14	10
Glyma10g38150	0.25503	22	29	29	21	17	16	26	30	26	15	29	17	34	22
Glyma08g13130	0.25521	43	69	51	46	34	31	44	60	60	38	71	54	49	37
Glyma04g16180	0.25527	6	7	6	7	7	4	7	5	6	3	6	3	7	7
Glyma11g03700	0.25605	8	8	9	9	5	3	7	9	9	5	8	6	8	7
Glyma05g35030	0.25651	48	37	57	59	44	41	50	42	43	21	37	23	49	40
Glyma03g33530	0.25665	24	17	28	28	19	19	25	18	26	14	32	14	29	22
Glyma11g05160	0.25717	58	23	67	60	44	61	64	47	50	30	42	45	47	45
Glyma19g25170	0.25721	12	12	15	12	9	12	8	7	10	6	9	9	9	7
Glyma10g32580	0.25729	123	80	108	94	85	44	101	109	118	76	138	83	134	124
Glyma14g05800	0.25742	51	51	62	62	46	47	62	48	34	25	40	26	46	49
Glyma02g32370	0.25744	7	15	10	9	9	6	10	13	10	6	12	10	12	10
Glyma15g23860	0.25777	13	13	15	16	13	11	18	14	15	10	10	7	7	12
Glyma10g01520	0.25812	5	6	8	7	7	3	4	7	6	4	8	6	6	5
Glyma10g16040	0.25848	27	32	25	31	26	20	33	32	46	22	43	37	45	41
Glyma14g00610	0.25944	4	3	6	5	4	2	4	4	5	3	4	4	3	5
Glyma20g00430	0.25944	4	3	5	4	3	3	3	3	4	3	6	5	5	5
Glyma13g36730	0.25956	38	29	38	45	28	18	31	33	39	26	52	45	43	47
Glyma02g04720	0.26018	2	2	3	3	2	2	3	2	3	2	3	2	2	4
Glyma12g33760	0.26063	50	43	54	56	55	23	54	53	64	37	79	69	43	57
Glyma19g32680	0.26078	67	53	71	63	58	45	54	56	41	32	52	27	70	41
Glyma18g44610	0.26145	2	3	2	2	3	2	2	2	1	2	2	2	3	3
Glyma19g43910	0.26145	3	3	2	3	2	2	2	2	2	1	3	2	2	2
Glyma15g02610	0.26245	44	24	29	32	27	21	34	26	20	18	25	18	26	26
Glyma10g08910	0.26251	52	33	61	58	37	46	68	33	45	28	45	61	44	38
Glyma16g03630	0.26253	4	4	3	4	4	2	3	3	3	2	5	4	4	5
Glyma05g05190	0.2632	11	9	10	10	7	10	10	8	7	3	7	7	9	6
Glyma01g03540	0.26352	13	14	14	15	17	11	10	8	12	6	10	9	16	13
Glyma02g08010	0.26361	28	44	33	30	40	22	29	29	38	17	38	32	42	50
Glyma03g39690	0.2641	5	5	4	5	4	3	5	6	5	2	4	3	6	4
Glyma13g21370	0.2641	5	5	4	6	3	2	4	5	5	3	5	4	4	6
Glyma09g28640	0.2642	17	26	21	16	18	21	16	18	15	8	15	16	27	18
Glyma02g04090	0.26432	57	35	64	57	44	33	57	53	57	34	49	36	80	59
Glyma16g27910	0.26444	6	4	6	7	7	4	5	6	6	3	7	6	7	3
Glyma18g06890	0.26472	19	12	19	16	11	19	18	16	10	10	19	9	12	14
Glyma07g05330	0.26544	11	12	12	12	8	5	9	8	11	4	10	9	10	11
Glyma10g33990	0.26544	14	10	14	11	8	8	9	11	6	6	10	7	9	9
Glyma14g04360	0.26555	18	23	19	23	17	14	12	20	13	8	20	13	14	16
Glyma08g40800	0.26563	22	14	20	19	18	8	15	19	18	11	16	10	21	14
Glyma17g14280	0.26579	38	32	38	41	29	24	37	34	26	15	35	17	42	34
Glyma06g15180	0.26601	7	7	7	6	6	4	7	9	7	4	8	6	6	11
Glyma04g01140	0.26608	5	5	6	7	5	5	5	2	5	3	4	4	6	6
Glyma13g10120	0.26608	6	7	6	5	6	3	5	4	4	3	5	3	6	5
Glyma09g05000	0.26629	5	5	5	4	4	4	4	4	3	2	5	3	4	2
Glyma20g37190	0.26637	94	83	107	86	76	56	75	93	63	47	80	54	119	109
Glyma12g03000	0.26651	12	13	12	11	7	7	11	14	8	6	10	6	11	10
Glyma11g27330	0.26706	25	21	25	20	18	15	16	18	15	9	23	16	20	29
Glyma10g36610	0.26715	95	94	115	117	106	60	97	99	101	55	102	79	96	166
Glyma06g29980	0.26742	2	2	2	3	3	1	3	2	3	2	3	2	2	2
Glyma10g38140	0.26742	5	7	4	5	4	3	4	3	5	3	6	5	6	4
Glyma02g30380	0.26757	3	4	2	3	3	3	2	3	3	1	3	3	2	3
Glyma15g06420	0.26757	3	2	4	3	3	2	2	3	3	2	4	2	3	2
Glyma13g28290	0.26775	4	5	5	5	3	3	4	3	3	2	4	3	3	5
Glyma02g05340	0.26826	34	20	34	24	24	17	36	30	36	21	35	20	32	42
Glyma11g10390	0.26865	9	12	12	9	10	7	10	13	8	5	8	5	10	8
Glyma10g40840	0.26873	9	7	10	10	7	5	8	6	7	5	8	4	5	7
Glyma19g33150	0.26873	2	4	3	4	3	2	5	4	5	4	4	3	3	3
Glyma18g03880	0.26887	11	14	15	12	15	7	7	10	10	7	12	10	16	13
Glyma11g35450	0.26901	45	37	47	48	30	28	44	43	33	22	64	32	43	35
Glyma16g05530	0.26902	39	37	44	41	34	24	39	57	56	33	47	22	36	29
Glyma20g23790	0.26913	15	17	18	15	13	7	12	16	14	9	15	12	19	8
Glyma03g02240	0.26917	79	53	84	64	56	58	101	63	68	32	59	65	78	99
Glyma17g06340	0.26918	14	11	15	13	10	6	12	16	13	8	17	11	16	18
Glyma10g29600	0.2692	20	19	21	19	15	8	19	21	17	7	19	13	20	18
Glyma08g08180	0.26929	9	14	13	11	8	7	7	12	12	9	14	9	7	7
Glyma14g07110	0.26962	3	3	3	3	2	2	3	2	4	2	4	2	4	3
Glyma18g09060	0.26962	3	3	5	3	3	2	3	3	3	2	2	2	3	3
Glyma14g04350	0.26964	20	23	24	25	25	11	14	19	15	13	27	21	28	26
Glyma08g23250	0.26969	9	16	13	10	11	8	10	14	13	8	19	16	13	16
Glyma13g04050	0.26977	102	63	83	78	61	38	59	87	83	67	111	62	82	51
Glyma12g28640	0.26982	6	7	7	7	6	6	5	4	7	3	9	4	8	7
Glyma15g13480	0.26982	4	3	4	3	2	2	3	2	3	2	4	3	4	4
Glyma02g36360	0.26986	25	18	26	18	18	9	14	16	15	10	18	18	20	18
Glyma12g28660	0.26989	14	12	18	21	22	11	14	11	15	10	17	15	23	14
Glyma08g43690	0.26996	30	15	27	23	18	13	27	30	35	23	33	24	35	30
Glyma09g37720	0.27008	6	6	4	5	5	3	7	7	5	3	8	5	6	5
Glyma16g03170	0.2705	32	30	35	45	17	17	32	41	30	24	33	23	37	27
Glyma19g28710	0.27089	10	16	12	11	8	8	9	9	10	6	14	13	15	14
Glyma17g23900	0.27105	614	579	847	1122	760	446	707	655	777	603	1073	769	787	457
Glyma11g27000	0.27121	61	51	64	59	42	35	60	39	44	29	41	26	49	35
Glyma03g22360	0.27151	12	13	16	15	14	5	12	10	17	7	13	10	12	12
Glyma07g39380	0.27167	6	12	13	11	8	8	10	10	14	7	13	7	7	9
Glyma13g28820	0.27175	5	5	6	7	6	3	5	4	7	3	5	3	5	6
Glyma12g23230	0.27193	6	6	6	6	5	2	6	7	6	3	5	4	7	5
Glyma10g05790	0.27205	58	54	36	43	44	49	46	37	46	36	59	34	62	83
Glyma01g40220	0.27217	7	5	5	5	4	3	5	5	5	2	5	3	4	5
Glyma09g29520	0.27268	9	7	5	5	5	3	7	7	7	5	5	4	7	5
Glyma16g23100	0.27281	6	6	8	8	9	6	8	10	7	4	6	4	9	10
Glyma17g14760	0.27281	7	8	8	8	9	5	7	9	8	4	6	4	11	7
Glyma20g38790	0.27281	16	16	15	18	14	15	17	20	11	6	12	8	16	18
Glyma08g02250	0.27328	34	36	35	47	50	27	30	31	38	31	67	47	40	52
Glyma05g24180	0.27347	2	2	2	2	1	1	2	2	2	1	2	1	2	2
Glyma09g07540	0.27347	5	4	4	3	4	2	3	4	4	2	4	3	4	2
Glyma09g18840	0.27347	2	2	2	2	2	2	1	1	2	1	2	2	2	1
Glyma02g09360	0.27387	9	11	9	7	8	8	10	10	13	7	14	12	17	12
Glyma08g23930	0.27387	14	14	12	15	8	8	11	10	12	5	10	8	12	8
Glyma13g03630	0.27395	13	8	15	18	9	12	10	14	15	10	10	8	10	8
Glyma13g36410	0.27402	12	14	15	15	14	10	17	17	13	7	14	12	24	17
Glyma06g12300	0.27426	22	16	21	28	25	20	20	18	16	13	19	13	24	9
Glyma05g04870	0.2744	118	88	119	137	86	51	111	114	95	79	117	61	80	63
Glyma14g01780	0.27447	9	8	7	9	6	7	7	7	7	3	7	4	8	4
Glyma13g41590	0.27488	8	8	9	9	5	4	9	6	6	5	7	5	5	5
Glyma17g11130	0.27493	95	123	119	99	118	120	99	76	82	38	68	58	95	102
Glyma13g42250	0.27505	3	4	3	4	3	1	4	4	3	2	3	3	4	3
Glyma02g40310	0.27517	22	23	20	24	19	31	20	18	16	10	20	10	24	22
Glyma20g02460	0.27527	9	10	13	14	10	6	12	12	8	5	10	8	13	8
Glyma06g20540	0.27556	234	128	250	221	151	62	170	180	204	160	218	204	171	144
Glyma20g27980	0.27595	10	13	22	21	25	13	25	20	26	13	20	16	20	16
Glyma15g01660	0.27656	16	15	14	14	7	10	11	12	11	6	15	8	13	9
Glyma04g37670	0.27666	2	5	3	3	3	2	3	3	4	3	3	4	5	4
Glyma01g36760	0.27676	4	3	4	3	4	4	3	3	5	2	4	3	3	6
Glyma03g27600	0.27676	5	4	5	5	4	2	4	3	3	2	4	3	3	4
Glyma18g16260	0.27699	35	26	28	33	27	18	26	18	29	16	22	13	35	25
Glyma15g01310	0.27714	11	19	17	11	15	7	13	12	15	8	19	12	11	15
Glyma09g40560	0.27716	4	5	5	5	5	4	5	4	6	5	10	6	6	6
Glyma14g08040	0.27716	8	5	7	8	5	3	4	6	5	4	6	4	5	6
Glyma19g34290	0.27728	9	7	8	8	4	4	6	7	6	3	7	5	6	6
Glyma02g14150	0.27735	2	3	2	2	2	2	2	2	2	1	3	2	1	2
Glyma08g20730	0.27735	5	4	5	4	5	3	2	6	3	3	5	3	4	4
Glyma12g02450	0.27735	5	5	4	4	4	2	4	3	4	2	4	4	5	6
Glyma04g39140	0.2776	5	8	7	6	4	4	6	8	6	3	7	6	9	6
Glyma05g27610	0.2776	5	4	5	5	3	2	4	4	4	3	4	3	5	2
Glyma03g39930	0.27769	13	12	13	9	11	10	13	14	11	7	16	12	19	20
Glyma11g00610	0.27796	9	8	9	11	9	8	7	8	8	4	7	3	6	7
Glyma18g51570	0.27814	3	4	4	3	2	4	5	4	3	2	4	3	3	2
Glyma07g06210	0.27822	7	5	7	8	6	2	7	6	6	4	6	4	5	7
Glyma15g40860	0.27875	93	95	100	127	78	46	86	123	81	59	87	57	96	62
Glyma18g29620	0.27908	6	7	8	6	7	4	5	7	5	3	5	7	3	5
Glyma19g27510	0.27963	22	20	28	28	30	11	29	22	31	14	32	19	34	26
Glyma19g34470	0.27975	16	10	12	14	8	5	11	11	11	7	11	8	14	13
Glyma15g15910	0.2799	153	150	154	119	158	82	95	149	77	54	122	106	149	117
Glyma16g00310	0.28009	5	8	8	7	10	4	4	8	6	4	7	6	6	6
Glyma09g04910	0.28011	13	10	15	11	10	6	9	11	12	5	10	6	12	10
Glyma01g03570	0.2802	107	91	139	107	65	48	121	147	113	89	128	98	133	71
Glyma08g15000	0.28023	71	50	70	79	53	34	70	55	68	34	68	32	81	67
Glyma17g36970	0.28064	10	8	13	13	7	8	8	12	10	5	12	7	14	12
Glyma18g00420	0.28077	6	11	16	12	13	6	10	12	12	7	15	9	12	13
Glyma13g02580	0.28097	6	7	4	5	3	3	5	6	5	3	7	5	6	4
Glyma17g34350	0.28098	6	7	7	6	6	3	4	6	7	3	9	6	6	5
Glyma02g37740	0.28127	9	8	15	9	9	12	11	11	8	4	7	8	9	12
Glyma13g01500	0.28127	5	5	5	6	7	2	3	5	4	3	5	5	6	5
Glyma13g18170	0.28129	12	15	13	10	17	10	12	10	7	6	13	9	14	8
Glyma04g08570	0.28139	24	15	23	24	12	11	24	20	22	12	21	13	23	26
Glyma08g47890	0.28141	25	25	28	25	17	12	22	26	21	12	18	11	25	26
Glyma10g29080	0.28159	18	16	19	17	9	23	15	13	16	7	18	10	18	15
Glyma09g37380	0.28187	2	2	3	3	3	3	4	3	2	1	3	2	3	3
Glyma02g18890	0.28197	6	5	4	4	4	6	5	4	4	2	4	2	4	5
Glyma02g39650	0.28197	5	3	6	5	3	3	5	5	6	3	3	4	3	5
Glyma03g34770	0.28197	5	5	4	5	4	4	3	3	4	2	5	4	7	4
Glyma05g03510	0.28197	4	5	5	4	5	2	4	5	6	2	5	3	4	5
Glyma13g00260	0.28197	54	28	46	46	37	25	46	50	55	31	51	25	61	35
Glyma13g35290	0.28197	6	5	5	4	3	3	4	5	4	2	5	3	4	6
Glyma03g06440	0.28204	8	6	8	7	4	4	8	5	7	3	7	5	8	8
Glyma19g43120	0.28216	29	20	29	31	23	12	25	23	19	15	21	16	35	25
Glyma02g08690	0.28276	9	6	7	7	4	6	8	8	8	3	6	5	7	10
Glyma20g21190	0.2828	35	30	38	46	35	19	31	32	32	21	38	23	54	43
Glyma08g14450	0.28288	11	12	11	10	6	5	7	10	10	5	12	8	11	7
Glyma04g04000	0.28299	3	4	3	4	3	3	3	3	1	2	3	2	4	3
Glyma11g37390	0.28299	4	8	7	7	8	4	5	4	7	3	7	7	6	5
Glyma09g35640	0.28302	5	4	7	8	6	3	7	7	6	3	5	4	6	6
Glyma09g34880	0.28315	24	20	20	19	17	8	18	14	17	10	21	18	27	24
Glyma19g42700	0.28319	87	68	96	110	68	42	86	62	74	57	90	50	119	81
Glyma14g01000	0.28344	10	8	8	9	8	4	7	5	6	5	7	5	8	11
Glyma15g13240	0.28353	5	10	8	6	5	5	6	5	5	5	9	5	8	5
Glyma19g22450	0.28367	15	20	15	13	12	7	14	13	13	6	11	9	15	14
Glyma02g33770	0.28393	57	56	63	43	46	19	41	61	57	28	54	48	53	74
Glyma14g07190	0.28397	10	8	10	10	8	3	7	11	11	5	11	8	8	7
Glyma07g09240	0.28421	92	42	89	73	59	41	79	77	70	53	70	60	54	32
Glyma05g01180	0.28452	114	77	110	108	84	38	110	131	119	104	162	85	125	82
Glyma03g39670	0.28458	4	5	5	5	3	2	3	3	3	2	3	4	4	4
Glyma20g28900	0.28493	9	10	13	10	7	8	13	14	13	6	14	6	9	13
Glyma19g27670	0.28495	7	8	7	6	4	3	5	6	4	4	8	7	7	8
Glyma15g13220	0.28496	16	18	23	18	19	8	10	18	14	8	18	15	13	15
Glyma05g38560	0.28502	9	6	7	9	6	5	6	6	5	4	6	3	8	5
Glyma13g04140	0.28504	5	6	4	4	3	3	4	4	4	2	4	2	5	4
Glyma20g35670	0.28525	4	11	9	7	7	3	7	7	8	7	9	10	9	7
Glyma15g42410	0.2853	12	8	13	10	9	2	9	11	10	7	10	12	11	9
Glyma12g20180	0.28539	17	10	15	14	9	6	10	12	12	9	14	14	7	9
Glyma13g00270	0.28548	32	17	28	28	22	15	28	30	33	18	31	15	37	21
Glyma11g20570	0.28563	88	66	108	97	76	85	96	84	64	37	54	47	112	86
Glyma03g37890	0.28578	7	4	6	6	3	4	5	4	4	2	5	4	4	5
Glyma13g40700	0.28602	15	12	20	20	9	10	20	15	21	16	21	13	16	9
Glyma12g32930	0.28621	12	18	10	13	7	12	13	7	10	10	18	10	11	15
Glyma02g10760	0.28656	16	11	15	12	13	9	16	11	9	6	14	7	8	13
Glyma09g38450	0.28667	9	12	10	13	13	6	9	7	12	7	14	14	15	16
Glyma06g19390	0.28676	12	14	10	10	8	5	9	16	12	7	11	9	14	14
Glyma13g34370	0.28716	50	44	59	46	41	19	42	50	48	42	80	46	62	38
Glyma09g30050	0.2875	14	17	16	13	9	6	8	11	10	7	11	10	13	13
Glyma03g29840	0.28782	16	10	17	18	13	9	11	14	12	6	14	10	11	8
Glyma04g39730	0.28782	6	4	4	4	4	2	5	4	4	2	3	3	3	4
Glyma05g31170	0.28782	2	2	2	2	2	1	2	1	2	1	2	2	3	2
Glyma05g34600	0.28782	5	4	5	5	3	2	4	5	3	2	4	3	4	3
Glyma06g12460	0.28782	1	1	1	1	1	1	1	1	1	0	1	1	1	1
Glyma11g01270	0.28782	2	3	2	2	2	1	2	2	2	1	2	1	2	2
Glyma12g03160	0.28782	2	2	3	2	1	1	2	2	2	1	2	2	2	2
Glyma13g27500	0.28782	1	1	1	1	1	1	1	1	1	0	1	1	1	1
Glyma13g43770	0.28782	2	3	2	2	2	1	2	1	2	1	2	2	2	2
Glyma14g04910	0.28782	2	2	2	3	1	2	2	2	2	1	2	1	2	2
Glyma15g10110	0.28782	1	1	1	1	1	1	1	1	1	0	1	1	1	1
Glyma17g02350	0.28782	1	1	1	1	1	1	1	1	1	1	1	1	1	0
Glyma17g34780	0.28782	1	1	1	1	1	1	1	1	1	0	1	1	1	1
Glyma18g51420	0.28782	1	1	1	1	1	1	1	0	1	1	1	1	1	1
Glyma20g31400	0.28782	3	4	3	3	2	3	3	4	3	1	3	2	3	2
Glyma08g17760	0.28794	23	14	18	16	25	7	13	19	20	13	24	19	21	25
Glyma12g00350	0.28852	9	10	8	10	7	3	7	7	8	4	9	7	11	7
Glyma02g44310	0.28905	6	8	6	7	4	7	6	6	5	2	7	5	8	4
Glyma15g18500	0.28909	9	13	13	11	8	5	8	10	9	4	11	7	9	9
Glyma05g03850	0.2893	20	20	23	25	23	19	28	21	45	27	35	23	18	23
Glyma08g01460	0.28939	8	8	10	7	13	4	7	9	8	6	8	5	9	11
Glyma16g04930	0.28939	15	21	22	13	16	6	14	19	19	10	17	13	22	19
Glyma05g31760	0.28948	139	89	152	164	101	67	138	107	117	61	114	65	125	114
Glyma04g09890	0.28991	3	5	4	5	5	3	4	4	4	3	7	4	4	7
Glyma18g02050	0.28995	45	25	44	38	36	17	38	32	40	19	31	22	32	47
Glyma05g09190	0.29	10	12	9	8	7	8	6	6	7	3	9	6	8	6
Glyma11g00890	0.29001	69	58	61	75	44	25	53	50	62	42	76	41	68	88
Glyma02g04110	0.29042	10	9	9	11	8	5	9	7	7	5	6	4	10	11
Glyma18g52060	0.29042	11	9	9	10	7	7	10	5	7	5	12	5	6	8
Glyma19g37750	0.29047	5	4	5	5	4	3	3	5	3	2	5	4	2	5
Glyma11g11550	0.29079	7	7	7	10	7	3	7	5	8	4	6	4	8	7
Glyma17g05530	0.29105	33	25	28	32	23	14	28	21	19	11	19	15	23	24
Glyma02g35260	0.29116	5	5	4	4	3	2	3	3	3	2	4	3	5	3
Glyma18g12250	0.29116	5	4	4	4	4	4	3	3	2	2	3	2	5	4
Glyma09g00470	0.29123	6	9	10	7	7	5	11	8	7	5	6	5	7	4
Glyma11g36760	0.29146	10	12	14	14	14	5	11	14	14	7	9	11	18	16
Glyma17g14370	0.29151	46	35	46	52	35	43	39	32	37	21	39	15	55	31
Glyma02g05250	0.29163	18	17	19	18	11	9	13	14	12	7	11	9	18	13
Glyma1902s00200	0.29163	12	17	13	16	10	8	14	13	12	9	16	10	23	16
Glyma11g09890	0.29166	23	15	21	18	17	8	19	18	20	9	19	15	16	28
Glyma02g11100	0.29196	25	12	24	22	23	17	24	16	24	19	28	28	14	9
Glyma10g31660	0.29209	14	14	16	13	10	6	13	14	9	6	8	8	13	12
Glyma13g41500	0.29225	15	15	15	12	11	5	15	12	14	7	9	8	9	12
Glyma05g37630	0.29235	4	3	4	4	3	4	3	3	3	1	3	2	3	2
Glyma19g29230	0.29235	7	9	7	7	5	5	5	6	3	4	9	5	7	5
Glyma06g11380	0.29262	9	14	16	23	19	16	18	9	15	11	16	13	20	9
Glyma04g36940	0.2929	6	8	8	8	8	2	5	7	8	5	8	8	8	4
Glyma02g11540	0.29294	122	80	218	137	103	110	131	131	118	98	163	209	132	119
Glyma11g34840	0.29327	8	8	9	11	10	4	10	9	9	4	8	6	13	9
Glyma10g13860	0.29332	7	6	5	6	5	4	6	4	4	2	4	3	6	4
Glyma17g35680	0.29332	7	4	7	5	5	4	6	4	5	2	5	3	4	5
Glyma20g38950	0.29332	13	10	11	8	5	5	12	14	11	7	11	8	8	9
Glyma15g42620	0.29342	160	130	213	209	138	72	202	147	248	158	278	228	221	183
Glyma12g28670	0.29352	33	32	38	39	28	20	33	35	31	21	32	21	53	50
Glyma02g09610	0.29366	7	5	6	6	3	4	5	4	4	2	5	3	5	5
Glyma04g36710	0.29366	6	7	6	5	4	4	4	6	3	2	4	4	4	5
Glyma08g44080	0.29366	6	10	12	10	11	8	12	13	8	4	10	6	7	11
Glyma15g14390	0.29373	12	11	15	17	15	11	13	10	11	6	10	5	13	9
Glyma01g14800	0.29397	2	2	3	3	2	2	2	2	4	2	4	2	3	3
Glyma11g35320	0.29397	3	2	4	3	3	1	2	3	3	2	3	2	2	3
Glyma06g08730	0.29415	6	7	5	5	6	3	3	3	6	4	8	5	5	5
Glyma09g35700	0.29415	6	4	6	7	4	6	7	4	7	3	6	4	4	3
Glyma01g02630	0.29417	3	5	4	4	5	2	4	3	4	4	7	3	4	4
Glyma03g37350	0.29417	4	6	4	3	5	2	4	4	4	2	6	4	4	4
Glyma08g05350	0.29428	18	17	20	22	16	10	17	21	16	9	15	9	25	14
Glyma19g42870	0.29458	24	22	28	33	23	21	18	21	16	13	22	14	14	13
Glyma07g11180	0.29468	9	8	10	8	7	6	8	11	7	3	7	4	7	10
Glyma09g17080	0.29468	8	11	11	8	5	6	7	7	7	3	10	6	8	8
Glyma07g38270	0.29488	13	16	10	12	10	6	13	10	15	8	18	9	8	13
Glyma07g17390	0.29495	16	12	16	16	13	7	12	14	11	7	10	6	13	9
Glyma05g03350	0.29498	7	9	10	10	5	4	6	8	7	4	8	6	10	6
Glyma05g26960	0.29503	6	10	9	9	13	8	12	12	15	9	12	8	10	4
Glyma08g46440	0.29537	11	6	11	12	10	5	8	7	9	4	8	6	10	10
Glyma07g04640	0.29539	55	53	63	65	45	26	35	41	44	31	55	42	48	21
Glyma14g01590	0.29539	7	7	6	7	6	4	6	7	5	2	4	3	6	6
Glyma08g10370	0.2954	11	12	15	12	9	3	10	11	11	6	12	8	13	10
Glyma05g24930	0.29543	24	26	22	21	19	17	20	32	16	14	22	11	31	15
Glyma09g04490	0.29552	6	11	8	7	8	5	4	5	6	4	7	6	5	6
Glyma17g36840	0.29555	5	5	5	6	2	4	4	4	5	2	6	4	5	3
Glyma17g11440	0.29561	11	18	14	14	11	5	9	10	13	7	14	10	15	15
Glyma13g37610	0.29579	69	53	62	66	49	72	63	52	43	24	43	21	62	57
Glyma12g08070	0.29621	8	12	13	7	9	6	5	9	10	5	12	12	8	9
Glyma10g08250	0.2963	5	4	3	3	3	3	4	5	3	2	4	3	5	6
Glyma09g32470	0.29637	6	6	4	4	4	3	3	5	3	3	4	3	6	3
Glyma02g08440	0.29644	12	10	11	9	7	6	15	13	10	6	10	8	11	16
Glyma02g02570	0.2965	7	10	8	9	6	5	9	7	8	4	8	4	9	4
Glyma02g11300	0.29685	13	11	15	14	10	5	11	15	10	6	10	10	14	17
Glyma01g39660	0.29689	4	6	7	6	7	3	4	5	7	3	8	6	8	7
Glyma08g04360	0.29694	4	5	6	4	3	2	4	5	4	3	4	3	6	6
Glyma13g05330	0.29694	6	5	6	6	3	3	4	4	4	2	4	3	4	5
Glyma07g31520	0.29725	2	2	3	3	2	1	2	2	2	2	2	1	3	2
Glyma10g38810	0.29725	3	3	2	2	2	1	2	2	2	1	2	2	3	2
Glyma15g22450	0.29725	5	5	4	5	2	5	5	5	4	2	5	2	5	4
Glyma17g02550	0.29725	2	2	2	3	3	2	3	2	2	2	2	1	2	1
Glyma17g06240	0.29725	2	3	2	2	2	2	2	3	2	1	2	1	3	2
Glyma20g36110	0.29725	9	9	7	7	4	6	7	6	6	2	7	5	7	5
Glyma07g03000	0.29753	17	14	21	15	14	7	12	18	16	9	10	10	19	19
Glyma15g14980	0.29753	6	6	5	5	3	2	4	6	5	3	7	6	4	5
Glyma09g02870	0.29816	10	9	11	12	10	8	8	9	7	4	8	3	11	9
Glyma13g35870	0.29837	7	8	5	5	4	5	4	4	7	3	8	4	6	5
Glyma05g24110	0.29843	201	129	173	262	193	102	198	265	160	120	169	99	211	160
Glyma01g44240	0.29852	9	12	13	13	10	3	7	10	8	6	10	8	11	9
Glyma02g47430	0.29852	4	4	3	3	3	2	3	4	3	2	3	1	4	4
Glyma08g17620	0.29852	4	4	3	3	2	3	3	3	4	1	3	2	4	4
Glyma20g35940	0.29852	14	17	14	14	12	9	18	9	12	7	9	7	17	13
Glyma10g43110	0.29868	13	16	12	13	11	6	9	13	14	8	20	14	19	12
Glyma15g03020	0.29873	10	11	10	10	9	5	9	8	8	4	7	4	10	6
Glyma02g05370	0.29878	85	52	83	71	42	30	63	68	51	33	67	45	59	47
Glyma12g22160	0.29895	19	16	21	21	17	14	14	15	12	6	12	8	19	15
Glyma01g01020	0.29929	28	40	36	43	32	15	43	33	44	23	48	31	50	56
Glyma03g29910	0.2993	7	8	8	7	7	6	6	9	6	3	5	4	6	3
Glyma08g03480	0.29933	127	82	191	143	90	89	117	134	142	124	228	176	148	115
Glyma10g33170	0.29957	9	6	6	7	5	6	6	9	5	3	6	4	4	8
Glyma12g31190	0.29957	7	9	8	6	6	3	6	7	5	3	6	4	8	6
Glyma03g36920	0.29991	91	55	95	120	107	35	88	81	83	58	88	108	107	136
Glyma14g38860	0.29996	3	5	6	5	7	2	5	5	5	3	5	5	6	3
Glyma18g22940	0.29996	5	5	6	6	3	2	5	5	5	3	5	3	5	7
Glyma04g09830	0.30024	20	7	15	16	10	9	14	14	15	9	17	8	11	15
Glyma08g09470	0.30026	16	14	16	19	15	9	24	16	14	8	22	12	23	20
Glyma07g37020	0.30028	15	13	15	17	11	9	13	10	10	5	11	6	15	14
Glyma09g40260	0.30032	3	3	4	6	3	3	3	3	4	3	4	2	4	2
Glyma18g45100	0.30032	3	3	4	3	2	2	4	5	3	2	5	3	4	4
Glyma17g12270	0.30046	3	7	7	5	4	4	7	8	5	5	7	5	7	3
Glyma15g38510	0.30061	4	5	5	5	5	3	6	5	4	3	5	3	7	8
Glyma20g38480	0.30061	223	130	273	308	211	172	259	154	165	124	156	121	190	215
Glyma09g32550	0.30064	15	23	29	25	16	10	25	20	21	15	17	12	23	29
Glyma04g36790	0.30077	6	6	8	6	5	3	5	7	3	3	6	4	5	7
Glyma11g21530	0.301	13	19	16	19	20	6	15	19	15	11	22	12	22	11
Glyma06g14180	0.30111	13	10	16	15	10	5	16	9	13	8	12	10	11	18
Glyma05g03900	0.30118	44	33	57	38	40	23	35	39	40	19	24	21	33	31
Glyma04g33900	0.30152	215	160	258	211	239	60	170	206	165	105	168	137	209	154
Glyma16g33370	0.30171	8	11	7	6	8	14	12	8	8	6	8	7	11	5
Glyma17g10710	0.30181	114	101	77	104	71	28	99	135	98	71	89	60	97	72
Glyma12g35990	0.30182	48	32	54	41	35	19	32	46	36	26	34	22	38	21
Glyma02g09370	0.30183	222	119	299	241	143	149	221	217	171	109	162	140	248	154
Glyma02g48070	0.30204	3	4	4	3	4	3	3	4	3	1	4	2	4	2
Glyma16g27980	0.30204	3	4	4	5	3	3	4	2	3	2	4	2	2	3
Glyma06g32680	0.30223	37	24	39	40	35	25	43	66	56	37	58	31	39	33
Glyma08g21960	0.30225	87	55	108	84	74	59	88	48	52	35	65	43	75	82
Glyma04g10720	0.30255	4	3	4	4	3	3	3	3	2	1	2	2	3	3
Glyma05g28010	0.30255	6	9	5	7	5	3	4	6	7	3	6	6	8	5
Glyma07g36300	0.30255	4	3	3	4	3	2	3	4	3	2	3	1	3	2
Glyma10g30870	0.30264	5	5	5	5	2	3	3	4	3	2	4	3	5	5
Glyma10g31950	0.30264	3	4	4	6	3	4	5	4	5	2	5	3	2	4
Glyma19g02570	0.30264	5	5	4	5	2	3	3	5	3	2	5	3	4	5
Glyma04g37820	0.30267	2	2	2	2	1	1	2	2	2	1	1	1	2	2
Glyma05g26590	0.30267	4	5	5	4	3	2	3	3	3	2	3	2	3	4
Glyma15g05270	0.30267	2	2	2	2	2	1	2	2	2	1	1	1	1	2
Glyma20g22830	0.30267	3	4	5	4	2	3	3	5	4	2	3	2	3	3
Glyma08g04700	0.30274	10	9	12	9	6	3	7	9	11	5	11	7	10	8
Glyma20g31120	0.30292	6	9	11	12	6	7	13	14	9	6	9	6	12	10
Glyma03g02920	0.30307	10	11	9	10	6	9	9	6	7	4	6	4	8	11
Glyma07g33450	0.30314	6	4	6	6	3	3	6	4	4	2	5	3	5	5
Glyma05g11630	0.30342	292	224	343	424	255	201	287	286	219	162	305	207	273	113
Glyma03g36490	0.30382	3	4	2	3	2	2	2	3	2	1	3	2	3	3
Glyma10g03780	0.30382	1	2	2	3	2	2	3	2	4	2	3	3	3	3
Glyma12g02900	0.30382	4	3	3	3	2	2	3	3	2	1	3	2	2	2
Glyma10g43120	0.30388	19	22	17	19	16	8	13	18	21	12	29	21	28	18
Glyma19g33090	0.30402	15	14	18	16	14	6	13	11	13	8	12	12	19	22
Glyma02g08060	0.3041	4	4	3	3	3	2	2	3	2	1	3	2	3	3
Glyma07g08740	0.3041	4	3	2	3	2	1	3	3	3	2	3	2	4	3
Glyma10g05870	0.3041	12	9	10	8	8	8	8	5	6	4	8	6	13	9
Glyma12g10920	0.3041	3	2	3	4	2	1	3	2	4	2	3	3	3	3
Glyma17g01960	0.30414	6	5	6	6	4	2	5	5	7	3	8	5	5	4
Glyma20g23050	0.30414	5	6	5	8	6	4	5	5	5	2	6	3	7	4
Glyma13g30280	0.30425	13	13	14	11	9	4	12	11	9	7	13	10	16	17
Glyma16g24120	0.3044	189	99	212	213	151	59	216	172	172	113	125	119	177	188
Glyma02g08880	0.30453	7	4	7	9	7	5	7	7	6	3	4	3	6	6
Glyma09g35800	0.30453	9	7	8	7	5	3	6	6	6	3	7	5	5	4
Glyma17g13860	0.30453	7	6	7	7	8	3	3	6	5	3	8	5	7	6
Glyma16g04160	0.30457	9	10	8	8	6	6	6	9	4	5	8	4	6	4
Glyma20g30110	0.30457	8	9	7	7	6	7	7	7	7	3	9	4	3	9
Glyma08g45090	0.30459	13	10	15	16	9	8	15	17	11	7	10	6	14	10
Glyma05g26150	0.30484	21	16	22	18	14	10	15	27	18	8	15	12	19	14
Glyma13g20090	0.30503	4	3	4	4	3	2	4	5	3	2	3	3	6	4
Glyma14g40180	0.30503	4	5	5	4	4	2	4	5	3	2	3	2	3	4
Glyma18g45270	0.30503	5	7	7	7	5	4	6	11	8	6	12	8	7	7
Glyma20g35770	0.30503	2	4	3	3	4	3	3	4	4	2	4	3	5	6
Glyma06g47380	0.30527	9	9	7	6	6	5	7	5	6	3	5	3	8	7
Glyma08g03630	0.30527	8	8	7	8	7	8	6	5	5	3	7	2	6	6
Glyma06g06660	0.30536	25	19	20	25	25	11	29	25	31	14	21	9	19	20
Glyma18g44750	0.30547	14	10	12	15	12	6	18	13	15	7	22	15	16	15
Glyma11g10000	0.3055	11	6	10	13	13	12	9	7	8	4	10	6	12	12
Glyma16g23730	0.30556	125	131	157	149	87	48	101	149	102	77	128	76	116	74
Glyma03g42430	0.3056	20	18	20	14	9	6	16	17	15	9	16	10	19	17
Glyma17g14990	0.30578	17	21	19	13	13	8	11	13	17	11	25	18	20	23
Glyma05g31960	0.30585	9	6	10	14	11	5	11	8	7	6	8	13	13	9
Glyma09g33490	0.30585	8	12	8	7	7	7	8	8	12	6	11	8	12	16
Glyma08g16630	0.30594	5	5	4	6	6	3	3	2	6	3	6	5	6	4
Glyma09g02270	0.30606	5	8	7	7	5	6	6	7	6	4	8	3	11	6
Glyma08g23370	0.30608	20	16	21	23	25	10	11	13	12	12	16	15	25	20
Glyma08g45210	0.3062	9	8	8	6	7	3	5	6	6	3	8	6	6	4
Glyma15g16050	0.3063	26	21	26	29	17	13	24	10	21	13	19	16	30	18
Glyma08g41670	0.30634	12	13	11	13	12	6	7	8	8	6	11	10	16	7
Glyma10g33360	0.30634	31	17	33	22	20	17	27	22	42	24	36	28	15	33
Glyma01g42940	0.30635	7	7	10	11	11	5	8	7	12	6	9	7	15	9
Glyma05g01170	0.30658	5	5	5	4	3	2	4	5	3	2	4	2	4	4
Glyma03g03930	0.30669	5	5	6	6	3	4	5	5	3	2	3	3	5	6
Glyma09g04950	0.30669	422	511	481	424	603	225	246	429	334	280	628	540	325	362
Glyma17g03140	0.30669	5	5	6	7	4	5	4	5	4	2	4	2	4	4
Glyma05g37670	0.30675	12	11	10	11	6	4	10	13	12	8	16	13	12	7
Glyma05g07640	0.30691	7	9	10	9	5	4	7	6	7	3	8	5	9	9
Glyma09g36050	0.30691	9	9	9	9	8	4	7	8	5	3	7	4	9	7
Glyma02g43960	0.30715	5	5	5	5	2	4	4	4	4	2	5	3	2	5
Glyma03g30790	0.30715	5	6	5	4	3	2	4	4	4	2	5	3	3	5
Glyma10g08700	0.30715	4	4	5	4	3	1	4	4	4	3	5	3	6	5
Glyma11g15030	0.30715	3	6	5	5	4	2	3	3	4	3	6	3	4	4
Glyma17g17920	0.30715	5	5	5	5	2	3	3	3	4	2	5	5	5	3
Glyma07g13380	0.30718	9	8	9	11	4	5	8	7	8	5	12	8	10	5
Glyma11g37320	0.3072	13	8	11	14	14	8	11	14	13	6	9	5	13	7
Glyma20g33270	0.3072	16	10	13	13	12	6	10	13	10	5	11	7	13	7
Glyma02g39270	0.30768	10	8	11	9	13	5	10	9	9	4	7	5	7	11
Glyma08g23260	0.30768	33	30	34	35	25	29	29	23	15	10	25	13	31	27
Glyma06g10130	0.30779	7	4	6	6	6	3	5	7	7	5	9	7	3	4
Glyma01g36860	0.30789	8	6	8	12	11	9	11	9	8	3	8	4	9	8
Glyma20g28780	0.30793	63	61	79	88	40	35	60	57	60	35	62	25	67	57
Glyma02g42170	0.30797	24	19	20	21	14	14	30	17	23	13	19	8	28	22
Glyma11g16210	0.30804	39	27	30	38	35	34	34	41	22	13	18	16	38	34
Glyma19g35290	0.30804	12	12	17	12	12	10	19	12	13	6	8	6	11	13
Glyma05g34070	0.3081	156	105	182	140	118	70	145	226	138	89	134	130	120	84
Glyma19g41670	0.30826	26	37	27	22	16	24	24	35	18	16	22	14	37	25
Glyma15g13650	0.30848	45	30	49	37	38	20	34	60	28	20	31	28	42	41
Glyma02g01390	0.3085	9	9	7	9	6	3	6	7	7	3	8	5	8	5
Glyma13g10520	0.30861	6	5	5	6	4	3	4	6	4	2	8	5	5	4
Glyma15g15960	0.3088	6	5	7	8	7	4	5	7	5	3	5	3	8	4
Glyma18g53650	0.30883	15	13	18	15	14	5	15	17	15	7	12	7	16	17
Glyma10g34310	0.30884	22	23	24	30	27	9	18	21	16	10	19	14	23	17
Glyma03g38460	0.3094	3	2	3	3	2	2	2	1	2	1	2	2	3	2
Glyma08g35420	0.3094	4	7	4	4	5	3	4	3	4	3	4	3	7	5
Glyma09g40030	0.3094	8	6	7	9	4	4	9	8	6	4	7	4	5	9
Glyma10g34390	0.3094	2	3	3	3	1	2	3	2	2	1	2	2	2	2
Glyma17g01260	0.3094	6	4	4	5	6	5	6	4	4	2	3	2	5	4
Glyma13g33910	0.30976	11	13	12	12	7	4	7	8	9	6	11	8	14	9
Glyma04g37380	0.30982	14	14	23	16	9	7	14	14	20	13	21	12	11	13
Glyma01g04930	0.30994	8	9	11	9	8	8	6	7	7	2	6	4	8	7
Glyma03g39420	0.31002	82	71	104	78	63	77	83	73	56	38	72	25	53	48
Glyma09g28650	0.31008	16	15	19	19	13	12	15	15	11	7	12	8	13	6
Glyma13g22870	0.31009	4	7	5	5	3	3	3	3	4	2	4	4	4	5
Glyma15g10950	0.3101	263	217	365	243	198	215	158	204	137	114	235	153	187	294
Glyma06g16220	0.31018	7	12	9	9	11	5	9	13	9	6	12	7	13	5
Glyma10g26640	0.31018	13	8	10	14	9	3	9	9	9	6	10	6	11	10
Glyma08g19920	0.31024	16	15	16	14	10	5	9	14	13	7	19	10	15	12
Glyma15g00900	0.31026	13	10	15	12	11	9	12	12	10	7	9	7	13	21
Glyma02g47660	0.31036	9	7	8	8	7	3	5	5	5	4	4	6	7	9
Glyma13g15790	0.31036	6	8	9	7	5	3	5	6	8	3	9	5	7	6
Glyma02g10860	0.31106	9	11	9	11	7	5	9	7	9	3	10	5	7	6
Glyma02g37980	0.31113	9	7	10	8	7	6	11	7	7	4	9	4	6	4
Glyma17g12950	0.31118	4	5	5	4	4	2	4	4	4	2	6	4	7	4
Glyma07g06250	0.31123	6	5	5	6	4	2	4	5	4	2	5	4	7	4
Glyma11g07140	0.31123	5	5	6	6	4	1	5	5	4	3	6	5	5	3
Glyma02g44190	0.31126	2	3	4	3	2	2	2	2	3	1	3	2	2	3
Glyma03g32200	0.31126	3	3	3	3	3	1	2	2	3	2	3	2	3	1
Glyma05g33930	0.31126	8	6	10	9	5	3	7	10	8	4	7	6	10	9
Glyma06g09020	0.31126	3	3	3	3	3	1	2	2	3	1	3	2	3	2
Glyma08g01650	0.31126	7	8	10	11	7	4	7	6	8	3	8	5	8	10
Glyma19g38070	0.31126	3	4	2	3	2	2	3	2	2	2	2	1	3	3
Glyma20g37840	0.31126	3	4	3	3	3	2	3	2	2	2	2	1	2	2
Glyma20g29520	0.31127	64	90	95	96	72	53	90	81	84	45	78	59	131	135
Glyma13g40380	0.31128	7	7	8	7	6	4	9	13	12	5	9	7	7	8
Glyma08g05470	0.31138	24	14	29	28	23	14	28	36	30	15	20	12	26	24
Glyma04g07810	0.31163	3	7	5	5	4	2	5	5	5	3	6	4	7	4
Glyma11g10700	0.31163	7	6	5	6	4	4	6	5	5	2	4	2	5	4
Glyma02g11090	0.31164	5	4	4	5	5	2	5	4	4	2	4	2	6	5
Glyma05g01150	0.31164	6	4	5	6	4	3	4	2	4	2	5	4	5	3
Glyma07g35950	0.31164	6	5	4	6	3	4	3	5	3	3	5	2	5	3
Glyma18g02810	0.31164	4	4	6	5	4	4	5	5	4	2	6	3	3	2
Glyma08g04320	0.31178	5	7	8	6	5	3	4	4	5	3	8	6	4	5
Glyma07g14780	0.31188	7	6	9	9	6	8	5	5	6	2	5	5	8	5
Glyma20g15460	0.31199	5	9	8	6	7	5	6	6	6	3	5	3	8	4
Glyma19g34900	0.31201	9	15	10	14	11	5	11	13	11	7	12	7	16	7
Glyma09g41070	0.3121	3	11	6	7	7	5	8	7	7	5	9	6	6	4
Glyma15g10810	0.3121	9	8	6	7	8	3	5	7	7	3	7	4	9	8
Glyma05g08030	0.31213	10	14	15	10	7	5	8	11	13	8	16	16	13	15
Glyma01g41620	0.31221	95	45	80	84	76	23	80	77	79	59	64	40	103	81
Glyma17g10190	0.31246	8	9	10	7	5	2	9	9	7	5	8	5	6	7
Glyma13g23990	0.31257	11	12	12	16	10	9	12	8	8	5	16	6	14	13
Glyma12g04730	0.31294	8	6	6	6	6	4	6	5	6	3	6	4	9	10
Glyma07g40230	0.31296	6	7	5	6	4	3	4	7	5	2	5	3	6	6
Glyma20g23880	0.31296	5	7	7	6	4	2	4	5	5	3	6	4	7	4
Glyma15g15800	0.313	242	127	238	211	156	194	202	156	122	83	145	78	206	179
Glyma12g14030	0.31308	4	3	4	3	4	2	3	2	3	1	3	2	4	3
Glyma18g48840	0.31308	5	3	3	4	3	2	4	3	3	2	2	2	3	2
Glyma19g37600	0.31308	4	4	4	3	3	2	2	2	2	2	3	2	4	4
Glyma06g15680	0.31311	16	11	21	19	13	6	14	18	13	8	14	10	11	17
Glyma16g07350	0.31313	7	13	9	14	13	5	13	9	8	6	11	8	14	14
Glyma17g05570	0.31318	28	32	27	18	17	7	19	28	23	17	31	24	27	16
Glyma17g07780	0.31321	10	11	9	14	11	6	13	6	13	7	15	7	16	13
Glyma14g37000	0.31351	4	6	7	8	8	3	7	7	6	3	8	8	5	4
Glyma15g17480	0.31351	8	7	8	7	6	2	4	7	6	3	6	5	8	7
Glyma07g39560	0.31362	9	13	11	10	9	5	8	13	15	8	17	10	13	17
Glyma20g00230	0.31374	38	38	35	26	29	9	32	32	42	29	57	40	32	45
Glyma15g06110	0.31382	6	3	6	7	6	2	6	6	6	3	5	3	6	6
Glyma14g11730	0.31384	14	14	16	10	6	7	8	11	11	6	16	13	9	12
Glyma02g05710	0.31388	22	12	12	10	12	7	15	13	14	11	15	8	10	19
Glyma07g07300	0.31389	5	6	5	4	3	2	3	5	3	2	4	3	4	4
Glyma16g20260	0.31389	4	6	4	4	4	2	3	4	4	3	4	3	6	2
Glyma06g08680	0.3141	24	17	21	21	17	8	15	25	24	12	21	15	27	31
Glyma02g35500	0.31422	9	6	7	9	7	4	9	6	5	3	6	4	9	8
Glyma03g40590	0.31422	7	8	8	9	7	3	6	6	7	3	6	4	9	9
Glyma09g39880	0.31435	30	28	40	32	43	16	33	39	32	18	33	19	44	51
Glyma15g36910	0.31443	16	24	23	22	17	21	27	18	15	11	10	9	15	15
Glyma03g41050	0.31467	5	8	9	6	7	2	5	7	6	4	8	5	7	9
Glyma04g16660	0.31497	178	121	153	203	157	53	126	190	124	90	141	84	132	108
Glyma02g07160	0.31516	7	8	12	9	12	6	6	7	6	4	10	5	10	8
Glyma07g04200	0.31519	9	8	10	10	5	4	9	7	10	3	8	6	8	11
Glyma15g08940	0.31538	18	15	17	19	14	17	15	12	11	5	12	7	11	10
Glyma12g15360	0.31551	10	14	12	11	10	6	9	9	8	5	6	7	6	6
Glyma04g06310	0.31554	7	10	7	7	7	4	10	10	10	3	7	5	7	10
Glyma11g13490	0.31554	9	8	7	6	5	3	4	6	5	3	6	4	7	6
Glyma05g01160	0.31557	23	11	18	25	19	20	12	16	12	15	21	17	9	9
Glyma13g23210	0.3156	22	18	26	21	27	7	24	21	26	14	30	25	35	34
Glyma04g04020	0.31581	2	4	3	2	2	2	2	2	2	1	2	2	3	2
Glyma04g34020	0.31581	4	5	4	7	6	3	4	3	5	3	6	3	6	3
Glyma06g05100	0.31581	2	2	3	2	2	2	2	2	2	2	3	1	4	2
Glyma07g10930	0.31581	5	4	6	6	5	3	4	4	4	4	6	4	6	1
Glyma08g20020	0.31581	4	6	4	6	4	4	5	5	4	2	5	2	7	4
Glyma11g05070	0.31581	3	3	3	2	1	2	2	2	2	2	3	1	3	2
Glyma12g15440	0.31581	3	2	2	3	2	1	2	3	2	1	3	2	2	3
Glyma19g34080	0.31581	3	3	2	3	3	1	1	2	2	2	2	3	2	2
Glyma19g39620	0.31581	3	3	3	3	2	2	2	2	2	1	2	1	3	2
Glyma20g29040	0.31581	7	7	11	10	6	6	4	4	6	4	8	8	6	6
Glyma07g09990	0.31589	3	3	4	5	2	2	4	6	5	3	4	3	4	3
Glyma07g33000	0.31589	4	5	6	4	3	2	4	3	3	2	3	3	5	4
Glyma08g42390	0.31589	5	4	5	5	3	2	3	4	4	2	5	3	4	2
Glyma10g11850	0.31589	5	4	5	4	4	3	4	3	4	1	3	2	4	5
Glyma12g01030	0.31589	6	4	4	5	3	2	3	4	3	2	5	3	3	4
Glyma13g44330	0.31589	10	8	10	7	3	4	6	8	8	6	10	5	10	7
Glyma12g30600	0.31592	42	39	54	59	20	26	54	53	55	33	65	32	38	33
Glyma02g44050	0.31604	6	4	8	5	4	3	4	5	6	2	6	4	5	4
Glyma07g06610	0.31604	8	4	6	5	5	2	4	6	5	3	5	3	5	5
Glyma10g33660	0.31604	2	3	2	3	3	2	2	3	3	1	2	1	3	3
Glyma13g06900	0.31604	5	8	5	6	5	3	3	6	3	3	4	4	5	6
Glyma15g24120	0.31604	5	6	5	4	4	2	5	7	6	3	7	5	3	4
Glyma11g11920	0.31622	27	32	30	32	29	11	25	20	21	13	20	14	32	32
Glyma08g03150	0.31634	407	441	567	561	667	223	629	505	386	291	362	228	564	547
Glyma03g31670	0.3164	9	10	12	11	11	3	7	10	8	4	9	6	10	11
Glyma18g01280	0.3164	10	8	10	11	9	5	9	14	10	5	10	5	10	5
Glyma01g42730	0.31645	12	13	7	11	7	7	7	9	9	5	8	6	7	14
Glyma07g19190	0.31645	16	7	10	12	7	6	10	7	7	6	10	9	7	8
Glyma03g37700	0.31646	7	14	13	10	9	8	5	6	13	9	15	10	10	7
Glyma15g11560	0.31652	11	9	14	16	8	3	9	10	14	9	15	12	11	15
Glyma12g32040	0.31667	6	10	12	10	9	6	11	5	10	7	10	8	4	5
Glyma09g05690	0.31686	20	16	22	20	16	6	18	14	21	9	14	12	25	16
Glyma08g28560	0.31696	13	11	11	9	7	5	9	8	8	4	7	6	12	7
Glyma01g00740	0.31701	137	96	152	135	116	67	114	116	60	49	97	67	127	142
Glyma08g40110	0.31717	42	33	36	27	20	20	24	38	24	13	24	16	29	24
Glyma20g27370	0.31728	11	9	10	11	3	9	11	8	10	4	11	6	13	10
Glyma02g13590	0.31738	9	8	11	10	12	5	6	7	8	4	8	5	12	10
Glyma17g07890	0.31754	9	5	10	6	5	3	7	9	5	5	7	6	8	10
Glyma01g43620	0.31774	1	1	1	1	2	1	1	1	1	1	1	1	2	1
Glyma01g44610	0.31774	2	1	1	1	1	1	1	1	1	1	1	2	1	1
Glyma02g39360	0.31774	2	1	1	1	1	1	1	2	1	1	1	1	1	1
Glyma05g01340	0.31774	2	3	3	3	3	1	2	2	2	1	2	2	3	3
Glyma05g09200	0.31774	7	8	11	11	7	6	8	6	7	4	7	5	5	4
Glyma06g04060	0.31774	1	1	1	1	1	1	1	1	1	1	2	1	1	2
Glyma06g46220	0.31774	1	1	2	1	1	1	1	1	1	1	1	1	1	2
Glyma07g05560	0.31774	1	2	1	1	1	1	1	1	1	1	1	1	2	1
Glyma08g29710	0.31774	2	1	1	1	1	1	1	1	2	1	1	1	1	1
Glyma09g28190	0.31774	3	4	4	4	4	4	4	4	4	2	5	2	3	1
Glyma11g20890	0.31774	1	1	2	1	1	1	1	1	1	1	1	1	1	2
Glyma11g34310	0.31774	3	3	3	3	2	2	2	3	2	2	3	1	2	1
Glyma12g32510	0.31774	2	1	1	2	1	1	1	1	1	1	1	1	1	1
Glyma12g37040	0.31774	3	3	3	3	2	1	2	2	2	1	3	2	3	2
Glyma18g43420	0.31774	1	1	1	2	1	1	1	1	1	1	2	1	1	1
Glyma18g45050	0.31774	1	1	1	1	2	1	1	1	1	1	1	1	2	1
Glyma19g33640	0.31774	3	3	2	2	2	1	2	3	3	1	3	2	2	3
Glyma05g22250	0.31785	8	9	8	8	7	4	6	8	8	4	5	6	13	7
Glyma17g36210	0.31792	31	30	34	32	41	49	29	22	19	17	25	19	43	28
Glyma20g38250	0.31795	26	30	33	21	9	18	18	22	21	12	31	19	23	18
Glyma04g39050	0.31801	20	18	25	17	13	12	21	13	16	14	16	9	24	29
Glyma17g15490	0.31814	7	9	6	7	3	8	9	10	9	5	11	6	11	5
Glyma05g25150	0.31826	8	8	11	6	5	3	6	7	7	5	8	5	6	4
Glyma10g27800	0.31835	10	5	8	6	6	3	7	6	8	3	5	5	6	8
Glyma17g09280	0.31835	283	261	294	233	235	96	284	262	273	135	177	102	280	175
Glyma09g31690	0.31842	78	93	90	71	37	101	124	98	72	62	92	73	41	49
Glyma18g04430	0.31855	13	9	15	14	9	5	8	6	14	8	13	7	11	10
Glyma02g12950	0.31865	12	22	23	22	30	17	18	23	16	11	26	22	13	10
Glyma07g00420	0.31872	28	25	27	32	22	12	26	26	23	13	26	17	42	19
Glyma03g29930	0.31906	11	16	10	10	9	6	8	12	9	5	7	6	12	8
Glyma14g37820	0.31909	12	9	11	8	7	4	5	9	8	4	8	6	11	8
Glyma15g11860	0.31909	6	6	6	6	9	5	7	8	8	5	9	10	13	12
Glyma10g37000	0.3191	11	14	12	10	7	6	9	11	8	4	8	5	12	10
Glyma03g30020	0.31915	10	10	9	13	7	6	15	8	10	5	11	5	12	12
Glyma05g07500	0.31927	2	3	3	2	2	1	2	2	1	1	2	2	2	2
Glyma05g30710	0.31927	6	4	5	5	3	3	4	3	3	2	4	2	5	5
Glyma13g34640	0.31927	3	2	2	2	1	2	2	2	2	1	3	1	2	2
Glyma08g04740	0.31937	153	184	222	225	304	62	225	191	315	231	271	340	261	327
Glyma11g29530	0.31939	8	7	13	11	10	3	6	10	9	5	12	8	10	8
Glyma09g38890	0.31951	25	24	43	42	32	19	30	26	32	25	50	30	49	20
Glyma13g20010	0.3196	85	51	74	68	34	66	66	64	36	33	51	25	66	60
Glyma19g24310	0.31963	6	7	4	5	3	4	4	5	4	3	3	2	5	6
Glyma19g29800	0.31963	4	5	4	5	5	2	5	8	5	3	4	3	4	4
Glyma19g40490	0.31963	6	6	5	6	3	4	3	6	3	2	5	3	5	4
Glyma08g13470	0.31967	15	21	20	19	14	19	28	24	15	10	14	8	25	16
Glyma15g14900	0.31993	9	8	12	7	8	3	7	9	7	5	7	5	11	6
Glyma19g40920	0.31993	9	9	10	11	8	3	6	7	8	5	8	6	10	4
Glyma15g15560	0.32009	24	35	40	33	23	17	30	15	44	20	36	29	18	27
Glyma04g42450	0.32026	3	4	4	4	3	1	3	4	4	2	3	2	3	2
Glyma07g12810	0.32026	4	4	4	4	3	2	2	2	3	2	4	2	4	2
Glyma11g33380	0.32026	3	3	3	5	3	3	3	3	2	2	3	1	4	4
Glyma11g34420	0.32026	3	4	3	2	4	2	4	3	3	1	3	2	4	4
Glyma12g23310	0.32026	7	7	9	6	5	6	7	6	5	2	3	5	8	8
Glyma13g43760	0.32026	4	4	3	3	3	2	3	2	3	1	3	3	5	3
Glyma05g36140	0.32027	39	51	63	43	33	13	30	57	40	27	53	41	40	36
Glyma17g08640	0.32041	4	3	3	3	3	1	2	2	3	2	4	2	3	4
Glyma20g36490	0.32041	3	4	3	3	2	2	3	3	3	2	4	1	4	2
Glyma12g35970	0.32057	28	20	31	28	31	11	24	25	21	12	16	19	22	12
Glyma02g00540	0.32059	75	51	78	60	32	26	47	64	40	30	55	43	55	71
Glyma01g36800	0.32079	8	9	8	7	5	3	7	8	7	3	6	3	7	7
Glyma08g04170	0.32079	6	9	10	8	8	3	5	5	6	4	5	5	6	8
Glyma17g29210	0.32079	6	6	6	5	6	2	5	5	8	5	9	7	8	10
Glyma02g11400	0.3208	30	17	25	18	22	11	21	18	24	11	14	12	24	13
Glyma05g05780	0.32116	9	10	14	18	19	6	10	11	14	7	12	12	17	11
Glyma06g06830	0.3212	11	8	7	8	4	4	7	5	7	3	8	6	6	6
Glyma15g42810	0.3212	5	9	8	7	5	3	7	5	6	4	9	5	10	7
Glyma08g46190	0.32132	7	7	9	10	7	5	10	8	8	3	7	4	8	12
Glyma15g06890	0.32142	21	17	21	17	15	10	20	22	14	8	13	6	20	18
Glyma10g30480	0.32145	10	6	10	11	10	5	11	10	8	4	7	5	8	13
Glyma11g18930	0.32157	5	6	7	6	5	3	5	6	5	2	3	3	7	5
Glyma15g04000	0.32157	5	7	5	4	2	3	5	5	5	3	6	5	8	5
Glyma16g05820	0.32157	6	6	7	6	7	2	4	5	5	2	5	4	5	4
Glyma01g44450	0.32168	41	24	35	33	44	13	26	29	30	19	31	15	27	40
Glyma02g05500	0.32181	10	13	12	14	11	4	8	8	7	4	12	9	11	10
Glyma08g12220	0.32188	32	23	30	24	25	13	26	23	22	12	16	12	32	33
Glyma19g01900	0.32189	10	8	8	7	6	2	6	6	8	6	5	6	11	9
Glyma04g02130	0.32193	14	17	27	29	18	10	25	15	27	18	23	14	30	30
Glyma04g38320	0.32224	3	3	4	4	5	4	3	5	3	2	3	1	3	4
Glyma06g08690	0.32224	3	5	4	4	3	2	3	5	3	1	3	3	4	4
Glyma08g43060	0.32224	4	5	4	4	4	2	3	4	3	2	3	2	5	2
Glyma11g29610	0.32224	3	5	4	3	5	2	4	4	3	1	4	3	3	3
Glyma13g02470	0.32224	5	7	8	9	7	5	5	4	7	4	8	6	12	7
Glyma13g29940	0.32224	4	3	4	4	4	3	3	2	3	2	3	2	4	6
Glyma14g08150	0.32224	5	4	4	4	4	2	3	4	3	1	3	2	4	4
Glyma05g28060	0.32226	37	33	53	58	44	26	41	20	47	27	62	28	55	52
Glyma08g13290	0.32229	8	6	7	5	6	2	4	5	7	3	5	4	4	6
Glyma14g00890	0.32229	5	5	5	5	5	4	3	8	5	3	5	6	4	9
Glyma20g26450	0.32237	9	13	6	9	11	5	9	9	8	4	8	4	9	7
Glyma02g38730	0.32255	77	73	107	142	109	56	89	107	91	69	89	35	137	119
Glyma03g38740	0.32255	6	4	8	8	6	2	7	6	8	5	9	9	9	10
Glyma05g36160	0.32266	92	49	76	79	48	32	66	71	49	34	66	35	84	73
Glyma20g35190	0.3228	10	14	15	12	11	6	10	12	10	7	10	6	16	18
Glyma10g37010	0.32284	11	9	11	14	9	6	11	11	8	5	8	4	6	8
Glyma08g11740	0.32288	6	8	6	5	5	3	4	5	4	2	5	3	5	4
Glyma09g33860	0.32288	7	5	6	6	5	3	4	7	4	2	4	3	5	4
Glyma01g43370	0.32292	6	6	7	6	3	3	4	3	5	3	7	4	7	5
Glyma09g38080	0.32292	12	10	18	13	11	6	7	8	12	8	9	6	13	13
Glyma18g50020	0.32294	12	7	12	15	14	4	13	15	13	9	18	9	18	15
Glyma18g53490	0.32295	26	22	27	17	29	16	13	20	15	7	18	14	22	16
Glyma18g07030	0.323	103	94	104	128	124	56	117	70	68	53	77	37	87	80
Glyma07g01270	0.32301	13	12	14	9	13	8	17	10	12	7	9	9	20	18
Glyma02g15600	0.32304	24	16	19	23	17	7	22	23	27	21	38	29	22	31
Glyma04g39130	0.32321	6	4	7	4	6	3	6	6	4	2	4	4	4	3
Glyma17g04870	0.32321	5	8	6	6	6	5	4	4	4	2	5	4	4	8
Glyma19g26780	0.32321	7	6	7	6	4	3	4	4	4	2	4	4	4	4
Glyma13g37600	0.32325	92	45	59	52	49	53	49	55	54	47	109	54	40	60
Glyma08g07400	0.32344	5	8	5	5	4	2	4	6	4	4	8	5	6	4
Glyma02g01750	0.32347	21	19	17	24	20	20	28	19	20	10	17	6	31	20
Glyma04g38630	0.32347	16	15	28	25	22	14	28	28	22	10	17	11	21	15
Glyma12g13240	0.3235	46	34	58	55	37	16	42	36	38	28	36	28	37	19
Glyma13g33460	0.32356	9	8	6	10	7	5	8	9	6	4	6	3	6	4
Glyma16g08090	0.32373	29	29	43	49	25	19	49	34	45	28	56	30	38	21
Glyma06g45180	0.32383	11	8	12	5	3	7	11	8	11	6	11	10	7	7
Glyma12g07620	0.32394	16	13	12	11	7	6	8	8	10	7	15	10	17	13
Glyma04g08230	0.32418	8	6	6	7	9	3	6	6	7	4	6	4	6	11
Glyma06g04860	0.3242	4	4	4	3	3	2	3	2	4	2	6	4	5	4
Glyma07g36720	0.3242	5	6	7	7	4	4	7	8	5	2	5	3	7	5
Glyma10g40450	0.3242	2	2	3	2	2	1	1	2	2	1	2	1	2	2
Glyma11g02340	0.3242	10	8	13	10	7	9	7	4	9	5	9	8	15	11
Glyma12g02740	0.3242	2	2	2	2	2	1	2	3	1	1	2	1	2	2
Glyma19g00610	0.3242	8	7	7	6	7	4	5	3	4	2	5	5	7	5
Glyma04g06440	0.32426	5	5	5	3	2	2	4	5	4	2	4	3	5	3
Glyma04g43630	0.32426	4	5	5	4	4	3	3	2	3	2	3	3	5	6
Glyma10g28110	0.32426	7	10	9	9	13	5	6	6	7	3	8	6	8	7
Glyma13g06410	0.32426	4	5	6	5	2	3	3	4	3	2	4	3	5	3
Glyma14g06720	0.32426	15	12	15	14	9	11	15	13	12	5	10	3	12	10
Glyma15g41680	0.32435	12	28	19	18	27	8	15	17	17	9	17	20	17	20
Glyma03g40520	0.32444	6	11	12	10	10	10	9	10	8	6	6	6	17	12
Glyma03g00870	0.32449	42	22	57	53	52	35	54	64	44	26	36	27	30	31
Glyma15g13940	0.32453	11	9	13	17	12	5	9	8	9	6	9	6	10	10
Glyma20g27000	0.32459	11	15	14	13	11	8	8	8	9	5	8	5	14	12
Glyma01g30300	0.32469	3	3	4	4	4	2	2	2	3	2	3	2	4	5
Glyma04g09610	0.32469	2	3	3	3	2	3	5	3	5	2	3	3	4	2
Glyma08g05110	0.32469	3	3	4	4	3	3	3	3	5	2	4	1	2	3
Glyma09g07490	0.32469	3	4	3	5	5	2	3	3	2	2	2	3	3	3
Glyma16g01450	0.32469	2	3	3	4	1	3	4	3	3	2	5	3	4	3
Glyma17g04890	0.32469	3	5	4	4	3	2	3	3	2	1	3	3	4	3
Glyma15g01610	0.32481	15	24	20	23	33	7	20	17	27	16	18	18	17	14
Glyma11g11600	0.32496	24	29	31	32	24	13	27	26	23	15	27	18	27	48
Glyma08g39090	0.32497	16	9	13	14	8	5	14	11	12	7	14	6	16	13
Glyma08g28540	0.32507	5	5	6	7	7	6	5	2	5	4	5	5	9	9
Glyma04g39940	0.32515	45	23	51	32	40	48	35	24	28	16	34	24	53	40
Glyma03g03280	0.32522	5	6	4	4	3	2	3	4	5	2	6	3	4	5
Glyma12g08000	0.32522	5	3	7	4	5	2	3	3	5	3	5	4	4	3
Glyma13g23780	0.32522	6	5	6	4	3	2	4	3	5	2	4	3	4	5
Glyma14g09940	0.32522	6	4	5	5	4	2	4	5	3	2	4	2	5	5
Glyma13g30530	0.32538	18	9	19	20	9	6	15	13	19	8	16	13	13	14
Glyma13g20330	0.32546	42	43	70	56	51	44	40	44	31	24	37	22	52	24
Glyma06g10100	0.32556	12	12	11	10	7	9	11	5	6	4	12	5	10	9
Glyma08g15940	0.32561	17	14	22	17	10	5	15	17	23	17	26	17	22	13
Glyma12g19050	0.32564	66	56	78	51	38	18	44	52	46	25	45	37	47	57
Glyma08g45770	0.32566	69	56	76	71	41	23	52	59	61	43	69	32	72	29
Glyma13g24880	0.32569	47	47	71	58	28	23	44	44	42	24	47	26	37	39
Glyma20g12070	0.32569	31	27	27	23	18	14	22	27	24	12	23	14	16	9
Glyma08g04990	0.32575	43	43	37	49	41	28	57	39	32	16	26	16	39	32
Glyma20g24330	0.326	10	15	13	13	12	5	15	13	16	7	11	6	18	16
Glyma05g30170	0.32601	6	6	6	5	4	4	4	5	3	2	4	2	3	4
Glyma07g01330	0.32601	6	4	5	5	5	3	3	5	4	2	3	2	5	6
Glyma14g17690	0.32601	3	4	4	4	3	2	5	7	5	3	6	5	4	3
Glyma17g37950	0.32601	6	4	5	6	5	2	5	5	4	2	3	3	3	5
Glyma19g04230	0.32601	5	6	6	6	4	3	4	3	4	2	4	2	5	4
Glyma02g28210	0.32619	7	11	8	9	7	5	7	7	7	5	8	11	7	15
Glyma13g24410	0.32619	3	6	5	4	3	4	6	6	3	2	3	3	5	4
Glyma13g39820	0.32619	4	4	5	7	5	4	5	5	3	2	3	2	4	4
Glyma20g37730	0.32619	8	11	11	9	10	3	7	6	7	4	10	7	12	9
Glyma13g08090	0.32626	15	12	13	12	16	7	11	15	10	6	8	5	12	8
Glyma12g01290	0.32666	14	19	15	18	15	9	15	14	11	5	12	7	20	12
Glyma17g16930	0.32668	8	29	17	26	25	19	22	18	16	10	17	19	30	18
Glyma12g36910	0.3267	16	18	14	13	9	7	11	12	11	4	12	7	13	14
Glyma04g00350	0.32671	15	22	21	13	7	9	9	17	16	11	20	15	12	12
Glyma04g41600	0.32675	8	14	11	7	10	5	9	10	12	7	18	11	12	15
Glyma03g28930	0.32681	4	5	4	4	3	2	3	3	3	1	3	2	4	3
Glyma04g07680	0.32681	4	3	4	3	4	1	2	4	4	2	3	2	4	4
Glyma05g26480	0.32681	2	2	2	1	2	1	1	1	2	1	2	1	2	2
Glyma06g11400	0.32681	2	2	2	2	2	1	2	1	1	1	1	1	2	2
Glyma06g13580	0.32681	6	10	10	10	9	4	10	11	9	5	9	6	8	3
Glyma07g09410	0.32681	2	2	2	2	2	1	2	2	1	1	1	1	2	1
Glyma08g44240	0.32681	2	2	2	2	1	1	2	2	1	1	2	1	1	2
Glyma09g02340	0.32681	4	8	5	5	4	4	6	5	4	2	4	3	7	5
Glyma10g11650	0.32681	7	7	7	6	8	4	8	6	11	4	5	5	7	3
Glyma11g10630	0.32681	4	3	5	4	3	2	2	2	3	2	3	3	5	3
Glyma13g32760	0.32681	2	2	2	2	1	1	2	2	1	1	2	1	2	1
Glyma15g08030	0.32681	2	1	2	2	2	1	2	2	2	1	2	1	1	1
Glyma17g09180	0.32681	2	2	2	2	2	1	1	2	2	1	2	1	1	1
Glyma18g44790	0.32681	2	2	2	2	1	1	2	2	2	1	1	1	2	1
Glyma19g39010	0.32681	3	3	3	3	2	2	4	3	4	3	5	2	2	5
Glyma19g39260	0.32681	16	15	19	17	14	5	12	12	13	9	15	10	24	16
Glyma20g36170	0.32681	4	3	3	5	3	2	3	2	3	2	4	2	3	5
Glyma02g42270	0.32686	9	5	7	8	7	4	7	6	5	2	7	3	7	7
Glyma15g11840	0.32686	15	16	9	11	9	9	10	16	8	6	10	11	6	16
Glyma08g10070	0.32688	7	7	9	9	9	4	10	12	14	7	15	13	14	9
Glyma05g30080	0.32695	5	4	4	3	2	2	3	3	4	2	5	3	2	3
Glyma14g39290	0.32703	6	4	7	6	7	5	9	10	11	8	13	8	8	5
Glyma03g14690	0.32708	7	7	7	6	3	4	5	7	5	3	5	3	8	4
Glyma10g07340	0.32708	12	9	14	15	12	4	11	9	11	6	11	8	17	9
Glyma12g03640	0.32708	6	8	7	6	5	3	5	5	4	2	5	4	8	6
Glyma12g14070	0.32708	5	6	6	4	7	2	6	8	7	7	4	3	5	4
Glyma19g07210	0.32708	8	7	8	6	5	3	6	4	6	3	5	3	4	6
Glyma15g10880	0.32709	10	7	8	7	7	3	5	5	5	3	6	4	6	6
Glyma17g06620	0.3271	9	12	14	13	8	4	8	9	9	7	8	6	13	14
Glyma07g19250	0.32711	25	11	21	18	15	22	22	9	17	10	15	10	18	25
Glyma01g35300	0.32723	8	7	5	7	5	5	8	6	5	2	9	3	6	7
Glyma01g35360	0.32733	23	23	27	25	30	12	20	14	15	9	17	16	30	24
Glyma12g12810	0.32748	11	8	7	6	8	5	5	5	6	3	7	6	10	10
Glyma15g13470	0.32757	22	13	21	22	16	7	22	13	14	11	25	14	18	11
Glyma03g40260	0.32766	13	10	10	11	10	8	7	8	8	5	9	4	5	5
Glyma07g19100	0.32777	29	40	34	43	23	18	36	18	29	19	19	17	37	25
Glyma03g38340	0.32793	20	16	15	17	13	9	19	21	14	8	16	9	27	17
Glyma19g39850	0.32795	27	24	27	23	14	11	20	11	16	11	13	14	19	17
Glyma20g00950	0.32839	13	20	20	14	16	4	13	15	15	7	14	13	16	9
Glyma13g24630	0.32843	22	22	31	28	11	13	20	28	19	12	24	11	20	27
Glyma01g03930	0.32853	20	15	19	20	12	6	15	14	13	8	14	10	22	20
Glyma02g03400	0.32885	6	6	7	7	4	4	8	4	7	3	4	3	8	5
Glyma03g00470	0.32885	26	20	25	24	9	8	18	23	19	13	29	16	27	20
Glyma15g05020	0.32885	5	5	6	7	4	2	6	9	6	3	6	4	7	6
Glyma09g42000	0.32901	13	14	14	10	8	6	7	13	10	7	10	6	7	6
Glyma08g46260	0.32904	22	22	29	18	18	5	15	29	18	15	18	25	30	23
Glyma04g41660	0.32913	8	6	5	6	4	3	4	4	4	2	4	4	6	4
Glyma08g11440	0.32913	3	8	4	5	4	5	6	6	5	2	5	3	4	4
Glyma11g34790	0.32913	7	6	6	4	5	5	4	3	4	2	3	3	6	6
Glyma19g45320	0.32923	18	23	22	14	14	7	14	18	17	8	12	10	17	22
Glyma06g02460	0.32926	12	10	11	12	10	4	11	10	11	4	10	6	16	12
Glyma09g03910	0.32926	11	11	12	13	10	9	16	5	9	6	8	5	14	10
Glyma13g40050	0.32936	9	11	10	10	9	5	7	5	6	3	7	5	9	6
Glyma13g31650	0.32956	37	30	21	17	24	16	36	33	41	27	38	46	50	45
Glyma08g40060	0.32967	10	13	13	11	8	8	12	10	8	6	13	6	14	19
Glyma02g16840	0.32972	7	9	5	9	7	5	8	4	9	4	9	7	9	13
Glyma10g33580	0.32973	10	7	11	7	5	3	6	11	8	5	10	11	9	11
Glyma10g33320	0.3301	38	31	36	29	25	15	24	31	21	12	23	15	40	30
Glyma13g23260	0.33024	30	29	25	21	27	6	13	15	25	16	29	28	30	28
Glyma07g02730	0.3305	8	7	7	9	6	4	6	7	4	3	6	4	5	3
Glyma06g04460	0.33055	2	4	4	4	3	6	5	4	4	2	5	2	3	5
Glyma18g07480	0.33055	5	4	4	4	5	2	5	4	4	2	5	4	1	4
Glyma19g33140	0.33055	38	21	35	38	20	12	28	30	29	14	33	16	33	24
Glyma20g25870	0.33057	10	14	10	10	6	4	8	7	7	4	11	7	10	9
Glyma01g37250	0.33058	162	107	214	165	108	60	181	257	207	112	177	145	124	158
Glyma20g23730	0.33066	14	19	19	14	20	10	16	15	12	8	12	10	27	19
Glyma06g01790	0.33071	19	21	28	34	21	16	26	24	20	11	19	11	24	11
Glyma03g36470	0.33078	52	49	56	63	34	16	34	47	43	30	71	40	69	47
Glyma08g01230	0.33079	10	8	8	9	5	4	8	9	6	3	5	4	7	6
Glyma13g30460	0.33079	6	7	7	6	8	3	10	10	8	5	8	6	5	3
Glyma10g02750	0.33095	18	14	18	16	9	5	13	19	17	6	13	10	16	15
Glyma04g02520	0.33106	20	18	29	28	15	10	24	18	18	9	19	11	18	24
Glyma20g34880	0.33118	158	77	125	101	66	57	69	81	82	66	84	55	71	98
Glyma01g42920	0.33119	5	6	7	5	3	3	5	6	4	2	6	5	7	8
Glyma05g02250	0.33119	3	2	3	4	2	3	4	2	2	1	3	2	2	3
Glyma07g34890	0.33119	3	4	3	3	2	2	2	2	2	1	3	3	4	2
Glyma11g01740	0.33119	3	3	3	4	2	2	2	2	2	1	3	2	3	4
Glyma15g15640	0.33119	3	3	3	2	4	2	3	4	2	1	2	2	2	3
Glyma15g12550	0.33125	8	5	13	9	8	5	10	12	8	4	10	6	6	9
Glyma02g44970	0.3315	9	24	16	12	14	6	12	12	17	8	18	15	16	17
Glyma05g01530	0.3315	5	5	5	4	2	2	2	4	4	2	4	3	4	3
Glyma05g35570	0.3315	3	6	4	3	4	2	3	3	4	2	4	2	4	5
Glyma08g12810	0.3315	5	3	5	5	3	3	4	2	4	2	3	2	5	3
Glyma07g11890	0.33157	11	16	12	13	14	6	11	12	8	5	7	6	11	14
Glyma07g03320	0.33173	13	18	16	16	13	9	11	13	13	10	22	18	27	23
Glyma02g40660	0.33204	47	39	59	55	32	20	51	33	53	38	80	68	56	71
Glyma09g04970	0.33207	6	5	6	5	4	3	5	4	4	2	3	2	6	6
Glyma03g32800	0.3321	17	14	16	14	10	9	11	9	10	6	12	8	21	12
Glyma07g05230	0.3321	13	12	13	18	17	6	11	11	11	7	11	6	15	18
Glyma08g13680	0.33224	4	4	3	2	2	2	3	4	3	1	4	3	3	2
Glyma10g31980	0.33224	4	10	5	5	4	5	5	6	8	4	7	3	7	7
Glyma19g07790	0.33224	3	3	4	4	2	2	3	3	2	2	3	2	5	2
Glyma19g39780	0.33224	5	5	6	7	9	2	7	7	4	5	4	4	7	8
Glyma04g07460	0.33234	8	9	7	7	3	4	5	8	5	3	6	6	9	5
Glyma06g08590	0.33234	5	6	7	8	7	3	4	6	5	3	6	3	5	3
Glyma09g32980	0.33237	6	5	5	5	5	3	4	6	6	3	10	7	6	4
Glyma11g35840	0.33237	8	6	9	5	5	4	3	7	6	4	4	3	6	5
Glyma10g44070	0.33246	37	21	35	29	19	23	32	25	18	12	23	12	28	17
Glyma08g42630	0.33258	17	13	18	17	23	10	21	20	10	8	14	8	17	11
Glyma18g06720	0.33258	8	6	4	6	7	3	6	4	4	2	4	4	6	5
Glyma20g28430	0.33258	6	4	7	6	4	3	4	5	6	2	8	4	4	6
Glyma06g17470	0.33259	13	16	14	9	16	5	10	10	8	5	13	11	15	9
Glyma10g34130	0.33259	7	9	7	7	5	3	5	6	6	3	7	4	5	3
Glyma13g20050	0.33259	8	6	6	5	3	3	6	4	7	3	7	4	7	8
Glyma18g53610	0.33278	99	79	143	124	160	37	85	98	87	67	105	97	147	80
Glyma07g15470	0.33282	7	5	4	6	3	6	6	7	4	3	4	2	7	6
Glyma11g12920	0.33282	4	9	6	4	4	3	6	6	5	3	5	3	6	6
Glyma01g31270	0.33283	12	14	17	21	8	8	19	15	18	11	19	12	11	7
Glyma07g00660	0.33283	3	6	6	7	6	5	8	6	8	7	13	8	8	5
Glyma20g14220	0.33283	8	8	9	11	5	5	5	6	5	4	7	5	11	7
Glyma08g46850	0.33284	97	78	100	99	61	42	102	145	100	48	78	51	114	84
Glyma10g38680	0.33288	46	38	54	50	38	22	42	50	66	45	87	77	56	76
Glyma13g31130	0.33288	34	18	30	42	18	16	35	24	21	15	31	19	34	22
Glyma09g41430	0.33295	7	11	8	8	4	5	8	10	6	3	7	4	7	7
Glyma10g36240	0.33295	14	10	12	11	9	10	14	10	8	5	7	5	17	11
Glyma10g11720	0.33335	7	7	6	6	6	3	5	5	4	4	9	7	9	3
Glyma19g42640	0.33335	8	5	10	6	6	2	6	7	5	3	5	6	6	6
Glyma12g04950	0.33337	19	19	29	30	21	20	35	25	22	14	19	10	26	11
Glyma02g11320	0.33353	40	36	45	39	26	12	24	35	27	14	27	20	36	35
Glyma01g36830	0.33373	4	2	3	3	4	4	4	3	4	2	4	3	4	7
Glyma06g18150	0.33373	4	6	4	4	3	2	3	6	3	2	3	3	4	4
Glyma12g11780	0.33373	4	5	4	5	4	2	3	4	3	2	3	2	6	4
Glyma01g24650	0.33385	9	6	11	11	7	5	11	7	8	4	8	3	8	7
Glyma16g00810	0.33386	8	7	9	7	4	3	7	9	5	3	6	5	5	5
Glyma10g44630	0.33392	12	7	15	9	6	4	8	10	11	7	11	6	7	11
Glyma19g37530	0.33392	39	37	36	36	17	13	24	37	28	16	31	16	38	33
Glyma17g14340	0.334	17	10	16	11	12	6	14	16	19	12	15	8	8	7
Glyma01g43710	0.33402	31	33	36	27	27	16	33	35	24	11	17	13	24	35
Glyma09g06860	0.33405	39	34	43	29	25	16	37	31	31	16	32	25	50	53
Glyma15g00840	0.33433	16	16	19	20	15	5	19	13	17	8	11	11	23	20
Glyma06g02880	0.33436	15	21	16	17	10	8	14	19	12	7	12	8	13	9
Glyma14g40570	0.33445	15	8	15	14	10	6	8	12	10	6	9	7	9	6
Glyma18g00550	0.33462	7	6	10	8	9	4	4	9	6	4	6	3	8	7
Glyma0682s00200	0.33475	6	6	4	5	8	4	3	4	3	4	4	3	6	3
Glyma13g43320	0.33475	16	10	13	15	9	7	10	13	9	6	9	5	15	15
Glyma01g04820	0.33477	16	13	23	16	11	5	14	19	16	7	18	13	20	20
Glyma14g04520	0.33485	25	43	37	31	30	12	25	23	29	19	34	19	44	20
Glyma08g03740	0.33492	34	31	41	23	19	10	19	23	27	14	24	29	24	19
Glyma09g31560	0.33498	78	57	76	82	57	43	58	50	45	28	41	25	61	82
Glyma05g35360	0.33499	11	7	12	8	8	2	7	7	7	4	7	8	10	9
Glyma06g43750	0.33499	14	16	17	17	11	8	15	17	15	6	18	13	20	27
Glyma06g10680	0.33501	13	20	20	17	14	6	10	13	13	9	14	11	9	8
Glyma05g37300	0.33506	33	63	43	60	45	26	44	43	65	45	88	66	64	87
Glyma05g05220	0.33507	4	6	5	4	4	6	2	3	3	2	3	3	5	4
Glyma16g02840	0.33507	3	4	4	5	5	2	3	2	6	2	4	4	5	5
Glyma19g39130	0.33507	6	6	4	4	2	3	3	4	3	3	6	3	4	3
Glyma09g34390	0.33515	8	10	12	10	6	3	9	8	9	5	10	6	9	14
Glyma10g16090	0.33556	23	30	31	21	18	9	20	32	26	11	21	14	24	31
Glyma06g14060	0.33603	25	29	24	17	14	19	21	22	13	8	14	11	19	13
Glyma19g42720	0.33603	71	42	68	70	54	24	62	75	64	32	52	28	58	32
Glyma11g10570	0.33606	220	167	204	196	289	97	230	173	206	153	196	119	343	315
Glyma19g35140	0.33613	10	11	7	8	7	3	6	6	7	3	6	6	7	5
Glyma11g02540	0.3362	6	6	6	4	6	4	8	11	10	6	10	6	10	5
Glyma20g37960	0.3362	6	10	10	5	6	6	5	6	7	3	6	10	11	7
Glyma04g30350	0.33622	10	9	13	14	14	5	8	9	6	5	10	6	10	8
Glyma09g38100	0.33622	10	12	16	13	16	4	13	14	10	7	10	7	18	13
Glyma16g01230	0.33628	40	47	44	41	26	15	28	33	40	24	52	45	20	23
Glyma11g08610	0.33652	12	19	16	14	8	4	9	12	11	7	17	13	13	13
Glyma10g43770	0.33656	130	85	139	209	117	113	173	92	119	84	106	60	133	78
Glyma17g15230	0.33659	136	72	143	171	92	58	123	101	105	92	155	83	94	54
Glyma03g00960	0.33669	2	3	3	2	2	2	5	2	3	2	4	3	2	3
Glyma03g30720	0.33669	11	11	14	15	10	6	12	19	10	5	11	7	12	9
Glyma04g03170	0.33669	3	3	2	3	2	1	2	4	3	2	3	2	4	4
Glyma08g05070	0.33669	4	3	4	4	2	1	2	3	2	2	3	3	2	3
Glyma10g05050	0.33669	4	2	3	2	3	1	2	2	4	2	3	3	3	4
Glyma11g15230	0.33677	92	93	115	131	83	53	96	89	56	33	65	48	93	74
Glyma08g45910	0.33691	10	10	8	7	4	4	6	8	6	5	11	9	5	11
Glyma08g31000	0.33692	11	7	12	16	14	7	12	9	9	8	11	4	9	6
Glyma10g40160	0.33701	7	9	9	7	5	4	6	5	4	4	6	3	9	8
Glyma12g01240	0.33701	9	6	7	7	9	7	6	4	4	2	5	5	9	6
Glyma16g32250	0.33713	9	9	10	9	7	3	6	6	7	5	9	5	9	3
Glyma01g45470	0.33723	7	6	7	5	4	2	4	4	5	3	7	5	3	4
Glyma09g37750	0.33723	4	7	5	6	3	7	6	5	4	2	6	3	5	3
Glyma14g11260	0.33723	4	6	4	5	5	3	6	7	6	3	7	5	3	2
Glyma02g11580	0.3373	134	55	112	88	62	47	65	91	88	58	85	52	62	55
Glyma08g12030	0.33734	47	30	36	27	16	35	29	30	24	15	20	14	34	26
Glyma07g35050	0.33745	18	13	19	14	11	8	12	15	9	6	10	10	20	18
Glyma02g11570	0.33758	8	14	6	7	7	4	8	11	9	6	13	8	13	9
Glyma10g26790	0.33758	13	11	12	11	7	9	7	12	6	4	8	4	12	10
Glyma19g36580	0.33765	44	26	52	64	47	21	39	30	50	32	59	33	23	35
Glyma02g36680	0.33771	19	19	20	26	22	6	14	15	18	9	15	12	26	19
Glyma06g14870	0.33771	4	6	4	5	2	2	4	4	3	2	3	3	3	3
Glyma02g44480	0.33787	5	6	5	5	5	2	3	4	4	2	6	3	6	3
Glyma04g36430	0.33787	7	5	4	5	4	2	2	4	5	2	5	5	5	4
Glyma06g14800	0.33787	6	5	6	5	6	2	4	4	4	2	5	2	4	4
Glyma10g29330	0.33787	5	6	6	5	3	2	4	5	3	2	4	3	6	5
Glyma18g47870	0.33787	7	11	9	8	12	5	5	5	8	5	12	10	13	8
Glyma09g27860	0.3379	9	7	7	7	4	4	5	3	5	3	5	4	6	4
Glyma13g43700	0.3379	14	13	13	15	5	7	11	9	9	5	15	7	13	10
Glyma07g01520	0.33792	6	11	10	8	6	5	5	4	9	4	10	7	9	11
Glyma08g22140	0.33793	8	8	7	9	7	3	5	7	7	4	7	4	12	7
Glyma07g18160	0.33805	3	4	6	6	5	2	3	4	5	2	3	3	5	4
Glyma10g07490	0.33805	5	4	5	4	2	1	4	4	5	2	4	5	5	5
Glyma10g39820	0.33805	4	5	5	4	4	4	4	3	3	2	3	2	7	5
Glyma19g36680	0.33805	12	6	8	8	7	6	8	12	8	3	7	5	5	7
Glyma20g26970	0.33805	10	10	10	12	10	6	6	9	6	3	6	4	9	9
Glyma05g30140	0.33811	48	50	71	65	45	27	45	44	40	28	48	33	85	41
Glyma16g26140	0.33811	7	7	13	12	11	4	8	7	8	6	13	10	11	5
Glyma03g37460	0.33816	82	42	70	74	71	29	54	47	44	27	44	33	63	46
Glyma05g08060	0.33816	13	12	11	9	16	7	9	11	9	4	7	5	11	13
Glyma01g05740	0.33822	75	61	83	68	49	45	57	69	68	57	117	105	112	125
Glyma01g40840	0.33825	15	10	10	11	7	7	5	9	7	6	9	4	8	7
Glyma05g13540	0.33825	10	8	13	13	9	5	9	7	7	4	6	6	7	11
Glyma13g43130	0.33828	24	34	22	23	17	13	10	21	22	15	36	27	27	17
Glyma04g10330	0.3383	8	11	12	11	8	4	9	7	7	3	8	5	9	11
Glyma07g29720	0.33833	22	14	24	17	11	9	15	19	13	9	14	11	14	25
Glyma01g03730	0.33834	18	20	17	23	14	17	21	17	9	10	17	9	27	28
Glyma09g32430	0.33842	7	13	9	9	9	4	7	8	7	6	12	8	15	7
Glyma04g01870	0.33857	10	7	9	7	10	7	9	12	6	3	5	4	7	10
Glyma07g15320	0.33874	115	103	109	92	75	48	87	131	50	46	88	53	110	129
Glyma20g21250	0.33897	54	32	66	46	42	50	40	33	28	18	43	25	49	66
Glyma16g10700	0.33904	183	95	177	157	81	74	118	117	131	95	149	73	118	59
Glyma03g37980	0.33948	6	5	6	5	4	2	4	4	4	2	4	2	6	4
Glyma08g06860	0.33948	4	6	5	7	4	2	4	3	4	2	4	3	5	5
Glyma09g15970	0.33948	5	7	4	5	3	2	5	3	4	2	5	3	5	5
Glyma17g36750	0.33948	4	4	4	5	6	2	4	3	4	2	5	3	7	5
Glyma02g10220	0.33968	6	6	5	6	4	4	4	4	3	2	4	2	3	3
Glyma02g46270	0.33968	9	8	6	8	3	3	7	5	6	4	9	4	6	6
