# Supplementary material for: RNA-Seq Atlas of Glycine max: A guide to the soybean transcriptome
Source: BMC Plant Biol. 2010 Aug 5;10:160. doi: 10.1186/1471-2229-10-160 (PMC3017786; doi:10.1186/1471-2229-10-160)
Supplement: Additional file 9 — Housekeeping genes in seed development. Gene list sorted by coefficient of variance for the seven stages in seed development. [file 1471-2229-10-160-S9.CSV]

Housekeeping genes in seed development.
GeneName	StandardDeviationoverMean	RowSumofSeedTissues
Glyma01g04580	0	7
Glyma01g21270	0	7
Glyma01g22640	0	7
Glyma01g43620	0	7
Glyma02g03650	0	7
Glyma02g05440	0	7
Glyma02g09340	0	7
Glyma02g11800	0	7
Glyma02g12030	0	7
Glyma02g12840	0	7
Glyma02g13360	0	7
Glyma02g16920	0	7
Glyma02g18670	0	7
Glyma02g35240	0	7
Glyma02g36990	0	7
Glyma02g38190	0	7
Glyma02g41730	0	7
Glyma02g44100	0	7
Glyma02g45910	0	7
Glyma02g48200	0	7
Glyma03g30270	0	7
Glyma03g31890	0	7
Glyma03g32070	0	7
Glyma03g34390	0	7
Glyma03g35300	0	7
Glyma03g36520	0	7
Glyma03g39520	0	7
Glyma03g42510	0	7
Glyma04g01060	0	7
Glyma04g02320	0	7
Glyma04g10560	0	7
Glyma04g13160	0	7
Glyma04g36600	0	7
Glyma04g41060	0	7
Glyma04g41290	0	7
Glyma05g03320	0	7
Glyma05g03640	0	7
Glyma05g04750	0	7
Glyma05g08720	0	7
Glyma05g22470	0	7
Glyma05g25700	0	7
Glyma05g28460	0	7
Glyma05g29820	0	7
Glyma05g29850	0	7
Glyma05g31190	0	7
Glyma05g31270	0	7
Glyma05g31330	0	7
Glyma05g32460	0	7
Glyma05g32920	0	7
Glyma05g34890	0	7
Glyma05g37810	0	7
Glyma06g06370	0	7
Glyma06g09350	0	7
Glyma06g10800	0	7
Glyma06g12320	0	7
Glyma06g15660	0	7
Glyma06g19090	0	7
Glyma06g20570	0	7
Glyma06g43600	0	7
Glyma06g44740	0	7
Glyma06g46220	0	7
Glyma06g47250	0	7
Glyma06g48210	0	7
Glyma07g00640	0	7
Glyma07g00690	0	7
Glyma07g02200	0	7
Glyma07g05280	0	7
Glyma07g05340	0	7
Glyma07g05560	0	7
Glyma07g06820	0	7
Glyma07g08780	0	7
Glyma07g09640	0	7
Glyma07g10010	0	7
Glyma07g13170	0	7
Glyma07g14980	0	7
Glyma07g18470	0	7
Glyma07g32120	0	7
Glyma07g33040	0	7
Glyma07g36440	0	7
Glyma07g38810	0	7
Glyma07g39550	0	7
Glyma07g40080	0	7
Glyma08g01790	0	7
Glyma08g02190	0	7
Glyma08g11790	0	7
Glyma08g12410	0	7
Glyma08g13740	0	7
Glyma08g13950	0	7
Glyma08g19120	0	7
Glyma08g20310	0	7
Glyma08g40250	0	7
Glyma08g41630	0	7
Glyma08g47120	0	7
Glyma09g00910	0	7
Glyma09g03310	0	7
Glyma09g05740	0	7
Glyma09g10390	0	7
Glyma09g20270	0	7
Glyma09g24400	0	7
Glyma09g28490	0	7
Glyma09g31780	0	7
Glyma09g32010	0	7
Glyma09g39480	0	7
Glyma09g40470	0	7
Glyma10g03520	0	7
Glyma10g04120	0	7
Glyma10g04640	0	7
Glyma10g08840	0	7
Glyma10g13710	0	7
Glyma10g31510	0	7
Glyma10g35610	0	7
Glyma10g37850	0	7
Glyma10g38870	0	7
Glyma10g38920	0	7
Glyma10g41560	0	7
Glyma10g42560	0	7
Glyma11g00680	0	7
Glyma11g02010	0	7
Glyma11g06260	0	7
Glyma11g13950	0	7
Glyma11g20890	0	7
Glyma11g35170	0	7
Glyma11g35300	0	7
Glyma12g00470	0	7
Glyma12g03140	0	7
Glyma12g07600	0	7
Glyma12g10440	0	7
Glyma12g13270	0	7
Glyma12g14350	0	7
Glyma12g32510	0	7
Glyma12g35300	0	7
Glyma12g37130	0	7
Glyma13g02760	0	7
Glyma13g03840	0	14
Glyma13g09920	0	7
Glyma13g11400	0	7
Glyma13g12500	0	7
Glyma13g17720	0	7
Glyma13g20280	0	7
Glyma13g21420	0	7
Glyma13g23910	0	7
Glyma13g30090	0	7
Glyma13g33430	0	7
Glyma13g33710	0	7
Glyma13g34990	0	7
Glyma13g39140	0	7
Glyma13g40430	0	7
Glyma13g42010	0	7
Glyma13g42180	0	7
Glyma14g04930	0	7
Glyma14g10950	0	7
Glyma14g18380	0	7
Glyma15g07500	0	7
Glyma15g07510	0	7
Glyma15g07800	0	7
Glyma15g10760	0	7
Glyma15g12580	0	7
Glyma15g13030	0	7
Glyma15g15350	0	7
Glyma15g17830	0	7
Glyma15g18840	0	7
Glyma15g27610	0	7
Glyma15g29910	0	7
Glyma15g39070	0	7
Glyma16g03730	0	7
Glyma16g06320	0	7
Glyma16g22460	0	7
Glyma16g23030	0	7
Glyma16g27770	0	7
Glyma16g29600	0	7
Glyma16g32420	0	7
Glyma16g33600	0	7
Glyma17g02240	0	7
Glyma17g02350	0	7
Glyma17g06430	0	7
Glyma17g10060	0	14
Glyma17g11120	0	7
Glyma17g11180	0	7
Glyma17g13030	0	7
Glyma17g13780	0	7
Glyma17g30240	0	7
Glyma17g35030	0	7
Glyma17g36310	0	7
Glyma18g02300	0	7
Glyma18g08190	0	7
Glyma18g14500	0	7
Glyma18g19360	0	7
Glyma18g43730	0	7
Glyma18g45050	0	7
Glyma18g45340	0	7
Glyma18g46700	0	7
Glyma19g04870	0	7
Glyma19g06760	0	7
Glyma19g29710	0	7
Glyma19g30640	0	7
Glyma19g31810	0	7
Glyma19g34950	0	7
Glyma19g42530	0	7
Glyma19g42990	0	7
Glyma19g43870	0	7
Glyma19g45290	0	7
Glyma20g01260	0	7
Glyma20g15440	0	7
Glyma20g25020	0	7
Glyma20g29680	0	7
Glyma20g31060	0	7
Glyma20g32160	0	7
Glyma20g32340	0	7
Glyma20g38380	0	7
Glyma13g40100	0.09315	482
Glyma19g36530	0.10539	327
Glyma13g17620	0.10726	74
Glyma13g35510	0.11115	88
Glyma11g16250	0.11547	35
Glyma18g52280	0.12026	22
Glyma08g08310	0.1207	31
Glyma17g14520	0.1207	31
Glyma12g31610	0.13137	26
Glyma20g39050	0.13229	20
Glyma13g19490	0.14301	37
Glyma15g18300	0.14301	74
Glyma19g43230	0.14301	74
Glyma06g48290	0.14434	28
Glyma09g32020	0.14434	56
Glyma19g34310	0.14434	28
Glyma18g03840	0.14647	43
Glyma18g43290	0.14647	43
Glyma17g11500	0.14816	136
Glyma06g20030	0.14851	23
Glyma04g03040	0.14967	25
Glyma0682s00200	0.14967	25
Glyma08g19350	0.14967	25
Glyma09g36770	0.14967	25
Glyma18g06110	0.14967	50
Glyma01g43020	0.15181	45
Glyma07g16120	0.15272	51
Glyma18g04870	0.15361	82
Glyma08g18500	0.1559	24
Glyma08g35420	0.1559	24
Glyma09g05110	0.1559	24
Glyma19g37840	0.1589	152
Glyma17g15010	0.1625	54
Glyma01g07010	0.16572	47
Glyma13g21840	0.16572	47
Glyma05g37470	0.16586	153
Glyma02g09390	0.16646	40
Glyma06g16240	0.16657	29
Glyma20g37240	0.16657	29
Glyma10g07820	0.16708	123
Glyma13g05120	0.16745	79
Glyma08g23370	0.16816	89
Glyma07g05940	0.16941	95
Glyma10g42940	0.16973	63
Glyma02g00360	0.1701	50
Glyma20g34880	0.1706	494
Glyma16g06730	0.17211	32
Glyma04g32950	0.17354	357
Glyma14g09510	0.17358	308
Glyma03g42450	0.17408	77
Glyma14g36700	0.17516	39
Glyma02g08350	0.17638	15
Glyma02g22520	0.17638	15
Glyma04g20360	0.17638	15
Glyma05g00930	0.17638	15
Glyma05g37950	0.17638	30
Glyma07g30800	0.17638	30
Glyma11g09450	0.17638	15
Glyma13g24910	0.17638	30
Glyma16g34770	0.17638	15
Glyma17g12250	0.17638	15
Glyma18g12040	0.17638	15
Glyma19g36860	0.17638	15
Glyma19g37600	0.17638	15
Glyma19g39180	0.17638	15
Glyma20g30100	0.17638	15
Glyma13g31060	0.17802	523
Glyma03g35740	0.17891	27
Glyma13g42300	0.17891	27
Glyma18g42350	0.17891	27
Glyma06g12300	0.17971	119
Glyma01g39520	0.17977	19
Glyma04g43630	0.17977	19
Glyma07g32080	0.17977	19
Glyma07g33370	0.17977	19
Glyma07g37630	0.17977	19
Glyma08g18320	0.17977	19
Glyma09g01330	0.17977	19
Glyma10g02340	0.17977	19
Glyma15g23150	0.17977	19
Glyma20g36530	0.17977	19
Glyma18g07190	0.17995	37
Glyma20g14220	0.17995	37
Glyma20g21970	0.18089	130
Glyma07g33860	0.18118	646
Glyma08g18810	0.18252	41
Glyma20g12030	0.18333	64
Glyma02g42320	0.18365	97
Glyma15g10710	0.185	328
Glyma06g42890	0.18515	151
Glyma10g34530	0.18524	34
Glyma19g35680	0.18836	163
Glyma03g29660	0.18906	82
Glyma15g13970	0.19105	154
Glyma19g07220	0.19201	118
Glyma06g00500	0.19245	21
Glyma08g18280	0.19245	21
Glyma11g06250	0.19245	21
Glyma13g07120	0.19245	21
Glyma13g42730	0.19245	21
Glyma13g43410	0.19245	21
Glyma15g37220	0.19245	21
Glyma09g36930	0.19325	57
Glyma04g39380	0.19328	431
Glyma05g35970	0.19363	92
Glyma04g10950	0.19472	40
Glyma11g17920	0.19513	178
Glyma08g11870	0.19617	48
Glyma17g33510	0.19617	48
Glyma03g40280	0.19673	293
Glyma12g28660	0.19778	93
Glyma04g05580	0.19779	86
Glyma07g19770	0.19793	45
Glyma20g03010	0.19943	44
Glyma12g33280	0.19968	212
Glyma02g42330	0.20091	112
Glyma01g36160	0.20177	33
Glyma06g27880	0.20177	33
Glyma08g04170	0.20177	33
Glyma10g05790	0.20199	307
Glyma19g42870	0.20302	125
Glyma01g06620	0.20352	26
Glyma01g23830	0.20352	13
Glyma01g35220	0.20352	13
Glyma03g25640	0.20352	26
Glyma03g29540	0.20352	13
Glyma04g04020	0.20352	13
Glyma05g12880	0.20352	13
Glyma06g11210	0.20352	13
Glyma06g13180	0.20352	13
Glyma07g04590	0.20352	26
Glyma07g10690	0.20352	13
Glyma07g31400	0.20352	13
Glyma08g03020	0.20352	13
Glyma08g05770	0.20352	13
Glyma08g10610	0.20352	13
Glyma08g17080	0.20352	13
Glyma08g29060	0.20352	13
Glyma09g04790	0.20352	26
Glyma09g08650	0.20352	13
Glyma09g32520	0.20352	13
Glyma10g29650	0.20352	13
Glyma10g31740	0.20352	26
Glyma11g19580	0.20352	13
Glyma11g35100	0.20352	13
Glyma12g29270	0.20352	13
Glyma12g35170	0.20352	13
Glyma13g04190	0.20352	26
Glyma13g07460	0.20352	13
Glyma13g26740	0.20352	13
Glyma14g01000	0.20352	39
Glyma14g29810	0.20352	13
Glyma15g39810	0.20352	13
Glyma16g32220	0.20352	13
Glyma16g33830	0.20352	13
Glyma17g09270	0.20352	13
Glyma18g04480	0.20352	13
Glyma18g20720	0.20352	26
Glyma18g44610	0.20352	13
Glyma18g46610	0.20352	13
Glyma19g02370	0.20352	39
Glyma19g27660	0.20352	26
Glyma19g33300	0.20352	13
Glyma19g33620	0.20352	13
Glyma19g44190	0.20352	13
Glyma20g25600	0.20352	13
Glyma10g19040	0.20392	64
Glyma02g36660	0.20412	28
Glyma06g07970	0.20412	28
Glyma15g10750	0.20412	28
Glyma17g34610	0.20412	28
Glyma18g07040	0.20494	50
Glyma01g42730	0.20534	51
Glyma10g06040	0.20545	278
Glyma20g02720	0.20551	134
Glyma01g02470	0.20555	47
Glyma17g15400	0.20555	47
Glyma08g47570	0.20584	57
Glyma14g37600	0.20616	140
Glyma09g12320	0.2067	190
Glyma09g40650	0.2067	75
Glyma18g16160	0.20711	93
Glyma10g42910	0.20744	41
Glyma12g25500	0.20744	41
Glyma03g31820	0.20787	18
Glyma03g35470	0.20787	18
Glyma05g26590	0.20787	18
Glyma06g01680	0.20787	18
Glyma06g04250	0.20787	18
Glyma06g07770	0.20787	18
Glyma07g16150	0.20787	18
Glyma08g01960	0.20787	18
Glyma09g11480	0.20787	18
Glyma10g44250	0.20787	18
Glyma11g01170	0.20787	18
Glyma12g02440	0.20787	18
Glyma13g03400	0.20787	18
Glyma13g29940	0.20787	18
Glyma14g06450	0.20787	18
Glyma14g06850	0.20787	18
Glyma14g38800	0.20787	18
Glyma16g02900	0.20787	18
Glyma17g36690	0.20787	18
Glyma18g00980	0.20787	18
Glyma19g02700	0.20787	18
Glyma19g31120	0.20787	18
Glyma19g43320	0.20787	18
Glyma20g00900	0.20787	36
Glyma20g32230	0.20787	18
Glyma04g06740	0.20888	38
Glyma05g06080	0.20888	76
Glyma11g36990	0.20888	38
Glyma14g23520	0.20888	38
Glyma17g10000	0.20888	38
Glyma20g08680	0.20888	38
Glyma03g38730	0.20915	158
Glyma08g09520	0.21001	156
Glyma15g10820	0.21038	178
Glyma09g04490	0.21051	37
Glyma13g23940	0.21051	37
Glyma18g24530	0.21051	37
Glyma01g03540	0.21085	66
Glyma07g30090	0.21085	66
Glyma05g21370	0.2116	89
Glyma06g24600	0.21224	176
Glyma03g30750	0.21237	193
Glyma08g04590	0.21263	46
Glyma10g03070	0.21263	46
Glyma17g18200	0.21276	63
Glyma03g32800	0.21281	65
Glyma11g05900	0.21288	382
Glyma03g29800	0.21289	366
Glyma15g07940	0.21308	149
Glyma02g48000	0.21333	55
Glyma11g10550	0.21333	289
Glyma14g22160	0.21333	55
Glyma01g23760	0.21348	32
Glyma01g30300	0.21348	16
Glyma01g44880	0.21348	16
Glyma02g44800	0.21348	16
Glyma02g47090	0.21348	16
Glyma02g47660	0.21348	32
Glyma04g12500	0.21348	16
Glyma04g21900	0.21348	16
Glyma04g40240	0.21348	16
Glyma06g04720	0.21348	16
Glyma06g05690	0.21348	16
Glyma06g10160	0.21348	16
Glyma08g16100	0.21348	16
Glyma09g27310	0.21348	16
Glyma09g29970	0.21348	16
Glyma09g38290	0.21348	16
Glyma09g40840	0.21348	16
Glyma12g01020	0.21348	16
Glyma12g06530	0.21348	32
Glyma13g20070	0.21348	16
Glyma13g30920	0.21348	16
Glyma14g12570	0.21348	48
Glyma15g09590	0.21348	16
Glyma15g12030	0.21348	16
Glyma15g12930	0.21348	64
Glyma15g21410	0.21348	16
Glyma16g06340	0.21348	16
Glyma17g21590	0.21348	32
Glyma19g28880	0.21348	16
Glyma19g42160	0.21348	16
Glyma07g09240	0.21361	450
Glyma07g07720	0.21374	53
Glyma08g08700	0.21388	86
Glyma08g15380	0.21464	69
Glyma17g04690	0.21491	220
Glyma16g25740	0.21517	42
Glyma17g16930	0.21572	121
Glyma13g37140	0.21605	136
Glyma06g04770	0.21645	160
Glyma04g34960	0.21651	56
Glyma12g10160	0.21661	445
Glyma06g42900	0.21686	183
Glyma05g28300	0.21718	29
Glyma06g17740	0.21718	29
Glyma07g10930	0.21718	29
Glyma09g02140	0.21718	29
Glyma09g27860	0.21718	29
Glyma09g31170	0.21718	29
Glyma09g33950	0.21718	29
Glyma10g36360	0.21718	29
Glyma12g34840	0.21718	29
Glyma12g35790	0.21718	29
Glyma19g10120	0.21718	29
Glyma20g36620	0.21718	29
Glyma14g02180	0.21735	45
Glyma06g20350	0.21748	74
Glyma13g31550	0.21785	52
Glyma01g06450	0.21822	49
Glyma14g22830	0.21822	49
Glyma05g01160	0.21881	113
Glyma18g14980	0.21892	1668
Glyma05g09200	0.21898	43
Glyma10g40260	0.21898	43
Glyma11g06800	0.21898	43
Glyma03g37030	0.21937	40
Glyma01g43160	0.21957	44
Glyma01g44460	0.21957	22
Glyma02g13520	0.21957	22
Glyma02g47590	0.21957	22
Glyma04g37670	0.21957	22
Glyma05g33960	0.21957	22
Glyma06g09390	0.21957	22
Glyma08g14780	0.21957	22
Glyma08g34280	0.21957	22
Glyma09g01950	0.21957	22
Glyma09g38220	0.21957	22
Glyma09g40260	0.21957	22
Glyma10g29910	0.21957	22
Glyma10g30870	0.21957	22
Glyma10g36980	0.21957	22
Glyma10g43410	0.21957	22
Glyma11g15470	0.21957	22
Glyma11g18760	0.21957	22
Glyma11g35790	0.21957	22
Glyma13g06410	0.21957	22
Glyma13g20940	0.21957	22
Glyma13g28060	0.21957	22
Glyma13g28290	0.21957	22
Glyma13g29010	0.21957	22
Glyma13g37420	0.21957	22
Glyma15g00900	0.21957	66
Glyma15g13130	0.21957	22
Glyma18g00920	0.21957	22
Glyma18g28130	0.21957	22
Glyma11g14050	0.22008	83
Glyma19g30130	0.22008	83
Glyma02g04720	0.2201	17
Glyma02g12720	0.2201	17
Glyma02g34060	0.2201	17
Glyma03g00640	0.2201	85
Glyma04g02000	0.2201	17
Glyma04g39700	0.2201	17
Glyma05g07490	0.2201	17
Glyma06g04190	0.2201	34
Glyma07g02290	0.2201	17
Glyma08g01970	0.2201	17
Glyma09g07490	0.2201	17
Glyma09g10370	0.2201	17
Glyma09g32480	0.2201	17
Glyma09g40020	0.2201	17
Glyma10g29230	0.2201	34
Glyma10g42300	0.2201	34
Glyma11g10630	0.2201	17
Glyma11g33970	0.2201	17
Glyma12g01090	0.2201	34
Glyma13g21320	0.2201	34
Glyma13g33690	0.2201	17
Glyma14g09380	0.2201	17
Glyma15g05050	0.2201	17
Glyma15g18050	0.2201	17
Glyma15g42430	0.2201	17
Glyma18g09060	0.2201	17
Glyma18g40480	0.2201	85
Glyma18g47890	0.2201	17
Glyma19g07790	0.2201	17
Glyma20g02490	0.2201	17
Glyma20g25010	0.2201	17
Glyma20g27000	0.2201	51
Glyma20g28860	0.2201	85
Glyma20g32910	0.2201	17
Glyma20g34070	0.2201	17
Glyma20g35390	0.2201	17
Glyma04g00240	0.2203	25
Glyma04g41660	0.2203	25
Glyma05g02810	0.2203	25
Glyma05g08640	0.2203	25
Glyma05g35420	0.2203	25
Glyma09g27100	0.2203	25
Glyma09g32370	0.2203	25
Glyma11g20000	0.2203	25
Glyma12g15360	0.2203	50
Glyma15g21860	0.2203	25
Glyma19g26780	0.2203	25
Glyma19g28300	0.2203	25
Glyma01g43700	0.22036	31
Glyma02g02400	0.22036	31
Glyma03g27430	0.22036	31
Glyma05g32140	0.22036	31
Glyma17g10970	0.22036	31
Glyma19g27770	0.22036	62
Glyma13g03630	0.22131	79
Glyma02g26790	0.22194	30
Glyma09g30320	0.22194	30
Glyma09g42210	0.22194	30
Glyma13g17490	0.22194	30
Glyma13g42230	0.22194	30
Glyma13g42380	0.22194	30
Glyma09g30050	0.22222	63
Glyma15g03590	0.22222	63
Glyma18g03880	0.22222	63
Glyma09g41070	0.22281	47
Glyma18g47220	0.22281	47
Glyma18g35300	0.22349	329
Glyma15g08300	0.22353	341
Glyma02g11100	0.22393	156
Glyma08g46830	0.22423	74
Glyma13g34410	0.22423	74
Glyma19g42860	0.22431	312
Glyma04g07650	0.22432	88
Glyma05g30140	0.22488	265
Glyma07g19190	0.22563	55
Glyma05g04950	0.22588	98
Glyma06g11380	0.22588	98
Glyma17g08100	0.22602	97
Glyma12g06960	0.22676	61
Glyma14g38930	0.22676	61
Glyma19g25170	0.22676	61
Glyma06g08430	0.2268	75
Glyma06g12640	0.22683	669
Glyma06g15520	0.22703	198
Glyma03g29810	0.22727	299
Glyma15g07490	0.2273	73
Glyma05g11630	0.22782	1667
Glyma10g00430	0.22787	81
Glyma05g14740	0.22808	58
Glyma04g40390	0.22838	39
Glyma06g44770	0.22838	39
Glyma09g11970	0.22838	39
Glyma07g26540	0.22897	57
Glyma13g06070	0.22943	366
Glyma01g36830	0.22948	24
Glyma02g15990	0.22948	24
Glyma02g38260	0.22948	72
Glyma04g01990	0.22948	24
Glyma04g02160	0.22948	24
Glyma05g19250	0.22948	24
Glyma05g26670	0.22948	24
Glyma05g27610	0.22948	24
Glyma06g13300	0.22948	24
Glyma07g03060	0.22948	24
Glyma08g04710	0.22948	24
Glyma09g32470	0.22948	24
Glyma09g36540	0.22948	24
Glyma13g05330	0.22948	24
Glyma16g32260	0.22948	24
Glyma17g33630	0.22948	24
Glyma17g35960	0.22948	24
Glyma05g13110	0.22967	41
Glyma06g08080	0.22967	41
Glyma06g13400	0.22967	41
Glyma07g09270	0.22967	41
Glyma20g23550	0.22967	41
Glyma02g27680	0.23007	23
Glyma02g44040	0.23007	23
Glyma04g09120	0.23007	23
Glyma04g42090	0.23007	23
Glyma06g14970	0.23007	23
Glyma06g20600	0.23007	23
Glyma08g00560	0.23007	23
Glyma08g00740	0.23007	46
Glyma08g32760	0.23007	23
Glyma10g29090	0.23007	46
Glyma10g44150	0.23007	23
Glyma12g00830	0.23007	23
Glyma13g22870	0.23007	23
Glyma14g09760	0.23007	23
Glyma15g04010	0.23007	23
Glyma16g00240	0.23007	23
Glyma16g20260	0.23007	23
Glyma16g21600	0.23007	23
Glyma17g34990	0.23007	23
Glyma18g00840	0.23007	23
Glyma18g13610	0.23007	23
Glyma18g46160	0.23007	23
Glyma19g29010	0.23007	23
Glyma20g32530	0.23007	23
Glyma20g35770	0.23007	23
Glyma10g39490	0.23014	85
Glyma10g43090	0.23014	85
Glyma05g26580	0.23071	80
Glyma12g01050	0.23072	142
Glyma08g47740	0.23079	74
Glyma01g37940	0.23094	35
Glyma05g27900	0.23094	35
Glyma05g38560	0.23094	35
Glyma15g13940	0.2313	52
Glyma06g45180	0.2314	64
Glyma17g01500	0.23154	110
Glyma05g32640	0.23194	60
Glyma15g11530	0.2325	201
Glyma08g03650	0.23265	221
Glyma02g05250	0.23311	75
Glyma01g03220	0.23326	27
Glyma02g46290	0.23326	27
Glyma03g36510	0.23326	27
Glyma04g43130	0.23326	54
Glyma05g25780	0.23326	27
Glyma06g08200	0.23326	54
Glyma06g19960	0.23326	27
Glyma06g20550	0.23326	27
Glyma09g34650	0.23326	27
Glyma10g03030	0.23326	27
Glyma10g42630	0.23326	27
Glyma11g06780	0.23326	27
Glyma11g37990	0.23326	27
Glyma13g10120	0.23326	27
Glyma15g13910	0.23326	27
Glyma01g45710	0.23328	98
Glyma05g32100	0.23358	97
Glyma06g46290	0.23362	86
Glyma17g08320	0.23362	86
Glyma01g44850	0.23439	38
Glyma02g08540	0.23439	38
Glyma07g17230	0.23439	38
Glyma09g39170	0.23439	38
Glyma11g01830	0.23439	38
Glyma14g24040	0.23466	50
Glyma06g46280	0.23501	107
Glyma01g37320	0.23518	90
Glyma02g44250	0.23518	135
Glyma05g27070	0.23518	45
Glyma15g00350	0.23518	45
Glyma05g26630	0.2357	42
Glyma05g38030	0.2357	42
Glyma16g03660	0.2357	42
Glyma05g27040	0.23603	33
Glyma05g28620	0.23603	33
Glyma06g02390	0.23603	33
Glyma06g12710	0.23603	33
Glyma09g09790	0.23603	33
Glyma09g31720	0.23603	33
Glyma11g12610	0.23603	33
Glyma11g23390	0.23603	33
Glyma13g17830	0.23603	99
Glyma13g41830	0.23603	33
Glyma16g18030	0.23603	33
Glyma17g06130	0.23603	33
Glyma03g32620	0.23625	36
Glyma18g49040	0.23625	72
Glyma20g12250	0.23625	72
Glyma08g13360	0.23706	114
Glyma08g44610	0.23716	37
Glyma12g12810	0.23716	37
Glyma03g29880	0.23721	232
Glyma03g40520	0.23729	55
Glyma04g36870	0.23748	269
Glyma06g06460	0.23763	71
Glyma05g04580	0.238	44
Glyma17g05860	0.238	44
Glyma18g05380	0.238	44
Glyma11g05160	0.23809	339
Glyma02g02600	0.2383	43
Glyma10g36610	0.23831	593
Glyma17g10660	0.2385	65
Glyma20g24850	0.23854	81
Glyma12g28670	0.23862	193
Glyma04g16810	0.23883	47
Glyma09g20030	0.23887	62
Glyma20g19000	0.23887	62
Glyma02g04090	0.23899	319
Glyma08g41670	0.23936	56
Glyma02g35180	0.23941	53
Glyma10g33990	0.23969	57
Glyma17g16950	0.23976	85
Glyma03g40870	0.24003	63
Glyma12g34920	0.24003	63
Glyma06g17930	0.24008	273
Glyma09g31690	0.24018	622
Glyma05g26960	0.24035	76
Glyma14g38620	0.24061	172
Glyma20g23730	0.24066	83
Glyma01g35360	0.24096	103
Glyma16g07870	0.24116	231
Glyma02g01220	0.24152	40
Glyma02g08920	0.24152	20
Glyma02g16740	0.24152	20
Glyma02g35260	0.24152	20
Glyma02g46000	0.24152	20
Glyma03g36910	0.24152	20
Glyma03g39670	0.24152	20
Glyma04g07330	0.24152	20
Glyma04g08480	0.24152	20
Glyma05g25740	0.24152	20
Glyma05g36500	0.24152	20
Glyma06g13130	0.24152	20
Glyma06g17710	0.24152	20
Glyma06g46990	0.24152	40
Glyma07g12600	0.24152	40
Glyma07g33000	0.24152	20
Glyma08g03980	0.24152	20
Glyma09g12030	0.24152	20
Glyma09g34590	0.24152	20
Glyma10g30680	0.24152	20
Glyma10g33880	0.24152	20
Glyma10g36030	0.24152	20
Glyma10g37090	0.24152	20
Glyma11g00480	0.24152	20
Glyma11g04180	0.24152	40
Glyma11g08130	0.24152	20
Glyma11g31810	0.24152	20
Glyma11g35130	0.24152	20
Glyma12g08090	0.24152	20
Glyma13g20810	0.24152	20
Glyma13g26880	0.24152	20
Glyma13g36530	0.24152	40
Glyma13g41740	0.24152	20
Glyma14g03340	0.24152	20
Glyma15g00440	0.24152	20
Glyma15g01580	0.24152	20
Glyma15g13090	0.24152	20
Glyma17g04070	0.24152	20
Glyma17g06880	0.24152	60
Glyma17g11300	0.24152	20
Glyma17g35610	0.24152	20
Glyma18g08590	0.24152	20
Glyma18g25760	0.24152	20
Glyma18g46420	0.24152	20
Glyma18g48800	0.24152	20
Glyma19g20090	0.24152	20
Glyma19g21000	0.24152	20
Glyma20g34940	0.24152	20
Glyma20g38620	0.24152	20
Glyma19g35340	0.2421	216
Glyma10g43190	0.24239	88
Glyma02g14180	0.24265	157
Glyma02g09370	0.24292	1169
Glyma05g04730	0.24298	68
Glyma07g04640	0.243	274
Glyma02g09360	0.24337	74
Glyma15g05180	0.24337	74
Glyma15g18610	0.24384	66
Glyma12g30100	0.24444	48
Glyma15g02280	0.24444	48
Glyma19g39850	0.24444	96
Glyma06g14420	0.24502	82
Glyma1902s00200	0.24502	82
Glyma07g02640	0.24538	78
Glyma20g37190	0.24538	468
Glyma03g23890	0.24545	124
Glyma03g39930	0.24554	83
Glyma16g05840	0.24562	59
Glyma02g36850	0.24627	46
Glyma17g37020	0.24627	46
Glyma19g45110	0.24627	46
Glyma07g34900	0.24628	172
Glyma01g04170	0.24647	65
Glyma19g00760	0.24675	80
Glyma04g08190	0.24699	51
Glyma10g36420	0.24699	51
Glyma17g06620	0.24699	51
Glyma10g42180	0.24714	125
Glyma11g00640	0.24744	49
Glyma15g02610	0.2475	162
Glyma12g26980	0.2476	62
Glyma01g10380	0.24804	32
Glyma01g35320	0.24804	32
Glyma05g03480	0.24804	32
Glyma05g24600	0.24804	32
Glyma08g26890	0.24804	32
Glyma10g07450	0.24804	32
Glyma10g34240	0.24804	32
Glyma10g40160	0.24804	32
Glyma11g12570	0.24804	32
Glyma13g01370	0.24804	32
Glyma14g08040	0.24804	32
Glyma15g04000	0.24804	32
Glyma19g43120	0.24818	131
Glyma03g32410	0.24819	50
Glyma15g42480	0.24819	50
Glyma20g29520	0.24853	490
Glyma02g01160	0.24923	72
Glyma07g34050	0.24923	72
Glyma10g41300	0.24993	41
Glyma17g12270	0.24993	41
Glyma20g01120	0.24993	41
Glyma20g34690	0.24993	41
Glyma03g25370	0.25	28
Glyma03g37890	0.25	28
Glyma05g34560	0.25	28
Glyma07g32790	0.25	28
Glyma08g08330	0.25	28
Glyma08g09970	0.25	28
Glyma08g16760	0.25	84
Glyma13g39120	0.25	28
Glyma14g03900	0.25	28
Glyma14g20400	0.25	28
Glyma17g04870	0.25	28
Glyma17g34650	0.25	28
Glyma04g06760	0.25012	104
Glyma07g40050	0.25014	34
Glyma08g11860	0.25014	34
Glyma08g15860	0.25014	34
Glyma09g32390	0.25014	34
Glyma11g11050	0.25014	34
Glyma11g34340	0.25014	34
Glyma12g04730	0.25014	34
Glyma17g15940	0.25014	34
Glyma19g44630	0.25014	34
Glyma09g33490	0.25074	60
Glyma07g12150	0.25079	39
Glyma07g24950	0.25079	39
Glyma08g17460	0.25079	39
Glyma20g21190	0.25085	196
Glyma16g29840	0.2511	75
Glyma19g33090	0.2511	75
Glyma19g43580	0.25111	110
Glyma19g03030	0.25121	413
Glyma19g03040	0.25121	413
Glyma02g25300	0.25126	53
Glyma10g10270	0.25126	53
Glyma18g53750	0.25126	53
Glyma09g37360	0.25141	132
Glyma12g20220	0.25141	66
Glyma02g36360	0.25146	100
Glyma10g05870	0.25174	45
Glyma10g30570	0.25174	90
Glyma19g26560	0.25174	45
Glyma19g39690	0.25174	45
Glyma15g01160	0.25203	157
Glyma08g16200	0.25213	156
Glyma13g22280	0.25239	148
Glyma16g26190	0.25259	112
Glyma07g33800	0.25269	426
Glyma15g17010	0.25285	412
Glyma07g22950	0.25351	85
Glyma17g32910	0.25351	85
Glyma09g28640	0.2538	109
Glyma08g36790	0.25384	47
Glyma17g36190	0.25384	47
Glyma13g31520	0.25414	61
Glyma17g15330	0.2542	65
Glyma05g08930	0.25459	42
Glyma07g18260	0.25459	42
Glyma11g12000	0.25459	42
Glyma05g27190	0.25483	138
Glyma05g20470	0.2549	67
Glyma02g43980	0.25499	59
Glyma03g37460	0.25502	278
Glyma19g32680	0.25507	307
Glyma05g13540	0.25511	44
Glyma06g28570	0.25511	88
Glyma17g13250	0.25511	44
Glyma20g22170	0.25511	44
Glyma01g38470	0.25512	91
Glyma16g34500	0.25516	112
Glyma08g11850	0.25527	275
Glyma13g21760	0.25551	117
Glyma20g02250	0.25573	178
Glyma05g34680	0.25595	128
Glyma08g23930	0.25595	64
Glyma01g37380	0.25604	31
Glyma01g40260	0.25604	31
Glyma04g42370	0.25604	31
Glyma05g04880	0.25604	31
Glyma08g07210	0.25604	31
Glyma08g23720	0.25604	31
Glyma10g41110	0.25604	31
Glyma11g13380	0.25604	31
Glyma15g00780	0.25604	62
Glyma15g10880	0.25604	31
Glyma17g11000	0.25604	31
Glyma18g39820	0.25604	31
Glyma19g43850	0.25604	31
Glyma20g33630	0.25604	31
Glyma01g37450	0.25609	52
Glyma02g43960	0.25609	26
Glyma03g07570	0.25609	26
Glyma03g23900	0.25609	26
Glyma04g39470	0.25609	26
Glyma06g48020	0.25609	26
Glyma07g04450	0.25609	26
Glyma08g11970	0.25609	26
Glyma09g09200	0.25609	26
Glyma10g40860	0.25609	26
Glyma11g13570	0.25609	26
Glyma12g22400	0.25609	26
Glyma13g20210	0.25609	26
Glyma13g29590	0.25609	26
Glyma13g30060	0.25609	26
Glyma14g00610	0.25609	26
Glyma14g21130	0.25609	26
Glyma15g09290	0.25609	26
Glyma15g11860	0.25609	52
Glyma17g08250	0.25609	26
Glyma17g10640	0.25609	52
Glyma19g41980	0.25609	52
Glyma20g22680	0.25615	162
Glyma02g13590	0.25617	43
Glyma10g40840	0.25617	43
Glyma13g20650	0.25617	129
Glyma14g35710	0.25617	43
Glyma11g06900	0.2566	63
Glyma15g42690	0.25688	80
Glyma15g10950	0.25709	1216
Glyma14g39740	0.25728	71
Glyma11g14250	0.25736	244
Glyma04g43430	0.25739	38
Glyma06g10680	0.25739	76
Glyma10g29320	0.25739	38
Glyma13g40050	0.25739	38
Glyma17g11910	0.25739	38
Glyma18g47520	0.25739	38
Glyma18g49950	0.25739	38
Glyma20g11270	0.25739	38
Glyma02g04040	0.2574	197
Glyma10g29200	0.25749	139
Glyma01g01770	0.25805	29
Glyma05g28890	0.25805	29
Glyma06g10830	0.25805	29
Glyma08g18270	0.25805	29
Glyma11g01180	0.25805	29
Glyma13g40700	0.25805	116
Glyma17g15490	0.25805	58
Glyma18g48280	0.25805	58
Glyma19g25800	0.25805	58
Glyma19g36400	0.25805	29
Glyma05g28040	0.2582	35
Glyma06g00290	0.2582	35
Glyma07g02210	0.2582	35
Glyma08g07680	0.2582	35
Glyma11g08760	0.2582	35
Glyma15g12190	0.2582	35
Glyma18g53410	0.2582	35
Glyma04g39930	0.25856	247
Glyma08g22790	0.25876	66
Glyma16g27430	0.25883	73
Glyma17g04830	0.25896	446
Glyma03g32430	0.25939	51
Glyma07g30900	0.25942	79
Glyma08g42910	0.25946	82
Glyma03g38330	0.25963	30
Glyma06g42680	0.25963	30
Glyma07g09370	0.25963	30
Glyma07g39640	0.25963	30
Glyma08g39920	0.25963	30
Glyma10g30020	0.25963	30
Glyma12g00260	0.25963	30
Glyma13g27090	0.25963	30
Glyma18g15480	0.25963	30
Glyma19g08920	0.25963	30
Glyma02g45650	0.25973	89
Glyma11g08440	0.25998	302
Glyma05g27180	0.26013	383
Glyma13g31500	0.26013	117
Glyma02g44340	0.26021	56
Glyma09g38080	0.26021	56
Glyma11g27330	0.26021	112
Glyma03g40260	0.26082	49
Glyma04g23980	0.26082	49
Glyma05g00860	0.26111	37
Glyma08g47460	0.26111	37
Glyma10g42050	0.26111	37
Glyma13g17630	0.26111	37
Glyma16g27910	0.26111	37
Glyma18g12540	0.26131	127
Glyma02g44760	0.26156	36
Glyma03g31870	0.26156	36
Glyma07g33490	0.26156	36
Glyma09g01820	0.26156	36
Glyma11g31410	0.26156	36
Glyma12g00850	0.26156	36
Glyma14g22840	0.26156	36
Glyma04g35100	0.2618	40
Glyma09g42030	0.2618	40
Glyma13g34350	0.2618	80
Glyma15g13240	0.2618	40
Glyma06g14050	0.26194	67
Glyma13g18170	0.26194	67
Glyma04g39050	0.26196	101
Glyma12g20180	0.26243	77
Glyma03g30190	0.26264	61
Glyma15g02700	0.26264	61
Glyma06g14250	0.2627	224
Glyma03g29840	0.26283	76
Glyma13g20330	0.26292	242
Glyma02g11580	0.2636	486
Glyma04g32460	0.26372	129
Glyma08g13300	0.2638	159
Glyma09g35650	0.26399	273
Glyma08g15270	0.264	173
Glyma01g38200	0.26403	59
Glyma04g07930	0.26403	59
Glyma09g09100	0.26403	177
Glyma17g13750	0.26403	59
Glyma03g28460	0.26429	205
Glyma12g00380	0.26458	70
Glyma02g35990	0.2646	181
Glyma19g44780	0.26462	114
Glyma02g12950	0.26491	133
Glyma02g40530	0.26514	92
Glyma09g04830	0.26517	112
Glyma07g34680	0.2653	96
Glyma14g14410	0.2653	96
Glyma16g10700	0.26536	757
Glyma10g41700	0.26537	102
Glyma01g41310	0.26556	136
Glyma03g37230	0.26557	139
Glyma02g08010	0.26575	205
Glyma02g42560	0.26591	33
Glyma04g42080	0.26591	33
Glyma07g36820	0.26591	33
Glyma08g00450	0.26591	33
Glyma14g00360	0.26591	33
Glyma18g18230	0.26591	33
Glyma18g45200	0.26591	66
Glyma19g33590	0.26591	33
Glyma19g42890	0.26612	220
Glyma17g01970	0.26621	124
Glyma03g09060	0.26655	147
Glyma20g23790	0.26655	85
Glyma11g12300	0.26657	359
Glyma07g32020	0.26684	161
Glyma17g34140	0.26686	54
Glyma03g37120	0.26721	100
Glyma09g37590	0.26728	45
Glyma10g44590	0.26728	45
Glyma14g40570	0.26729	58
Glyma18g09430	0.26729	174
Glyma03g35180	0.26745	125
Glyma09g38800	0.26752	72
Glyma08g11430	0.26762	52
Glyma13g01160	0.26762	52
Glyma19g43190	0.2677	496
Glyma02g42080	0.26779	794
Glyma11g14980	0.26788	84
Glyma08g01460	0.26801	47
Glyma08g28560	0.26801	47
Glyma08g46440	0.26801	47
Glyma15g09920	0.26801	47
Glyma20g24300	0.26801	47
Glyma04g34170	0.26805	210
Glyma04g40750	0.26815	76
Glyma05g04180	0.26822	60
Glyma17g23900	0.26853	5030
Glyma19g06730	0.26861	111
Glyma04g04690	0.26866	41
Glyma04g42070	0.26866	41
Glyma06g31120	0.26866	41
Glyma10g28110	0.26866	41
Glyma13g03700	0.26866	82
Glyma15g09090	0.26866	41
Glyma17g15170	0.26866	41
Glyma17g31060	0.26866	82
Glyma02g07430	0.26867	905
Glyma17g16130	0.26879	67
Glyma04g01380	0.26891	474
Glyma13g28890	0.26902	99
Glyma02g09290	0.26927	55
Glyma05g37620	0.26927	55
Glyma10g35120	0.26927	55
Glyma11g07410	0.26927	55
Glyma15g31750	0.26927	55
Glyma02g46450	0.26932	79
Glyma09g00250	0.26932	57
Glyma19g43260	0.26958	71
Glyma14g05140	0.2705	68
Glyma19g33600	0.27076	85
Glyma08g08180	0.2708	70
Glyma09g20990	0.2708	70
Glyma13g00780	0.2708	70
Glyma13g29290	0.27082	877
Glyma15g40250	0.27086	61
Glyma20g35190	0.27086	61
Glyma19g33710	0.27103	113
Glyma19g34470	0.27108	64
Glyma03g26090	0.27113	69
Glyma03g18750	0.27114	44
Glyma11g09550	0.27114	44
Glyma19g29420	0.27122	51
Glyma17g16840	0.27126	315
Glyma06g04580	0.27128	163
Glyma01g07770	0.27136	39
Glyma01g10080	0.27136	329
Glyma02g48030	0.27136	39
Glyma03g24210	0.27136	39
Glyma04g02820	0.27136	39
Glyma06g01110	0.27136	39
Glyma09g34270	0.27136	39
Glyma12g28820	0.27136	39
Glyma13g02470	0.27136	39
Glyma17g07580	0.27136	39
Glyma09g28650	0.27138	80
Glyma12g30920	0.27162	214
Glyma18g39930	0.27162	107
Glyma09g13210	0.27177	110
Glyma02g07330	0.2719	48
Glyma05g09260	0.2719	48
Glyma10g43820	0.2719	48
Glyma18g53810	0.2719	48
Glyma19g32690	0.27196	182
Glyma01g03130	0.27217	21
Glyma01g36290	0.27217	21
Glyma01g39960	0.27217	21
Glyma02g38020	0.27217	21
Glyma02g42060	0.27217	21
Glyma02g42810	0.27217	21
Glyma03g00410	0.27217	21
Glyma03g27600	0.27217	21
Glyma03g34490	0.27217	21
Glyma03g36780	0.27217	42
Glyma03g38560	0.27217	21
Glyma04g00220	0.27217	21
Glyma04g08400	0.27217	21
Glyma04g37970	0.27217	21
Glyma04g40680	0.27217	21
Glyma04g43340	0.27217	21
Glyma05g08750	0.27217	42
Glyma05g30490	0.27217	21
Glyma05g30710	0.27217	21
Glyma05g36670	0.27217	21
Glyma06g09820	0.27217	21
Glyma06g13620	0.27217	21
Glyma06g14870	0.27217	21
Glyma06g20010	0.27217	21
Glyma06g42820	0.27217	21
Glyma07g07830	0.27217	21
Glyma07g36390	0.27217	21
Glyma08g04510	0.27217	21
Glyma08g05080	0.27217	21
Glyma08g06380	0.27217	21
Glyma08g19030	0.27217	21
Glyma08g36370	0.27217	21
Glyma09g27300	0.27217	21
Glyma09g32640	0.27217	21
Glyma09g33700	0.27217	21
Glyma09g36340	0.27217	42
Glyma09g40480	0.27217	21
Glyma10g02980	0.27217	21
Glyma10g06610	0.27217	21
Glyma10g28000	0.27217	21
Glyma10g34580	0.27217	21
Glyma10g39820	0.27217	21
Glyma10g42010	0.27217	21
Glyma11g00780	0.27217	21
Glyma11g16040	0.27217	21
Glyma11g18240	0.27217	21
Glyma12g02960	0.27217	21
Glyma12g35570	0.27217	42
Glyma12g36080	0.27217	21
Glyma13g17610	0.27217	21
Glyma13g40640	0.27217	21
Glyma13g41590	0.27217	42
Glyma14g04380	0.27217	42
Glyma14g06060	0.27217	21
Glyma14g37170	0.27217	21
Glyma15g09890	0.27217	21
Glyma15g40370	0.27217	21
Glyma16g01190	0.27217	21
Glyma16g08390	0.27217	21
Glyma16g25460	0.27217	21
Glyma17g09700	0.27217	21
Glyma17g16400	0.27217	21
Glyma17g37250	0.27217	21
Glyma18g03820	0.27217	21
Glyma19g00900	0.27217	21
Glyma19g35620	0.27217	42
Glyma19g39950	0.27217	42
Glyma19g44520	0.27217	21
Glyma20g26180	0.27217	21
Glyma20g31090	0.27217	21
Glyma12g13240	0.27243	224
Glyma01g04400	0.27286	43
Glyma02g04110	0.27286	43
Glyma04g08060	0.27286	43
Glyma05g03350	0.27286	43
Glyma08g19130	0.27286	43
Glyma09g41100	0.27286	43
Glyma17g06710	0.27286	43
Glyma19g30120	0.27286	43
Glyma08g03190	0.27315	82
Glyma01g40560	0.27325	25
Glyma01g42630	0.27325	25
Glyma03g28410	0.27325	25
Glyma03g32170	0.27325	25
Glyma03g34770	0.27325	25
Glyma03g36820	0.27325	25
Glyma04g41000	0.27325	25
Glyma05g25300	0.27325	25
Glyma05g27300	0.27325	25
Glyma05g33140	0.27325	25
Glyma06g11290	0.27325	25
Glyma07g01150	0.27325	25
Glyma07g03860	0.27325	25
Glyma08g04360	0.27325	25
Glyma08g46270	0.27325	25
Glyma09g05000	0.27325	25
Glyma10g07430	0.27325	25
Glyma10g38450	0.27325	75
Glyma10g39710	0.27325	25
Glyma11g01340	0.27325	25
Glyma11g04960	0.27325	25
Glyma11g09790	0.27325	25
Glyma11g15530	0.27325	25
Glyma11g16190	0.27325	25
Glyma11g36180	0.27325	25
Glyma13g00920	0.27325	25
Glyma13g05310	0.27325	25
Glyma13g06960	0.27325	25
Glyma13g34900	0.27325	25
Glyma13g41110	0.27325	50
Glyma14g08220	0.27325	25
Glyma15g03000	0.27325	25
Glyma15g14700	0.27325	25
Glyma16g07980	0.27325	25
Glyma18g13630	0.27325	75
Glyma18g51570	0.27325	25
Glyma18g53630	0.27325	25
Glyma19g24310	0.27325	25
Glyma19g34930	0.27325	25
Glyma19g38280	0.27325	25
Glyma20g08920	0.27325	25
Glyma20g21100	0.27325	25
Glyma20g37230	0.27325	25
Glyma09g05600	0.27334	72
Glyma04g08130	0.27342	53
Glyma17g18310	0.27355	49
Glyma13g19330	0.27372	426
Glyma06g22050	0.27374	136
Glyma20g22600	0.27386	93
Glyma13g07110	0.27431	130
Glyma10g36780	0.27456	708
Glyma10g31590	0.27501	176
Glyma19g42700	0.27506	461
Glyma02g11540	0.27514	960
Glyma19g32500	0.27515	89
Glyma08g13130	0.27524	358
Glyma19g36350	0.27547	179
Glyma01g38450	0.27548	134
Glyma02g34840	0.27548	67
Glyma14g36920	0.27552	71
Glyma05g38160	0.27554	135
Glyma16g01500	0.2756	431
Glyma08g14130	0.27581	251
Glyma08g23550	0.27584	46
Glyma09g32500	0.27584	92
Glyma01g03180	0.27601	539
Glyma15g01660	0.27602	73
Glyma12g16390	0.27605	190
Glyma06g14820	0.27621	183
Glyma11g08590	0.27622	58
Glyma15g39350	0.27622	58
Glyma16g03170	0.27622	200
Glyma06g46270	0.27626	78
Glyma11g06470	0.27626	78
Glyma06g02840	0.27655	60
Glyma08g21440	0.27655	60
Glyma11g07250	0.27655	60
Glyma02g44460	0.27688	227
Glyma03g01880	0.27695	34
Glyma07g08370	0.27695	34
Glyma07g37390	0.27695	34
Glyma11g05520	0.27695	34
Glyma11g14770	0.27695	34
Glyma12g34000	0.27695	68
Glyma20g15460	0.27695	34
Glyma01g36250	0.27716	27
Glyma01g42250	0.27716	27
Glyma02g09610	0.27716	27
Glyma02g15570	0.27716	27
Glyma02g43930	0.27716	27
Glyma03g16440	0.27716	27
Glyma05g10140	0.27716	27
Glyma06g10180	0.27716	27
Glyma06g17830	0.27716	27
Glyma06g47600	0.27716	27
Glyma07g07260	0.27716	27
Glyma07g11990	0.27716	27
Glyma08g04940	0.27716	27
Glyma09g32360	0.27716	27
Glyma10g05710	0.27716	27
Glyma10g08550	0.27716	27
Glyma12g01150	0.27716	27
Glyma12g12530	0.27716	27
Glyma12g32190	0.27716	27
Glyma15g15930	0.27716	27
Glyma16g27940	0.27716	27
Glyma16g32370	0.27716	27
Glyma17g37710	0.27716	27
Glyma19g33150	0.27716	27
Glyma19g35370	0.27716	54
Glyma20g29770	0.27716	27
Glyma02g05710	0.27728	83
Glyma11g11600	0.27756	149
Glyma19g39570	0.27756	980
Glyma11g10430	0.27791	205
Glyma06g21290	0.2782	391
Glyma01g00960	0.27834	32
Glyma02g03090	0.27834	32
Glyma03g00270	0.27834	32
Glyma03g38860	0.27834	32
Glyma04g00530	0.27834	32
Glyma05g07590	0.27834	32
Glyma07g17940	0.27834	32
Glyma08g18940	0.27834	64
Glyma08g28540	0.27834	32
Glyma09g01260	0.27834	32
Glyma09g06220	0.27834	32
Glyma10g03350	0.27834	32
Glyma12g08110	0.27834	32
Glyma12g12180	0.27834	32
Glyma12g14310	0.27834	32
Glyma12g35070	0.27834	32
Glyma12g36350	0.27834	32
Glyma12g36650	0.27834	32
Glyma13g38800	0.27834	32
Glyma14g35790	0.27834	32
Glyma14g39290	0.27834	64
Glyma17g09750	0.27834	32
Glyma17g35280	0.27834	32
Glyma20g24040	0.27834	32
Glyma07g29720	0.27837	90
Glyma12g10510	0.27837	90
Glyma01g02940	0.2785	19
Glyma01g04300	0.2785	19
Glyma01g33380	0.2785	19
Glyma01g35390	0.2785	19
Glyma02g06040	0.2785	19
Glyma02g06280	0.2785	19
Glyma02g06820	0.2785	19
Glyma02g09460	0.2785	19
Glyma02g18680	0.2785	19
Glyma02g38710	0.2785	38
Glyma02g38950	0.2785	19
Glyma02g45040	0.2785	19
Glyma03g31500	0.2785	19
Glyma03g35290	0.2785	19
Glyma03g40500	0.2785	19
Glyma04g01950	0.2785	38
Glyma04g11010	0.2785	19
Glyma05g04210	0.2785	19
Glyma05g27260	0.2785	19
Glyma05g28660	0.2785	19
Glyma06g01750	0.2785	19
Glyma06g06720	0.2785	19
Glyma07g07350	0.2785	19
Glyma07g37980	0.2785	19
Glyma08g12090	0.2785	19
Glyma08g23950	0.2785	19
Glyma08g39660	0.2785	19
Glyma08g43060	0.2785	19
Glyma08g43740	0.2785	19
Glyma09g11870	0.2785	19
Glyma09g34300	0.2785	38
Glyma10g00750	0.2785	19
Glyma10g03780	0.2785	19
Glyma10g04310	0.2785	19
Glyma10g17850	0.2785	19
Glyma10g36370	0.2785	19
Glyma10g36630	0.2785	38
Glyma10g41650	0.2785	19
Glyma10g41920	0.2785	38
Glyma10g43870	0.2785	19
Glyma12g11780	0.2785	19
Glyma12g32040	0.2785	57
Glyma13g18440	0.2785	19
Glyma13g26890	0.2785	19
Glyma14g05860	0.2785	19
Glyma15g05080	0.2785	19
Glyma15g06460	0.2785	19
Glyma15g09820	0.2785	19
Glyma15g13480	0.2785	19
Glyma15g28010	0.2785	19
Glyma15g40460	0.2785	38
Glyma15g41040	0.2785	19
Glyma17g03510	0.2785	19
Glyma17g08160	0.2785	19
Glyma17g09680	0.2785	19
Glyma17g31940	0.2785	38
Glyma18g12250	0.2785	19
Glyma18g38070	0.2785	19
Glyma18g44980	0.2785	19
Glyma18g51060	0.2785	19
Glyma19g31570	0.2785	19
Glyma19g33870	0.2785	19
Glyma19g34290	0.2785	38
Glyma19g37090	0.2785	19
Glyma20g07280	0.2785	19
Glyma20g16030	0.2785	19
Glyma20g26950	0.2785	19
Glyma20g27980	0.2785	133
Glyma20g38510	0.2785	19
Glyma07g04960	0.27868	52
Glyma16g03020	0.27868	52
Glyma05g32030	0.27898	85
Glyma05g05780	0.27905	72
Glyma07g03840	0.27905	72
Glyma12g07010	0.27905	72
Glyma10g30200	0.27944	547
Glyma18g18910	0.2795	222
Glyma11g08470	0.27951	56
Glyma07g05230	0.27962	63
Glyma08g43690	0.27964	185
Glyma08g18490	0.27965	66
Glyma20g38480	0.27982	1151
Glyma18g16260	0.27989	142
Glyma20g22430	0.28006	119
Glyma15g10420	0.2801	174
Glyma10g32250	0.28013	575
Glyma11g06830	0.28054	84
Glyma01g41230	0.28062	40
Glyma07g07510	0.28062	120
Glyma07g15890	0.28062	40
Glyma07g30870	0.28062	40
Glyma17g16970	0.28062	40
Glyma06g45350	0.28067	93
Glyma09g31560	0.2811	290
Glyma12g31220	0.28124	59
Glyma16g17580	0.28124	59
Glyma09g34810	0.28134	71
Glyma01g40840	0.28146	47
Glyma09g07920	0.28146	47
Glyma14g00320	0.28146	47
Glyma18g14400	0.28146	47
Glyma10g05550	0.28152	73
Glyma12g02870	0.28174	830
Glyma07g07240	0.28197	45
Glyma11g02020	0.28197	90
Glyma13g23310	0.28197	45
Glyma13g36410	0.28197	90
Glyma16g00470	0.28197	45
Glyma02g32370	0.28201	67
Glyma20g18980	0.28201	67
Glyma18g53490	0.28217	103
Glyma02g11920	0.28224	421
Glyma08g19420	0.28239	193
Glyma07g01020	0.28256	51
Glyma11g02340	0.28256	51
Glyma03g39480	0.28265	154
Glyma03g00730	0.28284	35
Glyma04g08510	0.28284	35
Glyma12g29640	0.28284	35
Glyma13g01020	0.28284	35
Glyma13g04440	0.28284	70
Glyma18g00870	0.28284	35
Glyma13g28010	0.28298	65
Glyma03g07750	0.28301	85
Glyma06g01840	0.28302	115
Glyma19g19680	0.28302	115
Glyma10g26690	0.28303	37
Glyma14g33450	0.28303	37
Glyma07g09230	0.28343	133
Glyma07g39380	0.28351	69
Glyma19g28710	0.28351	69
Glyma08g03600	0.28368	75
Glyma08g01710	0.28386	53
Glyma11g18720	0.28386	53
Glyma01g26300	0.28395	204
Glyma06g06850	0.28437	91
Glyma01g01950	0.28464	48
Glyma01g04510	0.28464	12
Glyma01g34270	0.28464	36
Glyma01g36760	0.28464	24
Glyma01g39580	0.28464	60
Glyma01g41800	0.28464	12
Glyma01g44060	0.28464	12
Glyma01g44400	0.28464	12
Glyma02g00580	0.28464	12
Glyma02g05680	0.28464	12
Glyma02g14990	0.28464	12
Glyma02g15180	0.28464	12
Glyma02g19110	0.28464	12
Glyma02g27260	0.28464	12
Glyma02g36500	0.28464	120
Glyma02g44110	0.28464	12
Glyma03g01100	0.28464	12
Glyma03g01300	0.28464	12
Glyma03g01500	0.28464	24
Glyma03g02610	0.28464	12
Glyma03g03120	0.28464	12
Glyma03g04400	0.28464	12
Glyma03g27270	0.28464	12
Glyma03g29860	0.28464	24
Glyma03g34910	0.28464	12
Glyma03g38460	0.28464	12
Glyma03g40780	0.28464	24
Glyma03g41020	0.28464	12
Glyma04g03410	0.28464	12
Glyma04g05790	0.28464	12
Glyma04g08230	0.28464	36
Glyma04g24360	0.28464	12
Glyma04g32290	0.28464	12
Glyma04g35320	0.28464	24
Glyma04g36620	0.28464	12
Glyma04g37050	0.28464	24
Glyma04g41110	0.28464	12
Glyma04g43180	0.28464	12
Glyma05g01340	0.28464	12
Glyma05g02190	0.28464	12
Glyma05g05180	0.28464	12
Glyma05g21880	0.28464	12
Glyma05g26250	0.28464	24
Glyma05g34610	0.28464	12
Glyma05g38470	0.28464	12
Glyma06g00300	0.28464	24
Glyma06g03570	0.28464	12
Glyma06g06070	0.28464	12
Glyma06g08190	0.28464	24
Glyma06g10370	0.28464	12
Glyma06g12390	0.28464	12
Glyma06g16690	0.28464	12
Glyma06g27640	0.28464	12
Glyma06g39690	0.28464	12
Glyma06g42370	0.28464	24
Glyma07g00930	0.28464	24
Glyma07g11160	0.28464	12
Glyma07g12570	0.28464	12
Glyma07g20530	0.28464	12
Glyma07g28310	0.28464	12
Glyma07g31520	0.28464	12
Glyma07g33580	0.28464	12
Glyma07g34030	0.28464	12
Glyma07g34560	0.28464	12
Glyma07g39830	0.28464	24
Glyma08g06070	0.28464	24
Glyma08g13090	0.28464	36
Glyma08g13720	0.28464	12
Glyma08g14440	0.28464	12
Glyma08g20930	0.28464	24
Glyma08g28160	0.28464	12
Glyma08g36660	0.28464	12
Glyma08g39370	0.28464	12
Glyma08g39870	0.28464	12
Glyma08g41330	0.28464	12
Glyma08g45340	0.28464	12
Glyma09g00400	0.28464	12
Glyma09g08070	0.28464	12
Glyma09g17220	0.28464	12
Glyma09g32790	0.28464	12
Glyma09g33080	0.28464	24
Glyma09g33530	0.28464	12
Glyma09g34600	0.28464	24
Glyma09g39770	0.28464	12
Glyma09g39990	0.28464	12
Glyma09g41110	0.28464	12
Glyma09g41510	0.28464	12
Glyma10g02930	0.28464	12
Glyma10g04370	0.28464	12
Glyma10g04750	0.28464	12
Glyma10g04850	0.28464	12
Glyma10g08250	0.28464	24
Glyma10g10310	0.28464	60
Glyma10g17870	0.28464	12
Glyma10g28800	0.28464	12
Glyma10g29680	0.28464	12
Glyma10g30030	0.28464	12
Glyma10g35290	0.28464	24
Glyma10g38810	0.28464	12
Glyma10g38950	0.28464	12
Glyma11g00220	0.28464	24
Glyma11g00740	0.28464	12
Glyma11g05760	0.28464	12
Glyma11g06630	0.28464	12
Glyma11g08390	0.28464	36
Glyma11g09330	0.28464	12
Glyma11g09480	0.28464	12
Glyma11g13330	0.28464	12
Glyma11g33150	0.28464	12
Glyma11g34790	0.28464	24
Glyma11g37730	0.28464	12
Glyma12g01040	0.28464	12
Glyma12g03160	0.28464	12
Glyma12g05740	0.28464	24
Glyma12g14060	0.28464	12
Glyma12g30440	0.28464	12
Glyma12g35270	0.28464	12
Glyma13g04910	0.28464	12
Glyma13g16940	0.28464	12
Glyma13g17080	0.28464	12
Glyma13g20000	0.28464	12
Glyma13g25020	0.28464	12
Glyma13g25110	0.28464	24
Glyma13g25660	0.28464	12
Glyma13g28670	0.28464	12
Glyma13g39430	0.28464	12
Glyma13g41260	0.28464	12
Glyma13g42420	0.28464	12
Glyma14g03830	0.28464	12
Glyma14g04040	0.28464	12
Glyma14g04910	0.28464	12
Glyma14g08330	0.28464	12
Glyma14g09800	0.28464	12
Glyma14g20110	0.28464	12
Glyma14g31940	0.28464	12
Glyma14g37690	0.28464	24
Glyma14g38940	0.28464	12
Glyma14g39100	0.28464	12
Glyma14g39480	0.28464	12
Glyma15g01470	0.28464	12
Glyma15g03740	0.28464	12
Glyma15g04450	0.28464	12
Glyma15g06400	0.28464	12
Glyma15g06450	0.28464	12
Glyma15g07340	0.28464	24
Glyma15g10000	0.28464	12
Glyma15g14560	0.28464	12
Glyma15g16470	0.28464	24
Glyma15g16980	0.28464	48
Glyma15g19090	0.28464	12
Glyma15g37980	0.28464	12
Glyma15g39220	0.28464	12
Glyma16g00900	0.28464	12
Glyma16g05780	0.28464	12
Glyma16g06420	0.28464	24
Glyma16g26850	0.28464	12
Glyma16g27960	0.28464	12
Glyma16g30160	0.28464	12
Glyma16g33890	0.28464	12
Glyma17g04180	0.28464	12
Glyma17g05930	0.28464	24
Glyma17g06210	0.28464	12
Glyma17g16000	0.28464	24
Glyma17g23940	0.28464	12
Glyma17g35410	0.28464	12
Glyma18g02770	0.28464	12
Glyma18g06030	0.28464	12
Glyma18g08200	0.28464	24
Glyma18g10110	0.28464	36
Glyma18g29620	0.28464	36
Glyma18g45720	0.28464	12
Glyma18g46320	0.28464	24
Glyma18g47610	0.28464	12
Glyma18g47720	0.28464	12
Glyma18g49510	0.28464	12
Glyma18g50340	0.28464	36
Glyma18g53100	0.28464	12
Glyma19g06960	0.28464	12
Glyma19g30650	0.28464	12
Glyma19g33010	0.28464	12
Glyma19g39620	0.28464	12
Glyma19g40280	0.28464	36
Glyma19g42020	0.28464	60
Glyma19g43520	0.28464	12
Glyma20g01040	0.28464	24
Glyma20g08040	0.28464	24
Glyma20g25760	0.28464	12
Glyma20g27310	0.28464	12
Glyma20g28340	0.28464	12
Glyma20g31800	0.28464	12
Glyma20g32630	0.28464	12
Glyma20g32670	0.28464	12
Glyma20g35870	0.28464	24
Glyma18g53610	0.28472	576
Glyma18g53990	0.28473	94
Glyma03g39910	0.28487	58
Glyma12g34150	0.28487	58
Glyma02g28210	0.28496	50
Glyma07g03890	0.28496	50
Glyma10g38150	0.28499	159
Glyma17g13740	0.28539	127
Glyma01g24100	0.28546	179
Glyma11g04480	0.28552	90
Glyma11g10570	0.28557	1174
Glyma03g01630	0.28562	142
Glyma04g30350	0.28571	49
Glyma08g47670	0.28571	83
Glyma10g02890	0.28571	49
Glyma11g14640	0.28571	49
Glyma13g13050	0.28571	49
Glyma13g34820	0.28571	83
Glyma15g02350	0.28571	83
Glyma20g38770	0.28571	49
Glyma04g36860	0.28579	439
Glyma20g38250	0.28581	141
Glyma01g36740	0.28617	41
Glyma05g22250	0.28617	41
Glyma05g25150	0.28617	41
Glyma11g11470	0.28617	41
Glyma01g03550	0.28628	22
Glyma01g16370	0.28628	22
Glyma01g20030	0.28628	22
Glyma01g41630	0.28628	22
Glyma02g00260	0.28628	22
Glyma02g11740	0.28628	22
Glyma02g45540	0.28628	22
Glyma04g12830	0.28628	22
Glyma04g41450	0.28628	22
Glyma05g21280	0.28628	22
Glyma05g22450	0.28628	22
Glyma06g08850	0.28628	22
Glyma06g10350	0.28628	22
Glyma07g14830	0.28628	22
Glyma07g15550	0.28628	22
Glyma07g35340	0.28628	22
Glyma08g06860	0.28628	22
Glyma08g10810	0.28628	22
Glyma08g11590	0.28628	22
Glyma08g44880	0.28628	22
Glyma09g00430	0.28628	22
Glyma09g07540	0.28628	22
Glyma10g11570	0.28628	22
Glyma10g18620	0.28628	22
Glyma11g09810	0.28628	22
Glyma11g12420	0.28628	22
Glyma11g13040	0.28628	22
Glyma11g15160	0.28628	22
Glyma11g19100	0.28628	22
Glyma12g06450	0.28628	22
Glyma14g07600	0.28628	22
Glyma14g36840	0.28628	22
Glyma14g37270	0.28628	22
Glyma14g39890	0.28628	22
Glyma15g24690	0.28628	22
Glyma16g25220	0.28628	22
Glyma18g00570	0.28628	44
Glyma18g46130	0.28628	22
Glyma19g04230	0.28628	22
Glyma19g43730	0.28628	44
Glyma20g11330	0.28628	22
Glyma20g25570	0.28628	22
Glyma16g26420	0.28645	262
Glyma11g27000	0.28655	274
Glyma09g34850	0.28661	61
Glyma14g05340	0.28662	120
Glyma15g12330	0.28676	174
Glyma11g11240	0.28685	207
Glyma08g10540	0.28686	218
Glyma09g06650	0.28689	63
Glyma13g44380	0.28689	63
Glyma08g45200	0.28691	73
Glyma01g07550	0.287	348
Glyma01g42090	0.28701	298
Glyma09g39150	0.28709	54
Glyma02g13220	0.28732	31
Glyma02g15500	0.28732	31
Glyma02g41930	0.28732	31
Glyma03g38180	0.28732	31
Glyma05g01090	0.28732	31
Glyma05g27820	0.28732	31
Glyma05g37570	0.28732	31
Glyma06g47400	0.28732	31
Glyma07g12160	0.28732	31
Glyma07g16630	0.28732	31
Glyma07g40060	0.28732	31
Glyma11g05550	0.28732	62
Glyma11g11920	0.28732	124
Glyma11g13490	0.28732	31
Glyma14g03570	0.28732	31
Glyma16g25830	0.28732	31
Glyma18g08850	0.28732	31
Glyma20g11280	0.28732	31
Glyma20g33720	0.28732	31
Glyma07g40020	0.28738	57
Glyma08g17490	0.28772	259
Glyma05g05650	0.28781	100
Glyma07g08170	0.28781	100
Glyma13g29410	0.28815	101
Glyma02g40900	0.28825	74
Glyma11g05030	0.28839	67
Glyma17g37110	0.28839	67
Glyma02g18320	0.2884	302
Glyma08g06840	0.28859	120
Glyma02g35490	0.2886	43
Glyma02g41600	0.2886	43
Glyma03g29080	0.2886	43
Glyma04g09830	0.2886	86
Glyma07g02370	0.2886	43
Glyma07g34340	0.2886	43
Glyma15g07760	0.2886	43
Glyma19g40920	0.2886	43
Glyma15g16870	0.28863	55
Glyma16g33300	0.28863	55
Glyma01g04490	0.28868	14
Glyma01g34590	0.28868	14
Glyma01g36680	0.28868	28
Glyma01g37180	0.28868	14
Glyma01g42330	0.28868	14
Glyma01g45410	0.28868	14
Glyma02g03060	0.28868	14
Glyma02g05560	0.28868	42
Glyma02g09250	0.28868	14
Glyma02g13020	0.28868	14
Glyma02g14150	0.28868	14
Glyma02g15130	0.28868	14
Glyma02g15700	0.28868	14
Glyma02g18640	0.28868	14
Glyma02g28530	0.28868	14
Glyma02g38500	0.28868	28
Glyma02g46390	0.28868	14
Glyma02g46650	0.28868	14
Glyma03g05090	0.28868	14
Glyma03g12460	0.28868	14
Glyma03g19920	0.28868	14
Glyma03g22930	0.28868	14
Glyma03g40230	0.28868	14
Glyma03g40600	0.28868	14
Glyma03g42530	0.28868	14
Glyma04g01140	0.28868	28
Glyma04g08470	0.28868	14
Glyma04g09340	0.28868	28
Glyma04g39110	0.28868	14
Glyma04g39250	0.28868	42
Glyma04g40300	0.28868	14
Glyma04g41500	0.28868	14
Glyma05g02220	0.28868	14
Glyma05g07960	0.28868	14
Glyma05g32850	0.28868	14
Glyma06g05100	0.28868	14
Glyma06g18910	0.28868	14
Glyma06g35570	0.28868	14
Glyma07g14950	0.28868	14
Glyma07g15700	0.28868	28
Glyma07g32290	0.28868	14
Glyma07g35050	0.28868	70
Glyma07g37230	0.28868	14
Glyma07g38440	0.28868	14
Glyma08g00500	0.28868	14
Glyma08g03080	0.28868	14
Glyma08g03910	0.28868	14
Glyma08g04230	0.28868	28
Glyma08g07970	0.28868	70
Glyma08g09940	0.28868	56
Glyma08g12240	0.28868	14
Glyma08g17240	0.28868	14
Glyma08g20060	0.28868	14
Glyma08g37570	0.28868	14
Glyma08g40610	0.28868	14
Glyma08g40810	0.28868	14
Glyma08g42880	0.28868	14
Glyma08g45960	0.28868	14
Glyma09g08180	0.28868	14
Glyma09g15310	0.28868	14
Glyma09g15620	0.28868	14
Glyma09g15900	0.28868	28
Glyma09g28000	0.28868	14
Glyma09g36400	0.28868	14
Glyma10g05920	0.28868	14
Glyma10g31950	0.28868	28
Glyma10g34390	0.28868	14
Glyma10g34480	0.28868	14
Glyma10g35900	0.28868	14
Glyma10g36700	0.28868	14
Glyma11g01740	0.28868	14
Glyma11g05070	0.28868	14
Glyma11g05100	0.28868	14
Glyma11g06120	0.28868	14
Glyma11g08190	0.28868	28
Glyma11g33810	0.28868	14
Glyma11g37430	0.28868	14
Glyma12g02010	0.28868	28
Glyma12g03640	0.28868	28
Glyma12g07870	0.28868	14
Glyma12g09420	0.28868	14
Glyma12g29890	0.28868	28
Glyma12g30520	0.28868	14
Glyma12g30830	0.28868	14
Glyma12g35700	0.28868	14
Glyma13g08460	0.28868	56
Glyma13g10730	0.28868	14
Glyma13g20220	0.28868	28
Glyma13g21370	0.28868	28
Glyma13g24400	0.28868	28
Glyma13g26650	0.28868	14
Glyma13g27330	0.28868	14
Glyma13g31020	0.28868	28
Glyma13g36750	0.28868	28
Glyma13g37680	0.28868	14
Glyma13g37790	0.28868	14
Glyma13g40080	0.28868	14
Glyma13g42130	0.28868	14
Glyma14g00510	0.28868	14
Glyma14g01780	0.28868	42
Glyma14g07490	0.28868	28
Glyma14g07750	0.28868	14
Glyma14g28380	0.28868	14
Glyma14g39390	0.28868	14
Glyma14g40550	0.28868	14
Glyma15g17250	0.28868	28
Glyma15g33520	0.28868	14
Glyma16g04250	0.28868	14
Glyma16g05340	0.28868	14
Glyma16g27070	0.28868	14
Glyma16g29580	0.28868	14
Glyma16g32530	0.28868	14
Glyma17g00520	0.28868	14
Glyma17g02550	0.28868	14
Glyma17g06030	0.28868	28
Glyma17g07310	0.28868	14
Glyma17g11390	0.28868	14
Glyma17g15500	0.28868	14
Glyma17g18140	0.28868	28
Glyma17g18550	0.28868	14
Glyma17g33690	0.28868	14
Glyma18g08280	0.28868	14
Glyma18g11140	0.28868	14
Glyma18g18860	0.28868	14
Glyma18g36660	0.28868	14
Glyma18g51920	0.28868	14
Glyma18g53020	0.28868	14
Glyma19g00610	0.28868	28
Glyma19g26880	0.28868	14
Glyma19g30990	0.28868	14
Glyma19g38070	0.28868	14
Glyma19g43290	0.28868	14
[truncated: 64,212 more rows]
