# Supplementary material for: RNA-Seq Atlas of Glycine max: A guide to the soybean transcriptome
Source: BMC Plant Biol. 2010 Aug 5;10:160. doi: 10.1186/1471-2229-10-160 (PMC3017786; doi:10.1186/1471-2229-10-160)
Supplement: Additional file 10 — Raw short read sequence count data. Raw short read sequence count data after our filtering criteria (see methods) but before normalization for every predicted gene model in 14 tissues. [file 1471-2229-10-160-S10.CSV]

	young_leaf	flower	one cm pod	pod shell 10DAF	pod shell 14DAF	seed 10DAF	seed 14DAF	seed 21DAF	seed 25DAF	seed 28DAF	seed 35DAF	seed 42DAF	root	nodule
Glyma0021s00400	0	0	0	0	0	0	0	0	0	0	0	0	0	1
Glyma0021s00410	0	0	0	0	0	0	0	0	1	0	0	0	0	0
Glyma0021s00420	2	4	3	7	4	2	4	0	2	0	0	0	6	5
Glyma0021s00430	0	0	2	1	3	0	1	0	3	2	0	2	2	0
Glyma0021s00460	29	22	22	26	14	27	16	9	11	7	7	3	26	24
Glyma0021s00660	0	0	0	0	0	0	0	0	0	0	0	0	0	0
Glyma0022s00200	0	0	1	0	0	2	0	0	1	0	1	0	1	0
Glyma0022s00210	0	0	0	0	0	0	0	0	0	0	0	0	0	0
Glyma0022s00220	0	0	0	0	0	1	0	0	0	0	0	0	0	0
Glyma0022s00420	114	123	101	118	70	42	43	31	109	64	115	54	210	161
Glyma0022s00430	6	3	8	11	5	6	9	5	15	13	27	8	19	12
Glyma0022s00440	0	0	0	0	0	0	0	0	0	0	0	0	0	0
Glyma0022s00450	0	0	0	0	0	0	0	0	0	0	0	0	0	0
Glyma0022s00460	0	0	0	0	0	0	0	0	0	0	0	0	0	0
Glyma0022s00470	97	123	54	45	12	26	8	9	19	22	31	17	21	17
Glyma0022s00480	21	148	41	29	2	1	0	0	0	0	0	0	47	3
Glyma0022s00490	0	0	0	0	0	0	0	0	0	0	0	0	0	0
Glyma0022s00500	0	0	0	0	0	0	0	0	0	0	0	0	0	0
Glyma0022s00510	0	0	0	0	0	0	0	0	0	0	0	0	0	0
Glyma0023s00200	0	0	0	0	0	0	0	0	0	0	0	0	0	0
Glyma0023s00400	0	0	0	0	0	1	0	0	0	0	0	0	0	0
Glyma0023s00410	6	5	6	3	7	1	0	0	2	1	1	0	194	25
Glyma0023s00610	5	7	3	8	4	3	5	0	17	13	12	6	54	47
Glyma0023s00620	13	5	17	10	8	3	5	5	8	7	10	5	24	36
Glyma0023s00820	0	0	0	0	0	0	0	0	0	1	0	0	0	0
Glyma0023s00830	0	0	0	0	0	0	0	0	0	0	0	0	0	0
Glyma0024s00200	0	0	1	0	0	0	0	0	0	0	0	0	0	0
Glyma0024s00210	1	0	0	0	0	0	0	0	0	0	0	0	0	0
Glyma0024s00220	0	0	0	0	0	0	0	0	0	0	0	0	0	3
Glyma0024s00230	103	47	84	119	62	24	54	45	82	63	89	36	81	1305
Glyma0024s00240	1	0	0	0	0	0	0	0	0	0	0	0	0	32
Glyma0024s00260	165	72	130	166	126	82	95	53	85	63	83	42	95	52
Glyma0024s00270	0	0	0	0	0	0	0	0	0	0	0	0	0	0
Glyma0024s00280	0	0	0	1	1	0	1	0	0	0	0	0	0	0
Glyma0024s00480	0	0	0	0	0	0	0	0	1	0	0	0	0	0
Glyma0024s00490	0	0	0	0	0	0	0	0	0	0	0	0	0	0
Glyma0024s00500	0	0	0	0	0	0	0	0	0	0	0	0	0	0
Glyma0024s00510	0	0	0	0	0	0	0	0	0	0	0	0	0	0
Glyma0024s00520	0	0	0	0	0	0	0	0	0	0	0	0	0	0
Glyma0024s00720	0	0	0	0	0	0	0	0	0	0	0	0	0	0
Glyma0024s00730	0	0	0	0	0	0	0	0	0	0	0	0	0	0
Glyma0025s00200	0	0	0	0	0	0	0	0	0	0	0	0	0	0
Glyma0025s00210	0	0	0	0	0	0	0	0	0	0	0	0	0	0
Glyma0028s00200	0	0	0	0	0	0	0	0	0	0	0	0	0	0
Glyma0028s00210	174	156	115	119	63	43	50	42	63	44	62	39	351	110
Glyma0028s00220	0	3	0	0	0	0	0	0	0	0	0	0	0	0
Glyma0041s00200	82	44	39	19	0	22	33	13	6	1	1	1	6	8
Glyma0041s00210	88	123	79	131	62	51	45	23	55	22	61	32	179	98
Glyma0041s00220	0	0	0	0	0	0	0	0	0	0	0	0	0	0
Glyma0041s00230	0	0	0	0	0	0	0	0	0	0	0	0	0	0
Glyma0041s00240	0	11	2	4	1	0	0	0	0	0	0	0	76	28
Glyma0041s00250	0	5	1	4	1	0	0	0	0	0	0	0	51	19
Glyma0041s00260	79	79	74	128	119	20	52	45	98	50	59	20	145	252
Glyma0041s00270	8	14	4	4	4	20	1	2	5	4	21	8	11	2
Glyma0041s00280	83	50	73	142	121	130	57	10	44	19	25	6	134	47
Glyma0041s00290	10	39	9	29	17	8	5	6	18	30	31	26	153	36
Glyma0041s00300	83	60	41	34	11	20	20	9	29	10	51	9	26	28
Glyma0041s00310	9	4	7	5	2	0	0	0	0	0	0	0	32	5
Glyma0041s00320	0	0	0	0	0	0	0	0	0	0	0	0	0	0
Glyma0041s00330	0	0	0	0	0	0	0	0	0	0	0	0	0	0
Glyma0041s00340	0	0	0	1	0	0	0	0	0	0	0	0	0	0
Glyma0041s00350	0	32	0	2	10	0	1	0	0	0	1	0	27	161
Glyma0041s00360	0	6	0	3	0	0	3	1	1	4	7	2	33	0
Glyma0042s00200	0	0	0	0	1	0	0	0	0	0	0	0	0	1
Glyma0042s00400	0	0	0	0	0	0	0	0	0	0	0	0	0	0
Glyma0042s00410	0	0	0	0	1	0	0	0	0	0	0	0	0	0
Glyma0042s00420	0	0	0	0	0	1	0	0	0	0	0	0	0	0
Glyma0042s00430	0	0	0	0	0	0	0	0	0	0	0	0	0	0
Glyma0042s00440	2	2	1	0	0	1	0	0	2	0	1	1	1	2
Glyma0048s00200	0	0	0	0	0	0	0	0	0	0	0	0	0	0
Glyma0048s00210	1	0	0	0	0	0	0	0	0	0	0	0	0	0
Glyma0048s00220	11	2	4	10	2	1	8	0	2	0	2	0	0	2
Glyma0048s00230	4	0	1	1	3	0	0	0	1	0	1	1	0	5
Glyma0048s00240	11	10	6	3	2	2	4	2	2	3	1	4	0	4
Glyma0048s00250	209	60	71	72	58	20	27	15	55	16	24	13	16	15
Glyma0048s00260	15	9	10	3	7	3	7	4	6	5	9	6	5	10
Glyma0048s00270	124	39	46	26	32	23	23	19	33	17	43	9	30	34
Glyma0048s00280	1	20	5	9	13	14	21	10	26	18	32	24	285	1561
Glyma0048s00290	165	130	157	150	115	83	95	48	69	44	50	22	130	189
Glyma0048s00300	765	335	600	489	497	8	26	47	446	592	971	750	3	6
Glyma0048s00310	44	41	55	63	20	2	16	11	21	15	13	7	78	17
Glyma0048s00320	35	13	28	21	12	15	19	22	8	9	10	8	18	14
Glyma0048s00330	173	90	205	299	359	95	209	46	185	154	171	94	242	331
Glyma0048s00340	85	67	57	63	31	33	47	16	37	30	67	20	77	64
Glyma0048s00350	0	0	0	0	0	0	0	0	0	0	0	0	0	2
Glyma0050s00200	0	0	0	0	0	0	0	0	0	0	0	0	0	0
Glyma0053s00200	1	0	3	0	2	0	1	0	0	0	0	0	8	4
Glyma0053s00210	0	0	0	0	0	0	1	0	0	0	0	0	0	0
Glyma0056s00200	0	0	0	0	0	0	0	0	0	0	0	0	0	0
Glyma0057s00200	0	0	0	0	0	0	0	0	0	0	0	0	0	0
Glyma0057s00210	0	0	0	0	0	0	0	0	0	0	0	0	0	0
Glyma0057s00220	0	0	0	0	0	0	0	0	0	0	0	0	0	0
Glyma0057s00230	0	0	0	0	0	0	0	0	0	0	0	0	0	0
Glyma0057s00240	0	0	0	0	0	0	0	0	0	0	0	0	0	0
Glyma0057s00250	0	0	0	0	0	0	0	0	0	0	0	0	0	0
Glyma0057s00260	0	0	0	0	0	0	0	0	0	0	0	0	0	0
Glyma0057s00270	0	0	0	0	0	0	0	0	0	0	0	0	0	0
Glyma0057s00280	0	0	0	0	0	0	0	0	0	0	0	0	0	0
Glyma0060s00200	0	0	0	0	0	0	1	0	0	0	0	0	0	0
Glyma0060s00210	0	0	0	0	0	1	0	0	0	0	0	0	0	0
Glyma0060s00220	0	0	0	0	0	0	0	0	1	3	1	0	0	0
Glyma0060s00230	0	0	0	0	0	0	0	0	0	0	0	0	0	0
Glyma0060s00240	0	0	0	0	0	0	0	0	0	0	0	0	1	1
Glyma0060s00250	0	0	0	0	0	0	0	0	0	0	0	0	0	0
Glyma0060s00260	0	0	0	0	0	0	0	0	0	0	0	0	0	0
Glyma0060s00270	0	0	0	0	0	0	0	0	0	0	0	0	0	0
Glyma0060s00280	0	0	0	0	0	0	0	0	0	0	0	0	0	0
Glyma0060s00290	0	0	0	0	0	0	0	0	0	0	0	0	0	0
Glyma0060s00300	0	0	0	0	0	1	0	0	0	0	1	0	0	0
Glyma0060s00310	0	0	0	0	0	0	0	0	0	0	0	0	0	0
Glyma0060s00320	0	0	0	0	0	0	0	0	0	0	0	0	0	0
Glyma0060s00330	0	0	0	0	0	0	0	0	0	0	0	0	0	0
Glyma0060s00340	0	0	0	0	0	0	1	0	0	0	0	0	0	0
Glyma0060s00350	0	0	0	0	0	0	0	0	0	0	0	0	0	0
Glyma0060s00360	0	0	0	0	0	0	0	0	0	0	0	0	0	0
Glyma0060s00370	0	0	0	0	0	0	0	0	0	0	0	0	0	0
Glyma0060s00380	0	0	0	0	0	0	0	0	0	0	0	0	0	0
Glyma0066s00200	0	0	0	0	0	0	0	0	0	0	0	0	0	0
Glyma0066s00210	0	0	0	0	0	0	0	0	0	0	0	0	0	0
Glyma0066s00220	0	0	0	0	0	0	0	0	0	0	0	0	0	0
Glyma0066s00230	0	0	0	0	0	0	0	0	0	0	0	0	0	0
Glyma0066s00240	0	0	0	0	0	0	1	0	0	0	0	0	0	0
Glyma0067s00200	0	0	0	0	0	0	0	0	0	0	0	0	0	0
Glyma0070s00200	2	1	6	8	3	1	1	0	3	0	2	3	1	1
Glyma0070s00210	1	2	1	5	2	3	2	2	1	2	0	1	2	2
Glyma0071s00200	0	0	0	0	0	0	0	0	0	0	0	0	0	0
Glyma0076s00200	0	0	0	0	0	0	0	0	0	0	0	0	0	0
Glyma0079s00200	0	0	0	0	0	0	0	0	0	0	0	0	0	0
Glyma0079s00210	0	13	0	0	2	0	0	0	0	0	0	0	0	0
Glyma0079s00220	0	0	0	0	0	0	0	0	0	0	0	0	0	0
Glyma0079s00230	0	1	0	0	0	0	0	0	0	0	0	0	0	0
Glyma0079s00240	0	2	0	0	0	0	0	0	0	0	0	0	0	0
Glyma0079s00250	0	1	0	0	0	0	0	0	0	0	0	0	0	0
Glyma0079s00260	0	8	0	0	6	0	0	0	0	0	0	0	0	0
Glyma0079s00270	0	1	2	4	1	0	1	0	1	0	0	0	1	0
Glyma0079s00280	0	0	0	1	0	0	0	0	0	0	0	0	0	0
Glyma0079s00290	0	0	1	0	0	0	0	0	0	0	0	0	0	0
Glyma0079s00300	0	0	0	0	0	0	0	0	0	0	0	0	0	0
Glyma0079s00310	0	0	0	0	0	0	0	0	0	0	0	0	0	0
Glyma0079s00320	0	0	0	0	0	0	0	0	0	0	0	0	0	0
Glyma0079s00330	0	0	0	0	0	0	0	0	0	0	0	0	0	0
Glyma0079s00340	0	1	0	0	0	0	0	0	0	0	0	0	0	0
Glyma0079s00350	0	0	0	0	0	0	0	0	0	0	0	0	0	0
Glyma0079s00360	0	0	0	0	0	0	0	0	0	0	0	0	0	0
Glyma0079s00370	0	0	0	0	0	0	0	0	0	0	0	0	0	0
Glyma0080s00200	7	3	2	1	0	2	0	1	4	1	0	1	0	1
Glyma0080s00210	0	0	0	0	1	0	0	0	0	0	0	0	0	0
Glyma0080s00220	1	0	0	0	1	1	0	0	0	0	0	0	0	0
Glyma0080s00230	0	0	0	0	0	0	0	0	0	0	0	0	0	0
Glyma0084s00210	328	167	133	166	121	12	10	6	7	4	2	2	13	20
Glyma0084s00220	0	0	0	0	0	0	0	0	0	0	0	0	0	0
Glyma0084s00230	0	0	0	0	0	1	0	0	0	0	0	0	0	0
Glyma0084s00240	0	0	0	1	0	0	1	0	0	0	0	0	0	0
Glyma0084s00250	0	0	0	0	0	0	0	0	0	0	0	0	0	0
Glyma0086s00200	0	0	0	0	0	0	0	0	0	0	0	0	0	0
Glyma0086s00210	0	0	0	0	0	0	0	0	0	0	0	0	0	0
Glyma0086s00220	0	0	0	0	0	0	0	0	0	0	0	0	0	0
Glyma0090s00200	6	4	7	4	6	0	0	0	0	0	0	0	0	0
Glyma0090s00210	0	0	1	0	0	0	0	0	0	0	0	1	0	0
Glyma0090s00220	0	0	0	0	0	0	0	0	0	0	0	0	0	0
Glyma0090s00230	0	4	1	1	2	0	0	0	0	0	0	0	0	0
Glyma0091s00200	0	0	0	0	0	0	0	0	0	0	0	0	0	0
Glyma0091s00210	0	0	0	0	0	0	0	0	0	0	0	0	0	0
Glyma0091s00220	0	0	0	0	0	0	0	0	0	0	0	0	0	0
Glyma0091s00230	0	0	0	0	0	0	0	0	0	0	0	0	0	0
Glyma0091s00240	0	0	0	0	0	0	0	0	0	0	0	0	0	0
Glyma0092s00200	12	36	14	22	22	16	10	5	12	12	12	3	17	7
Glyma0092s00210	33	15	29	43	8	17	24	7	20	11	26	6	23	36
Glyma0092s00220	0	0	0	1	0	0	0	0	0	0	0	0	0	0
Glyma0092s00230	71	123	32	49	120	4	6	5	29	21	27	28	91	49
Glyma0092s00240	236	261	226	126	142	46	52	15	28	17	16	10	82	42
Glyma0095s00200	0	0	0	0	0	0	0	0	0	0	0	0	0	0
Glyma0095s00210	0	0	0	0	0	0	0	0	0	0	0	0	0	0
Glyma0095s00220	0	0	0	0	0	0	0	0	0	0	0	0	0	0
Glyma0095s00230	0	0	0	0	0	0	0	0	0	0	0	0	0	0
Glyma0095s00240	0	0	0	0	0	0	0	0	0	0	0	0	0	0
Glyma0095s00250	0	0	0	0	0	0	0	0	0	0	0	0	0	0
Glyma0095s00260	0	0	0	0	0	0	0	0	0	0	0	0	0	0
Glyma0095s00270	0	0	0	0	0	0	0	0	0	0	0	0	0	0
Glyma0096s00200	0	0	0	0	0	0	0	0	0	0	0	0	0	0
Glyma0096s00210	0	0	0	0	0	0	0	0	0	0	0	0	0	0
Glyma0096s00220	0	0	0	0	0	0	0	0	0	0	0	0	0	0
Glyma0096s00230	0	0	0	0	0	0	0	0	0	0	0	0	0	0
Glyma0096s00240	0	0	0	0	0	0	0	0	0	0	0	0	0	0
Glyma0096s00250	0	0	0	0	0	0	0	0	0	0	0	0	0	0
Glyma0096s00260	0	0	0	0	0	0	2	0	0	0	0	0	0	0
Glyma0096s00270	0	0	0	0	0	0	0	0	0	0	0	0	0	0
Glyma0097s00200	0	0	0	0	0	0	0	0	0	0	0	0	0	0
Glyma0097s00210	0	0	0	0	0	0	0	0	0	0	0	0	0	0
Glyma0101s00200	0	0	0	0	0	0	0	0	0	0	0	0	0	0
Glyma0101s00210	0	0	0	0	0	0	0	0	0	0	0	0	0	0
Glyma0101s00220	0	0	0	0	0	0	0	0	0	0	0	0	0	0
Glyma0101s00230	0	0	0	0	0	0	0	0	0	0	0	0	0	0
Glyma0101s00240	0	0	0	0	0	0	0	0	0	0	0	0	0	0
Glyma0101s00250	0	0	0	0	0	0	0	0	0	0	1	0	0	0
Glyma0101s00260	0	0	0	0	0	0	0	0	0	0	0	0	0	0
Glyma0103s00200	2	0	1	4	2	0	1	0	0	0	0	0	1	0
Glyma0103s00210	0	0	0	0	0	0	0	0	0	0	0	0	0	0
Glyma0103s00220	0	0	0	0	0	0	0	0	0	0	0	0	0	0
Glyma0103s00230	1	0	0	0	0	2	0	0	0	0	0	0	0	0
Glyma0103s00240	0	0	1	0	0	0	1	0	2	1	0	0	0	0
Glyma0103s00250	0	0	2	0	0	0	0	0	0	0	0	0	0	0
Glyma0103s00270	0	0	0	0	0	0	0	0	0	0	0	0	0	0
Glyma0103s00280	0	0	0	0	0	0	0	0	0	0	0	0	0	0
Glyma0103s00290	0	0	0	0	0	1	0	0	0	0	0	0	0	0
Glyma0107s00200	0	0	0	0	0	0	0	0	0	0	0	0	0	0
Glyma0107s00210	0	0	0	0	0	0	0	0	0	0	0	0	0	0
Glyma0107s00220	0	0	0	0	0	0	0	0	0	0	0	0	0	0
Glyma0109s00200	0	0	0	0	0	0	0	0	0	0	0	0	0	0
Glyma0120s00200	0	0	0	0	0	0	0	0	0	0	0	0	0	0
Glyma0121s00200	0	0	0	0	0	0	0	0	0	0	0	0	0	1
Glyma0121s00210	0	0	0	0	0	1	0	0	0	0	0	0	0	0
Glyma0121s00230	0	0	0	0	0	0	0	0	0	0	0	0	0	0
Glyma0121s00240	0	0	0	0	0	0	0	0	0	0	0	0	0	0
Glyma0128s00200	0	0	0	0	0	0	0	0	0	0	0	0	0	0
Glyma0128s00210	0	0	0	0	1	0	0	0	0	0	0	0	0	0
Glyma0128s00220	0	0	0	0	0	0	0	0	0	0	0	0	0	0
Glyma0128s00230	0	0	0	0	0	0	0	0	0	0	0	0	0	0
Glyma0142s00200	0	0	0	0	0	0	0	0	0	0	0	0	0	0
Glyma0142s00210	0	0	0	0	0	0	0	0	0	0	0	0	0	0
Glyma0142s00220	0	0	0	0	0	0	0	0	0	0	0	0	0	0
Glyma0142s00230	0	0	0	0	0	0	0	0	0	0	0	0	0	0
Glyma0142s00240	0	0	0	0	0	0	0	0	0	0	0	0	0	0
Glyma0146s00200	0	0	0	0	0	0	0	0	0	0	0	0	0	0
Glyma0146s00210	0	0	0	0	0	1	0	0	0	0	0	0	0	0
Glyma0146s00220	0	0	0	0	0	0	0	0	0	0	0	0	0	0
Glyma0146s00230	0	0	0	0	0	0	0	0	0	0	0	0	0	0
Glyma0156s00200	0	0	0	0	0	0	0	0	0	0	0	0	0	0
Glyma0156s00210	0	0	0	0	0	0	0	0	0	0	0	0	0	0
Glyma0156s00220	0	0	0	0	0	0	0	0	0	0	0	0	0	0
Glyma0165s00200	0	0	0	0	0	0	0	0	0	0	0	0	0	0
Glyma0165s00210	0	0	0	0	0	0	0	0	0	0	0	0	0	0
Glyma0168s00200	0	0	0	0	0	0	0	0	0	0	0	0	0	0
Glyma0169s00200	477	225	497	428	250	489	390	183	283	212	309	165	507	425
Glyma0169s00210	411	427	373	424	409	142	205	99	131	160	179	80	1174	308
Glyma0175s00200	0	1	0	0	2	1	1	0	0	0	0	1	0	2
Glyma0183s00200	0	0	0	0	0	0	0	0	0	0	0	0	0	0
Glyma0196s00200	0	0	0	0	0	1	0	0	0	0	0	0	0	0
Glyma0196s00210	0	0	0	0	0	1	0	0	0	0	0	0	0	0
Glyma0196s00220	0	0	0	0	0	0	0	0	0	0	0	0	0	0
Glyma01g00210	3	2	2	2	0	0	1	1	0	1	1	2	1	0
Glyma01g00270	46	34	24	25	12	21	6	1	13	5	11	9	10	13
Glyma01g00280	6	0	3	3	1	1	0	0	2	3	1	1	0	2
Glyma01g00290	0	1	1	0	0	0	0	0	1	0	2	0	0	0
Glyma01g00300	46	17	21	36	22	4	15	4	19	11	31	17	14	13
Glyma01g00310	0	0	0	0	0	0	0	0	0	0	0	0	0	0
Glyma01g00320	54	36	28	31	41	8	22	9	35	20	38	8	67	28
Glyma01g00330	0	0	0	0	0	0	0	0	0	0	0	0	0	0
Glyma01g00380	43	52	35	61	30	39	39	16	27	21	38	13	85	29
Glyma01g00400	87	79	53	73	46	20	42	16	38	43	59	23	114	77
Glyma01g00410	155	55	63	78	74	13	24	8	52	17	37	14	54	27
Glyma01g00420	144	47	78	80	19	39	51	24	46	21	18	10	61	27
Glyma01g00430	338	300	341	377	303	122	254	125	222	167	228	98	285	230
Glyma01g00440	0	0	2	0	0	0	1	0	0	0	0	0	0	0
Glyma01g00450	0	0	1	0	1	2	0	0	0	1	0	0	238	0
Glyma01g00460	31	18	14	36	11	8	21	5	8	8	13	5	19	27
Glyma01g00470	22	17	16	9	15	13	18	3	12	5	11	5	20	4
Glyma01g00480	5	5	4	5	0	1	7	2	14	4	15	2	1	0
Glyma01g00490	0	127	0	0	0	1	2	0	0	0	2	0	6	1
Glyma01g00500	6	29	3	4	1	23	31	6	1	0	0	0	1	0
Glyma01g00510	110	145	127	145	175	35	38	24	53	33	58	53	178	62
Glyma01g00520	50	76	37	33	29	26	14	6	22	1	13	10	59	12
Glyma01g00530	0	0	0	0	0	0	0	0	0	0	0	0	46	3
Glyma01g00540	65	20	34	72	109	4	18	9	36	33	42	37	150	52
Glyma01g00550	0	0	0	0	0	0	0	0	0	0	0	0	0	0
Glyma01g00560	280	116	232	174	162	66	200	120	166	75	103	49	152	661
Glyma01g00570	79	46	32	47	50	12	17	6	10	8	30	7	30	27
Glyma01g00580	0	0	0	0	0	0	0	0	0	0	0	0	0	1
Glyma01g00590	46	9	14	23	13	1	3	4	6	13	7	7	0	0
Glyma01g00600	80	5	17	35	12	0	0	0	0	0	0	0	47	17
Glyma01g00610	34	17	39	16	10	15	14	9	15	15	14	2	26	21
Glyma01g00620	2	2	0	0	2	0	0	0	1	0	0	0	3	3
Glyma01g00630	0	0	0	0	0	0	0	1	0	0	0	0	0	0
Glyma01g00640	59	7	27	22	7	8	7	2	7	7	12	5	3	5
Glyma01g00650	1	3	0	0	1	0	0	0	1	2	5	2	0	0
Glyma01g00660	0	0	0	0	0	2	0	0	0	0	0	0	0	0
Glyma01g00670	24	26	45	44	16	28	35	13	50	24	58	14	33	36
Glyma01g00680	127	109	106	162	67	96	206	66	304	149	397	96	154	109
Glyma01g00690	73	36	47	58	34	30	41	26	22	19	22	12	48	50
Glyma01g00700	0	0	0	0	0	0	0	0	0	0	0	0	3	0
Glyma01g00710	0	28	1	0	1	1	1	0	0	1	0	0	9	0
Glyma01g00720	12	32	17	19	30	6	9	3	25	23	41	15	92	56
Glyma01g00730	0	37	2	3	5	3	6	5	8	7	22	17	11	21
Glyma01g00740	604	360	616	571	449	316	452	209	288	308	506	282	618	745
Glyma01g00750	4	1	3	2	1	1	2	2	2	1	6	0	2	5
Glyma01g00760	59	191	104	70	65	39	58	39	68	56	59	47	240	145
Glyma01g00770	122	17	83	95	33	168	99	17	24	9	12	0	205	36
Glyma01g00780	21	9	11	14	4	8	9	3	5	5	4	0	14	8
Glyma01g00790	0	6	1	1	0	0	0	0	1	1	1	0	29	25
Glyma01g00800	0	0	0	0	0	0	0	0	0	0	0	0	0	0
Glyma01g00810	0	0	0	1	0	0	1	0	1	1	0	0	0	3
Glyma01g00820	337	619	742	564	477	288	220	96	219	116	179	100	217	883
Glyma01g00830	0	0	0	0	0	0	0	0	0	0	0	0	0	0
Glyma01g00840	0	195	9	1	0	0	4	1	0	0	0	0	3	22
Glyma01g00850	4	14	23	16	10	16	18	6	11	18	34	16	3	11
Glyma01g00860	57	42	60	43	24	23	30	8	32	27	48	25	96	86
Glyma01g00870	15	18	14	32	49	8	5	5	21	14	20	8	59	126
Glyma01g00880	6	3	7	12	0	3	1	0	3	1	5	2	21	2
Glyma01g00890	34	10	31	39	42	12	15	4	23	14	16	6	9	4
Glyma01g00900	3	1	1	0	1	7	2	0	1	1	0	2	0	2
Glyma01g00910	1	3	1	1	8	2	6	1	8	1	3	0	16	6
Glyma01g00920	0	2	0	0	0	0	1	0	0	0	0	0	0	0
Glyma01g00930	19	343	20	74	85	44	34	19	60	25	41	5	9	11
Glyma01g00940	94	107	66	56	45	35	31	22	43	21	65	38	48	99
Glyma01g00950	120	426	524	246	238	281	180	144	340	250	232	153	338	346
Glyma01g00960	141	96	120	113	44	72	85	30	90	72	105	37	189	125
Glyma01g00970	3	6	2	4	7	4	3	1	7	10	12	5	4	3
Glyma01g00980	29	27	23	38	25	30	16	8	35	27	38	24	13	15
Glyma01g00990	33	68	28	41	25	16	19	9	20	19	23	12	54	34
Glyma01g01000	35	69	45	46	13	21	38	9	100	130	107	37	176	162
Glyma01g01010	13	9	7	10	3	9	7	4	8	7	10	2	88	29
Glyma01g01020	190	234	225	283	191	111	266	94	328	230	391	201	377	462
Glyma01g01030	4	17	11	27	11	9	13	4	5	6	13	3	2	24
Glyma01g01040	4	67	42	40	54	45	77	28	128	103	111	64	60	3
Glyma01g01050	3	58	40	38	46	39	73	25	119	97	100	61	59	3
Glyma01g01060	88	89	108	96	76	30	37	25	105	135	199	103	224	150
Glyma01g01070	3	4	8	4	3	1	3	0	9	3	3	1	164	18
Glyma01g01080	17	24	11	18	18	6	2	4	5	8	8	1	35	22
Glyma01g01090	0	2	0	0	0	0	0	1	0	1	0	0	9	0
Glyma01g01100	0	0	0	0	0	1	0	0	0	0	0	0	0	0
Glyma01g01110	59	57	53	59	90	35	69	19	86	37	55	38	119	307
Glyma01g01120	310	57	94	110	18	61	55	36	35	11	12	2	77	38
Glyma01g01130	1	18	0	0	0	1	0	0	1	0	0	0	0	0
Glyma01g01140	41	34	36	27	34	25	26	12	47	36	91	19	37	85
Glyma01g01150	0	16	3	3	4	2	1	0	0	1	5	2	8	0
Glyma01g01160	0	0	0	0	0	1	0	0	1	0	0	0	24	0
Glyma01g01170	16	53	37	53	30	10	19	8	26	30	48	15	66	57
Glyma01g01180	192	961	761	1168	858	101	207	102	111	52	71	30	1624	414
Glyma01g01190	441	332	451	477	407	90	231	110	363	215	389	212	587	610
Glyma01g01200	453	352	462	484	412	91	235	117	372	216	404	217	610	645
Glyma01g01210	6	43	11	12	5	12	11	3	11	3	7	3	22	700
Glyma01g01220	69	80	78	79	43	49	53	25	45	33	64	21	133	132
Glyma01g01230	38	39	42	48	21	19	21	6	20	17	22	11	72	42
Glyma01g01240	1	18	3	13	14	3	4	5	5	2	3	0	29	0
Glyma01g01260	278	200	217	446	480	39	29	4	7	10	10	2	254	28
Glyma01g01270	209	127	172	186	123	105	194	154	274	157	299	63	210	146
Glyma01g01280	26	77	32	40	73	24	22	4	27	12	49	15	72	113
Glyma01g01290	8	11	9	14	10	0	3	1	5	0	6	4	4	0
Glyma01g01300	5	7	8	7	5	25	9	3	4	1	7	2	29	170
Glyma01g01310	803	471	1033	764	559	426	490	303	470	292	237	48	604	1858
Glyma01g01320	130	67	173	148	104	38	95	51	69	48	29	6	102	56
Glyma01g01330	81	26	28	32	36	100	38	12	21	15	16	9	41	79
Glyma01g01340	31	41	25	26	33	4	17	3	14	13	15	10	27	14
Glyma01g01350	60	21	29	28	18	18	16	9	14	7	9	3	25	32
Glyma01g01360	33	19	11	24	25	21	24	12	16	13	16	3	92	182
Glyma01g01370	956	180	281	397	373	17	23	25	79	68	49	25	0	0
Glyma01g01380	220	120	186	287	269	134	131	21	78	64	69	24	271	66
Glyma01g01390	185	108	190	154	60	44	97	40	227	121	179	91	157	217
Glyma01g01400	24	50	13	38	73	30	29	10	33	21	28	16	23	41
Glyma01g01410	448	122	178	206	106	71	158	71	148	137	178	61	108	93
Glyma01g01420	0	5	0	0	0	2	1	1	1	0	1	0	13	0
Glyma01g01430	10	18	9	15	9	2	5	4	10	4	5	1	11	6
Glyma01g01440	29	19	19	25	23	14	10	3	20	27	44	41	88	55
Glyma01g01450	14	58	19	20	12	2	4	2	3	2	0	1	28	1
Glyma01g01460	97	90	89	106	66	45	65	28	49	45	58	28	133	110
Glyma01g01470	141	175	191	209	118	153	100	45	86	62	102	55	127	51
Glyma01g01480	44	18	20	30	20	3	1	1	5	7	3	6	0	0
Glyma01g01490	7	15	14	12	8	6	9	6	14	13	8	3	8	10
Glyma01g01500	0	0	0	0	0	0	0	0	0	0	0	0	5	0
Glyma01g01510	0	0	0	0	0	0	0	0	0	0	0	0	2	0
Glyma01g01520	3	2	0	1	0	0	0	0	2	1	0	0	5	1
Glyma01g01530	0	0	0	0	0	0	0	0	0	0	0	0	0	0
Glyma01g01550	4	61	62	38	6	0	1	0	0	1	0	0	30	6
Glyma01g01560	1	3	5	12	4	0	0	0	0	0	0	0	4	0
Glyma01g01570	5	66	22	22	19	3	0	0	0	0	0	0	2	0
Glyma01g01580	0	0	0	0	0	0	0	0	0	0	0	0	7	0
Glyma01g01590	35	26	13	14	22	24	13	9	5	4	7	3	30	2
Glyma01g01600	37	42	23	32	27	17	20	5	21	18	19	11	30	21
Glyma01g01610	111	126	130	126	71	76	86	51	122	96	197	104	392	312
Glyma01g01620	0	0	0	0	0	0	0	0	0	0	0	0	0	0
Glyma01g01630	0	0	0	0	0	0	0	0	0	0	0	0	1	0
Glyma01g01640	0	0	0	0	0	0	0	0	0	0	0	0	0	0
Glyma01g01650	0	0	0	0	0	0	0	0	0	0	0	0	0	0
Glyma01g01660	0	0	0	0	0	0	0	0	0	0	0	0	1	0
Glyma01g01670	0	0	0	0	0	0	0	0	0	0	0	0	0	0
Glyma01g01680	0	0	0	0	0	1	1	0	1	1	1	0	15	2
Glyma01g01690	0	0	0	0	0	0	0	0	0	0	0	0	64	0
Glyma01g01700	0	0	0	0	0	0	1	3	0	1	1	0	133	0
Glyma01g01710	0	0	0	0	0	0	0	0	0	0	0	0	0	0
Glyma01g01720	0	0	0	0	0	0	0	0	0	0	0	0	0	0
Glyma01g01730	44	15	19	30	34	0	1	1	3	0	0	0	0	0
Glyma01g01740	43	42	35	38	27	28	23	11	29	9	36	14	45	60
Glyma01g01750	99	62	86	59	27	56	51	27	40	25	65	29	73	91
Glyma01g01760	90	54	76	52	26	52	42	24	34	21	61	19	62	77
Glyma01g01770	7	317	6	7	5	31	29	14	52	31	45	29	81	3
Glyma01g01780	9	17	48	91	81	55	72	29	51	38	42	17	79	32
Glyma01g01790	10	5	6	2	1	4	9	13	7	1	4	8	31	0
Glyma01g01800	17	17	11	13	6	8	6	0	2	3	5	2	7	5
Glyma01g01810	25	5	8	12	4	6	14	2	8	2	5	2	14	8
Glyma01g01820	0	0	0	0	0	0	0	0	0	0	0	0	0	0
Glyma01g01830	45	18	12	17	13	4	14	8	15	11	26	10	16	18
Glyma01g01840	55	39	56	54	39	25	35	17	43	20	40	21	75	69
Glyma01g01850	253	64	134	104	40	68	132	78	130	61	110	39	0	7
Glyma01g01860	73	41	24	60	74	17	32	22	46	31	48	11	54	34
Glyma01g01870	40	21	11	14	4	3	4	8	9	10	25	29	24	1
Glyma01g01880	36	16	3	4	4	1	2	2	7	2	15	3	12	1
Glyma01g01890	61	24	22	13	14	6	6	8	15	9	21	7	15	24
Glyma01g01900	187	252	184	145	105	236	132	61	90	84	142	71	255	131
Glyma01g01910	469	198	240	302	446	68	155	102	232	152	175	98	181	292
Glyma01g01920	3	1	2	2	0	0	0	1	1	1	1	2	1	1
Glyma01g01930	12	24	35	23	28	20	20	5	15	14	33	9	41	37
Glyma01g01940	165	44	124	104	147	14	61	25	102	64	88	58	154	20
Glyma01g01950	66	73	69	96	41	43	44	28	61	39	74	39	104	59
Glyma01g01960	9	34	15	16	18	15	12	11	23	17	30	22	37	37
Glyma01g01970	20	24	14	7	4	10	11	3	8	4	9	2	7	2
Glyma01g01980	1	0	0	0	0	0	0	0	0	0	2	0	0	0
Glyma01g01990	36	49	36	44	26	10	9	3	19	10	33	16	58	37
Glyma01g02010	1	0	3	2	0	0	0	1	0	0	0	0	0	1
Glyma01g02020	3	3	1	2	3	0	0	1	1	1	2	0	3	1
Glyma01g02030	7	6	9	10	4	2	6	2	3	5	6	3	8	1
Glyma01g02040	9	14	9	10	9	5	9	1	8	4	16	6	11	15
Glyma01g02050	10	12	8	9	10	22	17	3	8	3	9	6	23	8
Glyma01g02060	126	214	138	141	155	113	234	104	198	172	81	19	2	1
Glyma01g02070	0	5	1	0	1	1	0	0	0	0	0	0	9	1
Glyma01g02080	0	0	0	0	0	0	0	0	0	0	0	0	0	0
Glyma01g02090	102	141	73	78	99	78	33	11	38	30	20	8	116	40
Glyma01g02100	96	74	67	76	24	47	50	22	67	35	105	72	97	66
Glyma01g02110	81	147	89	90	44	13	12	9	51	40	97	57	108	74
Glyma01g02120	85	96	64	60	34	10	21	15	33	37	48	30	257	40
Glyma01g02130	0	0	0	0	0	1	0	0	0	0	0	0	0	0
Glyma01g02140	3	3	7	6	4	1	0	0	5	2	0	0	4	1
Glyma01g02150	98	19	23	20	13	9	13	6	11	8	3	4	2	4
Glyma01g02160	0	0	0	0	0	0	0	0	0	0	0	0	0	0
Glyma01g02170	0	0	0	0	0	2	0	0	0	0	0	0	0	0
Glyma01g02180	18	169	28	64	41	4	9	4	4	1	1	0	361	92
Glyma01g02190	47	31	18	21	21	1	6	1	7	1	5	5	72	30
Glyma01g02200	202	148	126	140	153	38	89	27	34	35	50	28	208	997
Glyma01g02210	21	206	33	51	32	0	1	1	8	4	11	11	81	19
Glyma01g02230	1243	1092	1961	2152	2694	76	188	162	383	260	667	140	4213	17
Glyma01g02240	126	24	49	63	11	21	23	6	11	6	10	1	39	24
Glyma01g02250	615	346	211	456	575	6	46	40	201	187	266	175	462	573
Glyma01g02260	0	4	0	0	0	0	0	0	0	0	0	0	0	0
Glyma01g02270	30	28	26	42	17	11	24	9	15	9	25	12	24	55
Glyma01g02280	65	89	80	92	66	36	77	30	69	56	103	50	170	157
Glyma01g02290	5	4	11	14	11	4	30	14	34	21	17	13	253	70
Glyma01g02300	5	8	11	10	7	24	36	29	48	42	47	38	80	86
Glyma01g02310	0	3	0	0	0	0	1	0	1	2	0	2	0	0
Glyma01g02320	42	22	24	20	6	7	5	1	20	8	26	27	8	9
Glyma01g02330	30	59	57	48	15	11	21	8	18	16	35	34	312	20
Glyma01g02340	54	108	100	96	47	20	23	10	11	10	10	6	93	77
Glyma01g02350	310	220	403	484	307	199	154	55	83	49	59	21	346	34
Glyma01g02360	3	50	13	16	13	13	13	7	2	1	1	5	119	0
Glyma01g02370	0	0	0	0	0	1	0	0	0	0	0	0	0	0
Glyma01g02380	84	51	53	52	15	38	28	13	37	13	13	7	42	33
Glyma01g02390	143	80	367	373	162	199	140	42	95	66	108	26	47	147
Glyma01g02400	187	389	287	272	224	76	157	111	186	153	230	288	2619	2892
Glyma01g02420	55	38	21	23	10	18	12	5	14	15	34	10	34	65
Glyma01g02430	0	0	0	0	0	0	0	0	0	0	0	0	0	0
Glyma01g02440	0	0	0	2	0	0	0	0	0	0	0	0	0	18
Glyma01g02450	0	0	1	3	1	0	2	1	0	0	0	2	218	103
Glyma01g02460	1	1	0	1	0	3	5	0	0	0	0	0	279	175
Glyma01g02470	64	38	72	77	83	29	34	10	34	31	40	24	385	176
Glyma01g02480	178	108	113	113	87	36	68	32	123	79	161	73	161	78
Glyma01g02490	0	0	0	0	0	0	0	0	0	0	0	0	0	0
Glyma01g02500	0	0	0	0	0	1	0	1	0	0	0	0	0	0
Glyma01g02510	16	6	13	6	6	4	0	1	0	1	2	0	2	1
Glyma01g02520	2	1	1	0	0	0	0	0	0	0	0	0	12	0
Glyma01g02530	0	0	0	0	0	0	0	0	0	0	0	0	6	0
Glyma01g02540	0	0	0	0	0	0	0	0	0	0	0	1	0	0
Glyma01g02550	0	0	0	0	0	0	0	0	0	0	0	0	0	0
Glyma01g02560	7	17	8	10	0	0	0	0	0	0	1	0	17	0
Glyma01g02570	42	25	5	7	4	0	10	14	99	109	144	89	76	0
Glyma01g02580	5	10	11	16	46	1	0	0	0	0	0	0	2	0
Glyma01g02590	0	0	0	0	0	0	0	0	0	0	0	0	0	0
Glyma01g02600	0	0	0	0	0	0	0	0	0	0	0	0	0	0
Glyma01g02610	6	16	30	26	20	8	20	9	5	2	2	2	3	1
Glyma01g02620	99	31	62	46	0	20	29	15	17	0	3	1	25	2
Glyma01g02630	24	33	30	32	37	21	27	11	33	45	71	26	37	36
Glyma01g02640	70	75	76	62	59	27	29	20	46	31	65	61	135	153
Glyma01g02650	0	0	0	0	0	0	0	0	0	0	0	0	0	0
Glyma01g02660	218	237	337	160	96	55	142	141	244	125	260	145	248	217
Glyma01g02670	9	3	0	1	1	0	0	0	0	1	1	0	0	0
Glyma01g02680	0	0	0	0	0	0	0	0	0	0	0	0	0	0
Glyma01g02700	22	13	9	2	0	0	0	0	0	0	0	0	0	0
Glyma01g02710	753	82	240	284	84	137	233	25	79	35	31	17	118	106
Glyma01g02720	5015	871	1516	1441	600	696	1091	474	509	249	306	131	821	624
Glyma01g02730	7	0	1	0	0	0	0	0	0	0	0	0	0	0
Glyma01g02740	4	4	5	4	4	0	0	0	0	0	0	0	2	2
Glyma01g02750	13	54	12	4	9	4	7	1	5	8	13	2	107	115
Glyma01g02760	21	2	2	4	3	30	41	26	70	42	72	24	43	6
Glyma01g02770	0	0	0	0	0	0	0	0	0	0	0	0	0	0
Glyma01g02780	142	60	31	34	39	2	1	3	21	13	38	13	128	107
Glyma01g02790	102	62	108	114	95	52	72	25	51	39	48	22	120	374
Glyma01g02800	31	18	33	27	9	20	37	18	35	22	52	12	32	68
Glyma01g02810	1	13	2	5	2	1	1	0	3	1	1	1	15	0
Glyma01g02820	55	121	41	62	38	30	18	3	7	8	8	3	238	28
Glyma01g02830	0	1	0	0	0	1	0	0	0	0	1	0	0	0
Glyma01g02840	65	259	28	40	13	14	26	20	30	13	21	9	91	67
Glyma01g02850	140	239	201	275	267	175	184	72	122	79	155	77	198	55
Glyma01g02860	0	0	1	0	0	0	0	0	0	0	0	0	0	0
Glyma01g02870	0	0	0	0	0	1	0	0	0	0	0	0	0	0
Glyma01g02880	17	0	0	0	0	1	3	1	3	2	3	0	188	63
Glyma01g02890	67	85	66	65	18	41	22	20	28	27	47	32	41	25
Glyma01g02900	17	10	15	15	9	10	9	4	5	5	8	1	25	14
Glyma01g02910	0	0	0	0	0	1	0	0	0	0	0	0	0	0
Glyma01g02920	33	10	20	18	11	5	5	7	11	8	8	6	13	17
Glyma01g02930	0	0	0	1	0	0	0	0	0	0	0	0	0	0
Glyma01g02940	48	48	35	27	28	26	37	13	50	35	55	40	89	75
Glyma01g02950	428	439	182	359	836	59	137	115	385	233	144	100	836	410
Glyma01g02970	0	1	0	0	0	0	0	0	0	0	0	0	0	0
Glyma01g02980	0	0	0	0	0	0	0	0	0	0	0	0	0	0
Glyma01g02990	10	8	8	15	19	4	1	3	7	5	7	3	2	2
Glyma01g03000	0	0	0	0	0	0	0	0	0	0	0	0	0	0
Glyma01g03010	4	1	1	1	16	0	1	0	3	1	1	1	1	3
Glyma01g03020	100	44	45	50	92	189	126	16	50	36	82	29	88	165
Glyma01g03030	24	22	47	45	25	35	63	16	27	10	35	12	44	45
Glyma01g03040	1	1	0	0	0	2	5	2	0	0	1	0	0	0
Glyma01g03050	0	0	0	0	0	0	0	0	0	0	0	0	0	0
Glyma01g03060	290	133	85	45	3	12	33	40	88	85	112	106	0	1
Glyma01g03070	916	805	783	684	1503	76	132	111	494	327	689	293	8021	7614
Glyma01g03080	0	0	0	0	1	0	0	0	0	0	0	0	0	0
Glyma01g03090	50	43	55	59	16	8	22	14	20	13	13	1	3	0
Glyma01g03100	24	20	18	12	7	13	7	1	0	2	5	0	14	1
Glyma01g03110	32	27	19	4	1	0	0	1	1	0	0	0	0	1
Glyma01g03120	69	75	27	37	34	54	51	20	29	25	23	19	26	15
Glyma01g03130	15	59	22	24	36	35	21	10	42	36	51	24	64	102
Glyma01g03140	1	13	0	1	0	0	0	0	1	1	1	3	0	0
Glyma01g03150	18	154	42	34	20	55	58	25	80	26	19	8	23	13
Glyma01g03160	90	88	46	34	27	16	22	12	36	16	30	16	30	50
Glyma01g03170	0	1	0	0	0	1	1	0	0	0	0	0	0	0
Glyma01g03180	683	366	1160	667	525	300	605	251	655	677	794	403	748	1054
Glyma01g03190	10	9	32	30	31	0	3	1	5	4	8	4	260	71
Glyma01g03200	0	0	0	0	0	0	0	0	0	0	1	1	0	0
Glyma01g03210	14	20	32	32	31	14	34	15	38	31	38	34	73	51
Glyma01g03220	46	63	49	64	40	25	31	15	48	34	52	23	60	112
Glyma01g03230	0	0	0	0	0	0	0	0	0	0	0	0	0	0
Glyma01g03240	1	1	2	1	3	0	0	0	0	0	1	0	3	1
Glyma01g03250	0	0	0	0	0	0	0	0	0	0	0	0	0	0
Glyma01g03260	360	129	155	154	104	58	93	50	88	66	105	51	164	169
Glyma01g03270	39	17	58	45	47	25	45	20	82	49	73	26	33	32
Glyma01g03280	0	3	1	0	0	33	12	0	3	3	4	0	2	0
Glyma01g03290	0	0	1	0	0	2	0	0	0	0	0	0	0	0
Glyma01g03300	0	0	0	1	2	0	3	0	1	0	2	0	2	0
Glyma01g03310	0	7	0	0	0	1	0	0	0	0	0	0	0	0
Glyma01g03320	0	0	0	0	0	1	0	0	0	0	0	0	3	2
Glyma01g03330	74	72	95	76	54	24	23	17	39	33	48	48	99	51
Glyma01g03340	0	0	1	0	0	3	1	0	0	0	0	0	0	0
Glyma01g03350	0	0	0	0	0	0	0	0	0	0	0	0	0	0
Glyma01g03360	17	103	32	33	41	29	14	6	7	5	5	3	36	57
Glyma01g03370	9	4	9	5	6	3	0	1	7	5	1	8	0	0
Glyma01g03380	69	68	67	53	9	39	45	15	30	24	34	21	40	136
Glyma01g03390	19	12	15	21	6	20	13	7	14	15	18	6	29	1
Glyma01g03400	0	0	1	0	0	0	0	0	0	0	0	0	6	2
Glyma01g03410	0	0	0	0	0	7	9	7	13	7	15	18	0	0
Glyma01g03420	7	3	5	4	8	2	1	1	2	2	0	2	38	2
Glyma01g03430	38	11	24	17	18	10	3	3	9	8	13	7	0	1
Glyma01g03440	0	1	0	0	0	0	0	0	0	0	0	0	0	0
Glyma01g03450	0	5	0	1	0	1	4	1	1	0	2	0	3	0
Glyma01g03460	0	0	0	0	0	0	0	0	0	0	0	0	0	35
Glyma01g03470	2	11	7	6	15	0	0	0	1	0	1	0	12	1830
Glyma01g03480	30	6	20	23	60	2	10	7	3	4	3	5	8	13
Glyma01g03490	146	90	128	111	107	159	61	30	85	65	133	52	73	76
Glyma01g03500	146	135	121	178	169	9	21	7	20	14	17	8	159	42
Glyma01g03510	0	0	0	0	0	0	0	0	0	0	0	0	0	0
Glyma01g03520	0	0	0	0	0	0	0	0	0	0	0	0	0	0
Glyma01g03530	127	122	132	204	184	74	82	38	85	82	72	24	177	75
Glyma01g03540	97	89	95	103	109	83	66	23	93	67	91	60	129	116
Glyma01g03550	45	130	81	103	56	40	32	12	44	23	34	14	42	35
Glyma01g03570	508	367	610	490	271	246	520	287	587	601	723	445	696	402
Glyma01g03580	0	7	0	0	1	2	0	0	1	0	0	0	1	0
Glyma01g03590	92	63	77	60	27	65	76	37	25	25	53	14	35	56
Glyma01g03600	13	27	19	21	17	14	17	4	19	15	35	8	83	23
Glyma01g03610	122	88	122	129	165	53	109	31	105	74	76	70	194	246
Glyma01g03620	1	2	3	5	2	1	0	0	3	3	0	0	2	4
Glyma01g03630	0	1	2	0	2	9	2	1	0	0	1	0	0	0
Glyma01g03640	0	0	0	1	0	0	1	0	0	0	0	0	0	0
Glyma01g03650	47	39	36	38	32	15	33	9	38	34	57	18	136	31
Glyma01g03660	0	0	0	0	0	0	0	0	0	0	0	0	0	0
Glyma01g03670	27	15	23	29	30	26	10	4	5	2	4	1	42	1
Glyma01g03680	0	0	0	0	0	0	0	0	0	0	0	0	0	0
Glyma01g03690	0	2	0	0	1	0	0	0	0	0	0	0	3	0
Glyma01g03700	25	17	4	27	43	7	9	3	8	1	5	5	14	30
Glyma01g03710	15	121	26	25	29	7	8	6	22	7	23	14	31	8
Glyma01g03720	22	43	7	9	13	9	23	4	13	16	15	10	6	2
Glyma01g03730	94	91	82	118	65	96	98	36	53	76	105	44	159	174
Glyma01g03750	134	111	118	120	95	68	97	39	82	69	80	38	197	173
Glyma01g03760	154	353	456	660	507	91	89	39	164	72	63	35	183	187
Glyma01g03770	0	0	0	0	0	1	0	0	0	0	0	0	0	0
Glyma01g03780	14	12	16	18	10	55	24	3	8	3	10	5	16	22
Glyma01g03790	112	21	48	47	10	17	30	17	38	8	7	1	29	7
Glyma01g03800	0	0	1	1	0	3	0	1	2	2	0	0	1	0
Glyma01g03810	310	481	330	295	83	118	120	56	206	119	255	179	371	378
Glyma01g03820	13	42	40	31	12	13	9	5	7	14	22	7	65	10
Glyma01g03830	306	98	234	321	125	102	254	69	143	137	147	68	231	152
Glyma01g03840	1	0	0	0	0	0	0	0	0	0	0	0	0	0
Glyma01g03850	18	23	13	16	5	3	12	7	29	13	35	25	209	525
Glyma01g03860	0	0	0	0	0	0	0	0	0	0	0	0	0	0
Glyma01g03870	33	85	41	41	43	15	12	11	12	12	11	5	117	22
Glyma01g03880	86	37	102	178	125	86	123	36	35	17	38	14	72	95
Glyma01g03890	65	62	76	98	60	34	40	15	28	17	37	23	106	43
Glyma01g03900	13	4	5	9	4	1	9	9	8	4	22	6	7	0
Glyma01g03910	3	14	12	21	20	4	5	0	9	5	5	1	14	13
Glyma01g03920	3	17	1	3	1	0	0	0	0	0	0	0	8	1
Glyma01g03930	301	199	268	305	162	105	208	89	222	182	252	142	379	363
Glyma01g03940	11	127	62	77	19	37	43	14	65	32	46	26	0	0
Glyma01g03950	0	0	0	0	0	0	0	0	0	0	1	0	0	0
Glyma01g03960	1	19	4	12	11	0	0	0	6	4	9	5	0	0
Glyma01g03970	0	0	0	0	0	0	0	0	0	0	0	0	0	0
Glyma01g03980	1	28	20	9	10	1	0	4	5	2	11	6	14	3
Glyma01g03990	0	0	0	0	0	0	0	0	0	0	0	0	0	0
Glyma01g04000	26	103	19	22	16	2	2	3	9	2	11	3	59	0
Glyma01g04010	0	0	0	0	0	0	0	0	0	0	1	0	0	0
Glyma01g04020	0	1	0	0	0	0	3	1	0	2	7	5	0	0
Glyma01g04030	0	0	0	0	0	0	0	0	0	0	0	0	0	0
Glyma01g04040	96	22	58	58	56	13	6	5	4	0	2	1	11	5
Glyma01g04050	126	56	149	184	231	15	10	8	7	9	12	2	241	3
Glyma01g04060	39	77	61	54	41	7	3	2	2	3	12	7	10	1
Glyma01g04070	741	305	418	515	926	3	0	0	0	0	0	0	2	0
Glyma01g04080	12	6	7	13	4	3	2	1	3	1	1	0	14	2
Glyma01g04090	28	13	17	25	9	6	1	1	1	1	1	0	15	0
Glyma01g04100	25	13	30	28	20	18	17	11	28	13	31	11	56	5
Glyma01g04110	7	1	4	6	4	2	0	0	0	0	0	0	2	0
Glyma01g04120	6	2	2	1	1	1	0	0	0	0	0	0	33	8
Glyma01g04130	12	0	1	1	0	1	1	0	0	0	0	0	1	0
Glyma01g04140	3	0	0	1	0	0	0	0	0	0	0	0	0	0
Glyma01g04150	65	25	38	48	28	12	5	4	5	11	26	5	7	0
Glyma01g04160	27	24	52	33	12	125	149	35	21	17	8	0	2	2
Glyma01g04170	90	57	62	75	87	65	52	39	93	71	107	49	144	449
Glyma01g04180	1	0	0	0	0	0	1	0	0	0	0	0	0	0
Glyma01g04190	12	18	12	31	21	3	1	0	2	1	2	3	21	21
Glyma01g04200	4	1	2	1	1	0	1	0	1	0	0	0	1	1
Glyma01g04210	13	11	20	13	6	4	3	0	6	7	11	2	6	7
Glyma01g04220	13	13	45	40	10	8	9	1	28	13	38	8	7	9
Glyma01g04230	79	25	43	38	15	6	12	2	7	7	10	6	15	15
Glyma01g04240	6	0	1	2	0	1	0	0	0	4	2	5	0	0
Glyma01g04250	17	10	3	104	21	5	13	4	3	1	3	9	4	2
Glyma01g04260	1	4	1	0	1	1	0	0	1	0	1	1	0	0
Glyma01g04270	19	7	9	8	11	1	5	2	6	4	9	4	7	19
Glyma01g04280	26	16	16	7	7	3	6	3	11	3	12	4	10	17
Glyma01g04290	0	0	0	0	0	3	2	0	0	0	0	0	562	34
Glyma01g04300	67	83	69	59	35	26	35	16	43	27	51	26	121	124
Glyma01g04310	0	0	0	0	0	0	0	0	0	0	0	0	84	2
Glyma01g04320	99	63	69	84	56	35	74	30	51	38	51	31	116	144
Glyma01g04330	3	3	32	56	75	16	5	1	3	2	3	0	84	0
Glyma01g04340	5	30	3	9	9	2	1	0	3	2	1	5	143	4
Glyma01g04350	15	15	1	11	16	0	0	0	1	0	1	0	13	9
Glyma01g04360	20	20	1	13	18	0	0	0	1	0	2	0	18	11
Glyma01g04370	0	0	0	0	0	0	1	0	0	0	0	0	0	37
Glyma01g04380	12	1	9	0	17	0	3	1	1	1	3	2	215	482
Glyma01g04390	37	26	30	28	30	28	25	8	18	11	14	12	40	35
Glyma01g04400	88	102	114	73	81	60	69	45	92	58	84	53	305	142
Glyma01g04410	19	44	29	13	22	17	28	13	35	10	34	11	17	29
Glyma01g04420	2	5	7	11	6	3	16	12	6	4	7	3	30	8
Glyma01g04430	2	5	2	7	0	0	0	0	0	0	4	1	19	4
Glyma01g04440	46	40	15	10	3	5	3	6	21	22	28	26	76	13
Glyma01g04450	2	3	1	2	6	0	0	0	0	0	0	0	42	0
Glyma01g04460	56	74	49	140	115	73	85	14	65	41	54	30	182	127
Glyma01g04470	4	20	7	4	7	6	9	5	9	1	3	0	6	6
Glyma01g04480	71	24	25	26	13	3	8	8	11	10	4	3	9	15
Glyma01g04490	94	172	96	92	50	68	54	27	68	40	99	57	242	122
Glyma01g04500	48	49	57	56	43	13	21	11	39	21	38	30	43	47
Glyma01g04510	73	42	36	63	65	8	16	7	22	15	27	22	76	320
Glyma01g04520	0	0	0	0	0	0	0	0	0	0	0	0	0	0
Glyma01g04530	236	116	114	143	89	47	38	40	59	38	53	10	82	135
Glyma01g04540	0	0	0	0	0	0	0	0	0	0	0	0	0	0
Glyma01g04550	1	0	1	1	1	0	0	0	0	0	0	0	0	0
Glyma01g04560	19	52	18	34	22	17	12	1	5	2	19	11	28	2
Glyma01g04570	92	97	64	99	124	35	54	17	38	29	39	23	177	189
Glyma01g04580	14	18	5	3	6	5	6	4	8	7	9	6	33	2
Glyma01g04590	26	47	26	20	26	7	2	6	5	2	1	0	4	0
Glyma01g04600	44	44	34	26	20	24	25	23	26	22	31	17	55	55
Glyma01g04610	35	104	83	118	114	14	36	13	36	15	35	17	45	1
Glyma01g04620	0	2	0	1	0	0	0	0	2	0	0	0	0	0
Glyma01g04630	12	49	29	33	28	10	11	3	3	3	3	5	78	15
Glyma01g04640	19	5	21	15	10	3	1	2	3	1	2	0	35	2
Glyma01g04650	0	0	0	0	0	0	0	0	0	0	0	0	0	0
Glyma01g04660	32	34	46	38	23	34	74	22	75	47	90	64	35	86
Glyma01g04670	5	8	1	7	12	2	6	2	3	3	6	2	44	2
Glyma01g04680	0	0	0	0	0	0	0	0	0	0	0	0	0	0
Glyma01g04690	85	112	109	131	77	26	37	12	39	41	61	21	62	16
Glyma01g04700	0	0	0	0	0	0	0	0	0	0	0	0	0	0
Glyma01g04710	205	41	22	51	19	7	30	28	177	140	168	37	0	0
Glyma01g04720	35	42	42	29	25	12	15	6	31	29	52	25	15	0
Glyma01g04730	41	236	47	111	151	35	39	20	74	45	35	22	106	159
Glyma01g04740	60	6	17	25	10	12	9	6	12	6	7	5	6	9
Glyma01g04750	1	13	3	10	10	4	1	0	16	6	10	4	4	8
Glyma01g04760	15	33	2	8	6	1	0	0	0	0	0	0	120	4
Glyma01g04770	0	0	0	0	0	0	0	0	0	0	1	0	1	0
Glyma01g04780	0	3	0	0	0	1	2	0	1	2	6	1	10	1
Glyma01g04790	11	9	12	8	0	3	13	2	10	7	15	7	31	9
Glyma01g04800	0	1	0	0	0	0	0	0	0	0	0	0	0	0
Glyma01g04810	0	1	0	0	0	0	0	0	0	1	0	2	26	29
Glyma01g04820	209	140	268	195	122	72	166	100	220	130	270	155	290	306
Glyma01g04830	76	62	4	16	6	2	0	0	4	8	28	48	51	1
Glyma01g04850	1	0	0	0	0	0	0	0	0	0	0	0	0	0
Glyma01g04860	24	7	21	13	23	8	7	2	4	9	13	3	6	15
Glyma01g04870	6	7	2	5	4	4	2	5	6	7	12	4	18	8
Glyma01g04880	67	38	50	25	25	21	27	14	19	8	15	16	25	32
Glyma01g04890	21	110	52	59	48	14	17	1	15	11	28	15	68	8
Glyma01g04900	0	0	1	1	0	1	1	1	3	7	3	2	14	1
Glyma01g04910	0	0	0	0	0	0	1	0	2	0	0	0	0	0
Glyma01g04920	76	180	96	103	84	19	31	16	59	24	69	27	130	182
Glyma01g04930	90	92	117	99	80	104	67	34	93	29	84	46	102	97
Glyma01g04940	0	2	0	0	0	0	0	0	0	0	0	0	0	0
Glyma01g04950	0	3	1	0	1	1	0	2	0	0	0	0	0	0
Glyma01g04960	0	0	0	0	0	0	0	0	0	0	0	0	0	0
Glyma01g04970	0	258	0	1	1	0	0	0	0	0	0	0	0	0
Glyma01g04980	54	61	39	35	19	19	25	15	26	15	45	8	94	62
Glyma01g04990	18	9	26	26	24	8	17	12	16	11	42	13	24	41
Glyma01g05000	65	15	29	23	7	7	10	4	11	9	8	4	5	2
Glyma01g05010	0	0	0	0	0	0	0	0	0	0	0	0	0	0
Glyma01g05020	0	3	1	3	12	0	1	1	0	0	0	0	0	2
Glyma01g05030	0	0	0	0	0	0	0	0	0	0	0	0	0	0
Glyma01g05040	0	0	0	0	0	0	0	0	0	0	0	0	0	0
Glyma01g05050	0	0	0	1	0	0	0	0	0	0	0	0	5	1
Glyma01g05060	0	3	0	0	2	1	5	4	33	31	94	61	1	183
Glyma01g05070	0	0	0	0	0	0	1	0	1	3	5	2	0	9
Glyma01g05080	0	1	0	0	1	1	0	0	0	2	2	4	6	0
Glyma01g05090	3	2	3	6	4	1	2	0	0	0	0	0	0	0
Glyma01g05100	50	50	35	39	15	19	38	19	31	21	55	14	44	20
Glyma01g05110	5	5	16	9	8	1	6	2	6	3	1	6	23	17
Glyma01g05120	8	9	20	11	8	6	8	2	7	4	2	6	30	22
Glyma01g05130	6	12	1	3	3	4	4	1	6	7	6	9	1	6
Glyma01g05140	0	0	0	1	0	0	0	0	0	0	0	0	0	0
Glyma01g05150	419	77	102	68	88	36	55	33	118	97	128	42	0	0
Glyma01g05160	73	77	44	71	142	18	9	5	28	6	20	18	123	71
Glyma01g05170	53	36	24	45	32	28	37	6	45	23	37	8	45	65
Glyma01g05180	9	5	12	15	13	8	1	0	1	1	0	0	8	1
Glyma01g05190	27	22	45	44	20	15	12	4	6	4	5	0	34	2
Glyma01g05200	0	0	0	0	0	0	0	0	0	0	0	0	0	0
Glyma01g05210	0	0	0	0	0	1	1	0	0	0	0	0	0	0
Glyma01g05220	22	16	7	22	16	2	2	1	1	2	5	1	0	0
Glyma01g05230	24	81	97	82	23	1	0	0	3	3	6	4	79	8
Glyma01g05240	5	3	8	4	6	1	1	1	2	3	7	1	6	2
Glyma01g05250	0	0	5	1	0	0	0	0	0	0	0	0	0	0
Glyma01g05260	0	0	0	0	0	0	0	0	0	0	0	0	0	0
Glyma01g05270	1	0	0	0	0	0	0	0	0	0	0	0	0	0
Glyma01g05280	0	0	0	1	0	0	0	0	0	0	0	0	0	0
Glyma01g05290	0	0	0	0	0	0	0	0	0	0	0	0	0	0
Glyma01g05300	0	0	0	0	0	0	0	0	0	0	0	0	0	0
Glyma01g05310	0	0	0	2	0	0	0	0	0	0	3	3	0	0
Glyma01g05320	12	11	10	9	12	1	6	7	1	2	6	4	26	12
Glyma01g05330	0	0	0	0	0	0	0	0	0	0	0	0	0	6
Glyma01g05340	81	419	135	200	150	76	129	39	159	136	157	70	230	306
Glyma01g05350	53	119	34	58	42	1	3	0	2	0	4	0	33	1
Glyma01g05360	23	27	21	21	17	16	24	5	24	11	31	15	13	30
Glyma01g05370	17	9	19	13	17	7	4	0	4	1	1	2	2	0
Glyma01g05380	0	0	0	0	0	0	0	0	0	0	0	0	0	1
Glyma01g05390	0	0	0	1	1	0	0	0	0	0	0	0	0	0
Glyma01g05400	0	0	0	0	0	0	0	0	0	0	0	0	0	0
Glyma01g05410	197	92	259	246	123	11	22	13	12	9	6	4	79	1
Glyma01g05420	0	0	0	0	0	0	0	0	0	0	0	0	0	0
Glyma01g05430	32	22	64	67	46	25	54	6	24	17	23	7	27	69
Glyma01g05440	18	29	28	34	31	11	25	9	26	13	14	4	46	135
Glyma01g05450	0	0	1	0	0	0	0	0	0	0	1	0	9	0
Glyma01g05460	0	0	0	0	0	0	0	0	0	0	0	0	0	0
Glyma01g05470	107	38	66	73	58	29	56	30	59	27	67	35	72	321
Glyma01g05480	0	0	0	0	0	0	0	0	0	0	1	0	0	1
Glyma01g05490	76	66	62	58	48	30	72	36	93	55	87	36	40	145
Glyma01g05500	5	24	297	191	28	1	3	0	67	162	320	188	244	25
Glyma01g05510	0	0	0	0	0	0	0	0	0	0	0	0	0	0
Glyma01g05520	0	0	0	0	0	0	0	0	1	0	0	0	1	0
Glyma01g05530	0	0	0	0	0	0	0	0	0	0	0	0	1	0
Glyma01g05540	49	5	18	13	7	52	14	5	9	2	1	0	32	6
Glyma01g05550	45	104	43	50	31	40	24	5	14	16	14	8	101	382
Glyma01g05560	0	1	3	0	0	4	3	1	6	4	0	0	0	8
Glyma01g05570	0	0	0	0	0	1	0	0	0	0	0	0	0	0
Glyma01g05580	30	67	38	69	65	31	37	16	34	19	29	13	112	6
Glyma01g05590	0	0	0	0	0	0	0	0	0	0	0	0	0	0
Glyma01g05600	0	0	0	0	0	0	0	0	0	0	0	0	0	1
Glyma01g05610	0	0	0	0	0	0	1	0	0	0	0	0	0	0
Glyma01g05620	0	0	0	0	0	0	0	0	0	0	0	0	0	0
Glyma01g05630	0	0	0	0	0	0	0	0	0	0	0	0	0	0
Glyma01g05640	0	0	0	0	0	0	0	0	0	0	0	0	0	0
Glyma01g05650	0	0	0	0	0	0	0	0	0	0	0	0	0	0
Glyma01g05660	0	0	0	0	0	0	0	0	0	0	0	0	0	0
Glyma01g05670	0	0	0	0	0	0	0	0	0	0	0	0	0	0
Glyma01g05680	0	0	0	0	0	0	0	0	1	0	1	0	2	0
Glyma01g05690	0	0	0	0	0	0	0	0	0	0	0	0	0	0
Glyma01g05700	0	0	0	0	0	0	0	0	0	0	0	0	0	0
Glyma01g05710	10	4	3	1	1	3	3	3	6	6	13	8	1	3
Glyma01g05720	0	0	0	0	0	0	0	0	0	0	0	0	0	0
Glyma01g05730	0	0	0	0	0	0	0	0	0	0	0	0	0	0
Glyma01g05740	349	242	357	308	202	228	242	133	348	380	651	469	579	697
Glyma01g05750	69	154	131	91	113	58	80	40	126	106	160	130	207	135
Glyma01g05760	2	6	3	0	0	13	1	0	3	3	5	2	3	3
Glyma01g05770	17	15	12	11	5	5	5	1	5	5	8	6	13	6
Glyma01g05780	2	1	1	1	1	0	0	0	0	0	1	0	3	0
Glyma01g05800	91	112	58	70	97	190	59	24	42	33	44	18	109	59
Glyma01g05810	28	19	14	17	10	5	1	2	17	17	43	36	4	8
Glyma01g05820	8	49	29	36	25	15	6	1	3	13	46	31	125	18
Glyma01g05830	16	6	10	13	6	4	6	2	8	9	11	1	9	13
Glyma01g05840	0	0	0	0	0	2	1	0	0	0	0	0	0	0
Glyma01g05850	4	21	2	4	1	0	0	0	0	0	0	0	250	0
Glyma01g05860	44	28	40	37	44	34	27	21	42	20	47	17	109	205
Glyma01g05870	2	4	2	2	2	0	0	0	1	2	0	1	0	0
Glyma01g05880	4	26	19	36	24	5	9	4	18	18	36	25	79	8
Glyma01g05890	9	0	2	6	6	1	0	0	0	1	0	2	44	0
Glyma01g05900	0	0	0	0	0	0	0	0	0	0	0	0	0	0
Glyma01g05910	0	0	0	0	0	0	0	0	0	0	0	0	0	0
Glyma01g05920	25	18	25	20	10	13	10	6	10	12	40	16	55	44
Glyma01g05930	0	0	0	0	0	0	0	1	0	0	0	0	1	0
Glyma01g05940	1	2	1	0	1	0	0	0	1	0	1	0	0	0
Glyma01g05950	0	0	0	0	0	1	0	0	1	0	0	0	0	0
Glyma01g05960	2	5	2	2	3	0	0	1	1	0	0	0	15	8
Glyma01g05970	0	0	0	0	1	1	0	0	0	0	0	0	6	0
Glyma01g05980	54	3	2	1	0	3	1	3	4	1	0	0	1	1
Glyma01g05990	0	0	0	0	0	0	0	0	0	0	0	0	0	0
Glyma01g06000	0	0	0	0	0	0	0	0	0	0	0	0	0	0
Glyma01g06010	63	15	45	38	23	14	26	17	24	22	11	13	33	36
Glyma01g06020	0	0	0	0	0	0	0	0	0	0	0	0	0	0
Glyma01g06030	505	191	37	86	115	109	99	38	62	24	25	8	95	131
Glyma01g06040	0	0	0	0	0	0	0	0	0	0	0	1	0	0
Glyma01g06050	0	0	0	0	0	0	0	0	2	0	0	0	0	0
Glyma01g06060	93	80	99	61	39	50	42	15	26	19	27	10	95	44
Glyma01g06080	40	70	37	32	20	10	20	11	17	10	22	7	74	33
Glyma01g06090	0	0	0	0	0	0	0	0	0	1	0	0	0	0
Glyma01g06100	0	0	0	0	0	0	0	0	0	0	0	0	1	0
Glyma01g06110	242	50	44	73	45	3	2	2	20	15	12	3	3	0
Glyma01g06120	0	0	0	0	0	0	0	0	0	0	0	0	1	0
Glyma01g06130	0	0	0	0	0	0	0	0	0	0	0	0	0	0
Glyma01g06140	0	0	0	0	0	0	0	0	0	0	0	0	0	0
Glyma01g06150	0	107	1	3	0	0	0	1	3	0	2	0	51	1
Glyma01g06160	0	0	0	0	0	0	0	0	0	0	0	0	0	0
Glyma01g06170	399	395	269	276	69	211	153	98	254	120	311	109	322	172
Glyma01g06180	2	0	0	2	0	0	1	0	0	0	0	0	1	0
Glyma01g06190	0	0	0	0	0	0	0	0	0	0	0	0	0	0
Glyma01g06200	0	0	0	0	0	0	0	0	0	0	0	0	0	0
Glyma01g06210	0	0	0	0	0	0	0	0	0	0	0	0	0	0
Glyma01g06220	5	6	3	5	0	0	0	0	0	0	0	0	0	0
Glyma01g06230	0	0	0	1	0	0	0	0	2	0	2	0	0	0
Glyma01g06240	0	0	0	0	0	0	0	0	0	0	0	0	0	0
Glyma01g06250	0	1	0	0	0	1	1	0	0	0	0	0	0	0
Glyma01g06260	67	38	21	44	20	26	22	8	22	20	29	8	55	70
Glyma01g06270	69	50	42	47	27	33	58	10	57	27	53	30	115	113
Glyma01g06280	29	19	16	23	12	21	13	11	23	13	22	8	22	5
Glyma01g06290	35	26	30	22	17	8	7	3	11	5	18	5	73	50
Glyma01g06300	6	29	1	2	2	1	1	1	5	4	7	2	9	7
Glyma01g06320	17	27	32	27	17	29	14	4	15	18	24	9	58	21
Glyma01g06330	0	0	0	0	0	0	0	0	0	0	0	0	0	0
Glyma01g06340	0	0	2	0	1	0	0	0	0	0	0	0	1	0
Glyma01g06350	0	0	0	1	0	1	0	0	0	0	0	0	0	0
Glyma01g06360	0	0	0	0	0	0	0	0	0	0	0	0	0	1
Glyma01g06370	15	12	12	22	13	4	4	4	5	1	4	7	4	2
Glyma01g06380	55	40	55	61	47	26	36	15	51	26	38	18	37	72
Glyma01g06390	0	0	0	0	0	0	0	0	0	0	0	0	0	0
Glyma01g06400	0	0	0	0	0	0	1	1	0	0	0	0	0	0
Glyma01g06410	0	0	0	0	0	0	0	0	0	0	0	0	0	0
Glyma01g06420	0	0	0	0	0	0	0	0	0	0	0	0	0	0
Glyma01g06440	0	0	0	0	0	0	0	0	0	0	0	0	0	0
Glyma01g06450	290	69	130	109	52	67	86	42	96	83	123	78	111	62
Glyma01g06460	0	0	0	0	0	0	0	0	0	0	0	0	0	0
Glyma01g06470	0	0	0	0	0	0	0	0	0	0	0	0	0	0
Glyma01g06480	6	4	8	4	2	9	5	2	11	1	10	4	7	3
Glyma01g06490	0	2	2	1	0	1	1	0	1	0	1	0	1	0
Glyma01g06500	0	0	0	0	0	0	0	0	0	0	0	0	0	0
Glyma01g06520	0	0	1	0	0	0	0	0	0	0	0	0	1	0
Glyma01g06530	0	12	1	1	1	0	1	0	0	0	1	0	2	0
Glyma01g06540	3	8	9	14	6	11	10	2	4	1	7	2	10	8
Glyma01g06550	8	33	11	12	5	1	1	1	2	1	12	1	194	21
Glyma01g06560	0	0	0	0	0	0	1	0	0	0	0	0	2	0
Glyma01g06570	0	0	0	0	0	2	0	0	0	0	0	0	0	0
Glyma01g06580	0	0	0	0	0	0	0	0	0	0	0	0	0	0
Glyma01g06590	0	0	0	0	0	0	0	0	0	0	0	0	0	0
Glyma01g06600	25	30	13	32	18	30	10	2	15	4	13	6	100	175
Glyma01g06610	37	8	14	22	3	5	23	3	5	0	0	1	2	27
Glyma01g06620	91	41	53	41	30	26	25	8	45	40	35	25	31	38
Glyma01g06630	51	21	36	29	20	13	19	4	15	8	11	3	34	42
Glyma01g06640	90	99	109	102	70	35	44	41	83	50	116	42	231	135
Glyma01g06660	6	6	9	12	1	2	4	3	6	8	18	7	33	2
Glyma01g06670	0	0	1	0	0	1	1	0	0	0	0	0	0	0
Glyma01g06680	64	93	77	74	42	20	33	18	63	60	143	115	133	52
Glyma01g06690	16	7	11	17	4	2	11	5	6	4	13	4	3	11
Glyma01g06700	7	5	2	8	2	2	3	1	0	2	11	6	0	7
Glyma01g06710	0	0	0	0	0	1	0	0	0	0	0	0	0	0
Glyma01g06720	0	0	1	1	0	1	1	0	0	0	0	0	4	0
Glyma01g06730	25	24	17	32	12	8	14	9	12	14	13	8	15	19
Glyma01g06740	200	61	130	104	78	6	15	4	25	20	40	16	66	11
Glyma01g06750	107	79	69	60	39	33	67	26	67	41	42	46	99	37
Glyma01g06760	0	0	0	0	0	0	0	0	0	0	0	0	0	0
Glyma01g06770	0	0	0	0	0	0	0	0	0	0	0	0	26	2
Glyma01g06780	0	0	0	0	0	1	1	0	0	0	0	0	92	4
Glyma01g06790	0	0	1	2	0	0	0	0	2	0	0	0	0	0
Glyma01g06800	26	30	25	15	18	8	15	3	10	10	16	5	49	26
Glyma01g06810	3	8	3	5	0	2	0	1	2	0	3	0	13	3
Glyma01g06820	4	10	12	5	1	19	67	53	177	112	217	69	8	18
Glyma01g06830	3	2	2	1	0	0	1	0	2	2	1	0	1	1
Glyma01g06840	47	54	59	79	116	33	35	15	49	33	47	12	96	65
Glyma01g06850	7	5	1	3	1	1	1	2	0	0	0	2	0	0
Glyma01g06860	0	66	0	1	0	0	0	0	0	0	1	0	0	0
Glyma01g06870	7	13	25	30	41	4	5	0	4	5	2	2	7	242
Glyma01g06880	0	7	9	13	5	36	29	13	23	10	18	7	0	111
Glyma01g06890	0	0	0	0	0	0	0	0	0	0	0	0	0	0
Glyma01g06900	0	0	0	0	1	0	0	0	0	0	1	0	0	0
Glyma01g06920	1	0	0	0	1	0	0	0	0	0	0	0	0	0
Glyma01g06930	0	0	0	0	0	2	1	0	0	1	0	0	0	0
Glyma01g06940	0	0	0	0	0	0	0	0	0	0	0	0	0	0
Glyma01g06950	0	0	0	0	0	0	0	0	0	0	0	1	0	0
Glyma01g06960	0	0	0	0	0	0	0	0	0	0	0	0	0	0
Glyma01g06970	239	96	223	385	548	85	175	57	227	195	207	116	326	131
Glyma01g06980	1	0	0	0	0	0	0	0	0	0	0	0	0	0
Glyma01g06990	0	0	0	0	0	0	0	0	0	0	0	0	0	0
Glyma01g07000	0	1	0	0	0	0	0	0	0	0	0	0	0	0
Glyma01g07010	33	57	23	45	32	49	56	23	52	54	76	55	95	132
Glyma01g07020	35	16	15	24	23	4	9	7	8	6	21	6	49	27
Glyma01g07030	4	1	2	1	4	3	1	1	1	1	1	3	1	7
Glyma01g07040	35	11	12	12	7	3	11	4	15	15	11	5	10	25
Glyma01g07050	0	0	0	0	0	0	0	0	0	0	0	0	0	0
Glyma01g07060	0	0	0	0	0	0	0	0	0	1	0	0	0	0
Glyma01g07070	197	151	230	287	174	142	448	50	250	95	120	67	417	99
Glyma01g07080	52	25	45	36	29	24	29	6	15	14	21	6	33	47
Glyma01g07090	74	60	85	67	62	23	60	18	66	52	64	51	107	222
Glyma01g07100	94	170	150	157	212	116	92	50	193	174	440	332	127	78
Glyma01g07110	8	7	2	3	1	5	9	6	16	13	24	5	1	2
Glyma01g07120	216	446	180	387	334	40	25	10	10	14	20	5	195	212
Glyma01g07130	0	0	0	0	0	1	0	0	0	0	0	0	0	0
Glyma01g07140	6	7	3	4	2	0	1	0	0	2	0	0	0	0
Glyma01g07150	0	0	0	0	0	0	0	0	0	0	0	0	0	0
Glyma01g07160	3	1	2	4	1	0	1	1	1	2	4	0	0	2
Glyma01g07170	16	5	6	4	5	5	4	0	5	2	5	7	2	2
Glyma01g07180	24	10	5	12	1	2	0	1	0	0	7	1	1	1
Glyma01g07190	17	24	19	32	19	8	8	4	20	9	11	4	14	12
Glyma01g07200	0	0	0	0	0	0	0	0	0	0	0	0	0	0
Glyma01g07210	0	0	0	0	0	0	0	0	0	0	0	0	0	0
Glyma01g07220	0	0	0	0	0	0	0	0	0	0	0	0	0	0
Glyma01g07230	0	0	0	0	0	0	0	0	0	0	0	0	0	0
Glyma01g07240	0	0	0	0	0	0	0	0	0	0	0	0	0	0
Glyma01g07250	0	0	0	0	0	0	0	0	0	0	0	0	0	0
Glyma01g07260	0	0	0	0	0	0	0	0	0	0	0	0	0	0
Glyma01g07270	0	0	0	0	1	0	0	0	0	0	0	0	0	0
Glyma01g07280	0	0	0	0	0	0	0	0	0	0	0	0	0	0
Glyma01g07290	0	0	0	0	0	0	0	0	0	0	0	0	0	0
Glyma01g07300	4	6	5	5	3	2	3	2	1	2	4	1	1	3
Glyma01g07310	3	5	1	4	4	1	1	0	0	0	1	3	2	7
Glyma01g07320	0	0	0	0	0	0	0	0	0	0	0	0	0	0
Glyma01g07330	0	0	0	0	0	0	0	0	0	0	0	0	0	0
Glyma01g07340	0	0	0	0	0	0	0	0	0	0	0	0	0	0
Glyma01g07350	0	0	0	0	0	0	0	0	0	0	0	0	0	0
Glyma01g07360	0	0	0	0	0	0	0	0	0	0	0	0	0	0
Glyma01g07370	0	0	0	0	0	0	0	0	0	0	0	0	0	0
Glyma01g07380	0	0	0	0	0	2	0	0	0	0	0	0	0	0
Glyma01g07390	6	21	5	6	0	9	34	16	52	33	53	30	118	97
Glyma01g07400	0	0	0	0	0	0	0	0	0	0	0	0	0	0
Glyma01g07410	0	0	0	0	0	0	0	0	0	0	0	0	0	0
Glyma01g07420	0	0	0	0	0	0	0	0	0	0	0	0	0	0
Glyma01g07430	0	0	0	0	0	0	0	0	0	0	0	0	0	0
Glyma01g07440	0	0	0	0	0	0	0	0	0	0	0	0	0	0
Glyma01g07460	0	0	0	0	0	0	0	0	0	0	0	0	0	0
Glyma01g07470	0	0	0	0	0	0	0	0	0	0	0	0	0	0
Glyma01g07480	0	0	0	0	0	0	0	0	0	0	0	0	0	0
Glyma01g07490	0	0	0	0	0	0	0	0	0	0	0	0	0	0
Glyma01g07500	0	0	0	0	0	0	0	0	0	0	0	0	0	0
Glyma01g07510	0	0	0	0	0	0	0	0	0	0	0	0	0	0
Glyma01g07520	0	0	0	0	0	0	0	0	0	0	0	0	0	0
Glyma01g07530	51	43	41	29	21	11	18	9	24	20	34	13	61	83
Glyma01g07540	18	13	11	5	4	6	3	3	4	4	11	2	7	15
Glyma01g07550	308	471	331	483	755	144	299	136	310	268	311	239	517	493
Glyma01g07560	0	0	0	0	0	0	0	0	0	0	0	0	0	0
Glyma01g07570	0	0	0	0	0	0	0	0	0	0	0	0	0	0
Glyma01g07580	1	2	0	1	0	4	50	52	63	34	60	22	146	571
Glyma01g07590	0	0	0	0	0	0	0	0	0	0	0	0	0	0
Glyma01g07600	0	0	0	0	0	0	0	0	0	0	0	0	0	0
Glyma01g07610	0	0	0	0	0	1	0	0	0	0	0	0	0	0
Glyma01g07620	0	0	0	0	0	0	0	0	0	0	0	0	0	0
Glyma01g07630	0	0	0	0	0	1	0	0	0	0	0	0	0	0
Glyma01g07640	15	14	29	13	10	5	15	3	31	18	30	36	57	70
Glyma01g07670	23	55	16	30	13	11	16	5	15	17	27	22	32	43
Glyma01g07680	78	116	53	52	15	49	25	13	56	25	90	42	59	59
Glyma01g07690	33	81	51	53	37	65	94	46	150	113	143	51	356	172
Glyma01g07700	1	0	0	0	1	2	0	0	1	4	0	0	0	0
Glyma01g07710	0	0	0	0	0	0	0	0	0	0	0	0	0	0
Glyma01g07720	0	0	0	0	0	0	0	0	0	0	0	0	0	0
Glyma01g07730	0	0	0	0	0	0	0	0	0	0	0	0	0	0
Glyma01g07740	0	0	0	0	0	0	0	0	0	0	0	0	0	0
Glyma01g07750	0	0	0	0	0	0	0	0	0	0	0	0	0	0
Glyma01g07760	0	0	0	0	0	0	0	0	0	0	0	0	0	0
Glyma01g07770	47	82	50	50	37	36	54	12	45	46	59	38	142	28
Glyma01g07780	171	32	59	39	7	18	19	14	21	8	21	10	9	8
Glyma01g07790	14	10	12	7	6	4	12	6	12	16	10	3	3	11
Glyma01g07800	93	44	63	78	47	23	69	14	57	38	52	18	103	63
Glyma01g07810	0	0	0	0	0	0	0	0	0	0	0	0	0	0
Glyma01g07830	0	0	0	0	0	0	0	0	0	0	0	0	0	0
Glyma01g07840	0	0	0	0	0	0	0	0	0	0	0	0	0	0
Glyma01g07850	0	0	0	0	0	0	0	0	0	0	0	0	0	0
Glyma01g07860	6730	939	3691	2678	776	198	136	9	2	2	0	1	7	0
Glyma01g07870	0	0	0	0	0	0	0	0	0	0	0	0	0	0
Glyma01g07880	0	0	0	0	0	0	0	0	0	0	0	0	0	0
Glyma01g07890	0	0	0	0	0	1	0	0	0	0	0	0	0	0
Glyma01g07900	0	0	0	0	0	0	0	0	0	0	0	0	0	0
Glyma01g07910	0	0	0	0	0	4	7	1	2	0	0	0	45	0
Glyma01g07920	0	0	0	0	0	0	0	0	0	0	0	0	0	0
Glyma01g07930	183	121	176	259	298	175	268	95	227	103	118	47	832	279
Glyma01g07940	45	65	52	65	24	35	47	10	10	17	21	8	1	0
Glyma01g07970	0	1	0	0	1	0	0	0	0	0	0	0	0	1
Glyma01g07980	2	1	0	0	0	0	0	0	0	0	1	0	1	0
Glyma01g07990	0	0	0	0	0	0	0	0	0	0	0	0	0	0
Glyma01g08000	0	0	0	0	0	0	0	0	0	0	0	0	0	0
Glyma01g08010	0	0	0	0	0	0	0	0	0	0	0	0	0	0
Glyma01g08020	0	0	0	0	0	0	0	0	0	0	0	0	1	0
Glyma01g08030	0	3	0	0	0	0	0	0	0	0	0	0	0	0
Glyma01g08040	26	32	32	32	18	30	21	8	20	15	27	12	39	34
Glyma01g08050	7	10	12	12	5	5	4	2	4	9	12	10	14	8
Glyma01g08060	4	13	1	5	5	2	1	1	0	2	4	4	4	0
Glyma01g08070	0	0	1	0	0	0	2	1	0	4	0	0	0	0
Glyma01g08080	4	30	17	23	14	0	1	0	1	0	4	0	27	0
Glyma01g08100	0	0	0	0	0	1	0	0	0	0	0	0	0	0
Glyma01g08110	0	0	0	0	0	0	0	0	0	0	0	0	0	0
Glyma01g08120	0	0	0	0	0	0	0	0	0	0	0	0	0	0
Glyma01g08130	14	61	56	43	28	37	15	4	13	8	12	3	1	1
Glyma01g08140	0	0	0	0	0	0	0	0	0	0	0	0	0	0
Glyma01g08150	6	237	3	13	0	0	0	0	0	0	0	0	0	0
Glyma01g08160	0	0	0	0	0	0	0	0	0	0	0	0	0	0
Glyma01g08170	0	0	0	0	0	0	0	0	0	0	0	0	0	1
Glyma01g08180	0	0	0	0	0	0	0	0	0	0	0	0	0	0
Glyma01g08190	0	0	0	0	0	0	0	0	0	0	0	0	0	0
Glyma01g08200	1	0	0	0	0	0	0	0	0	1	0	0	0	0
Glyma01g08210	0	0	0	0	0	0	0	0	0	0	0	0	0	0
Glyma01g08220	0	0	0	0	0	0	0	0	0	0	0	0	0	0
Glyma01g08230	61	68	41	31	13	24	24	19	29	21	32	19	92	51
Glyma01g08240	0	0	1	0	0	0	0	0	0	0	0	0	0	0
Glyma01g08250	0	0	0	0	0	0	0	0	0	0	2	0	8	0
Glyma01g08260	9	39	4	5	5	1	3	0	0	0	0	0	59	19
Glyma01g08270	0	0	1	1	0	0	1	0	0	0	0	1	3	0
Glyma01g08280	0	0	0	0	0	0	0	0	0	0	0	0	0	0
Glyma01g08490	0	0	0	0	0	0	0	0	0	0	0	0	0	0
Glyma01g08500	0	0	0	0	0	0	0	0	0	0	0	0	0	0
Glyma01g08510	0	0	0	0	0	0	0	0	0	0	0	0	0	0
Glyma01g08520	0	2	2	0	0	0	0	1	0	1	0	0	4	4
Glyma01g08530	2	1	0	0	1	0	0	0	0	0	0	0	5	2
Glyma01g08540	38	40	15	22	12	7	8	4	8	4	6	1	60	98
Glyma01g08550	0	0	0	0	0	0	0	0	0	0	0	0	0	0
Glyma01g08560	0	0	0	0	0	0	0	0	0	0	0	1	0	0
Glyma01g08570	0	0	0	0	0	1	0	0	0	0	0	0	0	0
Glyma01g08580	72	44	77	81	61	44	44	24	65	40	42	27	119	53
Glyma01g08590	0	0	0	0	0	0	0	0	0	0	0	0	0	0
Glyma01g08600	38	12	8	19	14	13	11	4	8	8	3	0	0	0
Glyma01g08610	5	1	2	3	4	7	3	2	1	1	0	0	3	3
Glyma01g08620	17	7	6	6	3	7	4	0	6	2	3	1	1	0
Glyma01g08640	1	4	0	1	0	0	0	0	1	0	4	0	18	1
Glyma01g08650	0	1	1	0	0	0	0	0	0	0	0	0	8	4
Glyma01g08660	0	0	0	0	0	0	0	0	0	0	0	0	0	0
Glyma01g08680	0	0	0	0	0	0	0	0	0	0	0	0	0	0
Glyma01g08690	0	9	0	0	0	0	0	0	0	0	0	0	0	0
Glyma01g08700	0	0	0	0	0	0	0	0	0	0	0	0	0	0
Glyma01g08710	0	0	0	0	0	0	0	0	0	0	0	0	0	0
Glyma01g08720	0	0	0	0	0	0	0	0	0	0	0	0	0	0
Glyma01g08730	0	0	0	0	0	0	0	0	0	0	0	0	0	0
Glyma01g08740	0	0	0	0	0	0	0	0	0	0	0	0	0	0
Glyma01g08760	0	3	0	0	0	0	0	0	0	0	0	0	0	0
Glyma01g08770	0	0	0	0	0	0	0	0	0	0	0	0	0	0
Glyma01g08970	0	0	0	0	0	0	0	0	0	0	0	0	0	0
Glyma01g08980	0	1	10	0	0	17	12	0	1	0	0	0	0	0
Glyma01g08990	0	0	0	0	0	0	0	0	0	0	0	0	0	0
Glyma01g09000	0	0	0	0	0	0	0	0	0	0	0	0	0	0
Glyma01g09010	52	56	59	51	34	32	29	23	18	12	39	13	55	20
Glyma01g09020	0	0	0	0	0	0	0	0	0	0	0	0	0	0
Glyma01g09030	0	0	0	0	0	0	0	0	0	0	0	0	0	0
Glyma01g09040	0	0	0	0	0	0	0	0	0	0	0	0	0	0
Glyma01g09050	0	0	0	1	0	0	0	0	0	0	0	0	0	0
Glyma01g09060	0	0	2	0	0	1	0	0	0	0	0	0	0	0
Glyma01g09070	0	0	0	0	0	0	0	0	0	0	0	0	0	0
Glyma01g09080	0	0	0	0	0	0	1	0	0	0	0	0	0	1
Glyma01g09100	0	0	0	0	0	0	0	0	0	0	0	0	0	0
Glyma01g09110	0	0	1	0	1	0	0	0	0	0	0	0	0	0
Glyma01g09120	158	343	157	252	206	110	144	90	276	174	230	107	300	589
Glyma01g09130	0	0	0	0	0	0	0	0	0	0	0	0	0	0
Glyma01g09140	0	0	0	0	0	0	0	0	0	0	0	0	1	0
Glyma01g09150	0	0	0	0	0	0	0	0	0	0	0	0	0	0
Glyma01g09160	414	243	170	250	210	18	47	22	89	39	63	26	150	29
Glyma01g09170	197	119	91	122	98	5	25	6	47	21	28	15	82	20
Glyma01g09180	0	0	0	0	0	0	0	0	1	0	0	0	0	0
Glyma01g09190	0	34	121	9	2	673	1341	1341	462	222	253	30	0	1
Glyma01g09200	9	4	0	0	1	0	2	0	0	0	2	1	4	0
Glyma01g09210	0	0	0	0	0	0	0	0	0	0	0	0	0	0
Glyma01g09220	24	51	48	34	40	65	69	40	34	39	34	23	75	42
Glyma01g09230	0	0	0	0	0	0	0	0	0	0	0	0	0	1
Glyma01g09240	0	0	0	0	0	0	0	0	0	0	0	0	0	0
Glyma01g09270	0	0	0	0	0	0	0	0	0	0	0	0	0	0
Glyma01g09280	0	0	0	0	0	1	0	0	0	1	0	0	0	0
Glyma01g09290	62	43	70	61	36	23	67	30	55	33	50	25	63	58
Glyma01g09300	0	0	0	0	0	0	0	0	0	0	0	0	0	0
Glyma01g09310	782	240	262	310	97	78	94	41	118	54	162	39	106	114
Glyma01g09320	0	0	0	0	0	0	0	0	0	0	0	0	0	0
Glyma01g09330	0	0	0	0	0	0	0	1	0	0	0	0	0	0
Glyma01g09340	0	0	1	0	0	0	0	0	0	0	0	0	0	3
Glyma01g09350	0	15	0	0	0	0	0	0	0	0	0	0	0	0
Glyma01g09360	18	33	40	50	81	1	0	0	0	0	0	0	3	1
Glyma01g09370	0	0	0	1	0	0	0	0	0	0	0	0	0	0
Glyma01g09380	0	0	0	0	0	0	0	0	0	0	0	0	0	0
Glyma01g09400	126	210	123	145	73	130	90	58	77	52	99	66	111	96
Glyma01g09410	15	39	7	9	7	7	9	3	10	7	5	5	11	11
Glyma01g09420	33	57	47	36	15	32	15	12	16	8	17	3	59	10
Glyma01g09430	6	10	6	8	15	118	22	5	12	9	20	4	4	6
Glyma01g09450	0	0	0	0	0	0	0	0	0	0	0	0	0	0
Glyma01g09460	2	4	1	8	13	3	1	0	1	0	1	0	5	5
Glyma01g09470	0	0	0	0	0	0	0	0	0	0	0	0	0	0
Glyma01g09480	0	0	0	0	0	0	0	0	0	0	0	0	0	0
Glyma01g09490	0	0	0	0	0	0	0	0	0	0	0	0	0	0
Glyma01g09500	0	0	1	0	0	1	0	1	0	0	0	0	0	1
Glyma01g09510	0	4	0	0	1	0	0	0	0	0	0	0	0	0
Glyma01g09520	136	43	55	43	26	8	9	2	12	11	12	6	8	6
Glyma01g09530	42	24	17	32	3	11	11	0	5	0	5	2	24	13
Glyma01g09540	0	0	0	0	0	0	0	0	0	0	0	0	0	0
Glyma01g09550	0	0	0	0	0	0	0	0	0	0	0	0	0	0
Glyma01g09560	1	0	0	0	0	0	0	0	0	0	0	0	0	0
Glyma01g09570	0	0	0	0	0	0	0	0	0	0	0	0	0	0
Glyma01g09580	0	0	0	0	0	0	0	0	0	0	0	0	0	0
Glyma01g09590	0	0	0	0	0	0	0	0	0	0	0	0	0	0
Glyma01g09600	1	0	0	0	0	0	0	0	0	0	0	0	0	0
Glyma01g09610	0	0	0	0	0	1	1	0	0	0	0	0	0	0
Glyma01g09620	0	1	1	0	0	1	1	0	0	0	0	0	6	0
Glyma01g09630	0	0	0	0	0	0	0	0	0	0	0	0	0	0
Glyma01g09640	39	25	71	36	47	20	54	23	82	51	76	50	81	171
Glyma01g09650	0	1	4	0	1	0	0	0	0	0	0	0	66	3
Glyma01g09660	15	18	30	23	12	21	11	3	12	5	13	5	21	31
Glyma01g09860	0	0	0	0	0	0	0	0	0	0	0	0	0	0
Glyma01g09870	0	0	0	0	0	0	0	0	0	0	0	1	1	0
Glyma01g09880	0	0	0	0	0	0	0	0	0	0	0	0	0	0
Glyma01g09890	0	0	0	0	0	1	0	0	0	0	0	0	0	0
Glyma01g09900	4	18	41	21	78	95	122	60	156	112	243	158	183	519
Glyma01g09920	35	45	34	31	27	15	13	10	26	23	38	8	36	32
Glyma01g09930	0	0	0	0	0	0	0	0	0	0	0	0	0	0
Glyma01g09940	0	0	0	0	0	0	0	0	0	0	0	0	0	0
Glyma01g09950	0	0	0	0	0	0	0	0	0	0	0	0	0	0
Glyma01g09960	0	0	0	0	0	0	0	0	0	0	0	0	0	0
Glyma01g09970	0	0	0	0	0	0	0	0	0	0	0	0	0	0
Glyma01g09980	0	0	0	0	0	0	0	0	0	0	0	0	0	0
Glyma01g09990	0	0	0	0	0	0	0	0	0	0	0	0	0	0
Glyma01g10000	0	0	0	0	0	0	0	0	0	0	0	0	0	1
Glyma01g10010	0	0	0	0	0	0	0	0	0	0	0	0	0	0
Glyma01g10020	0	0	0	0	0	0	0	0	0	0	0	0	0	0
Glyma01g10040	0	0	1	0	0	0	0	0	0	0	0	0	3	1
Glyma01g10050	0	0	0	0	0	0	0	0	0	0	0	0	0	0
Glyma01g10060	0	0	0	0	1	1	0	0	0	0	0	0	0	1
Glyma01g10070	94	164	79	225	136	51	52	54	113	109	200	67	287	581
Glyma01g10080	355	628	442	850	351	174	279	140	414	371	454	227	757	1831
Glyma01g10090	1	0	0	0	0	0	1	0	0	0	0	0	0	0
Glyma01g10100	5	14	8	14	5	4	2	0	4	2	4	1	34	14
Glyma01g10110	0	0	0	0	0	0	0	0	0	0	0	0	0	0
Glyma01g10120	0	0	0	0	0	0	0	0	0	0	0	0	0	0
Glyma01g10130	0	1	0	0	0	0	0	0	0	0	0	0	0	0
Glyma01g10140	0	0	0	0	1	0	0	0	0	0	0	1	0	0
Glyma01g10150	0	0	0	0	0	0	0	0	0	0	0	0	0	0
Glyma01g10160	19	32	19	18	11	6	16	7	10	10	15	5	18	18
Glyma01g10170	0	0	0	0	0	0	0	0	0	0	0	0	0	0
Glyma01g10180	0	0	0	0	0	2	0	0	0	0	0	0	0	0
Glyma01g10190	0	0	0	0	0	0	0	0	0	0	0	0	0	0
Glyma01g10200	0	0	0	1	0	0	0	0	0	0	0	0	0	0
Glyma01g10210	0	0	0	0	0	0	0	0	0	0	0	0	0	0
Glyma01g10220	0	0	0	0	0	0	0	0	0	0	0	0	0	0
Glyma01g10230	0	0	0	0	0	0	0	0	0	0	0	0	1	0
Glyma01g10240	0	0	0	0	0	0	0	0	0	0	0	0	0	0
Glyma01g10250	0	0	0	0	0	0	0	0	0	0	0	0	0	0
Glyma01g10260	0	0	0	0	0	0	0	0	0	0	0	0	0	0
Glyma01g10270	0	0	0	0	0	0	0	0	0	0	2	0	1	0
Glyma01g10280	0	0	0	0	0	0	0	0	0	0	0	0	0	0
Glyma01g10290	0	0	0	0	0	0	0	0	0	0	0	0	0	0
Glyma01g10300	0	0	0	0	0	0	0	0	0	0	0	0	0	0
Glyma01g10310	0	0	0	0	0	1	0	0	0	0	0	0	0	0
Glyma01g10320	0	0	0	0	0	0	0	0	0	0	0	0	0	1
Glyma01g10330	0	0	0	0	0	0	0	0	0	0	0	0	0	0
Glyma01g10340	0	0	0	0	0	0	0	0	0	0	0	0	0	0
Glyma01g10350	0	0	0	0	0	0	0	0	0	0	0	0	0	0
Glyma01g10360	0	0	0	0	0	0	0	0	0	0	0	0	0	0
Glyma01g10370	43	31	40	34	22	8	9	4	21	12	30	13	89	45
Glyma01g10380	24	21	19	26	6	9	10	5	18	22	21	11	41	25
Glyma01g10390	3	8	8	11	7	2	7	3	8	11	7	2	18	23
Glyma01g10400	0	0	0	0	0	0	0	0	0	0	0	0	0	0
Glyma01g10600	0	7	28	20	9	4	4	0	0	0	0	0	0	20
Glyma01g10610	96	41	60	82	51	14	40	27	45	31	41	20	75	70
Glyma01g10810	0	0	0	0	0	0	0	0	0	0	1	0	0	0
Glyma01g10820	0	0	0	0	0	0	0	0	0	0	0	0	0	0
Glyma01g10830	0	0	0	0	0	0	0	0	0	0	0	0	0	0
Glyma01g10840	0	0	0	0	0	0	0	0	0	0	0	0	0	0
Glyma01g10850	20	15	18	17	17	2	8	5	14	7	11	10	42	103
Glyma01g10860	9	7	11	5	8	1	2	3	12	4	6	6	26	63
Glyma01g10870	5	2	2	1	0	0	1	1	0	0	2	0	0	3
Glyma01g10880	15	24	9	12	16	7	7	2	14	11	21	16	44	26
Glyma01g10890	0	0	0	0	0	0	0	0	0	0	0	0	0	0
Glyma01g10900	3	0	4	0	0	0	0	3	819	2272	12781	15047	2	1880
Glyma01g10910	0	0	0	0	0	0	0	0	0	0	0	0	0	0
Glyma01g11110	2	0	0	1	2	1	0	0	1	0	0	0	2	0
Glyma01g11120	0	0	0	0	0	0	0	0	0	0	0	0	0	0
Glyma01g11130	5	3	1	4	3	1	1	0	1	0	0	1	11	0
Glyma01g11140	0	0	0	0	0	0	0	0	0	0	0	0	0	0
Glyma01g11150	0	0	0	0	0	0	0	0	0	0	0	0	1	0
Glyma01g11160	0	0	0	0	0	0	0	0	0	0	0	0	0	0
Glyma01g11170	0	0	1	0	0	0	0	0	0	0	0	0	0	0
Glyma01g11180	1	0	0	0	0	0	0	0	0	0	0	0	0	0
Glyma01g11190	0	0	0	0	0	0	0	0	0	0	0	0	0	0
Glyma01g11390	28	448	37	101	54	42	31	26	105	45	73	37	467	63
Glyma01g11590	0	0	0	0	0	0	0	0	0	0	0	0	0	0
Glyma01g11600	0	0	0	0	0	0	0	0	0	0	0	0	0	0
Glyma01g11610	0	0	0	0	0	0	0	0	0	0	0	0	0	0
Glyma01g11630	0	0	0	0	0	0	0	0	0	0	0	0	0	0
Glyma01g11640	4	0	0	0	0	0	0	0	1	0	1	1	0	0
Glyma01g11650	0	0	0	0	0	0	1	0	0	0	0	0	0	0
Glyma01g11660	0	0	0	0	0	0	0	0	0	0	0	0	0	0
Glyma01g11670	0	0	0	0	0	1	0	0	0	0	0	0	0	0
Glyma01g11870	611	16	66	99	277	24	100	16	31	18	2	2	0	0
Glyma01g11880	0	0	0	0	0	0	0	0	0	0	0	0	0	0
Glyma01g11890	0	0	0	0	0	0	0	0	0	0	0	0	0	0
Glyma01g11900	0	0	0	0	0	0	0	0	0	0	0	0	0	0
Glyma01g12110	0	0	0	0	0	0	0	0	0	0	0	0	0	0
Glyma01g12310	0	0	0	2	9	0	1	0	1	0	4	4	4	0
Glyma01g12320	0	0	0	0	0	0	0	0	0	0	0	0	0	0
Glyma01g12330	0	0	0	0	0	0	0	0	0	0	0	0	0	0
Glyma01g12340	149	87	90	93	57	61	52	23	44	24	52	19	139	106
Glyma01g12540	0	0	0	0	0	0	0	0	0	0	0	0	0	0
Glyma01g12740	200	83	72	109	340	7	14	15	58	32	68	26	83	241
Glyma01g12940	1	1	2	4	1	0	3	1	4	4	7	1	16	14
Glyma01g12950	66	25	29	28	15	5	18	11	21	11	19	13	34	5
Glyma01g12960	0	0	0	0	0	0	0	0	0	0	0	0	0	0
Glyma01g12970	54	14	67	46	24	1	6	10	38	33	44	49	27	19
Glyma01g13170	186	85	67	91	82	16	17	13	18	15	25	7	28	25
Glyma01g13180	1	0	0	0	0	0	0	0	0	0	0	0	0	0
Glyma01g13380	0	0	0	0	0	0	0	0	0	0	0	0	0	0
Glyma01g13390	0	0	0	0	0	0	0	0	0	0	0	0	0	0
Glyma01g13400	0	0	0	1	0	0	0	0	0	0	1	0	0	0
Glyma01g13410	0	0	0	3	0	1	1	1	1	0	0	0	7	0
Glyma01g13420	0	0	0	1	1	0	0	0	1	1	0	3	0	0
Glyma01g13430	55	45	25	39	18	40	18	5	36	18	60	31	64	33
Glyma01g13450	3	8	2	1	0	2	0	0	2	3	4	0	1	0
Glyma01g13460	0	0	0	0	0	0	0	0	0	0	0	0	0	0
Glyma01g13660	1	0	0	0	0	0	0	0	0	0	0	0	0	0
Glyma01g13670	0	0	0	0	0	0	1	0	0	0	0	0	0	0
Glyma01g13680	0	0	0	0	0	0	0	0	0	0	0	0	0	0
Glyma01g13890	0	0	0	0	0	0	0	0	0	0	0	0	0	0
Glyma01g13900	9	0	0	0	0	0	0	0	3	0	1	0	0	0
Glyma01g13910	7	7	3	4	3	3	4	0	3	2	4	3	5	4
Glyma01g13930	6	3	1	0	2	1	1	0	5	2	6	3	3	3
Glyma01g13950	26	17	12	12	2	6	10	5	12	5	7	6	15	15
Glyma01g13960	0	0	0	0	0	0	0	0	0	0	0	0	0	0
Glyma01g14160	0	1	0	0	0	0	0	0	0	0	0	0	0	0
Glyma01g14170	0	0	0	0	0	1	0	0	0	0	0	0	89	0
Glyma01g14380	0	0	0	0	0	0	0	0	0	0	0	0	0	0
Glyma01g14390	0	0	0	0	0	0	0	0	0	0	0	0	0	0
Glyma01g14400	0	0	0	0	0	0	0	0	0	0	0	0	0	0
Glyma01g14410	0	0	0	0	0	0	0	0	0	0	0	0	0	0
Glyma01g14420	70	37	42	37	35	16	38	20	53	34	60	24	67	90
Glyma01g14440	50	16	28	26	16	15	21	8	26	11	26	8	16	8
Glyma01g14480	108	26	35	33	24	18	4	1	1	1	4	0	2	0
Glyma01g14490	0	0	0	0	0	0	0	0	0	0	0	0	0	0
Glyma01g14500	0	0	0	0	0	0	0	0	0	0	0	0	0	0
Glyma01g14700	19	12	22	18	11	7	10	7	32	23	19	22	47	84
Glyma01g14740	2	10	4	6	3	1	6	0	4	4	15	4	3	7
Glyma01g14800	14	13	22	21	15	13	15	5	31	17	32	17	22	29
Glyma01g15000	0	0	0	0	0	0	0	0	0	0	0	0	0	0
Glyma01g15010	0	0	0	0	0	0	0	0	0	0	0	0	0	0
Glyma01g15020	18	8	2	2	3	0	1	0	1	0	2	2	1	0
Glyma01g15220	3	5	5	3	1	0	0	0	0	0	0	0	0	0
Glyma01g15420	19	11	6	12	3	2	2	3	3	0	3	0	3	6
Glyma01g15430	0	0	0	0	0	0	0	0	0	0	0	0	0	0
Glyma01g15630	0	11	4	6	1	4	3	0	1	3	8	4	2	1
Glyma01g15830	1	0	0	0	0	0	0	0	0	0	0	0	0	0
Glyma01g15840	0	0	0	0	0	0	0	0	0	0	0	0	0	0
Glyma01g15850	0	0	0	0	0	0	0	0	0	0	0	0	0	0
Glyma01g15860	0	0	0	0	1	4	0	0	0	0	0	0	0	0
Glyma01g15870	0	0	0	0	0	0	1	0	0	0	0	0	0	0
Glyma01g15880	1	0	0	0	0	2	0	0	1	0	2	1	0	0
Glyma01g15890	0	0	0	0	0	0	0	0	0	0	0	0	0	0
Glyma01g15900	0	0	0	0	0	0	0	0	0	0	0	0	0	0
Glyma01g15910	1	0	0	0	0	0	0	0	0	0	0	0	0	0
Glyma01g15920	0	0	0	0	0	0	0	0	0	0	0	0	0	0
Glyma01g15930	163	13	1	4	5	1	1	2	1	1	1	3	3	0
Glyma01g15940	0	0	0	0	0	0	0	0	0	0	0	0	0	0
Glyma01g16140	0	1	0	7	1	1	0	0	0	0	0	0	23	194
Glyma01g16150	0	0	0	0	0	0	0	0	0	0	0	0	0	0
Glyma01g16350	0	0	0	0	0	0	0	0	0	0	0	0	0	0
Glyma01g16360	6	2	4	4	2	0	0	0	0	0	0	0	25	0
Glyma01g16370	149	227	104	110	33	56	64	27	102	77	130	92	166	221
Glyma01g16380	91	49	36	42	27	25	22	10	14	13	22	6	40	24
Glyma01g16390	0	0	0	0	0	0	0	0	0	0	0	0	0	1
Glyma01g16400	0	0	0	0	0	0	0	0	0	0	0	0	0	0
Glyma01g16600	30	38	28	36	28	23	25	9	15	11	29	14	26	29
Glyma01g16610	86	75	101	89	56	58	76	44	56	30	38	17	135	68
Glyma01g16620	0	0	0	0	0	1	0	0	0	0	0	0	0	0
Glyma01g16820	111	95	146	189	71	59	98	22	79	42	54	36	129	108
Glyma01g16830	0	0	0	0	0	0	0	0	0	0	0	0	0	0
Glyma01g17030	3	19	15	12	8	3	8	0	4	1	0	0	2	18
Glyma01g17230	49	28	24	36	15	8	9	6	9	9	21	2	22	4
Glyma01g17240	1	5	5	1	2	2	2	0	0	1	2	1	10	1
Glyma01g17250	0	0	0	0	0	0	0	0	0	0	0	0	0	0
Glyma01g17260	0	0	0	0	0	0	0	0	0	0	0	0	0	0
Glyma01g17270	0	0	0	0	0	0	0	0	0	0	0	0	0	0
Glyma01g17290	0	1	0	0	0	0	0	0	0	0	0	0	0	0
Glyma01g17300	36	72	31	37	89	0	5	0	4	8	11	3	3	7
Glyma01g17310	0	0	0	0	0	0	0	0	0	0	0	0	0	0
Glyma01g17330	0	0	0	0	0	0	0	0	0	0	0	0	1	5998
Glyma01g17340	0	0	0	0	0	0	0	0	1	0	0	0	0	0
Glyma01g17350	19	9	15	20	27	2	11	2	13	8	12	18	41	25
Glyma01g17360	0	0	0	0	0	0	0	0	0	0	0	0	0	0
Glyma01g17560	0	0	0	0	0	0	0	0	0	0	0	0	0	0
Glyma01g17570	0	0	0	0	0	0	0	0	0	0	0	0	0	0
Glyma01g17580	34	5	2	0	0	2	6	2	3	0	0	0	0	0
Glyma01g17590	0	0	0	0	0	1	0	0	0	0	0	0	111	0
Glyma01g17600	0	0	0	0	0	0	0	0	0	0	0	0	0	0
Glyma01g17610	0	0	0	0	0	0	0	0	0	0	0	0	0	0
Glyma01g17810	0	0	0	0	0	0	0	0	0	0	0	0	0	0
Glyma01g17820	208	11	41	82	39	0	3	0	12	16	19	4	0	0
Glyma01g17830	0	0	0	0	0	0	0	0	0	0	0	0	0	0
Glyma01g17840	0	0	0	0	0	0	0	0	0	1	0	0	0	0
Glyma01g17850	78	358	25	22	25	9	20	7	22	16	24	10	80	16
Glyma01g17860	16	28	10	17	2	3	5	4	10	8	12	9	16	11
Glyma01g17870	72	99	35	59	32	29	39	4	25	19	39	19	77	38
Glyma01g17880	0	0	0	0	0	0	0	0	0	0	0	0	0	0
Glyma01g17890	0	0	0	0	0	0	0	0	0	0	0	0	0	0
Glyma01g18090	0	0	0	0	0	0	0	0	0	0	0	0	0	0
Glyma01g18100	80	35	53	65	57	42	41	21	52	34	85	65	82	131
Glyma01g18300	0	0	0	0	0	0	1	0	0	0	0	0	0	0
Glyma01g18310	2	0	2	1	0	0	1	0	0	1	2	0	1	2
Glyma01g18320	0	3	1	4	2	0	3	0	3	0	3	3	0	1
Glyma01g18520	0	0	0	0	0	0	0	0	0	0	0	0	22	0
Glyma01g18720	0	0	0	0	0	0	0	0	0	0	0	0	0	0
Glyma01g18730	0	0	0	0	0	0	0	0	0	0	0	0	0	0
Glyma01g18740	0	0	0	0	0	0	0	0	0	0	0	0	0	0
Glyma01g18750	1	2	1	0	0	4	4	0	3	1	1	0	5	43
Glyma01g18760	0	0	0	0	0	0	0	0	0	0	0	0	0	0
Glyma01g18770	0	0	0	0	0	0	0	0	0	0	0	0	0	0
Glyma01g18780	130	120	158	110	72	59	79	30	48	42	64	34	174	115
Glyma01g18980	0	1	0	0	0	0	0	0	0	0	0	1	0	2
Glyma01g18990	11	2	17	5	11	0	6	0	8	7	9	15	1	14
Glyma01g19190	0	0	0	0	0	0	0	0	0	0	0	0	0	0
Glyma01g19200	51	19	14	20	19	6	14	4	17	7	10	4	16	15
Glyma01g19400	1	0	0	0	0	2	0	0	0	0	0	0	0	0
Glyma01g19410	0	0	0	0	0	1	0	0	0	0	0	0	0	0
Glyma01g19420	62	241	70	136	149	46	55	25	125	164	172	54	632	583
Glyma01g19820	84	46	25	32	30	14	15	7	20	13	19	7	37	18
Glyma01g20020	85	62	84	62	40	15	30	16	40	43	71	34	70	52
Glyma01g20030	90	49	65	61	40	35	29	12	22	21	37	25	46	48
Glyma01g20230	96	43	86	84	46	41	39	20	16	16	20	12	67	22
Glyma01g20430	0	0	0	0	0	0	0	0	0	0	0	0	0	0
Glyma01g20440	0	0	0	0	0	0	0	0	0	0	0	0	0	0
Glyma01g20450	22	19	35	31	30	17	19	7	7	5	19	2	19	12
Glyma01g20460	859	336	655	840	777	110	190	208	438	281	388	141	330	88
Glyma01g20660	0	0	0	0	0	0	0	0	1	1	0	0	0	0
Glyma01g20670	388	295	390	334	206	144	265	153	273	213	244	148	421	283
Glyma01g20680	0	0	0	0	0	0	0	0	0	0	0	0	0	0
Glyma01g20700	304	799	391	447	361	4	0	1	1	1	2	2	53	65
Glyma01g20710	1	2	0	1	0	2	2	0	0	0	0	0	0	0
Glyma01g20720	15	8	7	14	18	2	19	13	10	6	1	0	46	17
Glyma01g20740	8	28	13	10	3	0	0	0	0	1	0	0	59	3
Glyma01g20750	0	0	0	0	0	0	0	0	0	0	0	0	0	2
Glyma01g20760	254	233	197	248	162	53	98	45	122	95	178	76	483	177
Glyma01g20770	48	25	33	31	14	15	11	2	13	14	18	5	29	13
Glyma01g20780	71	112	41	67	47	24	35	14	83	54	82	27	109	139
Glyma01g20790	11	16	26	21	15	1	1	0	7	12	27	3	45	1
Glyma01g20800	2	5	3	3	0	2	1	2	0	0	1	0	6	0
Glyma01g20810	125	153	87	108	36	50	38	15	74	29	116	56	114	60
Glyma01g20820	0	2	1	3	2	0	0	1	1	2	1	1	1	2
Glyma01g20830	0	0	0	0	0	0	0	0	0	0	0	0	0	0
Glyma01g20840	0	0	0	0	0	0	0	0	0	0	0	0	0	0
Glyma01g20850	0	0	0	0	0	0	0	0	0	0	0	0	0	0
Glyma01g20860	70	47	11	28	13	0	1	0	9	3	6	2	21	76
Glyma01g20870	39	11	8	8	5	10	17	4	6	2	3	0	11	15
Glyma01g20880	0	0	0	0	0	0	0	0	0	0	0	0	0	0
Glyma01g20890	0	0	0	0	0	0	0	0	0	0	0	0	0	0
Glyma01g20900	1	12	1	0	0	0	0	0	0	0	0	0	657	5
Glyma01g20910	2	2	1	4	1	1	0	0	7	1	3	1	6	13
Glyma01g20920	36	27	48	21	17	3	17	13	31	8	22	16	52	136
Glyma01g20930	0	0	0	0	0	0	0	0	0	0	0	0	0	0
Glyma01g20940	0	0	0	0	0	0	0	0	0	0	0	0	0	0
Glyma01g20950	2	9	2	3	5	0	1	1	1	1	11	1	15	2
Glyma01g20970	0	0	0	0	0	0	0	0	0	0	0	0	0	0
Glyma01g20980	0	0	0	0	0	0	0	0	0	0	0	0	122	1
Glyma01g20990	0	0	0	0	0	0	0	0	0	0	0	0	0	0
Glyma01g21000	0	0	0	0	0	0	0	0	0	0	0	0	0	0
Glyma01g21010	0	0	0	0	0	0	0	0	0	0	0	0	0	56
Glyma01g21020	0	0	0	0	0	0	0	0	0	0	0	0	2	118
Glyma01g21220	0	0	0	0	0	0	0	0	0	0	0	0	0	0
Glyma01g21230	0	0	0	0	0	0	0	0	0	0	0	0	1	1
Glyma01g21240	0	1	2	2	2	0	0	0	1	1	1	1	0	0
Glyma01g21250	0	0	2	1	1	1	1	0	3	0	2	1	0	0
Glyma01g21270	45	54	63	71	64	31	21	10	28	30	48	32	55	70
Glyma01g21480	60	14	45	57	79	7	17	19	86	50	68	21	80	25
Glyma01g21490	0	0	0	0	0	0	0	0	0	0	0	0	0	0
Glyma01g21500	112	56	51	69	54	22	26	14	46	37	28	10	50	36
Glyma01g21510	4	4	11	7	16	16	15	3	3	3	3	7	54	332
Glyma01g21520	0	3	6	5	10	9	4	2	3	0	1	4	31	139
Glyma01g21530	3	0	4	2	3	3	1	0	2	1	0	0	1	0
Glyma01g21540	0	2	3	0	0	4	0	1	0	0	0	0	0	0
Glyma01g21550	0	0	0	0	0	0	0	0	0	0	0	0	0	0
Glyma01g21560	0	0	0	0	0	0	0	0	1	0	0	0	0	0
Glyma01g21570	1	0	0	0	0	0	1	2	4	0	3	1	1	0
Glyma01g21580	0	0	0	0	0	0	0	0	0	0	0	0	0	0
Glyma01g21590	0	5	0	0	0	0	0	0	0	0	0	0	6	0
Glyma01g21600	0	0	0	1	0	0	0	0	0	0	0	0	0	0
Glyma01g21610	0	1	0	0	0	0	0	0	0	0	0	0	0	0
Glyma01g21620	4	26	20	21	19	5	1	1	0	0	4	1	69	54
Glyma01g21630	0	0	0	0	0	0	0	0	0	0	0	0	0	0
Glyma01g21640	0	0	0	0	0	0	0	0	0	0	0	0	0	0
Glyma01g21650	3	0	3	3	0	2	2	0	1	0	3	0	0	1
Glyma01g21660	4	8	7	11	6	5	9	6	5	7	9	3	5	10
Glyma01g21670	0	0	0	0	0	0	0	0	0	0	0	0	0	0
Glyma01g21680	29	21	29	37	32	18	31	8	34	14	29	14	57	138
Glyma01g21710	10	16	11	10	7	31	15	5	4	3	11	3	16	14
Glyma01g21720	0	0	0	0	0	0	0	0	0	0	0	0	0	0
Glyma01g21730	0	0	0	0	0	0	0	0	0	0	0	0	0	0
Glyma01g21740	0	0	0	0	0	0	0	0	0	0	0	0	0	0
Glyma01g21750	0	0	0	0	0	0	0	0	0	0	0	0	0	0
Glyma01g21760	0	0	1	0	0	1	0	0	0	0	0	0	0	1
Glyma01g21770	0	0	0	0	0	0	1	0	0	0	0	0	0	0
Glyma01g21780	0	0	0	0	0	0	0	0	0	0	0	0	0	0
Glyma01g21790	0	0	0	0	0	0	0	0	0	0	0	0	0	0
Glyma01g21800	0	0	0	0	0	0	0	0	0	0	0	0	0	0
Glyma01g21810	1	2	2	0	0	7	3	1	0	1	0	0	0	2
Glyma01g21840	0	2	0	4	1	5	9	0	0	0	2	0	5	2
Glyma01g21850	0	0	0	0	0	0	0	0	0	0	0	0	0	0
Glyma01g21860	0	0	0	0	0	0	0	0	0	0	0	0	0	0
Glyma01g21870	1	0	2	2	0	0	0	0	1	0	0	0	1	3
Glyma01g21880	0	0	0	0	0	0	0	0	0	0	0	0	0	0
Glyma01g21890	0	0	0	0	0	0	0	0	0	0	0	0	0	0
Glyma01g21900	26	44	14	27	11	13	13	2	14	4	8	4	70	140
Glyma01g21910	0	0	0	0	0	0	0	0	0	0	0	0	0	0
Glyma01g21920	0	0	0	0	0	0	0	0	0	0	0	0	0	0
Glyma01g22120	0	1	0	0	2	2	5	2	5	4	1	3	0	0
Glyma01g22130	0	0	0	0	0	0	0	0	0	0	0	0	0	0
Glyma01g22140	0	0	1	2	0	0	0	0	0	0	0	0	0	0
Glyma01g22150	0	0	0	0	0	0	0	0	0	0	0	0	0	0
Glyma01g22160	5	31	23	28	13	11	7	7	38	12	25	15	119	241
Glyma01g22170	55	14	22	20	20	6	13	5	17	15	16	11	12	21
Glyma01g22180	37	9	9	8	5	3	6	3	12	9	15	6	14	23
Glyma01g22200	1	2	1	0	1	0	0	0	1	0	1	0	0	0
Glyma01g22210	25	13	19	13	12	6	9	3	14	8	21	5	24	20
Glyma01g22220	0	0	0	0	0	0	0	0	0	0	0	0	0	0
Glyma01g22230	0	0	0	0	0	0	0	0	0	0	0	0	0	0
Glyma01g22250	0	0	0	0	0	0	0	0	0	0	0	0	0	0
Glyma01g22260	89	151	28	60	46	9	6	3	12	5	5	0	60	16
Glyma01g22270	0	0	0	0	0	0	0	0	0	0	0	0	0	0
Glyma01g22470	107	89	125	104	62	47	77	23	42	37	28	27	85	140
Glyma01g22480	59	55	79	90	108	48	114	59	198	170	200	126	72	91
Glyma01g22490	60	36	29	31	14	8	2	2	5	5	9	6	8	7
Glyma01g22500	2	7	5	1	2	3	3	0	0	0	0	0	10	0
Glyma01g22510	58	42	65	40	20	20	29	8	13	11	9	2	23	25
Glyma01g22520	0	0	0	0	0	0	0	0	0	0	0	0	0	0
Glyma01g22530	13	1	5	2	1	0	0	1	6	1	1	3	16	4
Glyma01g22540	72	65	87	80	78	44	19	13	37	23	15	13	24	5
Glyma01g22550	0	0	0	0	0	0	0	0	0	0	0	0	0	0
Glyma01g22560	0	0	0	0	0	0	0	0	0	0	0	0	2	0
Glyma01g22570	0	0	0	0	0	0	0	0	0	0	0	0	0	0
Glyma01g22580	25	21	16	10	19	5	7	4	10	5	14	9	14	10
Glyma01g22590	1	1	1	0	0	0	0	0	0	1	0	0	1	0
Glyma01g22600	103	118	72	60	32	19	36	20	39	24	41	22	78	57
Glyma01g22610	0	1	1	3	0	0	0	0	0	0	0	0	0	17
Glyma01g22620	158	37	21	27	13	3	1	2	10	10	15	7	3	9
Glyma01g22630	52	28	38	39	23	20	23	15	40	17	37	14	55	114
Glyma01g22640	7	12	10	6	10	4	6	1	4	4	7	6	24	34
Glyma01g22650	0	0	0	0	0	5	0	1	0	0	0	1	0	2
Glyma01g22660	0	0	0	0	0	0	0	0	0	0	0	0	0	0
Glyma01g22670	1	0	0	0	0	1	0	2	2	0	1	0	71	68
Glyma01g22680	237	169	221	250	129	92	116	89	114	93	152	93	216	215
Glyma01g22690	0	0	0	0	0	0	0	0	0	0	0	0	0	0
Glyma01g22700	0	0	0	0	0	0	0	0	0	0	0	0	0	0
Glyma01g22710	19	22	27	18	2	7	6	5	9	4	15	6	23	4
Glyma01g22720	2	1	1	1	1	1	2	1	1	0	3	0	4	0
Glyma01g22730	7	8	12	12	6	4	4	7	5	6	2	0	0	0
Glyma01g22740	1	0	0	0	0	0	0	0	0	0	0	0	0	0
Glyma01g22750	1	49	0	0	0	0	0	0	3	0	1	0	36	3
Glyma01g22760	0	0	0	0	0	0	1	0	0	0	0	0	0	0
Glyma01g22770	0	0	0	0	0	0	0	0	0	0	0	0	0	0
Glyma01g22780	0	0	0	0	0	0	0	0	0	0	0	0	0	0
Glyma01g22790	0	0	0	0	0	0	0	0	1	0	0	0	0	0
Glyma01g22800	0	7	1	1	6	5	4	1	4	1	0	0	42	16
Glyma01g22810	0	0	0	0	0	0	1	0	2	2	2	1	0	0
Glyma01g22820	0	0	0	0	0	0	0	0	0	0	0	0	0	0
Glyma01g22830	41	34	46	32	13	23	12	3	6	4	1	0	9	4
Glyma01g22840	0	5	1	0	0	5	4	0	4	0	0	1	2	1
Glyma01g22850	0	0	0	0	0	0	0	0	0	0	0	0	11	0
Glyma01g22860	0	0	0	0	0	0	0	0	0	0	0	0	0	0
Glyma01g22870	0	0	0	0	0	0	0	0	0	0	0	0	0	0
Glyma01g22880	0	0	0	0	0	0	0	0	0	0	0	0	0	0
Glyma01g22890	0	0	0	0	0	0	0	0	0	0	0	0	0	0
Glyma01g22900	0	0	0	0	1	0	0	0	0	0	0	0	0	0
Glyma01g22910	0	0	0	0	0	0	0	0	0	0	0	0	0	0
Glyma01g22920	0	0	0	0	0	0	0	0	0	0	0	0	0	0
Glyma01g22930	0	0	0	0	0	0	0	0	0	0	0	0	0	0
Glyma01g22940	0	0	0	0	0	0	0	0	0	0	0	0	0	0
Glyma01g22950	0	0	0	0	0	0	0	0	0	0	0	0	0	0
Glyma01g22970	0	0	0	0	0	0	0	0	0	0	0	0	0	0
Glyma01g22980	0	0	0	0	0	0	1	0	1	0	0	0	0	1
Glyma01g22990	4	9	2	2	6	7	14	8	5	1	1	0	10	9
Glyma01g23000	7	3	4	5	0	6	1	1	1	0	1	0	0	0
Glyma01g23010	32	18	15	21	13	6	10	2	20	16	14	5	19	20
Glyma01g23020	1	7	7	5	7	3	0	0	1	2	3	2	9	15
Glyma01g23040	42	420	678	438	57	4	36	74	573	637	301	68	272	93
Glyma01g23050	38	352	624	391	52	4	32	69	539	597	286	67	253	83
Glyma01g23060	107	128	123	119	27	58	52	33	88	74	215	140	105	93
Glyma01g23070	0	0	0	1	1	2	0	0	0	0	0	0	0	0
Glyma01g23080	0	0	0	0	0	0	0	0	0	0	0	0	0	0
Glyma01g23090	0	0	0	0	0	0	0	0	0	0	0	0	0	0
Glyma01g23100	0	0	0	0	0	0	0	0	0	0	0	0	0	0
Glyma01g23110	0	0	0	0	0	0	0	0	0	0	0	0	0	0
Glyma01g23120	0	0	0	0	0	0	0	0	0	0	0	0	0	0
Glyma01g23130	1	0	0	0	0	0	0	0	0	0	0	0	0	0
Glyma01g23140	17	34	28	20	16	34	27	14	30	7	17	6	120	13
Glyma01g23150	2	13	8	6	4	12	2	2	3	3	5	2	13	17
Glyma01g23160	0	0	0	0	0	0	0	0	0	0	0	0	0	0
Glyma01g23170	0	0	0	0	0	0	0	0	0	0	0	1	0	0
Glyma01g23180	38	42	57	57	77	16	27	12	41	21	41	20	196	291
Glyma01g23190	0	0	0	0	0	0	0	0	0	0	0	0	0	0
Glyma01g23210	4	4	8	6	5	2	9	0	2	1	13	1	1	3
Glyma01g23220	1	1	0	0	1	0	0	0	1	0	2	0	2	5
Glyma01g23230	17	3	6	14	9	0	0	0	0	0	2	0	0	0
Glyma01g23240	0	0	0	1	0	0	0	0	0	0	0	0	0	0
Glyma01g23250	0	0	0	1	0	0	0	0	0	0	0	0	0	0
Glyma01g23260	0	0	0	0	0	0	0	0	0	0	0	0	0	0
Glyma01g23270	0	0	0	0	0	0	0	0	0	0	0	0	0	0
Glyma01g23280	0	0	0	0	0	0	0	0	0	0	0	0	0	0
Glyma01g23290	0	0	0	0	0	0	0	0	0	0	0	0	0	0
Glyma01g23300	0	0	0	0	0	1	0	0	0	0	0	0	0	0
Glyma01g23320	0	0	0	0	0	0	0	0	0	0	0	0	0	0
Glyma01g23330	0	0	0	0	0	0	0	0	0	0	0	0	0	0
Glyma01g23340	0	2	1	2	3	1	0	0	0	0	0	0	0	0
Glyma01g23350	33	33	45	28	25	34	13	14	16	21	20	14	31	22
Glyma01g23390	13	17	18	14	9	17	6	4	17	12	10	7	9	12
Glyma01g23410	4	6	6	5	2	5	3	2	0	3	2	2	5	8
Glyma01g23430	29	43	28	13	14	7	9	19	9	2	15	3	31	21
Glyma01g23440	0	0	0	0	0	0	0	0	0	0	0	0	0	0
Glyma01g23450	0	0	0	0	0	0	0	0	0	0	0	0	1	0
Glyma01g23460	0	0	0	0	0	0	0	0	0	0	0	0	0	0
Glyma01g23470	0	1	0	0	0	0	0	0	0	0	0	0	0	0
Glyma01g23480	0	0	0	0	0	0	0	0	0	0	0	0	0	1
Glyma01g23490	0	0	0	0	0	0	0	0	0	0	0	0	0	0
Glyma01g23500	178	164	183	171	67	128	105	58	109	71	161	57	209	155
Glyma01g23700	0	0	0	0	0	0	0	0	0	0	0	0	1	0
Glyma01g23710	0	0	0	0	0	0	1	0	0	0	0	0	0	0
Glyma01g23720	1	0	0	0	2	0	0	0	0	0	0	0	0	0
Glyma01g23730	0	0	0	0	0	0	0	0	0	0	0	0	0	0
Glyma01g23740	0	0	0	0	0	0	0	0	0	0	0	0	0	0
Glyma01g23750	0	0	0	0	0	1	0	0	0	0	0	0	0	0
Glyma01g23760	120	140	115	95	54	77	69	27	77	61	107	58	156	152
Glyma01g23780	0	1	2	0	0	2	0	0	0	0	2	0	0	0
Glyma01g23790	1	1	0	0	0	4	1	0	0	1	0	0	19	0
Glyma01g23810	0	0	0	0	0	0	0	0	0	0	0	0	0	0
Glyma01g23820	29	21	25	17	14	13	7	7	17	11	6	14	19	12
Glyma01g23830	34	30	20	26	16	13	13	4	14	19	18	12	26	9
Glyma01g23840	0	0	0	0	0	0	0	0	0	0	0	0	0	0
Glyma01g23850	0	0	0	0	0	0	0	0	0	0	0	0	0	0
Glyma01g23870	15	51	59	37	22	12	26	4	23	15	25	15	43	2
Glyma01g23880	0	0	0	0	0	0	0	0	0	0	0	0	0	0
Glyma01g24090	0	0	0	0	0	0	0	0	0	0	0	0	0	0
Glyma01g24100	294	252	302	328	273	96	184	69	163	128	188	137	277	140
Glyma01g24110	0	0	0	0	0	0	0	0	0	0	0	0	0	0
Glyma01g24120	0	0	0	0	0	0	0	0	0	0	0	0	15	1
Glyma01g24130	0	0	0	0	0	0	0	0	0	1	0	0	0	0
Glyma01g24140	0	0	0	0	0	0	0	0	0	0	1	0	0	0
Glyma01g24150	16	24	25	29	21	11	15	11	9	10	8	0	15	2
Glyma01g24160	0	0	0	2	0	3	1	0	0	1	0	0	0	0
Glyma01g24360	218	137	46	95	16	28	45	14	53	52	110	25	226	295
Glyma01g24370	0	0	0	0	0	0	0	1	0	0	0	0	0	0
Glyma01g24380	0	0	0	0	0	0	0	0	0	0	0	0	0	0
Glyma01g24390	0	0	0	0	0	0	0	0	0	0	0	0	0	0
Glyma01g24400	0	0	0	0	0	0	0	0	0	0	0	0	0	0
Glyma01g24410	0	0	0	0	0	0	0	0	0	0	0	0	0	0
Glyma01g24420	14	8	9	5	3	2	2	1	2	2	2	0	7	2
Glyma01g24430	30	43	40	23	26	24	15	13	28	26	47	26	45	26
Glyma01g24440	0	0	0	0	0	0	0	0	0	0	0	0	0	0
Glyma01g24450	0	0	0	1	0	0	0	0	0	0	0	0	0	0
Glyma01g24460	0	0	0	0	0	0	0	0	0	0	0	0	0	0
Glyma01g24470	0	0	0	0	0	0	0	0	0	0	0	0	0	0
Glyma01g24480	4	1	2	3	1	0	0	1	1	1	0	0	1	1
Glyma01g24490	1	0	2	0	0	0	0	0	0	0	0	0	0	0
Glyma01g24510	24	60	37	32	14	39	17	5	21	12	18	8	46	24
Glyma01g24520	68	78	67	78	52	50	35	12	39	20	41	23	62	102
Glyma01g24530	2	69	28	17	15	12	20	6	27	6	9	3	52	39
Glyma01g24540	0	0	0	0	0	3	1	0	0	0	1	0	0	0
Glyma01g24550	34	25	32	30	30	24	21	7	31	12	18	9	58	30
Glyma01g24570	6	8	8	3	5	10	3	3	1	2	4	3	9	5
Glyma01g24580	0	0	0	0	0	2	3	0	1	0	0	0	0	0
Glyma01g24590	7	8	4	12	2	4	4	2	9	6	5	2	7	6
Glyma01g24600	0	0	0	0	0	0	0	0	0	0	0	0	0	0
Glyma01g24610	0	0	0	0	0	0	0	0	0	0	0	0	0	0
Glyma01g24620	0	0	0	0	0	0	0	0	0	0	0	0	0	0
Glyma01g24640	0	0	0	0	0	0	0	0	0	0	0	0	0	0
Glyma01g24650	88	46	97	94	55	49	89	28	78	47	91	31	85	80
Glyma01g24660	0	0	0	0	0	2	0	0	0	0	0	0	0	0
Glyma01g24670	19	11	9	18	6	13	11	5	16	8	17	16	25	8
Glyma01g24680	0	0	0	0	0	0	0	0	0	0	0	0	0	0
Glyma01g24690	0	0	0	0	0	0	0	0	0	0	0	0	0	0
Glyma01g24700	0	0	0	0	0	0	0	0	0	0	0	0	0	0
Glyma01g24710	2	31	3	3	6	0	1	0	3	1	3	0	79	162
Glyma01g24720	0	1	0	0	0	0	0	0	0	2	1	1	0	1
Glyma01g24730	0	0	0	0	0	0	0	0	0	0	0	0	0	0
Glyma01g24740	0	0	0	0	0	0	1	0	0	0	0	0	0	0
Glyma01g24750	0	0	0	0	0	0	0	0	0	0	0	0	0	0
Glyma01g24760	0	0	0	0	0	0	0	0	0	0	0	0	0	0
Glyma01g24770	0	0	0	0	0	0	0	0	0	0	0	0	0	0
Glyma01g24780	0	0	0	0	0	0	0	0	0	0	0	0	0	0
Glyma01g24790	0	0	0	0	0	0	0	0	0	0	0	0	0	0
Glyma01g24800	0	0	0	0	0	0	0	0	0	0	0	0	0	0
Glyma01g24810	0	0	0	0	0	0	0	0	1	0	0	0	0	0
Glyma01g24820	0	3	1	0	0	4	2	1	1	0	1	1	72	62
Glyma01g24830	0	0	0	0	0	0	0	0	0	0	0	0	0	0
Glyma01g24840	0	0	0	0	0	0	0	0	0	0	0	0	0	0
Glyma01g24850	1	0	0	0	0	0	0	0	0	0	0	0	0	0
Glyma01g24870	1	0	0	1	0	0	0	0	0	0	0	0	0	0
Glyma01g24880	4	54	7	6	0	0	0	0	0	0	0	0	26	0
Glyma01g24890	0	0	0	0	0	0	0	0	0	0	0	0	0	0
Glyma01g24900	39	47	66	61	50	53	39	12	26	25	38	23	74	52
Glyma01g24910	0	0	0	0	0	0	0	0	0	0	0	0	0	0
Glyma01g24920	0	0	0	0	0	0	2	0	0	1	0	0	0	0
Glyma01g24930	0	0	0	0	0	0	0	0	0	0	0	0	0	0
Glyma01g24940	0	0	0	0	0	0	0	0	0	0	0	0	0	0
Glyma01g24950	186	203	100	195	155	82	173	69	132	92	189	45	941	77
Glyma01g24960	0	0	0	0	0	0	1	0	0	0	0	0	0	0
Glyma01g24970	0	0	0	0	0	0	0	0	0	0	0	0	0	0
Glyma01g24980	0	0	0	0	0	0	0	0	0	0	0	0	0	0
Glyma01g24990	11	7	11	8	2	5	4	3	3	1	3	2	7	4
Glyma01g25000	0	6	0	2	0	2	3	2	4	1	3	2	2	2
Glyma01g25010	18	29	25	29	27	4	15	1	9	4	10	1	23	10
Glyma01g25020	0	0	0	0	0	0	0	0	0	0	0	0	0	0
Glyma01g25030	0	0	0	0	0	0	0	0	0	0	0	0	0	0
Glyma01g25040	46	56	32	61	42	28	38	17	37	34	93	24	122	71
Glyma01g25050	0	1	0	0	0	0	0	0	0	0	0	0	0	0
Glyma01g25060	0	0	0	0	0	0	0	0	0	0	0	0	0	0
Glyma01g25260	0	0	0	0	1	1	0	1	0	0	0	0	0	0
Glyma01g25270	347	111	151	167	52	23	49	41	86	44	47	23	2371	1268
Glyma01g25280	0	0	0	0	0	0	0	0	0	0	0	0	0	0
Glyma01g25480	0	0	0	0	0	0	0	0	0	0	0	0	0	0
Glyma01g25680	0	0	0	0	0	0	0	0	0	0	0	0	0	0
Glyma01g25690	85	30	26	28	10	15	16	7	29	11	19	8	0	1
Glyma01g25700	0	0	0	0	0	0	0	0	0	0	0	0	0	0
Glyma01g25710	7	80	40	55	51	6	6	3	7	1	11	10	18	37
Glyma01g25720	1	0	0	0	0	0	0	0	0	0	0	0	0	0
Glyma01g25730	0	0	0	0	0	0	0	0	0	0	0	0	0	0
Glyma01g25740	0	0	0	0	0	0	0	0	0	0	0	0	0	0
Glyma01g25750	25	6	6	13	0	5	9	1	4	2	1	0	2	2
Glyma01g25760	0	0	0	0	0	0	1	0	0	0	0	0	0	0
Glyma01g25770	0	0	0	0	0	0	0	0	0	0	0	0	0	0
Glyma01g25780	0	0	0	0	0	0	0	0	0	0	0	0	0	0
Glyma01g25790	0	0	0	0	0	0	0	0	0	0	0	0	0	0
Glyma01g25800	0	0	1	0	0	1	0	0	0	0	0	0	0	0
Glyma01g25810	0	0	0	0	0	0	0	0	0	0	0	0	0	0
Glyma01g25820	0	0	0	0	0	0	0	0	0	0	0	0	0	0
Glyma01g25830	19	56	43	57	179	21	23	16	69	82	162	188	83	42
Glyma01g25840	0	0	0	0	0	0	0	0	0	0	0	0	0	0
Glyma01g25850	0	0	0	0	0	0	0	0	1	0	0	0	0	0
Glyma01g25860	0	0	0	0	0	0	0	0	0	0	0	0	0	0
Glyma01g25870	0	0	0	0	0	0	0	0	0	0	0	0	0	0
Glyma01g25880	0	0	0	0	0	0	0	0	0	0	0	0	0	0
Glyma01g25890	0	30	7	5	5	6	9	2	0	0	3	0	36	1
Glyma01g25900	0	0	0	0	0	0	0	0	0	0	0	0	0	0
Glyma01g25910	0	0	0	0	0	0	0	0	0	0	0	0	1	0
Glyma01g25920	0	0	0	0	0	0	0	0	0	0	0	0	0	0
Glyma01g25930	0	3	0	3	1	3	6	0	0	0	3	0	7	3
Glyma01g25940	150	135	137	119	82	52	69	57	89	58	67	57	164	157
Glyma01g25950	0	0	0	0	0	0	0	0	0	0	0	0	0	0
Glyma01g25960	1	32	10	7	4	22	31	10	20	17	11	2	1	0
Glyma01g25970	0	0	0	0	1	0	0	0	0	0	0	0	0	0
Glyma01g25980	0	0	0	0	2	0	0	0	0	0	0	1	0	0
Glyma01g25990	0	0	0	0	0	0	0	0	0	0	0	0	0	0
Glyma01g26000	0	0	0	0	0	0	0	0	0	0	0	0	0	0
Glyma01g26010	0	3	5	1	5	3	4	2	3	1	1	0	0	0
Glyma01g26210	0	0	0	0	0	1	0	0	0	0	0	0	0	0
Glyma01g26220	51	50	85	69	64	23	26	23	36	16	32	10	167	48
Glyma01g26230	358	219	129	86	12	44	84	82	128	49	0	1	0	0
Glyma01g26240	0	0	0	0	0	0	0	0	0	0	0	0	0	0
Glyma01g26250	0	0	0	0	0	0	0	0	0	0	0	0	0	0
Glyma01g26260	0	0	0	0	0	0	0	0	0	0	0	0	0	0
Glyma01g26270	0	0	0	0	0	0	0	0	0	0	0	0	0	0
Glyma01g26280	0	0	0	0	0	0	0	0	0	0	0	0	0	0
Glyma01g26290	0	0	0	0	0	0	0	0	0	0	0	0	0	0
Glyma01g26300	107	205	149	257	208	133	208	77	224	163	244	114	437	593
Glyma01g26310	0	0	0	0	0	0	0	0	1	0	1	0	0	0
Glyma01g26320	0	0	0	0	0	0	0	0	0	0	0	0	0	0
Glyma01g26330	0	0	0	0	0	0	0	0	0	0	0	0	0	0
Glyma01g26340	30	33	42	43	55	38	90	42	65	30	58	24	26	32
Glyma01g26350	56	45	27	33	18	29	29	6	26	19	37	18	38	43
Glyma01g26360	99	61	51	22	14	36	20	3	10	4	17	3	0	122
Glyma01g26570	1	3	2	7	8	1	1	0	0	0	71	1	0	4
Glyma01g26580	30	2	2	0	0	1	2	0	0	0	0	0	0	0
Glyma01g26590	6	9	8	8	8	16	9	4	5	3	16	3	11	1
Glyma01g26600	40	19	23	35	10	14	16	4	27	8	17	5	17	22
Glyma01g26610	0	0	0	0	0	0	1	1	0	0	0	0	0	0
Glyma01g26620	0	0	1	0	0	0	0	0	0	0	0	0	0	0
Glyma01g26630	0	0	0	0	0	0	0	0	0	0	0	0	0	0
Glyma01g26640	0	0	0	0	0	0	0	0	0	0	0	0	0	0
Glyma01g26650	44	21	22	20	18	8	17	11	26	18	30	13	18	37
Glyma01g26660	0	3	0	0	0	0	0	0	0	0	0	0	0	0
Glyma01g26670	5	2	8	4	3	4	3	1	1	1	0	3	2	2
Glyma01g26690	93	46	46	33	29	12	15	5	21	17	27	7	36	6
Glyma01g26700	70	48	37	41	27	30	66	31	34	22	21	10	94	102
Glyma01g26710	0	0	0	0	0	0	0	0	0	0	0	0	0	0
Glyma01g26720	0	0	0	0	0	0	0	0	0	0	0	0	0	0
Glyma01g26730	0	0	0	0	0	0	0	0	0	0	0	0	0	0
Glyma01g26740	1	0	0	1	0	0	0	0	0	1	0	0	0	0
Glyma01g26750	0	2	1	0	0	2	0	0	0	0	0	0	82	15
Glyma01g26770	0	0	0	0	0	0	0	0	0	0	0	0	0	0
Glyma01g26780	0	0	1	0	0	1	0	0	0	0	0	0	3	0
Glyma01g26800	0	0	0	0	0	0	0	0	0	0	0	0	0	0
Glyma01g26810	0	0	0	0	0	0	0	0	0	0	0	0	0	1
Glyma01g26820	0	0	0	0	0	0	0	0	1	0	0	0	0	0
Glyma01g26830	0	0	0	0	0	2	0	0	0	0	0	0	0	0
Glyma01g26840	82	76	250	451	148	7	50	24	29	13	4	1	128	55
Glyma01g26850	0	0	0	0	0	0	0	0	0	0	0	0	0	0
Glyma01g26860	5	0	2	0	0	0	1	0	0	0	0	0	0	0
Glyma01g26870	0	0	0	0	0	0	1	0	0	0	0	0	0	0
Glyma01g26880	0	0	0	0	1	1	0	0	0	0	0	0	0	0
Glyma01g26890	0	0	0	0	0	0	0	0	0	0	0	0	0	0
Glyma01g26900	4	0	2	0	0	0	0	0	0	0	0	0	0	0
Glyma01g26910	0	0	0	0	0	0	0	0	0	0	0	0	0	0
Glyma01g26920	0	0	0	0	0	0	0	0	0	0	0	0	0	0
Glyma01g26930	259	75	117	108	59	22	49	27	73	52	55	26	22	46
Glyma01g26940	46	18	21	19	26	27	17	9	12	9	25	12	48	17
Glyma01g26950	1925	552	1365	1634	781	723	1137	574	754	402	371	216	951	628
Glyma01g26960	0	0	0	0	0	0	0	0	0	0	0	0	0	0
Glyma01g26970	73	36	19	26	20	14	11	11	34	27	41	34	20	128
Glyma01g26980	38	46	46	34	9	59	32	42	83	50	164	45	95	129
Glyma01g26990	232	43	84	71	24	7	21	12	31	10	13	9	20	45
Glyma01g27000	2	16	2	4	19	6	6	4	6	6	4	1	22	11
Glyma01g27010	1	19	5	6	15	1	1	10	3	5	5	2	12	19
Glyma01g27020	0	0	0	0	0	0	0	0	0	0	0	0	0	0
Glyma01g27030	2	1	1	2	1	3	0	0	1	0	1	0	0	0
Glyma01g27040	10	19	18	25	12	3	1	1	32	5	26	0	5	9
Glyma01g27050	0	0	0	0	0	0	0	0	0	0	0	0	0	0
Glyma01g27060	74	23	37	56	44	18	29	20	25	27	28	15	54	56
Glyma01g27080	0	0	0	0	0	0	2	0	0	2	0	0	0	0
Glyma01g27090	0	0	0	0	0	0	0	0	0	0	0	0	0	0
Glyma01g27100	0	0	0	0	0	1	0	0	0	0	0	0	0	0
Glyma01g27110	0	0	1	0	0	1	7	1	0	0	0	0	1	0
Glyma01g27120	1	4	0	3	2	8	13	5	9	5	5	4	2	0
Glyma01g27130	12	38	37	57	61	18	16	8	21	10	23	5	40	24
Glyma01g27140	0	0	0	0	0	0	0	0	0	0	0	0	0	0
Glyma01g27150	1	1	2	0	1	0	0	0	0	0	0	0	0	0
Glyma01g27160	0	0	0	0	0	0	0	0	0	0	0	0	0	0
Glyma01g27170	25	25	10	17	5	16	10	8	9	4	10	3	9	8
Glyma01g27180	0	0	0	0	0	0	0	0	0	0	0	0	0	0
Glyma01g27190	0	0	0	0	0	0	0	0	2	0	0	0	0	0
Glyma01g27200	32	47	26	37	19	20	47	10	68	40	52	23	66	70
Glyma01g27210	1	3	2	1	0	0	0	0	0	0	1	0	0	0
Glyma01g27220	0	0	0	0	0	0	0	0	0	0	0	0	0	0
Glyma01g27230	0	0	0	0	0	0	0	0	0	0	0	0	0	0
Glyma01g27240	76	80	55	47	39	39	37	22	34	26	38	22	72	57
Glyma01g27250	134	132	87	105	66	57	75	46	92	69	127	62	180	83
Glyma01g27260	0	574	1	1	0	2	1	0	0	0	0	0	0	0
Glyma01g27280	10	4	9	11	6	12	10	1	7	8	5	4	7	55
Glyma01g27290	0	0	1	0	0	0	1	0	0	0	0	0	0	0
Glyma01g27300	0	1	0	0	0	0	0	0	0	0	1	0	0	0
Glyma01g27310	0	0	0	0	0	0	0	0	0	0	0	0	0	0
Glyma01g27320	0	0	0	0	0	0	0	0	0	0	0	0	0	0
Glyma01g27330	0	0	0	0	0	0	0	0	0	0	0	0	0	0
Glyma01g27340	0	0	0	0	0	0	0	0	0	0	0	0	0	0
Glyma01g27350	0	0	0	0	0	0	0	0	0	0	0	0	0	0
Glyma01g27360	187	117	316	317	135	74	116	49	90	38	86	29	179	87
Glyma01g27370	0	0	0	0	0	0	0	0	0	0	0	0	0	0
Glyma01g27380	0	0	0	0	0	0	0	0	0	0	0	0	0	0
Glyma01g27390	0	1	0	0	0	0	0	0	0	0	0	0	0	0
Glyma01g27400	0	0	0	0	0	0	0	0	0	0	0	0	0	0
Glyma01g27410	0	1	0	0	0	0	0	0	0	0	0	0	0	0
Glyma01g27420	0	0	0	0	0	0	0	0	0	0	0	0	0	0
Glyma01g27430	0	0	0	0	0	0	0	0	0	0	0	0	0	0
Glyma01g27440	3	9	3	4	3	0	1	0	0	0	0	0	29	137
Glyma01g27450	0	0	0	0	0	1	0	0	0	0	0	0	0	0
Glyma01g27460	1	2	2	3	3	0	0	0	0	0	1	1	4	5
Glyma01g27470	0	0	0	0	0	0	0	0	0	0	0	0	0	0
Glyma01g27480	0	0	0	0	0	0	0	0	0	0	0	0	0	0
Glyma01g27490	0	0	0	1	0	0	0	0	0	0	0	0	3	0
Glyma01g27500	0	0	0	0	0	0	0	0	0	0	0	0	0	0
Glyma01g27510	0	0	0	0	0	0	0	0	0	0	0	0	0	0
Glyma01g27710	15	12	14	16	8	1	1	0	2	2	0	0	132	52
Glyma01g27720	1	4	4	5	2	3	1	0	1	1	1	0	16	9
Glyma01g27730	0	0	0	0	0	0	0	0	0	0	0	0	0	0
Glyma01g27740	0	0	0	0	0	1	0	0	0	0	0	0	0	0
Glyma01g27750	0	0	0	0	0	0	0	0	0	0	0	0	0	0
Glyma01g27760	0	0	0	0	0	0	0	0	0	0	0	0	0	0
Glyma01g27770	0	0	0	0	0	0	0	0	0	0	0	0	0	0
Glyma01g27780	0	0	0	0	0	0	0	0	0	0	0	0	0	0
Glyma01g27790	0	0	0	0	0	0	0	0	0	0	0	0	0	0
Glyma01g27800	0	0	0	0	0	0	0	0	0	0	0	0	0	0
Glyma01g27810	96	1159	319	290	382	61	66	40	66	16	45	25	549	37
Glyma01g27820	0	0	2	1	1	1	3	0	0	0	0	1	1	0
Glyma01g27830	1	1	0	0	0	0	0	0	0	0	0	0	0	0
Glyma01g27840	267	148	120	137	108	40	18	3	48	27	30	9	670	89
Glyma01g27850	0	0	0	0	0	0	0	0	0	0	0	0	0	0
Glyma01g27860	0	0	0	0	0	0	0	0	0	0	0	0	0	0
Glyma01g27870	0	0	0	0	0	0	0	0	0	0	0	0	0	0
Glyma01g27880	0	0	0	0	0	0	0	0	0	0	0	0	0	0
Glyma01g27890	2	2	0	3	0	0	0	1	0	0	0	0	0	0
Glyma01g27900	102	140	22	36	36	1	1	0	0	0	2	1	1	6
Glyma01g27910	0	0	0	0	0	1	0	0	0	0	0	1	0	0
Glyma01g27920	0	1	0	1	0	1	0	0	0	0	0	0	0	0
Glyma01g27930	0	0	0	0	0	0	0	0	0	0	0	0	0	0
Glyma01g27940	1	0	0	0	0	1	1	0	0	0	0	0	0	0
Glyma01g27950	0	0	0	0	0	0	0	0	0	0	0	0	0	0
Glyma01g27960	1	0	0	0	0	0	0	0	0	0	0	0	0	0
Glyma01g27970	7	0	0	2	1	0	0	0	1	0	1	1	0	0
Glyma01g27980	0	1	0	0	0	0	0	0	0	0	0	0	0	0
Glyma01g27990	0	0	0	0	0	1	0	1	0	0	0	0	0	0
Glyma01g28000	0	0	0	0	0	0	0	0	0	0	0	0	0	0
Glyma01g28020	0	0	0	0	0	0	0	0	0	0	0	0	0	0
Glyma01g28030	0	0	0	0	0	0	0	0	0	0	0	0	0	0
Glyma01g28040	0	0	0	0	0	0	0	0	0	0	0	0	0	0
Glyma01g28050	0	0	0	0	0	1	0	0	0	0	0	0	0	0
Glyma01g28060	0	0	0	0	0	0	0	0	0	0	0	0	0	0
Glyma01g28080	0	0	0	1	0	1	0	0	0	0	0	0	0	0
Glyma01g28280	0	0	0	0	0	0	0	0	0	0	0	0	0	0
Glyma01g28290	0	0	0	0	0	0	0	0	0	0	0	0	0	0
Glyma01g28300	0	0	0	0	0	0	0	0	0	0	1	1	0	0
Glyma01g28310	7	19	5	2	21	5	0	0	5	0	3	1	61	1
Glyma01g28320	0	0	0	0	0	0	2	0	0	0	0	0	0	0
Glyma01g28330	0	0	0	0	0	0	0	0	0	0	0	0	0	0
Glyma01g28340	1	0	0	0	0	0	0	0	0	0	0	0	0	0
Glyma01g28350	0	0	0	0	0	0	0	0	0	0	0	0	0	0
Glyma01g28360	0	0	0	0	0	0	0	0	0	0	0	0	0	0
Glyma01g28370	0	0	0	0	0	0	0	0	0	0	0	0	0	0
Glyma01g28380	0	0	0	0	0	0	0	0	0	0	0	0	0	0
Glyma01g28390	0	0	0	0	0	0	0	0	0	0	0	0	0	0
Glyma01g28400	0	0	0	0	0	0	0	0	0	0	0	0	0	0
Glyma01g28410	0	0	0	0	0	0	0	0	0	0	0	0	0	0
Glyma01g28420	0	0	0	0	0	0	0	0	0	0	0	0	0	0
Glyma01g28430	0	0	0	0	0	0	0	0	0	0	0	0	0	0
Glyma01g28440	14	13	6	10	32	0	1	2	2	0	5	2	31	3
Glyma01g28450	0	0	0	0	0	0	0	0	0	0	0	0	0	0
Glyma01g28460	0	0	0	0	0	0	0	0	0	0	0	0	0	0
Glyma01g28470	0	0	0	0	0	0	0	0	0	0	0	0	0	0
Glyma01g28480	0	0	0	0	0	0	0	0	0	0	0	0	1	0
Glyma01g28490	0	0	0	0	0	0	0	0	0	0	0	0	0	0
Glyma01g28500	601	76	180	134	113	59	67	38	58	57	55	33	17	70
Glyma01g28510	0	0	0	1	1	0	0	0	0	0	0	0	16	0
Glyma01g28520	40	69	57	37	17	25	42	41	153	114	264	180	124	43
Glyma01g28530	0	0	0	0	0	0	0	0	0	0	0	0	0	0
Glyma01g28540	0	0	0	0	0	1	0	0	0	0	0	0	0	0
Glyma01g28550	0	0	0	0	0	0	2	0	0	0	0	0	0	0
Glyma01g28750	0	0	0	0	0	0	0	0	0	0	0	0	0	0
Glyma01g28760	3	17	3	0	5	1	0	0	0	0	0	0	362	52
Glyma01g28770	0	0	0	0	0	0	0	0	0	0	1	0	0	0
Glyma01g28780	7	16	19	37	47	2	2	0	1	2	1	0	36	21
Glyma01g28790	0	0	0	0	0	0	0	0	0	0	0	0	0	0
Glyma01g28800	0	0	0	0	0	0	0	0	0	0	0	0	1	0
Glyma01g28810	4918	1307	2143	1614	1909	68	157	184	696	469	433	200	8	2
Glyma01g28820	245	258	356	278	174	261	221	115	106	70	99	59	368	404
Glyma01g28830	9	8	4	8	5	5	3	0	0	0	2	0	6	8
Glyma01g28840	0	0	0	0	0	0	0	0	0	0	0	0	0	0
Glyma01g28850	0	2	5	6	0	1	2	0	1	0	1	0	144	51
Glyma01g28870	0	0	0	0	0	0	0	0	0	0	0	0	0	0
Glyma01g28880	0	1	0	0	0	0	0	0	0	1	0	0	100	27
Glyma01g28890	0	0	0	0	0	0	0	0	0	0	0	0	0	0
Glyma01g28900	1	0	0	0	0	0	0	0	0	0	0	0	0	0
Glyma01g28910	0	0	0	0	0	0	0	0	0	0	0	0	0	0
Glyma01g28920	0	0	0	0	0	0	0	0	0	0	0	0	0	0
Glyma01g28930	0	0	0	0	0	0	0	0	0	0	0	0	0	0
Glyma01g28940	0	0	0	0	0	0	0	0	0	0	0	0	0	0
Glyma01g28950	0	0	0	0	0	0	0	0	0	0	0	0	0	0
Glyma01g28960	0	0	1	1	0	0	0	0	0	4	7	4	0	0
Glyma01g28970	0	0	0	0	0	0	0	0	0	0	0	0	0	0
Glyma01g28980	0	0	0	0	0	0	0	0	0	0	0	0	0	0
Glyma01g28990	0	0	0	0	0	0	0	0	0	0	0	0	0	0
Glyma01g29000	0	0	0	0	0	0	0	0	0	0	0	0	0	0
Glyma01g29010	0	0	0	0	0	0	0	0	0	0	0	0	0	0
Glyma01g29020	0	0	0	0	0	0	0	0	0	0	0	0	0	0
Glyma01g29030	0	0	0	0	0	0	0	0	0	0	0	0	0	0
Glyma01g29040	0	0	0	0	0	0	0	0	0	0	0	0	0	0
Glyma01g29050	0	0	0	0	0	0	0	0	0	0	0	0	0	0
Glyma01g29060	0	0	0	0	0	0	0	0	0	0	0	0	0	0
Glyma01g29070	0	0	0	0	0	0	0	0	0	0	0	0	0	0
Glyma01g29080	0	0	0	0	0	0	0	0	0	0	0	0	0	0
Glyma01g29090	0	0	0	0	0	0	0	0	1	0	0	0	0	0
Glyma01g29100	0	0	0	0	0	0	0	0	0	0	0	0	0	0
Glyma01g29110	0	0	0	0	0	0	0	0	0	0	0	0	0	0
Glyma01g29120	0	0	0	0	0	0	0	0	0	0	0	0	0	0
Glyma01g29130	0	0	0	0	0	0	0	0	0	0	0	0	0	0
Glyma01g29140	0	0	0	0	0	0	0	0	0	0	1	0	0	0
Glyma01g29150	48	43	56	58	30	19	33	15	43	24	28	15	55	56
Glyma01g29160	0	3	0	0	1	0	0	0	0	0	0	0	0	2
Glyma01g29170	7	27	10	9	6	1	1	0	2	2	0	1	14	6
Glyma01g29180	0	0	0	0	0	0	0	0	0	0	0	0	0	0
Glyma01g29190	1	1	8	11	0	14	60	32	28	16	14	0	144	3
Glyma01g29200	0	0	0	0	0	0	0	0	0	0	0	0	0	0
Glyma01g29210	0	0	0	0	0	0	0	0	0	0	0	0	0	0
Glyma01g29220	0	0	0	0	0	0	0	0	0	0	0	0	0	0
Glyma01g29230	0	0	0	0	0	0	0	0	0	0	0	0	0	0
Glyma01g29240	20	10	21	14	15	7	10	5	13	3	46	3	22	15
Glyma01g29250	0	0	0	0	0	0	0	0	0	0	0	0	0	0
Glyma01g29260	0	0	0	0	0	0	0	0	0	0	0	0	0	0
Glyma01g29270	0	0	0	0	0	0	0	0	0	0	0	0	0	0
Glyma01g29280	40	23	38	74	36	26	30	8	24	14	16	11	68	48
Glyma01g29300	1	2	2	1	4	0	0	1	0	0	0	0	1	3
Glyma01g29310	0	0	0	0	0	0	0	0	0	0	0	0	0	0
Glyma01g29320	8	5	5	3	3	1	1	0	1	3	0	0	1	12
Glyma01g29330	18	26	25	28	52	14	9	5	10	9	13	13	13	13
Glyma01g29340	0	0	0	0	0	0	0	0	0	0	0	0	0	1
Glyma01g29350	3	6	13	7	0	2	1	2	3	0	2	1	1	3
Glyma01g29360	44	40	59	59	40	17	34	6	10	7	12	5	31	16
Glyma01g29370	0	3	3	6	4	2	0	0	1	0	1	1	0	0
Glyma01g29380	16	16	15	32	30	4	7	5	8	9	6	5	4	5
Glyma01g29390	0	0	0	0	0	0	0	0	0	0	0	0	0	0
Glyma01g29400	0	0	0	0	0	0	0	0	0	0	0	0	0	0
Glyma01g29410	27	34	21	19	11	3	2	1	11	7	13	15	108	2
Glyma01g29420	100	100	113	124	58	632	184	50	110	50	110	31	141	123
Glyma01g29430	0	0	0	0	0	0	0	0	0	0	0	0	0	0
Glyma01g29440	0	0	0	0	0	0	0	0	0	0	0	0	0	0
Glyma01g29450	0	0	0	0	0	0	0	0	0	0	0	0	0	0
Glyma01g29460	0	0	0	0	0	0	0	0	0	0	0	0	0	0
Glyma01g29470	46	115	54	48	38	71	101	46	67	33	50	27	50	25
Glyma01g29480	0	0	1	0	0	0	0	0	1	0	5	15	0	0
Glyma01g29490	0	0	0	0	0	0	0	0	0	0	0	0	1	0
Glyma01g29500	0	0	0	0	0	0	0	0	0	0	0	0	0	0
Glyma01g29510	0	0	0	0	0	0	0	0	0	0	0	0	0	0
Glyma01g29520	0	0	0	0	0	0	0	0	0	0	0	0	0	0
Glyma01g29530	0	0	0	0	0	1	0	0	0	0	0	0	0	0
Glyma01g29540	110	25	43	42	50	39	21	14	28	26	42	14	15	76
Glyma01g29550	0	0	0	0	0	0	0	0	0	0	0	0	0	0
Glyma01g29560	0	0	0	0	0	0	0	0	0	0	1	0	0	0
Glyma01g29570	0	0	0	0	0	0	0	0	0	0	0	0	0	0
Glyma01g29580	0	0	0	0	0	0	0	0	0	0	0	0	0	0
Glyma01g29590	0	0	0	0	0	0	0	0	0	0	0	0	0	0
Glyma01g29600	0	0	0	0	0	1	0	0	0	0	0	0	0	0
Glyma01g29610	0	0	0	0	0	0	0	0	0	0	0	0	0	0
Glyma01g29620	0	0	0	0	0	0	0	0	0	0	1	0	0	0
Glyma01g29630	374	118	88	146	188	62	61	22	38	40	47	9	38	10
Glyma01g29640	0	0	0	0	0	0	0	0	0	0	0	0	0	0
Glyma01g29650	0	0	0	0	0	0	0	0	0	1	0	0	0	0
Glyma01g29660	0	0	0	0	0	0	0	0	1	0	0	0	0	1
Glyma01g29670	5	5	11	12	18	1	2	0	9	7	15	12	1	27
Glyma01g29680	0	0	0	0	0	0	0	0	0	0	0	0	0	0
Glyma01g29700	0	0	0	0	0	0	0	0	0	0	0	0	0	0
Glyma01g29710	0	0	0	0	0	0	0	0	0	0	0	0	0	0
Glyma01g29720	0	0	0	0	0	0	0	0	0	0	0	0	0	0
Glyma01g29730	0	0	0	0	0	0	0	0	0	0	0	0	0	0
Glyma01g29740	0	0	0	0	0	0	0	0	0	0	0	0	0	0
Glyma01g29750	0	0	0	0	0	0	0	0	0	0	0	0	0	0
Glyma01g29760	0	2	0	1	0	0	1	0	0	0	0	0	6	2
Glyma01g29770	0	0	0	0	0	0	0	0	0	0	0	0	0	0
Glyma01g29780	0	0	0	0	0	0	0	0	0	0	0	0	0	0
Glyma01g29790	0	0	0	0	0	0	0	0	0	0	0	0	0	0
Glyma01g29800	0	0	0	0	0	0	0	0	0	0	0	0	0	0
Glyma01g29810	0	0	0	0	0	0	0	0	0	0	0	0	0	0
Glyma01g29820	0	0	0	0	0	0	0	0	0	0	0	0	0	0
Glyma01g29830	0	0	0	0	0	0	0	0	0	0	0	0	0	0
Glyma01g29840	1	1	7	1	0	0	0	1	2	2	3	1	0	0
Glyma01g29860	0	0	0	0	0	0	0	0	0	0	0	0	0	0
Glyma01g29870	0	0	0	0	0	0	0	0	0	0	0	0	0	0
Glyma01g29890	0	0	0	0	0	0	0	0	0	0	0	0	0	0
Glyma01g29900	0	0	0	0	0	0	0	0	0	0	0	0	0	2
Glyma01g29910	0	0	0	0	0	0	0	0	0	0	0	0	0	0
Glyma01g29920	1	0	0	0	0	0	0	0	0	0	0	0	0	0
Glyma01g29930	8	60	14	48	40	29	40	10	6	11	12	8	10	2
Glyma01g29940	0	0	0	0	0	0	1	0	0	1	0	0	0	0
Glyma01g29950	142	82	154	179	134	30	101	35	154	105	141	96	384	238
Glyma01g29960	0	0	0	0	0	0	0	0	0	0	0	0	0	0
Glyma01g29970	0	0	0	0	0	0	0	0	0	0	0	0	0	0
Glyma01g29980	0	0	0	0	0	0	0	0	0	0	0	0	0	0
Glyma01g29990	0	0	0	0	0	0	0	0	0	0	0	0	0	0
Glyma01g30000	0	0	0	0	0	0	0	0	0	0	0	0	0	0
Glyma01g30010	0	0	0	0	0	0	0	0	0	0	0	0	0	0
Glyma01g30020	0	0	0	0	0	0	0	0	0	0	0	0	0	0
Glyma01g30030	0	0	0	0	0	0	0	0	0	0	0	0	0	0
Glyma01g30040	0	0	0	0	0	0	0	0	0	0	0	0	0	0
Glyma01g30050	0	0	0	0	0	0	0	0	0	0	0	0	0	0
Glyma01g30060	33	31	21	18	14	12	5	6	20	6	19	11	25	11
Glyma01g30070	2	6	0	0	0	2	0	0	0	0	3	0	0	0
Glyma01g30080	8	5	7	2	1	2	0	0	0	0	0	1	2	1
Glyma01g30280	0	0	0	0	0	0	0	0	0	0	0	0	0	0
Glyma01g30290	0	1	0	0	0	0	0	0	1	0	1	0	0	0
Glyma01g30300	28	24	30	33	26	14	17	6	27	21	28	16	40	46
Glyma01g30310	0	0	0	0	0	0	0	0	0	0	0	0	0	0
Glyma01g30320	104	119	72	53	28	40	56	23	56	38	60	29	56	234
Glyma01g30340	0	0	0	0	0	0	0	0	0	0	0	0	0	0
Glyma01g30350	183	22	58	43	42	6	2	1	13	10	6	0	0	0
Glyma01g30360	0	0	0	0	0	0	0	0	0	0	1	0	0	0
Glyma01g30370	0	82	0	0	0	0	1	0	0	0	0	0	0	0
Glyma01g30380	0	0	0	0	0	0	0	0	0	0	0	0	0	0
Glyma01g30390	4	6	1	1	2	0	1	0	1	0	4	3	0	0
Glyma01g30400	57	89	70	64	42	47	44	27	43	39	70	27	211	68
Glyma01g30410	0	0	0	0	0	0	0	0	0	0	0	0	0	0
Glyma01g30420	0	0	0	0	0	0	0	0	0	0	0	0	0	0
Glyma01g30430	0	0	0	0	0	0	0	0	0	0	0	0	0	0
Glyma01g30450	0	0	1	0	0	0	1	0	0	0	0	0	0	0
Glyma01g30460	0	0	0	0	0	0	0	0	0	0	0	0	0	0
Glyma01g30470	0	0	0	0	0	0	0	0	0	0	0	1	0	0
Glyma01g30480	2	0	0	2	0	0	0	0	0	0	0	0	0	0
Glyma01g30490	0	0	0	0	0	1	0	0	0	0	0	0	0	0
Glyma01g30500	0	0	0	0	0	0	0	0	0	0	0	0	0	0
Glyma01g30510	0	0	0	0	0	0	0	0	0	0	0	0	0	0
Glyma01g30530	0	0	0	0	0	0	0	0	0	0	0	0	0	0
Glyma01g30540	4	0	3	1	0	0	0	0	0	0	1	0	0	0
Glyma01g30550	0	0	0	0	0	0	0	0	0	0	0	0	0	0
Glyma01g30560	0	0	0	0	0	0	0	0	0	0	0	0	0	0
Glyma01g30570	0	0	0	0	0	0	0	0	0	0	0	0	0	0
Glyma01g30580	0	0	0	0	0	0	0	0	0	0	0	0	0	0
Glyma01g30590	0	0	0	0	0	0	0	0	0	0	0	0	0	0
Glyma01g30600	0	0	0	0	0	0	0	0	0	0	0	0	0	0
Glyma01g30610	2	6	20	0	0	93	115	22	28	11	20	4	20	56
Glyma01g30620	0	0	0	0	0	0	0	0	0	0	0	0	0	0
Glyma01g30630	0	0	0	0	0	0	0	0	0	0	0	0	0	0
Glyma01g30640	0	0	0	0	0	0	0	0	0	0	0	0	0	0
Glyma01g30650	0	0	0	0	0	0	0	0	0	0	0	0	0	0
Glyma01g30660	0	0	0	0	0	0	0	0	0	0	0	0	0	0
Glyma01g30670	1	6	1	0	0	5	1	1	9	0	18	73	2	36
Glyma01g30870	0	0	0	0	0	0	0	0	0	0	0	0	0	0
Glyma01g30880	0	0	0	0	0	1	0	0	0	0	0	0	0	0
Glyma01g30890	0	0	0	0	0	0	0	0	0	0	0	0	0	0
Glyma01g30900	0	0	0	0	0	0	0	0	0	0	0	0	0	0
Glyma01g30910	52	54	52	59	62	26	29	9	42	38	63	29	57	55
Glyma01g30920	1	58	0	0	0	2	1	0	0	0	1	0	73	1
Glyma01g31130	0	0	0	0	0	0	0	0	0	0	0	0	1	0
Glyma01g31140	2	8	1	5	4	1	1	1	4	2	11	6	0	0
Glyma01g31150	0	0	0	0	0	0	0	0	0	0	0	0	0	0
Glyma01g31160	0	0	0	0	0	0	0	0	0	0	0	0	0	0
Glyma01g31170	45	33	16	33	29	29	26	11	39	28	40	10	18	26
Glyma01g31180	4	0	0	1	2	0	0	1	0	0	0	0	2	1
Glyma01g31200	0	0	0	0	0	0	1	0	0	0	0	0	0	0
Glyma01g31220	0	0	0	0	0	0	0	0	0	0	0	0	0	0
Glyma01g31230	3	4	2	0	0	0	0	0	0	0	0	0	0	0
Glyma01g31260	141	33	46	34	34	8	30	22	25	29	39	14	38	23
Glyma01g31270	83	83	105	136	48	61	116	43	137	104	151	77	84	61
Glyma01g31280	0	0	0	0	0	0	0	0	0	0	0	0	0	0
Glyma01g31290	0	0	0	0	0	0	0	0	0	0	0	0	0	0
Glyma01g31300	22	69	39	19	97	26	24	4	6	18	138	284	15	0
[truncated: 64,211 more rows]
