# Supplementary material for: RNA-Seq Atlas of Glycine max: A guide to the soybean transcriptome
Source: BMC Plant Biol. 2010 Aug 5;10:160. doi: 10.1186/1471-2229-10-160 (PMC3017786; doi:10.1186/1471-2229-10-160)
Supplement: Additional file 11 — RPKM normalized short read sequence count data. Short read sequence count data after RPKM normalization for every predicted gene model in 14 tissues. [file 1471-2229-10-160-S11.CSV]

	young_leaf	flower	one cm pod	pod shell 10DAF	pod shell 14DAF	seed 10DAF	seed 14DAF	seed 21DAF	seed 25DAF	seed 28DAF	seed 35DAF	seed 42DAF	root	nodule
Glyma0021s00400	0	0	0	0	0	0	0	0	0	0	0	0	0	1
Glyma0021s00410	0	0	0	0	0	0	0	0	0	0	0	0	0	0
Glyma0021s00420	1	3	2	4	3	1	3	0	1	0	0	0	3	3
Glyma0021s00430	0	0	0	0	0	0	0	0	0	0	0	0	0	0
Glyma0021s00460	2	2	2	2	1	2	1	1	1	0	0	0	2	1
Glyma0021s00660	0	0	0	0	0	0	0	0	0	0	0	0	0	0
Glyma0022s00200	0	0	0	0	0	0	0	0	0	0	0	0	0	0
Glyma0022s00210	0	0	0	0	0	0	0	0	0	0	0	0	0	0
Glyma0022s00220	0	0	0	0	0	2	0	0	0	0	0	0	0	0
Glyma0022s00420	10	13	10	11	7	3	4	7	9	4	8	5	17	12
Glyma0022s00430	3	2	4	5	2	2	4	5	6	4	10	4	8	4
Glyma0022s00440	0	0	0	0	0	0	0	0	0	0	0	0	0	0
Glyma0022s00450	0	0	0	0	0	0	0	0	0	0	0	0	0	0
Glyma0022s00460	0	0	0	0	0	0	0	0	0	0	0	0	0	0
Glyma0022s00470	24	35	14	11	3	6	2	5	4	4	6	4	5	3
Glyma0022s00480	2	19	5	3	0	0	0	0	0	0	0	0	5	0
Glyma0022s00490	0	0	0	0	0	0	0	0	0	0	0	0	0	0
Glyma0022s00500	0	0	0	0	0	0	0	0	0	0	0	0	0	0
Glyma0022s00510	0	0	0	0	0	0	0	0	0	0	0	0	0	0
Glyma0023s00200	0	0	0	0	0	0	0	0	0	0	0	0	0	0
Glyma0023s00400	0	0	0	0	0	1	0	0	0	0	0	0	0	0
Glyma0023s00410	1	1	1	0	1	0	0	0	0	0	0	0	19	2
Glyma0023s00610	1	2	1	2	1	1	1	0	3	2	2	1	11	9
Glyma0023s00620	8	4	11	6	5	2	3	7	4	3	5	3	13	18
Glyma0023s00820	0	0	0	0	0	0	0	0	0	0	0	0	0	0
Glyma0023s00830	0	0	0	0	0	0	0	0	0	0	0	0	0	0
Glyma0024s00200	0	0	1	0	0	0	0	0	0	0	0	0	0	0
Glyma0024s00210	0	0	0	0	0	0	0	0	0	0	0	0	0	0
Glyma0024s00220	0	0	0	0	0	0	0	0	0	0	0	0	0	1
Glyma0024s00230	10	5	9	12	7	2	6	11	7	4	7	4	7	105
Glyma0024s00240	0	0	0	0	0	0	0	0	0	0	0	0	0	7
Glyma0024s00260	13	7	11	13	11	6	8	10	6	3	5	3	7	3
Glyma0024s00270	0	0	0	0	0	0	0	0	0	0	0	0	0	0
Glyma0024s00280	0	0	0	0	0	0	0	0	0	0	0	0	0	0
Glyma0024s00480	0	0	0	0	0	0	0	0	1	0	0	0	0	0
Glyma0024s00490	0	0	0	0	0	0	0	0	0	0	0	0	0	0
Glyma0024s00500	0	0	0	0	0	0	0	0	0	0	0	0	0	0
Glyma0024s00510	0	0	0	0	0	0	0	0	0	0	0	0	0	0
Glyma0024s00520	0	0	0	0	0	0	0	0	0	0	0	0	0	0
Glyma0024s00720	0	0	0	0	0	0	0	0	0	0	0	0	0	0
Glyma0024s00730	0	0	0	0	0	0	0	0	0	0	0	0	0	0
Glyma0025s00200	0	0	0	0	0	0	0	0	0	0	0	0	0	0
Glyma0025s00210	0	0	0	0	0	0	0	0	0	0	0	0	0	0
Glyma0028s00200	0	0	0	0	0	0	0	0	0	0	0	0	0	0
Glyma0028s00210	10	11	7	7	4	2	3	6	3	2	3	2	18	5
Glyma0028s00220	0	0	0	0	0	0	0	0	0	0	0	0	0	0
Glyma0041s00200	8	5	4	2	0	2	3	3	1	0	0	0	1	1
Glyma0041s00210	12	20	12	19	10	7	7	8	7	2	7	5	23	12
Glyma0041s00220	0	0	0	0	0	0	0	0	0	0	0	0	0	0
Glyma0041s00230	0	0	0	0	0	0	0	0	0	0	0	0	0	0
Glyma0041s00240	0	2	0	1	0	0	0	0	0	0	0	0	11	4
Glyma0041s00250	0	2	0	2	0	0	0	0	0	0	0	0	19	7
Glyma0041s00260	6	7	6	9	10	1	4	8	6	2	4	1	9	15
Glyma0041s00270	2	4	1	1	1	4	0	1	1	1	4	2	2	0
Glyma0041s00280	11	8	11	20	19	16	8	3	5	2	3	1	16	5
Glyma0041s00290	1	2	1	2	1	0	0	1	1	1	1	1	8	2
Glyma0041s00300	12	10	7	5	2	3	3	3	4	1	6	1	3	3
Glyma0041s00310	1	1	1	1	0	0	0	0	0	0	0	0	5	1
Glyma0041s00320	0	0	0	0	0	0	0	0	0	0	0	0	0	0
Glyma0041s00330	0	0	0	0	0	0	0	0	0	0	0	0	0	0
Glyma0041s00340	0	0	0	0	0	0	0	0	0	0	0	0	0	0
Glyma0041s00350	0	5	0	0	2	0	0	0	0	0	0	0	3	18
Glyma0041s00360	0	1	0	0	0	0	0	0	0	0	1	0	3	0
Glyma0042s00200	0	0	0	0	0	0	0	0	0	0	0	0	0	0
Glyma0042s00400	0	0	0	0	0	0	0	0	0	0	0	0	0	0
Glyma0042s00410	0	0	0	0	0	0	0	0	0	0	0	0	0	0
Glyma0042s00420	0	0	0	0	0	1	0	0	0	0	0	0	0	0
Glyma0042s00430	0	0	0	0	0	0	0	0	0	0	0	0	0	0
Glyma0042s00440	1	1	0	0	0	0	0	0	1	0	0	0	0	1
Glyma0048s00200	0	0	0	0	0	0	0	0	0	0	0	0	0	0
Glyma0048s00210	0	0	0	0	0	0	0	0	0	0	0	0	0	0
Glyma0048s00220	1	0	0	1	0	0	1	0	0	0	0	0	0	0
Glyma0048s00230	1	0	0	0	1	0	0	0	0	0	0	0	0	1
Glyma0048s00240	1	1	0	0	0	0	0	0	0	0	0	0	0	0
Glyma0048s00250	35	12	13	13	11	3	5	6	8	2	3	2	2	2
Glyma0048s00260	2	1	1	0	1	0	1	1	1	0	1	1	1	1
Glyma0048s00270	15	5	6	3	4	3	3	5	4	1	4	1	3	3
Glyma0048s00280	0	3	1	1	2	2	3	3	3	1	3	3	30	153
Glyma0048s00290	21	19	22	20	17	10	13	15	8	4	5	3	15	20
Glyma0048s00300	83	43	71	55	62	1	3	12	44	45	89	86	0	1
Glyma0048s00310	5	5	7	7	3	0	2	3	2	1	1	1	8	2
Glyma0048s00320	4	2	3	2	1	1	2	5	1	1	1	1	2	1
Glyma0048s00330	39	24	50	70	92	20	52	25	38	24	32	22	49	62
Glyma0048s00340	3	3	2	2	1	1	2	1	1	1	2	1	2	2
Glyma0048s00350	0	0	0	0	0	0	0	0	0	0	0	0	0	0
Glyma0050s00200	0	0	0	0	0	0	0	0	0	0	0	0	0	0
Glyma0053s00200	0	0	1	0	1	0	0	0	0	0	0	0	2	1
Glyma0053s00210	0	0	0	0	0	0	1	0	0	0	0	0	0	0
Glyma0056s00200	0	0	0	0	0	0	0	0	0	0	0	0	0	0
Glyma0057s00200	0	0	0	0	0	0	0	0	0	0	0	0	0	0
Glyma0057s00210	0	0	0	0	0	0	0	0	0	0	0	0	0	0
Glyma0057s00220	0	0	0	0	0	0	0	0	0	0	0	0	0	0
Glyma0057s00230	0	0	0	0	0	0	0	0	0	0	0	0	0	0
Glyma0057s00240	0	0	0	0	0	0	0	0	0	0	0	0	0	0
Glyma0057s00250	0	0	0	0	0	0	0	0	0	0	0	0	0	0
Glyma0057s00260	0	0	0	0	0	0	0	0	0	0	0	0	0	0
Glyma0057s00270	0	0	0	0	0	0	0	0	0	0	0	0	0	0
Glyma0057s00280	0	0	0	0	0	0	0	0	0	0	0	0	0	0
Glyma0060s00200	0	0	0	0	0	0	0	0	0	0	0	0	0	0
Glyma0060s00210	0	0	0	0	0	0	0	0	0	0	0	0	0	0
Glyma0060s00220	0	0	0	0	0	0	0	0	1	1	1	0	0	0
Glyma0060s00230	0	0	0	0	0	0	0	0	0	0	0	0	0	0
Glyma0060s00240	0	0	0	0	0	0	0	0	0	0	0	0	0	0
Glyma0060s00250	0	0	0	0	0	0	0	0	0	0	0	0	0	0
Glyma0060s00260	0	0	0	0	0	0	0	0	0	0	0	0	0	0
Glyma0060s00270	0	0	0	0	0	0	0	0	0	0	0	0	0	0
Glyma0060s00280	0	0	0	0	0	0	0	0	0	0	0	0	0	0
Glyma0060s00290	0	0	0	0	0	0	0	0	0	0	0	0	0	0
Glyma0060s00300	0	0	0	0	0	0	0	0	0	0	0	0	0	0
Glyma0060s00310	0	0	0	0	0	0	0	0	0	0	0	0	0	0
Glyma0060s00320	0	0	0	0	0	0	0	0	0	0	0	0	0	0
Glyma0060s00330	0	0	0	0	0	0	0	0	0	0	0	0	0	0
Glyma0060s00340	0	0	0	0	0	0	1	0	0	0	0	0	0	0
Glyma0060s00350	0	0	0	0	0	0	0	0	0	0	0	0	0	0
Glyma0060s00360	0	0	0	0	0	0	0	0	0	0	0	0	0	0
Glyma0060s00370	0	0	0	0	0	0	0	0	0	0	0	0	0	0
Glyma0060s00380	0	0	0	0	0	0	0	0	0	0	0	0	0	0
Glyma0066s00200	0	0	0	0	0	0	0	0	0	0	0	0	0	0
Glyma0066s00210	0	0	0	0	0	0	0	0	0	0	0	0	0	0
Glyma0066s00220	0	0	0	0	0	0	0	0	0	0	0	0	0	0
Glyma0066s00230	0	0	0	0	0	0	0	0	0	0	0	0	0	0
Glyma0066s00240	0	0	0	0	0	0	1	0	0	0	0	0	0	0
Glyma0067s00200	0	0	0	0	0	0	0	0	0	0	0	0	0	0
Glyma0070s00200	1	0	3	3	1	0	0	0	1	0	1	1	0	0
Glyma0070s00210	0	0	0	1	0	1	0	1	0	0	0	0	0	0
Glyma0071s00200	0	0	0	0	0	0	0	0	0	0	0	0	0	0
Glyma0076s00200	0	0	0	0	0	0	0	0	0	0	0	0	0	0
Glyma0079s00200	0	0	0	0	0	0	0	0	0	0	0	0	0	0
Glyma0079s00210	0	3	0	0	1	0	0	0	0	0	0	0	0	0
Glyma0079s00220	0	0	0	0	0	0	0	0	0	0	0	0	0	0
Glyma0079s00230	0	1	0	0	0	0	0	0	0	0	0	0	0	0
Glyma0079s00240	0	2	0	0	0	0	0	0	0	0	0	0	0	0
Glyma0079s00250	0	1	0	0	0	0	0	0	0	0	0	0	0	0
Glyma0079s00260	0	7	0	0	5	0	0	0	0	0	0	0	0	0
Glyma0079s00270	0	0	0	1	0	0	0	0	0	0	0	0	0	0
Glyma0079s00280	0	0	0	0	0	0	0	0	0	0	0	0	0	0
Glyma0079s00290	0	0	0	0	0	0	0	0	0	0	0	0	0	0
Glyma0079s00300	0	0	0	0	0	0	0	0	0	0	0	0	0	0
Glyma0079s00310	0	0	0	0	0	0	0	0	0	0	0	0	0	0
Glyma0079s00320	0	0	0	0	0	0	0	0	0	0	0	0	0	0
Glyma0079s00330	0	0	0	0	0	0	0	0	0	0	0	0	0	0
Glyma0079s00340	0	1	0	0	0	0	0	0	0	0	0	0	0	0
Glyma0079s00350	0	0	0	0	0	0	0	0	0	0	0	0	0	0
Glyma0079s00360	0	0	0	0	0	0	0	0	0	0	0	0	0	0
Glyma0079s00370	0	0	0	0	0	0	0	0	0	0	0	0	0	0
Glyma0080s00200	3	1	1	0	0	1	0	1	1	0	0	0	0	0
Glyma0080s00210	0	0	0	0	0	0	0	0	0	0	0	0	0	0
Glyma0080s00220	0	0	0	0	0	0	0	0	0	0	0	0	0	0
Glyma0080s00230	0	0	0	0	0	0	0	0	0	0	0	0	0	0
Glyma0084s00210	35	21	16	19	15	1	1	2	1	0	0	0	1	2
Glyma0084s00220	0	0	0	0	0	0	0	0	0	0	0	0	0	0
Glyma0084s00230	0	0	0	0	0	0	0	0	0	0	0	0	0	0
Glyma0084s00240	0	0	0	0	0	0	0	0	0	0	0	0	0	0
Glyma0084s00250	0	0	0	0	0	0	0	0	0	0	0	0	0	0
Glyma0086s00200	0	0	0	0	0	0	0	0	0	0	0	0	0	0
Glyma0086s00210	0	0	0	0	0	0	0	0	0	0	0	0	0	0
Glyma0086s00220	0	0	0	0	0	0	0	0	0	0	0	0	0	0
Glyma0090s00200	0	0	0	0	0	0	0	0	0	0	0	0	0	0
Glyma0090s00210	0	0	0	0	0	0	0	0	0	0	0	0	0	0
Glyma0090s00220	0	0	0	0	0	0	0	0	0	0	0	0	0	0
Glyma0090s00230	0	0	0	0	0	0	0	0	0	0	0	0	0	0
Glyma0091s00200	0	0	0	0	0	0	0	0	0	0	0	0	0	0
Glyma0091s00210	0	0	0	0	0	0	0	0	0	0	0	0	0	0
Glyma0091s00220	0	0	0	0	0	0	0	0	0	0	0	0	0	0
Glyma0091s00230	0	0	0	0	0	0	0	0	0	0	0	0	0	0
Glyma0091s00240	0	0	0	0	0	0	0	0	0	0	0	0	0	0
Glyma0092s00200	1	4	2	2	3	2	1	1	1	1	1	0	2	1
Glyma0092s00210	5	2	4	6	1	2	4	2	3	1	3	1	3	4
Glyma0092s00220	0	0	0	1	0	0	0	0	0	0	0	0	0	0
Glyma0092s00230	10	21	5	7	19	1	1	2	4	2	3	4	12	6
Glyma0092s00240	31	40	32	17	21	6	8	5	3	2	2	1	10	5
Glyma0095s00200	0	0	0	0	0	0	0	0	0	0	0	0	0	0
Glyma0095s00210	0	0	0	0	0	0	0	0	0	0	0	0	0	0
Glyma0095s00220	0	0	0	0	0	0	0	0	0	0	0	0	0	0
Glyma0095s00230	0	0	0	0	0	0	0	0	0	0	0	0	0	0
Glyma0095s00240	0	0	0	0	0	0	0	0	0	0	0	0	0	0
Glyma0095s00250	0	0	0	0	0	0	0	0	0	0	0	0	0	0
Glyma0095s00260	0	0	0	0	0	0	0	0	0	0	0	0	0	0
Glyma0095s00270	0	0	0	0	0	0	0	0	0	0	0	0	0	0
Glyma0096s00200	0	0	0	0	0	0	0	0	0	0	0	0	0	0
Glyma0096s00210	0	0	0	0	0	0	0	0	0	0	0	0	0	0
Glyma0096s00220	0	0	0	0	0	0	0	0	0	0	0	0	0	0
Glyma0096s00230	0	0	0	0	0	0	0	0	0	0	0	0	0	0
Glyma0096s00240	0	0	0	0	0	0	0	0	0	0	0	0	0	0
Glyma0096s00250	0	0	0	0	0	0	0	0	0	0	0	0	0	0
Glyma0096s00260	0	0	0	0	0	0	0	0	0	0	0	0	0	0
Glyma0096s00270	0	0	0	0	0	0	0	0	0	0	0	0	0	0
Glyma0097s00200	0	0	0	0	0	0	0	0	0	0	0	0	0	0
Glyma0097s00210	0	0	0	0	0	0	0	0	0	0	0	0	0	0
Glyma0101s00200	0	0	0	0	0	0	0	0	0	0	0	0	0	0
Glyma0101s00210	0	0	0	0	0	0	0	0	0	0	0	0	0	0
Glyma0101s00220	0	0	0	0	0	0	0	0	0	0	0	0	0	0
Glyma0101s00230	0	0	0	0	0	0	0	0	0	0	0	0	0	0
Glyma0101s00240	0	0	0	0	0	0	0	0	0	0	0	0	0	0
Glyma0101s00250	0	0	0	0	0	0	0	0	0	0	0	0	0	0
Glyma0101s00260	0	0	0	0	0	0	0	0	0	0	0	0	0	0
Glyma0103s00200	1	0	0	1	1	0	0	0	0	0	0	0	0	0
Glyma0103s00210	0	0	0	0	0	0	0	0	0	0	0	0	0	0
Glyma0103s00220	0	0	0	0	0	0	0	0	0	0	0	0	0	0
Glyma0103s00230	0	0	0	0	0	0	0	0	0	0	0	0	0	0
Glyma0103s00240	0	0	1	0	0	0	1	0	1	0	0	0	0	0
Glyma0103s00250	0	0	1	0	0	0	0	0	0	0	0	0	0	0
Glyma0103s00270	0	0	0	0	0	0	0	0	0	0	0	0	0	0
Glyma0103s00280	0	0	0	0	0	0	0	0	0	0	0	0	0	0
Glyma0103s00290	0	0	0	0	0	0	0	0	0	0	0	0	0	0
Glyma0107s00200	0	0	0	0	0	0	0	0	0	0	0	0	0	0
Glyma0107s00210	0	0	0	0	0	0	0	0	0	0	0	0	0	0
Glyma0107s00220	0	0	0	0	0	0	0	0	0	0	0	0	0	0
Glyma0109s00200	0	0	0	0	0	0	0	0	0	0	0	0	0	0
Glyma0120s00200	0	0	0	0	0	0	0	0	0	0	0	0	0	0
Glyma0121s00200	0	0	0	0	0	0	0	0	0	0	0	0	0	0
Glyma0121s00210	0	0	0	0	0	0	0	0	0	0	0	0	0	0
Glyma0121s00230	0	0	0	0	0	0	0	0	0	0	0	0	0	0
Glyma0121s00240	0	0	0	0	0	0	0	0	0	0	0	0	0	0
Glyma0128s00200	0	0	0	0	0	0	0	0	0	0	0	0	0	0
Glyma0128s00210	0	0	0	0	1	0	0	0	0	0	0	0	0	0
Glyma0128s00220	0	0	0	0	0	0	0	0	0	0	0	0	0	0
Glyma0128s00230	0	0	0	0	0	0	0	0	0	0	0	0	0	0
Glyma0142s00200	0	0	0	0	0	0	0	0	0	0	0	0	0	0
Glyma0142s00210	0	0	0	0	0	0	0	0	0	0	0	0	0	0
Glyma0142s00220	0	0	0	0	0	0	0	0	0	0	0	0	0	0
Glyma0142s00230	0	0	0	0	0	0	0	0	0	0	0	0	0	0
Glyma0142s00240	0	0	0	0	0	0	0	0	0	0	0	0	0	0
Glyma0146s00200	0	0	0	0	0	0	0	0	0	0	0	0	0	0
Glyma0146s00210	0	0	0	0	0	0	0	0	0	0	0	0	0	0
Glyma0146s00220	0	0	0	0	0	0	0	0	0	0	0	0	0	0
Glyma0146s00230	0	0	0	0	0	0	0	0	0	0	0	0	0	0
Glyma0156s00200	0	0	0	0	0	0	0	0	0	0	0	0	0	0
Glyma0156s00210	0	0	0	0	0	0	0	0	0	0	0	0	0	0
Glyma0156s00220	0	0	0	0	0	0	0	0	0	0	0	0	0	0
Glyma0165s00200	0	0	0	0	0	0	0	0	0	0	0	0	0	0
Glyma0165s00210	0	0	0	0	0	0	0	0	0	0	0	0	0	0
Glyma0168s00200	0	0	0	0	0	0	0	0	0	0	0	0	0	0
Glyma0169s00200	107	59	121	99	64	102	97	100	58	33	58	39	103	80
Glyma0169s00210	41	50	40	44	46	13	23	24	12	11	15	8	105	26
Glyma0175s00200	0	0	0	0	0	0	0	0	0	0	0	0	0	0
Glyma0183s00200	0	0	0	0	0	0	0	0	0	0	0	0	0	0
Glyma0196s00200	0	0	0	0	0	0	0	0	0	0	0	0	0	0
Glyma0196s00210	0	0	0	0	0	0	0	0	0	0	0	0	0	0
Glyma0196s00220	0	0	0	0	0	0	0	0	0	0	0	0	0	0
Glyma01g00210	2	2	2	1	0	0	1	2	0	1	1	2	1	0
Glyma01g00270	5	4	3	3	1	2	1	0	1	0	1	1	1	1
Glyma01g00280	2	0	1	1	0	0	0	0	1	1	0	0	0	1
Glyma01g00290	0	1	1	0	0	0	0	0	0	0	1	0	0	0
Glyma01g00300	5	2	2	4	3	0	2	1	2	1	3	2	1	1
Glyma01g00310	0	0	0	0	0	0	0	0	0	0	0	0	0	0
Glyma01g00320	3	2	2	2	3	0	1	1	2	1	2	0	3	1
Glyma01g00330	0	0	0	0	0	0	0	0	0	0	0	0	0	0
Glyma01g00380	3	4	3	4	2	2	3	3	2	1	2	1	5	2
Glyma01g00400	15	16	10	13	9	3	8	7	6	5	8	4	17	11
Glyma01g00410	20	8	9	11	11	2	3	3	6	2	4	2	6	3
Glyma01g00420	9	3	5	5	1	2	4	4	3	1	1	1	3	1
Glyma01g00430	21	22	23	25	22	7	18	19	13	7	12	6	16	12
Glyma01g00440	0	0	1	0	0	0	0	0	0	0	0	0	0	0
Glyma01g00450	0	0	0	0	0	0	0	0	0	0	0	0	16	0
Glyma01g00460	2	1	1	2	1	0	1	1	0	0	1	0	1	1
Glyma01g00470	3	3	2	1	2	2	3	1	1	0	1	1	2	0
Glyma01g00480	0	1	0	0	0	0	1	0	1	0	1	0	0	0
Glyma01g00490	0	12	0	0	0	0	0	0	0	0	0	0	0	0
Glyma01g00500	1	7	1	1	0	4	7	3	0	0	0	0	0	0
Glyma01g00510	5	8	6	7	9	1	2	3	2	1	2	2	7	2
Glyma01g00520	5	9	4	3	3	2	2	1	2	0	1	1	5	1
Glyma01g00530	0	0	0	0	0	0	0	0	0	0	0	0	5	0
Glyma01g00540	13	5	8	15	25	1	4	4	7	5	7	8	28	9
Glyma01g00550	0	0	0	0	0	0	0	0	0	0	0	0	0	0
Glyma01g00560	27	13	24	17	18	6	21	28	15	5	8	5	13	53
Glyma01g00570	13	9	6	8	9	2	3	2	1	1	4	1	4	4
Glyma01g00580	0	0	0	0	0	0	0	0	0	0	0	0	0	0
Glyma01g00590	10	2	3	5	3	0	1	2	1	2	1	2	0	0
Glyma01g00600	13	1	3	6	2	0	0	0	0	0	0	0	7	2
Glyma01g00610	5	3	7	3	2	2	2	3	2	2	2	0	4	3
Glyma01g00620	0	1	0	0	1	0	0	0	0	0	0	0	1	1
Glyma01g00630	0	0	0	0	0	0	0	1	0	0	0	0	0	0
Glyma01g00640	6	1	3	2	1	1	1	0	1	0	1	1	0	0
Glyma01g00650	0	1	0	0	0	0	0	0	0	0	1	0	0	0
Glyma01g00660	0	0	0	0	0	0	0	0	0	0	0	0	0	0
Glyma01g00670	2	2	4	4	1	2	3	3	4	1	4	1	2	2
Glyma01g00680	16	16	14	21	9	11	28	20	35	13	42	13	17	11
Glyma01g00690	8	5	6	7	4	3	5	7	2	1	2	1	5	5
Glyma01g00700	0	0	0	0	0	0	0	0	0	0	0	0	0	0
Glyma01g00710	0	7	0	0	0	0	0	0	0	0	0	0	2	0
Glyma01g00720	1	2	1	1	2	0	1	0	1	1	2	1	5	3
Glyma01g00730	0	6	0	0	1	0	1	2	1	1	2	2	1	2
Glyma01g00740	137	96	152	135	116	67	114	116	60	49	97	67	127	142
Glyma01g00750	0	0	0	0	0	0	0	1	0	0	1	0	0	0
Glyma01g00760	6	23	11	7	7	4	7	10	6	4	5	5	22	12
Glyma01g00770	104	17	77	84	32	133	94	35	19	5	9	0	158	26
Glyma01g00780	3	2	2	2	1	1	1	1	1	1	1	0	2	1
Glyma01g00790	0	0	0	0	0	0	0	0	0	0	0	0	2	1
Glyma01g00800	0	0	0	0	0	0	0	0	0	0	0	0	0	0
Glyma01g00810	0	0	0	1	0	0	1	0	0	0	0	0	0	1
Glyma01g00820	36	77	85	62	58	28	26	25	21	9	16	11	21	78
Glyma01g00830	0	0	0	0	0	0	0	0	0	0	0	0	0	0
Glyma01g00840	0	23	1	0	0	0	0	0	0	0	0	0	0	2
Glyma01g00850	0	1	2	1	1	1	2	1	1	1	2	1	0	1
Glyma01g00860	12	10	13	9	6	4	7	4	6	4	8	5	18	15
Glyma01g00870	1	2	1	3	5	1	0	1	2	1	1	1	5	9
Glyma01g00880	0	0	1	1	0	0	0	0	0	0	0	0	2	0
Glyma01g00890	4	1	4	5	6	1	2	1	2	1	2	1	1	0
Glyma01g00900	1	0	0	0	0	2	1	0	0	0	0	1	0	0
Glyma01g00910	0	0	0	0	1	0	1	0	1	0	0	0	2	1
Glyma01g00920	0	1	0	0	0	0	0	0	0	0	0	0	0	0
Glyma01g00930	3	64	3	12	15	6	6	7	9	3	5	1	1	1
Glyma01g00940	7	9	5	4	4	2	2	4	3	1	4	3	3	6
Glyma01g00950	34	143	162	73	77	75	57	100	89	50	56	46	87	83
Glyma01g00960	9	7	9	8	3	4	6	5	5	3	6	3	11	7
Glyma01g00970	0	1	0	1	1	1	0	0	1	1	1	1	0	0
Glyma01g00980	2	2	2	3	2	2	1	1	2	1	2	2	1	1
Glyma01g00990	1	3	1	2	1	1	1	1	1	1	1	0	2	1
Glyma01g01000	3	6	4	3	1	1	3	2	7	7	7	3	11	10
Glyma01g01010	1	1	1	1	0	1	1	1	1	1	1	0	9	3
Glyma01g01020	28	40	36	43	32	15	43	33	44	23	48	31	50	56
Glyma01g01030	1	3	2	4	2	1	2	1	1	1	2	0	0	3
Glyma01g01040	1	14	8	7	11	7	15	12	20	13	16	12	9	0
Glyma01g01050	0	11	7	6	9	6	13	10	18	11	14	10	9	0
Glyma01g01060	7	8	9	8	7	2	3	5	8	8	13	9	16	10
Glyma01g01070	0	0	1	0	0	0	0	0	1	0	0	0	13	1
Glyma01g01080	1	1	1	1	1	0	0	0	0	0	0	0	2	1
Glyma01g01090	0	0	0	0	0	0	0	0	0	0	0	0	0	0
Glyma01g01100	0	0	0	0	0	0	0	0	0	0	0	0	0	0
Glyma01g01110	9	10	9	9	15	5	11	7	12	4	7	6	16	38
Glyma01g01120	21	5	7	8	1	4	4	6	2	1	1	0	5	2
Glyma01g01130	0	2	0	0	0	0	0	0	0	0	0	0	0	0
Glyma01g01140	7	7	7	5	7	4	5	5	7	4	13	3	6	12
Glyma01g01150	0	2	0	0	1	0	0	0	0	0	1	0	1	0
Glyma01g01160	0	0	0	0	0	0	0	0	0	0	0	0	1	0
Glyma01g01170	2	7	4	6	4	1	2	2	3	2	5	2	7	5
Glyma01g01180	14	82	60	88	71	7	17	18	7	3	4	2	106	25
Glyma01g01190	46	40	51	51	48	9	27	28	34	16	34	23	55	53
Glyma01g01200	84	77	93	93	87	16	48	53	63	28	63	42	103	100
Glyma01g01210	0	3	1	1	0	1	1	0	1	0	0	0	1	38
Glyma01g01220	13	17	16	15	9	8	11	11	8	4	10	4	22	20
Glyma01g01230	3	3	3	3	2	1	2	1	1	1	1	1	4	2
Glyma01g01240	0	4	1	3	3	1	1	3	1	0	1	0	5	0
Glyma01g01260	36	30	30	59	70	5	4	1	1	1	1	0	29	3
Glyma01g01270	14	10	12	13	9	6	14	24	16	7	16	4	12	8
Glyma01g01280	1	4	2	2	4	1	1	0	1	0	2	1	3	5
Glyma01g01290	2	3	2	3	2	0	1	1	1	0	1	1	1	0
Glyma01g01300	1	2	2	1	1	5	2	1	1	0	1	0	5	29
Glyma01g01310	59	41	83	59	47	29	40	55	32	15	15	4	40	115
Glyma01g01320	74	45	107	87	67	20	60	70	36	19	14	4	52	27
Glyma01g01330	15	6	6	6	7	17	8	5	4	2	2	2	7	12
Glyma01g01340	3	5	3	3	4	0	2	1	1	1	1	1	2	1
Glyma01g01350	5	2	3	3	2	1	2	2	1	0	1	0	2	2
Glyma01g01360	2	1	1	1	2	1	2	2	1	1	1	0	5	9
Glyma01g01370	94	21	30	41	42	2	3	6	7	5	4	3	0	0
Glyma01g01380	18	11	16	24	25	10	12	4	6	4	5	2	20	4
Glyma01g01390	16	11	18	14	6	4	9	8	18	7	13	8	12	16
Glyma01g01400	1	4	1	2	5	2	2	1	2	1	1	1	1	2
Glyma01g01410	96	31	41	46	26	14	38	37	29	21	32	14	21	17
Glyma01g01420	0	0	0	0	0	0	0	0	0	0	0	0	1	0
Glyma01g01430	2	3	2	2	2	0	1	2	1	0	1	0	2	1
Glyma01g01440	5	4	3	4	4	2	2	1	3	3	6	7	13	8
Glyma01g01450	5	25	7	7	5	1	2	2	1	1	0	0	9	0
Glyma01g01460	10	11	10	12	8	4	8	7	5	3	5	3	13	10
Glyma01g01470	8	11	11	12	7	8	6	6	4	2	5	3	6	2
Glyma01g01480	4	2	2	3	2	0	0	0	0	0	0	1	0	0
Glyma01g01490	1	3	3	2	2	1	2	3	2	2	1	1	1	2
Glyma01g01500	0	0	0	0	0	0	0	0	0	0	0	0	0	0
Glyma01g01510	0	0	0	0	0	0	0	0	0	0	0	0	0	0
Glyma01g01520	0	0	0	0	0	0	0	0	0	0	0	0	1	0
Glyma01g01530	0	0	0	0	0	0	0	0	0	0	0	0	0	0
Glyma01g01550	0	5	4	3	0	0	0	0	0	0	0	0	2	0
Glyma01g01560	0	0	0	1	0	0	0	0	0	0	0	0	0	0
Glyma01g01570	0	6	2	2	2	0	0	0	0	0	0	0	0	0
Glyma01g01580	0	0	0	0	0	0	0	0	0	0	0	0	1	0
Glyma01g01590	5	4	2	2	3	3	2	3	1	0	1	0	4	0
Glyma01g01600	4	5	3	3	3	2	2	1	2	1	2	1	3	2
Glyma01g01610	9	12	11	10	6	6	8	10	9	5	13	9	28	21
Glyma01g01620	0	0	0	0	0	0	0	0	0	0	0	0	0	0
Glyma01g01630	0	0	0	0	0	0	0	0	0	0	0	0	0	0
Glyma01g01640	0	0	0	0	0	0	0	0	0	0	0	0	0	0
Glyma01g01650	0	0	0	0	0	0	0	0	0	0	0	0	0	0
Glyma01g01660	0	0	0	0	0	0	0	0	0	0	0	0	1	0
Glyma01g01670	0	0	0	0	0	0	0	0	0	0	0	0	0	0
Glyma01g01680	0	0	0	0	0	0	0	0	0	0	0	0	1	0
Glyma01g01690	0	0	0	0	0	0	0	0	0	0	0	0	6	0
Glyma01g01700	0	0	0	0	0	0	0	1	0	0	0	0	10	0
Glyma01g01710	0	0	0	0	0	0	0	0	0	0	0	0	0	0
Glyma01g01720	0	0	0	0	0	0	0	0	0	0	0	0	0	0
Glyma01g01730	3	1	2	2	3	0	0	0	0	0	0	0	0	0
Glyma01g01740	4	5	4	4	3	3	3	3	3	1	3	1	4	5
Glyma01g01750	8	6	8	5	2	4	5	5	3	1	4	2	5	6
Glyma01g01760	18	12	16	11	6	9	9	11	6	3	10	4	11	13
Glyma01g01770	1	45	1	1	1	3	4	4	6	3	5	4	9	0
Glyma01g01780	0	1	2	4	4	2	3	3	2	1	2	1	3	1
Glyma01g01790	1	1	1	0	0	0	1	3	1	0	0	1	3	0
Glyma01g01800	2	2	1	2	1	1	1	0	0	0	0	0	1	0
Glyma01g01810	14	3	5	7	2	3	8	3	4	1	2	1	7	4
Glyma01g01820	0	0	0	0	0	0	0	0	0	0	0	0	0	0
Glyma01g01830	8	4	2	3	3	1	3	3	2	1	4	2	3	3
Glyma01g01840	6	5	6	6	4	2	4	4	4	1	3	2	7	6
Glyma01g01850	15	4	9	6	3	4	9	11	7	2	5	2	0	0
Glyma01g01860	6	4	2	5	7	1	3	4	3	2	3	1	4	2
Glyma01g01870	12	8	4	4	1	1	1	6	3	2	6	9	7	0
Glyma01g01880	11	6	1	1	1	0	1	2	2	0	4	1	3	0
Glyma01g01890	9	4	4	2	2	1	1	3	2	1	3	1	2	3
Glyma01g01900	10	16	11	8	7	12	8	8	5	3	7	4	13	6
Glyma01g01910	54	27	30	36	58	7	20	28	24	12	17	12	19	28
Glyma01g01920	0	0	0	0	0	0	0	0	0	0	0	0	0	0
Glyma01g01930	2	5	6	4	5	3	4	2	2	2	5	2	6	5
Glyma01g01940	49	15	40	32	50	4	20	18	28	13	22	18	41	5
Glyma01g01950	9	12	10	14	6	5	7	9	8	4	9	6	13	7
Glyma01g01960	1	4	2	2	2	1	1	3	2	1	3	2	4	3
Glyma01g01970	4	5	3	1	1	2	2	1	1	1	1	0	1	0
Glyma01g01980	0	0	0	0	0	0	0	0	0	0	0	0	0	0
Glyma01g01990	4	6	4	5	3	1	1	1	2	1	3	2	6	3
Glyma01g02010	0	0	1	1	0	0	0	1	0	0	0	0	0	0
Glyma01g02020	1	1	0	0	1	0	0	1	0	0	0	0	1	0
Glyma01g02030	0	0	1	1	0	0	0	0	0	0	0	0	0	0
Glyma01g02040	2	4	2	2	2	1	2	1	2	1	3	1	2	3
Glyma01g02050	1	2	1	1	2	3	3	1	1	0	1	1	3	1
Glyma01g02060	5	11	6	6	7	4	11	11	8	5	3	1	0	0
Glyma01g02070	0	1	0	0	0	0	0	0	0	0	0	0	1	0
Glyma01g02080	0	0	0	0	0	0	0	0	0	0	0	0	0	0
Glyma01g02090	10	17	8	8	11	7	4	3	4	2	2	1	11	3
Glyma01g02100	8	7	6	6	2	3	4	4	5	2	7	6	7	4
Glyma01g02110	12	25	14	14	7	2	2	3	7	4	12	9	14	9
Glyma01g02120	10	14	9	8	5	1	3	4	4	3	5	4	28	4
Glyma01g02130	0	0	0	0	0	0	0	0	0	0	0	0	0	0
Glyma01g02140	0	0	1	1	1	0	0	0	1	0	0	0	0	0
Glyma01g02150	14	3	4	3	2	1	2	2	1	1	0	1	0	0
Glyma01g02160	0	0	0	0	0	0	0	0	0	0	0	0	0	0
Glyma01g02170	0	0	0	0	0	1	0	0	0	0	0	0	0	0
Glyma01g02180	4	47	7	16	11	1	2	2	1	0	0	0	78	18
Glyma01g02190	8	6	3	4	4	0	1	0	1	0	1	1	11	4
Glyma01g02200	43	37	29	31	37	7	21	14	7	5	9	6	40	176
Glyma01g02210	4	45	7	10	7	0	0	0	1	1	2	2	14	3
Glyma01g02230	342	353	585	614	843	19	57	108	96	50	155	40	1048	4
Glyma01g02240	9	2	4	5	1	1	2	1	1	0	1	0	3	1
Glyma01g02250	42	28	16	32	44	0	3	7	12	9	15	12	28	32
Glyma01g02260	0	3	0	0	0	0	0	0	0	0	0	0	0	0
Glyma01g02270	5	6	5	7	3	2	5	4	2	1	4	2	4	8
Glyma01g02280	6	10	8	9	7	3	8	7	6	4	8	5	14	12
Glyma01g02290	1	1	2	3	2	1	7	7	6	3	3	3	45	12
Glyma01g02300	1	1	1	1	1	3	5	8	5	3	5	5	8	8
Glyma01g02310	0	1	0	0	0	0	0	0	0	1	0	1	0	0
Glyma01g02320	7	4	5	4	1	1	1	0	3	1	4	5	1	1
Glyma01g02330	2	4	4	3	1	1	1	1	1	1	2	2	18	1
Glyma01g02340	4	9	8	7	4	1	2	2	1	1	1	0	6	5
Glyma01g02350	28	24	40	46	32	17	16	12	7	3	5	2	29	3
Glyma01g02360	1	12	3	4	3	3	3	4	0	0	0	1	23	0
Glyma01g02370	0	0	0	0	0	0	0	0	0	0	0	0	0	0
Glyma01g02380	11	8	7	7	2	4	4	4	4	1	1	1	5	4
Glyma01g02390	15	10	42	41	20	20	17	11	9	5	10	3	5	13
Glyma01g02400	11	26	18	16	14	4	10	15	10	6	11	17	134	137
Glyma01g02420	5	4	2	2	1	2	1	1	1	1	3	1	3	5
Glyma01g02430	0	0	0	0	0	0	0	0	0	0	0	0	0	0
Glyma01g02440	0	0	0	0	0	0	0	0	0	0	0	0	0	1
Glyma01g02450	0	0	0	1	0	0	0	0	0	0	0	0	32	14
Glyma01g02460	0	0	0	0	0	0	1	0	0	0	0	0	29	17
Glyma01g02470	15	10	18	18	22	6	9	6	7	5	8	6	80	34
Glyma01g02480	12	8	8	8	7	2	5	5	7	4	9	5	10	4
Glyma01g02490	0	0	0	0	0	0	0	0	0	0	0	0	0	0
Glyma01g02500	0	0	0	0	0	0	0	1	0	0	0	0	0	0
Glyma01g02510	4	2	4	2	2	1	0	1	0	0	0	0	0	0
Glyma01g02520	1	0	0	0	0	0	0	0	0	0	0	0	3	0
Glyma01g02530	0	0	0	0	0	0	0	0	0	0	0	0	2	0
Glyma01g02540	0	0	0	0	0	0	0	0	0	0	0	0	0	0
Glyma01g02550	0	0	0	0	0	0	0	0	0	0	0	0	0	0
Glyma01g02560	1	2	1	1	0	0	0	0	0	0	0	0	1	0
Glyma01g02570	5	3	1	1	1	0	1	4	11	9	14	11	8	0
Glyma01g02580	1	2	2	2	7	0	0	0	0	0	0	0	0	0
Glyma01g02590	0	0	0	0	0	0	0	0	0	0	0	0	0	0
Glyma01g02600	0	0	0	0	0	0	0	0	0	0	0	0	0	0
Glyma01g02610	1	3	5	4	4	1	4	4	1	0	0	0	0	0
Glyma01g02620	5	2	4	3	0	1	2	2	1	0	0	0	1	0
Glyma01g02630	3	5	4	4	5	2	4	3	4	4	7	3	4	4
Glyma01g02640	5	6	6	4	5	2	2	3	3	1	4	4	8	9
Glyma01g02650	0	0	0	0	0	0	0	0	0	0	0	0	0	0
Glyma01g02660	18	23	31	14	9	4	13	29	19	7	18	13	19	15
Glyma01g02670	1	0	0	0	0	0	0	0	0	0	0	0	0	0
Glyma01g02680	0	0	0	0	0	0	0	0	0	0	0	0	0	0
Glyma01g02700	3	2	1	0	0	0	0	0	0	0	0	0	0	0
Glyma01g02710	293	37	101	115	37	49	100	24	28	10	10	7	42	34
Glyma01g02720	988	201	324	294	134	127	238	227	92	34	51	27	146	103
Glyma01g02730	4	0	1	0	0	0	0	0	0	0	0	0	0	0
Glyma01g02740	0	1	1	1	1	0	0	0	0	0	0	0	0	0
Glyma01g02750	1	6	1	0	1	0	1	0	0	1	1	0	10	10
Glyma01g02760	2	0	0	0	0	2	4	5	5	2	5	2	3	0
Glyma01g02770	0	0	0	0	0	0	0	0	0	0	0	0	0	0
Glyma01g02780	10	5	2	2	3	0	0	0	1	1	2	1	8	6
Glyma01g02790	6	5	7	7	7	3	5	4	3	2	3	1	7	20
Glyma01g02800	2	2	3	2	1	1	3	3	2	1	3	1	2	4
Glyma01g02810	0	1	0	0	0	0	0	0	0	0	0	0	1	0
Glyma01g02820	8	20	6	9	6	4	3	1	1	1	1	0	30	3
Glyma01g02830	0	0	0	0	0	0	0	0	0	0	0	0	0	0
Glyma01g02840	4	20	2	3	1	1	2	3	2	1	1	1	6	4
Glyma01g02850	11	23	17	23	24	13	16	14	9	4	10	6	14	4
Glyma01g02860	0	0	0	0	0	0	0	0	0	0	0	0	0	0
Glyma01g02870	0	0	0	0	0	0	0	0	0	0	0	0	0	0
Glyma01g02880	2	0	0	0	0	0	0	0	0	0	0	0	21	6
Glyma01g02890	3	4	3	3	1	2	1	2	1	1	2	1	2	1
Glyma01g02900	1	1	1	1	1	1	1	1	0	0	0	0	1	1
Glyma01g02910	0	0	0	0	0	0	0	0	0	0	0	0	0	0
Glyma01g02920	7	3	5	4	3	1	1	4	2	1	2	1	3	3
Glyma01g02930	0	0	0	0	0	0	0	0	0	0	0	0	0	0
Glyma01g02940	4	4	3	2	2	2	3	2	3	2	4	3	6	5
Glyma01g02950	53	64	25	46	118	7	19	35	44	20	15	13	94	43
Glyma01g02970	0	1	0	0	0	0	0	0	0	0	0	0	0	0
Glyma01g02980	0	0	0	0	0	0	0	0	0	0	0	0	0	0
Glyma01g02990	1	1	1	2	2	0	0	1	1	0	1	0	0	0
Glyma01g03000	0	0	0	0	0	0	0	0	0	0	0	0	0	0
Glyma01g03010	1	0	0	0	4	0	0	0	1	0	0	0	0	1
Glyma01g03020	16	8	8	8	17	29	23	6	7	4	11	5	13	23
Glyma01g03030	3	3	6	5	3	4	8	4	3	1	3	1	5	4
Glyma01g03040	0	0	0	0	0	0	1	1	0	0	0	0	0	0
Glyma01g03050	0	0	0	0	0	0	0	0	0	0	0	0	0	0
Glyma01g03060	53	29	17	9	1	2	7	18	15	11	17	20	0	0
Glyma01g03070	139	144	129	108	260	11	22	41	69	35	88	47	1104	968
Glyma01g03080	0	0	0	0	0	0	0	0	0	0	0	0	0	0
Glyma01g03090	6	6	7	7	2	1	3	4	2	1	1	0	0	0
Glyma01g03100	2	2	1	1	1	1	1	0	0	0	0	0	1	0
Glyma01g03110	5	5	3	1	0	0	0	0	0	0	0	0	0	0
Glyma01g03120	9	11	4	5	5	6	7	6	3	2	2	2	3	2
Glyma01g03130	2	7	2	3	4	3	2	2	4	3	4	3	6	9
Glyma01g03140	0	4	0	0	0	0	0	0	0	0	0	1	0	0
Glyma01g03150	2	15	4	3	2	4	5	5	6	2	1	1	2	1
Glyma01g03160	4	5	2	2	2	1	1	1	2	1	1	1	1	2
Glyma01g03170	0	0	0	0	0	0	0	0	0	0	0	0	0	0
Glyma01g03180	99	62	182	100	87	40	97	88	87	69	97	61	98	128
Glyma01g03190	1	1	4	4	4	0	0	0	1	0	1	1	29	7
Glyma01g03200	0	0	0	0	0	0	0	0	0	0	0	0	0	0
Glyma01g03210	1	2	3	3	3	1	3	3	3	2	3	3	6	4
Glyma01g03220	5	8	6	7	5	3	4	4	5	3	5	3	6	10
Glyma01g03230	0	0	0	0	0	0	0	0	0	0	0	0	0	0
Glyma01g03240	0	0	1	0	1	0	0	0	0	0	0	0	1	0
Glyma01g03250	0	0	0	0	0	0	0	0	0	0	0	0	0	0
Glyma01g03260	28	12	13	12	9	4	8	9	6	4	7	4	12	11
Glyma01g03270	4	2	6	5	5	2	5	5	7	3	6	3	3	3
Glyma01g03280	0	3	1	0	0	29	13	0	3	2	3	0	2	0
Glyma01g03290	0	0	0	0	0	1	0	0	0	0	0	0	0	0
Glyma01g03300	0	0	0	1	2	0	2	0	1	0	1	0	1	0
Glyma01g03310	0	1	0	0	0	0	0	0	0	0	0	0	0	0
Glyma01g03320	0	0	0	0	0	0	0	0	0	0	0	0	0	0
Glyma01g03330	7	8	10	7	6	2	2	4	3	2	4	5	8	4
Glyma01g03340	0	0	0	0	0	0	0	0	0	0	0	0	0	0
Glyma01g03350	0	0	0	0	0	0	0	0	0	0	0	0	0	0
Glyma01g03360	2	14	4	4	5	3	2	2	1	0	0	0	4	5
Glyma01g03370	3	2	3	2	2	1	0	1	2	1	0	3	0	0
Glyma01g03380	12	14	13	10	2	6	9	6	5	3	5	4	6	20
Glyma01g03390	2	1	1	2	1	2	1	1	1	1	1	1	2	0
Glyma01g03400	0	0	0	0	0	0	0	0	0	0	0	0	1	0
Glyma01g03410	0	0	0	0	0	1	1	2	1	1	1	2	0	0
Glyma01g03420	1	0	0	0	1	0	0	0	0	0	0	0	3	0
Glyma01g03430	6	2	4	3	3	2	1	1	1	1	2	1	0	0
Glyma01g03440	0	0	0	0	0	0	0	0	0	0	0	0	0	0
Glyma01g03450	0	1	0	0	0	0	1	0	0	0	0	0	0	0
Glyma01g03460	0	0	0	0	0	0	0	0	0	0	0	0	0	5
Glyma01g03470	0	3	2	1	4	0	0	0	0	0	0	0	2	332
Glyma01g03480	4	1	3	3	8	0	1	2	0	0	0	1	1	1
Glyma01g03490	8	6	8	7	7	8	4	4	4	3	6	3	4	4
Glyma01g03500	25	27	22	31	32	1	4	3	3	2	2	1	24	6
Glyma01g03510	0	0	0	0	0	0	0	0	0	0	0	0	0	0
Glyma01g03520	0	0	0	0	0	0	0	0	0	0	0	0	0	0
Glyma01g03530	14	15	15	23	22	7	10	10	8	6	7	3	17	7
Glyma01g03540	13	14	14	15	17	11	10	8	12	6	10	9	16	13
Glyma01g03550	5	16	9	11	7	4	4	3	4	2	3	2	4	3
Glyma01g03570	107	91	139	107	65	48	121	147	113	89	128	98	133	71
Glyma01g03580	0	1	0	0	0	0	0	0	0	0	0	0	0	0
Glyma01g03590	24	19	22	16	8	16	22	23	6	5	12	4	8	12
Glyma01g03600	2	4	2	3	2	2	2	1	2	1	4	1	9	2
Glyma01g03610	14	12	15	15	22	6	14	9	11	6	7	8	20	24
Glyma01g03620	0	1	1	1	1	0	0	0	1	1	0	0	0	1
Glyma01g03630	0	0	0	0	0	2	0	1	0	0	0	0	0	0
Glyma01g03640	0	0	0	0	0	0	0	0	0	0	0	0	0	0
Glyma01g03650	6	6	5	5	5	2	5	3	5	3	6	2	16	3
Glyma01g03660	0	0	0	0	0	0	0	0	0	0	0	0	0	0
Glyma01g03670	5	3	5	6	6	4	2	2	1	0	1	0	7	0
Glyma01g03680	0	0	0	0	0	0	0	0	0	0	0	0	0	0
Glyma01g03690	0	0	0	0	0	0	0	0	0	0	0	0	0	0
Glyma01g03700	4	3	1	4	7	1	1	1	1	0	1	1	2	4
Glyma01g03710	2	15	3	3	3	1	1	2	2	1	2	2	3	1
Glyma01g03720	3	7	1	1	2	1	4	1	2	2	2	1	1	0
Glyma01g03730	18	20	17	23	14	17	21	17	9	10	17	9	27	28
Glyma01g03750	27	26	26	25	22	13	22	19	15	10	14	8	36	29
Glyma01g03760	11	31	37	51	43	6	7	7	11	4	4	3	12	12
Glyma01g03770	0	0	0	0	0	0	0	0	0	0	0	0	0	0
Glyma01g03780	8	8	10	10	6	28	15	4	4	1	5	3	8	10
Glyma01g03790	10	2	5	5	1	1	3	4	3	1	1	0	2	1
Glyma01g03800	0	0	0	0	0	1	0	1	1	0	0	0	0	0
Glyma01g03810	18	32	20	17	5	6	8	8	11	5	12	11	19	18
Glyma01g03820	1	4	4	3	1	1	1	1	1	1	2	1	5	1
Glyma01g03830	37	14	31	40	17	11	34	20	16	12	15	9	25	15
Glyma01g03840	1	0	0	0	0	0	0	0	0	0	0	0	0	0
Glyma01g03850	1	2	1	1	0	0	1	1	2	1	2	2	12	29
Glyma01g03860	0	0	0	0	0	0	0	0	0	0	0	0	0	0
Glyma01g03870	2	6	3	2	3	1	1	2	1	0	1	0	6	1
Glyma01g03880	6	3	8	14	11	6	10	7	2	1	2	1	5	6
Glyma01g03890	3	4	4	5	4	2	2	2	1	1	2	1	5	2
Glyma01g03900	2	1	1	1	1	0	1	3	1	0	2	1	1	0
Glyma01g03910	0	2	2	3	3	1	1	0	1	1	1	0	2	2
Glyma01g03920	0	1	0	0	0	0	0	0	0	0	0	0	0	0
Glyma01g03930	20	15	19	20	12	6	15	14	13	8	14	10	22	20
Glyma01g03940	1	18	8	9	3	4	6	4	7	3	5	3	0	0
Glyma01g03950	0	0	0	0	0	0	0	0	0	0	0	0	0	0
Glyma01g03960	0	1	0	1	1	0	0	0	0	0	0	0	0	0
Glyma01g03970	0	0	0	0	0	0	0	0	0	0	0	0	0	0
Glyma01g03980	0	2	1	1	1	0	0	1	0	0	1	0	1	0
Glyma01g03990	0	0	0	0	0	0	0	0	0	0	0	0	0	0
Glyma01g04000	1	6	1	1	1	0	0	0	0	0	0	0	3	0
Glyma01g04010	0	0	0	0	0	0	0	0	0	0	0	0	0	0
Glyma01g04020	0	0	0	0	0	0	1	1	0	0	2	2	0	0
Glyma01g04030	0	0	0	0	0	0	0	0	0	0	0	0	0	0
Glyma01g04040	13	4	9	8	9	2	1	2	1	0	0	0	1	1
Glyma01g04050	19	10	24	29	40	2	2	3	1	1	2	0	33	0
Glyma01g04060	5	11	8	7	5	1	0	1	0	0	1	1	1	0
Glyma01g04070	151	73	92	108	214	1	0	0	0	0	0	0	0	0
Glyma01g04080	2	1	1	2	1	0	0	0	0	0	0	0	2	0
Glyma01g04090	4	2	3	4	1	1	0	0	0	0	0	0	2	0
Glyma01g04100	2	1	3	3	2	2	2	3	3	1	3	1	5	0
Glyma01g04110	1	0	1	1	1	0	0	0	0	0	0	0	0	0
Glyma01g04120	1	0	0	0	0	0	0	0	0	0	0	0	4	1
Glyma01g04130	1	0	0	0	0	0	0	0	0	0	0	0	0	0
Glyma01g04140	0	0	0	0	0	0	0	0	0	0	0	0	0	0
Glyma01g04150	8	3	5	6	4	1	1	1	1	1	3	1	1	0
Glyma01g04160	3	3	5	3	1	11	15	8	2	1	1	0	0	0
Glyma01g04170	12	9	9	10	13	8	8	12	11	7	12	7	17	49
Glyma01g04180	0	0	0	0	0	0	0	0	0	0	0	0	0	0
Glyma01g04190	2	4	2	6	4	1	0	0	0	0	0	1	4	3
Glyma01g04200	0	0	0	0	0	0	0	0	0	0	0	0	0	0
Glyma01g04210	5	5	9	6	3	2	1	0	2	2	4	1	2	2
Glyma01g04220	2	2	7	6	2	1	1	0	4	1	4	1	1	1
Glyma01g04230	10	4	6	5	2	1	2	1	1	1	1	1	2	2
Glyma01g04240	0	0	0	0	0	0	0	0	0	0	0	0	0	0
Glyma01g04250	2	1	0	11	2	0	1	1	0	0	0	1	0	0
Glyma01g04260	0	1	0	0	0	0	0	0	0	0	0	0	0	0
Glyma01g04270	3	1	1	1	2	0	1	1	1	0	1	1	1	2
Glyma01g04280	4	3	3	1	1	0	1	1	1	0	2	1	1	2
Glyma01g04290	0	0	0	0	0	1	1	0	0	0	0	0	181	10
Glyma01g04300	6	9	7	5	3	2	3	3	3	2	4	2	10	9
Glyma01g04310	0	0	0	0	0	0	0	0	0	0	0	0	11	0
Glyma01g04320	10	7	8	9	6	3	8	7	5	3	4	3	11	12
Glyma01g04330	1	1	7	11	17	3	1	0	1	0	0	0	15	0
Glyma01g04340	0	3	0	1	1	0	0	0	0	0	0	1	13	0
Glyma01g04350	3	3	0	2	3	0	0	0	0	0	0	0	2	1
Glyma01g04360	2	2	0	1	2	0	0	0	0	0	0	0	2	1
Glyma01g04370	0	0	0	0	0	0	0	0	0	0	0	0	0	5
Glyma01g04380	1	0	1	0	2	0	0	0	0	0	0	0	19	38
Glyma01g04390	8	6	7	6	7	5	6	4	3	2	2	3	7	6
Glyma01g04400	8	10	11	7	8	5	7	9	7	4	6	5	24	10
Glyma01g04410	2	6	4	2	3	2	4	4	4	1	3	1	2	3
Glyma01g04420	0	1	2	2	1	1	4	6	1	1	1	1	5	1
Glyma01g04430	0	0	0	1	0	0	0	0	0	0	0	0	1	0
Glyma01g04440	3	3	1	1	0	0	0	1	1	1	2	2	5	1
Glyma01g04450	0	1	0	0	1	0	0	0	0	0	0	0	6	0
Glyma01g04460	5	8	5	14	12	6	9	3	6	3	4	3	15	10
Glyma01g04470	1	4	1	1	1	1	2	2	1	0	0	0	1	1
Glyma01g04480	6	2	2	2	1	0	1	2	1	1	0	0	1	1
Glyma01g04490	3	7	4	3	2	2	2	2	2	1	3	2	8	4
Glyma01g04500	4	4	5	4	4	1	2	2	3	1	2	2	3	3
Glyma01g04510	7	4	3	6	7	1	2	2	2	1	2	2	6	24
Glyma01g04520	0	0	0	0	0	0	0	0	0	0	0	0	0	0
Glyma01g04530	30	17	16	19	13	6	5	12	7	3	6	1	9	14
Glyma01g04540	0	0	0	0	0	0	0	0	0	0	0	0	0	0
Glyma01g04550	0	0	0	0	0	0	0	0	0	0	0	0	0	0
Glyma01g04560	3	10	3	6	4	3	2	0	1	0	3	2	4	0
Glyma01g04570	9	11	7	10	14	3	6	4	3	2	3	2	16	16
Glyma01g04580	2	3	1	0	1	1	1	1	1	1	1	1	4	0
Glyma01g04590	1	2	1	1	1	0	0	1	0	0	0	0	0	0
Glyma01g04600	9	10	7	5	4	4	5	11	5	3	5	3	10	9
Glyma01g04610	5	17	12	17	18	2	5	4	4	1	4	2	6	0
Glyma01g04620	0	1	0	0	0	0	0	0	1	0	0	0	0	0
Glyma01g04630	1	5	3	3	3	1	1	1	0	0	0	0	6	1
Glyma01g04640	2	1	2	1	1	0	0	0	0	0	0	0	3	0
Glyma01g04650	0	0	0	0	0	0	0	0	0	0	0	0	0	0
Glyma01g04660	2	3	3	3	2	2	5	3	4	2	5	4	2	5
Glyma01g04670	1	2	0	1	3	0	1	1	1	0	1	0	8	0
Glyma01g04680	0	0	0	0	0	0	0	0	0	0	0	0	0	0
Glyma01g04690	12	18	16	19	12	3	6	4	5	4	7	3	8	2
Glyma01g04700	0	0	0	0	0	0	0	0	0	0	0	0	0	0
Glyma01g04710	38	9	4	10	4	1	6	13	30	18	26	7	0	0
Glyma01g04720	5	7	6	4	4	1	2	2	4	3	6	4	2	0
Glyma01g04730	3	23	4	10	14	3	4	4	6	3	2	2	8	11
Glyma01g04740	8	1	2	3	1	1	1	2	1	1	1	1	1	1
Glyma01g04750	0	2	0	1	2	1	0	0	2	1	1	1	0	1
Glyma01g04760	3	8	0	2	1	0	0	0	0	0	0	0	24	1
Glyma01g04770	0	0	0	0	0	0	0	0	0	0	0	0	0	0
Glyma01g04780	0	1	0	0	0	0	0	0	0	0	1	0	2	0
Glyma01g04790	1	1	1	1	0	0	1	0	1	0	1	0	2	0
Glyma01g04800	0	0	0	0	0	0	0	0	0	0	0	0	0	0
Glyma01g04810	0	0	0	0	0	0	0	0	0	0	0	0	5	5
Glyma01g04820	16	13	23	16	11	5	14	19	16	7	18	13	20	20
Glyma01g04830	6	6	0	1	1	0	0	0	0	0	2	4	4	0
Glyma01g04850	0	0	0	0	0	0	0	0	0	0	0	0	0	0
Glyma01g04860	3	1	3	2	3	1	1	1	0	1	1	0	1	2
Glyma01g04870	1	1	0	1	1	1	0	2	1	1	2	1	2	1
Glyma01g04880	12	8	10	5	5	3	5	6	3	1	2	3	4	5
Glyma01g04890	2	11	5	5	5	1	2	0	1	1	2	1	5	1
Glyma01g04900	0	0	0	0	0	0	0	0	0	0	0	0	1	0
Glyma01g04910	0	0	0	0	0	0	1	0	2	0	0	0	0	0
Glyma01g04920	7	20	10	10	9	2	3	4	5	2	6	3	11	15
Glyma01g04930	8	9	11	9	8	8	6	7	7	2	6	4	8	7
Glyma01g04940	0	1	0	0	0	0	0	0	0	0	0	0	0	0
Glyma01g04950	0	1	0	0	0	0	0	1	0	0	0	0	0	0
Glyma01g04960	0	0	0	0	0	0	0	0	0	0	0	0	0	0
Glyma01g04970	0	39	0	0	0	0	0	0	0	0	0	0	0	0
Glyma01g04980	6	8	5	4	2	2	3	4	3	1	4	1	10	6
Glyma01g04990	5	3	7	7	7	2	5	7	4	2	9	3	6	9
Glyma01g05000	11	3	5	4	1	1	2	2	2	1	1	1	1	0
Glyma01g05010	0	0	0	0	0	0	0	0	0	0	0	0	0	0
Glyma01g05020	0	1	0	0	2	0	0	0	0	0	0	0	0	0
Glyma01g05030	0	0	0	0	0	0	0	0	0	0	0	0	0	0
Glyma01g05040	0	0	0	0	0	0	0	0	0	0	0	0	0	0
Glyma01g05050	0	0	0	0	0	0	0	0	0	0	0	0	0	0
Glyma01g05060	0	0	0	0	0	0	1	1	3	2	9	7	0	18
Glyma01g05070	0	0	0	0	0	0	0	0	0	0	0	0	0	1
Glyma01g05080	0	0	0	0	0	0	0	0	0	0	0	1	1	0
Glyma01g05090	0	0	0	0	0	0	0	0	0	0	0	0	0	0
Glyma01g05100	5	5	4	4	2	2	4	4	3	1	4	1	4	2
Glyma01g05110	3	3	10	5	5	1	4	3	3	1	0	3	11	8
Glyma01g05120	3	4	7	4	3	2	3	2	2	1	1	2	9	6
Glyma01g05130	1	3	0	1	1	1	1	1	1	1	1	2	0	1
Glyma01g05140	0	0	0	0	0	0	0	0	0	0	0	0	0	0
Glyma01g05150	66	14	17	11	16	5	10	13	17	11	17	7	0	0
Glyma01g05160	6	8	4	6	14	1	1	1	2	0	1	2	9	5
Glyma01g05170	6	5	3	5	4	3	5	2	5	2	3	1	5	6
Glyma01g05180	1	1	1	2	2	1	0	0	0	0	0	0	1	0
Glyma01g05190	2	2	3	3	1	1	1	1	0	0	0	0	2	0
Glyma01g05200	0	0	0	0	0	0	0	0	0	0	0	0	0	0
Glyma01g05210	0	0	0	0	0	1	1	0	0	0	0	0	0	0
Glyma01g05220	5	5	2	5	4	0	1	1	0	0	1	0	0	0
Glyma01g05230	3	10	12	9	3	0	0	0	0	0	1	0	8	1
Glyma01g05240	1	1	2	1	2	0	0	1	0	1	1	0	1	0
Glyma01g05250	0	0	0	0	0	0	0	0	0	0	0	0	0	0
Glyma01g05260	0	0	0	0	0	0	0	0	0	0	0	0	0	0
Glyma01g05270	0	0	0	0	0	0	0	0	0	0	0	0	0	0
Glyma01g05280	0	0	0	0	0	0	0	0	0	0	0	0	0	0
Glyma01g05290	0	0	0	0	0	0	0	0	0	0	0	0	0	0
Glyma01g05300	0	0	0	0	0	0	0	0	0	0	0	0	0	0
Glyma01g05310	0	0	0	1	0	0	0	0	0	0	1	1	0	0
Glyma01g05320	3	3	3	2	3	0	2	4	0	0	1	1	5	2
Glyma01g05330	0	0	0	0	0	0	0	0	0	0	0	0	0	1
Glyma01g05340	4	27	8	11	9	4	8	5	8	5	7	4	11	14
Glyma01g05350	10	26	7	11	9	0	1	0	0	0	1	0	6	0
Glyma01g05360	3	3	2	2	2	2	3	1	2	1	3	2	1	3
Glyma01g05370	4	2	4	3	4	1	1	0	1	0	0	0	0	0
Glyma01g05380	0	0	0	0	0	0	0	0	0	0	0	0	0	0
Glyma01g05390	0	0	0	0	0	0	0	0	0	0	0	0	0	0
Glyma01g05400	0	0	0	0	0	0	0	0	0	0	0	0	0	0
Glyma01g05410	22	12	31	28	15	1	3	3	1	1	1	0	8	0
Glyma01g05420	0	0	0	0	0	0	0	0	0	0	0	0	0	0
Glyma01g05430	5	4	12	12	9	4	10	2	4	2	3	1	4	10
Glyma01g05440	2	4	3	4	4	1	3	2	3	1	1	0	5	13
Glyma01g05450	0	0	0	0	0	0	0	0	0	0	0	0	2	0
Glyma01g05460	0	0	0	0	0	0	0	0	0	0	0	0	0	0
Glyma01g05470	9	4	6	6	6	2	5	6	5	2	5	3	6	23
Glyma01g05480	0	0	0	0	0	0	0	0	0	0	0	0	0	0
Glyma01g05490	12	12	10	9	8	4	12	13	13	6	11	6	5	18
Glyma01g05500	0	3	31	19	3	0	0	0	6	11	26	19	21	2
Glyma01g05510	0	0	0	0	0	0	0	0	0	0	0	0	0	0
Glyma01g05520	0	0	0	0	0	0	0	0	2	0	0	0	2	0
Glyma01g05530	0	0	0	0	0	0	0	0	0	0	0	0	1	0
Glyma01g05540	7	1	3	2	1	7	2	2	1	0	0	0	4	1
Glyma01g05550	6	15	6	6	4	5	3	2	2	1	1	1	11	40
Glyma01g05560	0	0	0	0	0	1	1	0	1	0	0	0	0	1
Glyma01g05570	0	0	0	0	0	1	0	0	0	0	0	0	0	0
Glyma01g05580	2	6	3	5	6	2	3	3	2	1	2	1	8	0
Glyma01g05590	0	0	0	0	0	0	0	0	0	0	0	0	0	0
Glyma01g05600	0	0	0	0	0	0	0	0	0	0	0	0	0	0
Glyma01g05610	0	0	0	0	0	0	1	0	0	0	0	0	0	0
Glyma01g05620	0	0	0	0	0	0	0	0	0	0	0	0	0	0
Glyma01g05630	0	0	0	0	0	0	0	0	0	0	0	0	0	0
Glyma01g05640	0	0	0	0	0	0	0	0	0	0	0	0	0	0
Glyma01g05650	0	0	0	0	0	0	0	0	0	0	0	0	0	0
Glyma01g05660	0	0	0	0	0	0	0	0	0	0	0	0	0	0
Glyma01g05670	0	0	0	0	0	0	0	0	0	0	0	0	0	0
Glyma01g05680	0	0	0	0	0	0	0	0	0	0	0	0	0	0
Glyma01g05690	0	0	0	0	0	0	0	0	0	0	0	0	0	0
Glyma01g05700	0	0	0	0	0	0	0	0	0	0	0	0	0	0
Glyma01g05710	1	0	0	0	0	0	0	0	0	0	1	0	0	0
Glyma01g05720	0	0	0	0	0	0	0	0	0	0	0	0	0	0
Glyma01g05730	0	0	0	0	0	0	0	0	0	0	0	0	0	0
Glyma01g05740	75	61	83	68	49	45	57	69	68	57	117	105	112	125
Glyma01g05750	5	13	11	7	10	4	7	7	9	5	10	10	14	8
Glyma01g05760	0	1	1	0	0	2	0	0	1	0	1	0	1	0
Glyma01g05770	2	2	2	1	1	1	1	0	1	0	1	1	1	1
Glyma01g05780	1	0	0	0	0	0	0	0	0	0	0	0	1	0
Glyma01g05800	12	18	9	10	15	24	9	8	5	3	5	3	13	7
Glyma01g05810	4	3	2	3	2	1	0	1	2	2	5	5	1	1
Glyma01g05820	0	3	2	2	2	1	0	0	0	0	2	2	6	1
Glyma01g05830	1	1	1	1	1	0	1	0	1	1	1	0	1	1
Glyma01g05840	0	0	0	0	0	0	0	0	0	0	0	0	0	0
Glyma01g05850	1	4	0	1	0	0	0	0	0	0	0	0	38	0
Glyma01g05860	3	2	3	2	3	2	2	3	2	1	3	1	6	11
Glyma01g05870	1	1	1	1	1	0	0	0	0	0	0	0	0	0
Glyma01g05880	1	5	4	6	5	1	2	2	3	2	5	4	12	1
Glyma01g05890	1	0	0	1	1	0	0	0	0	0	0	0	4	0
Glyma01g05900	0	0	0	0	0	0	0	0	0	0	0	0	0	0
Glyma01g05910	0	0	0	0	0	0	0	0	0	0	0	0	0	0
Glyma01g05920	4	3	4	3	2	2	2	2	1	1	5	2	7	5
Glyma01g05930	0	0	0	0	0	0	0	2	0	0	0	0	1	0
Glyma01g05940	0	0	0	0	0	0	0	0	0	0	0	0	0	0
Glyma01g05950	0	0	0	0	0	0	0	0	0	0	0	0	0	0
Glyma01g05960	0	1	0	0	1	0	0	0	0	0	0	0	2	1
Glyma01g05970	0	0	0	0	0	0	0	0	0	0	0	0	1	0
Glyma01g05980	8	0	0	0	0	0	0	1	1	0	0	0	0	0
Glyma01g05990	0	0	0	0	0	0	0	0	0	0	0	0	0	0
Glyma01g06000	0	0	0	0	0	0	0	0	0	0	0	0	0	0
Glyma01g06010	9	3	7	6	4	2	4	6	3	2	1	2	4	4
Glyma01g06020	0	0	0	0	0	0	0	0	0	0	0	0	0	0
Glyma01g06030	51	23	4	9	13	10	11	9	6	2	2	1	9	11
Glyma01g06040	0	0	0	0	0	0	0	0	0	0	0	0	0	0
Glyma01g06050	0	0	0	0	0	0	0	0	1	0	0	0	0	0
Glyma01g06060	10	10	12	7	5	5	5	4	3	1	3	1	9	4
Glyma01g06080	7	14	7	6	4	2	4	5	3	1	3	1	11	5
Glyma01g06090	0	0	0	0	0	0	0	0	0	0	0	0	0	0
Glyma01g06100	0	0	0	0	0	0	0	0	0	0	0	0	0	0
Glyma01g06110	40	10	8	12	8	0	0	1	3	2	2	1	0	0
Glyma01g06120	0	0	0	0	0	0	0	0	0	0	0	0	0	0
Glyma01g06130	0	0	0	0	0	0	0	0	0	0	0	0	0	0
Glyma01g06140	0	0	0	0	0	0	0	0	0	0	0	0	0	0
Glyma01g06150	0	16	0	0	0	0	0	0	0	0	0	0	6	0
Glyma01g06160	0	0	0	0	0	0	0	0	0	0	0	0	0	0
Glyma01g06170	15	17	11	11	3	7	6	9	9	3	10	4	11	5
Glyma01g06180	1	0	0	1	0	0	0	0	0	0	0	0	0	0
Glyma01g06190	0	0	0	0	0	0	0	0	0	0	0	0	0	0
Glyma01g06200	0	0	0	0	0	0	0	0	0	0	0	0	0	0
Glyma01g06210	0	0	0	0	0	0	0	0	0	0	0	0	0	0
Glyma01g06220	1	2	1	2	0	0	0	0	0	0	0	0	0	0
Glyma01g06230	0	0	0	1	0	0	0	0	1	0	1	0	0	0
Glyma01g06240	0	0	0	0	0	0	0	0	0	0	0	0	0	0
Glyma01g06250	0	0	0	0	0	0	0	0	0	0	0	0	0	0
Glyma01g06260	11	8	4	8	4	4	4	3	3	2	4	1	8	10
Glyma01g06270	11	9	7	7	5	5	10	4	8	3	7	5	16	14
Glyma01g06280	2	1	1	1	1	1	1	2	1	1	1	1	1	0
Glyma01g06290	4	3	3	2	2	1	1	1	1	0	2	1	7	4
Glyma01g06300	1	6	0	0	0	0	0	0	1	0	1	0	1	1
Glyma01g06320	3	6	6	5	3	5	3	2	2	2	4	2	9	3
Glyma01g06330	0	0	0	0	0	0	0	0	0	0	0	0	0	0
Glyma01g06340	0	0	0	0	0	0	0	0	0	0	0	0	0	0
Glyma01g06350	0	0	0	0	0	0	0	0	0	0	0	0	0	0
Glyma01g06360	0	0	0	0	0	0	0	0	0	0	0	0	0	0
Glyma01g06370	1	1	1	1	1	0	0	1	0	0	0	0	0	0
Glyma01g06380	11	9	11	12	10	5	8	7	9	3	6	4	6	12
Glyma01g06390	0	0	0	0	0	0	0	0	0	0	0	0	0	0
Glyma01g06400	0	0	0	0	0	0	1	1	0	0	0	0	0	0
Glyma01g06410	0	0	0	0	0	0	0	0	0	0	0	0	0	0
Glyma01g06420	0	0	0	0	0	0	0	0	0	0	0	0	0	0
Glyma01g06440	0	0	0	0	0	0	0	0	0	0	0	0	0	0
Glyma01g06450	24	7	12	9	5	5	8	8	7	5	9	7	8	4
Glyma01g06460	0	0	0	0	0	0	0	0	0	0	0	0	0	0
Glyma01g06470	0	0	0	0	0	0	0	0	0	0	0	0	0	0
Glyma01g06480	1	1	2	1	0	1	1	1	2	0	1	1	1	0
Glyma01g06490	0	1	1	0	0	0	0	0	0	0	0	0	0	0
Glyma01g06500	0	0	0	0	0	0	0	0	0	0	0	0	0	0
Glyma01g06520	0	0	0	0	0	0	0	0	0	0	0	0	0	0
Glyma01g06530	0	2	0	0	0	0	0	0	0	0	0	0	0	0
Glyma01g06540	0	1	1	2	1	1	2	1	1	0	1	0	1	1
Glyma01g06550	1	3	1	1	0	0	0	0	0	0	1	0	15	1
Glyma01g06560	0	0	0	0	0	0	0	0	0	0	0	0	1	0
Glyma01g06570	0	0	0	0	0	1	0	0	0	0	0	0	0	0
Glyma01g06580	0	0	0	0	0	0	0	0	0	0	0	0	0	0
Glyma01g06590	0	0	0	0	0	0	0	0	0	0	0	0	0	0
Glyma01g06600	4	5	2	5	3	4	2	1	2	0	2	1	13	21
Glyma01g06610	6	2	3	4	1	1	4	1	1	0	0	0	0	4
Glyma01g06620	12	6	8	6	5	3	4	3	5	4	4	3	4	4
Glyma01g06630	5	3	4	3	2	1	2	1	1	1	1	0	3	4
Glyma01g06640	14	19	19	17	13	5	8	16	12	6	16	7	34	18
Glyma01g06660	1	1	1	2	0	0	1	1	1	1	2	1	4	0
Glyma01g06670	0	0	1	0	0	1	1	0	0	0	0	0	0	0
Glyma01g06680	5	8	6	6	3	1	3	3	4	3	9	9	9	3
Glyma01g06690	1	1	1	1	0	0	1	1	0	0	1	0	0	1
Glyma01g06700	1	1	0	2	0	0	1	0	0	0	2	1	0	1
Glyma01g06710	0	0	0	0	0	0	0	0	0	0	0	0	0	0
Glyma01g06720	0	0	0	0	0	0	0	0	0	0	0	0	1	0
Glyma01g06730	2	2	1	3	1	1	1	2	1	1	1	1	1	1
Glyma01g06740	28	10	20	15	12	1	2	1	3	2	5	2	8	1
Glyma01g06750	15	13	11	9	6	4	10	9	9	4	5	7	13	4
Glyma01g06760	0	0	0	0	0	0	0	0	0	0	0	0	0	0
Glyma01g06770	0	0	0	0	0	0	0	0	0	0	0	0	14	1
Glyma01g06780	0	0	0	0	0	0	0	0	0	0	0	0	6	0
Glyma01g06790	0	0	0	1	0	0	0	0	1	0	0	0	0	0
Glyma01g06800	3	4	3	2	2	1	2	1	1	1	2	1	5	3
Glyma01g06810	0	1	0	1	0	0	0	0	0	0	0	0	2	0
Glyma01g06820	0	1	2	1	0	2	9	16	20	10	22	9	1	2
Glyma01g06830	0	0	0	0	0	0	0	0	0	0	0	0	0	0
Glyma01g06840	5	7	7	9	14	3	4	4	5	2	4	1	9	6
Glyma01g06850	5	4	1	2	1	1	1	3	0	0	0	1	0	0
Glyma01g06860	0	17	0	0	0	0	0	0	0	0	0	0	0	0
Glyma01g06870	1	2	3	3	5	0	1	0	0	0	0	0	1	22
Glyma01g06880	0	1	1	1	1	3	3	3	2	1	1	1	0	9
Glyma01g06890	0	0	0	0	0	0	0	0	0	0	0	0	0	0
Glyma01g06900	0	0	0	0	0	0	0	0	0	0	0	0	0	0
Glyma01g06920	0	0	0	0	0	0	0	0	0	0	0	0	0	0
Glyma01g06930	0	0	0	0	0	1	0	0	0	0	0	0	0	0
Glyma01g06940	0	0	0	0	0	0	0	0	0	0	0	0	0	0
Glyma01g06950	0	0	0	0	0	0	0	0	0	0	0	2	0	0
Glyma01g06960	0	0	0	0	0	0	0	0	0	0	0	0	0	0
Glyma01g06970	20	9	20	33	51	6	16	11	17	11	14	10	24	9
Glyma01g06980	0	0	0	0	0	0	0	0	0	0	0	0	0	0
Glyma01g06990	0	0	0	0	0	0	0	0	0	0	0	0	0	0
Glyma01g07000	0	0	0	0	0	0	0	0	0	0	0	0	0	0
Glyma01g07010	4	9	3	6	5	6	8	7	6	5	8	7	11	14
Glyma01g07020	3	2	2	2	2	0	1	2	1	0	2	1	4	2
Glyma01g07030	3	1	1	1	3	2	1	2	1	0	1	2	1	4
Glyma01g07040	4	1	1	1	1	0	1	1	2	1	1	1	1	2
Glyma01g07050	0	0	0	0	0	0	0	0	0	0	0	0	0	0
Glyma01g07060	0	0	0	0	0	0	0	0	0	0	0	0	0	0
Glyma01g07070	26	24	34	40	27	18	67	16	31	9	14	9	51	11
Glyma01g07080	12	7	11	8	7	5	7	3	3	2	4	1	7	9
Glyma01g07090	7	6	8	6	6	2	6	4	6	3	5	5	9	17
Glyma01g07100	13	27	22	22	32	14	14	16	24	16	50	46	15	9
Glyma01g07110	1	1	0	1	0	1	2	2	2	2	3	1	0	0
Glyma01g07120	23	56	21	43	41	4	3	3	1	1	2	1	19	19
Glyma01g07130	0	0	0	0	0	0	0	0	0	0	0	0	0	0
Glyma01g07140	1	1	0	0	0	0	0	0	0	0	0	0	0	0
Glyma01g07150	0	0	0	0	0	0	0	0	0	0	0	0	0	0
Glyma01g07160	0	0	0	0	0	0	0	0	0	0	0	0	0	0
Glyma01g07170	6	2	2	1	2	2	2	0	2	0	1	3	1	1
Glyma01g07180	3	1	1	1	0	0	0	0	0	0	1	0	0	0
Glyma01g07190	1	2	2	3	2	1	1	1	2	1	1	0	1	1
Glyma01g07200	0	0	0	0	0	0	0	0	0	0	0	0	0	0
Glyma01g07210	0	0	0	0	0	0	0	0	0	0	0	0	0	0
Glyma01g07220	0	0	0	0	0	0	0	0	0	0	0	0	0	0
Glyma01g07230	0	0	0	0	0	0	0	0	0	0	0	0	0	0
Glyma01g07240	0	0	0	0	0	0	0	0	0	0	0	0	0	0
Glyma01g07250	0	0	0	0	0	0	0	0	0	0	0	0	0	0
Glyma01g07260	0	0	0	0	0	0	0	0	0	0	0	0	0	0
Glyma01g07270	0	0	0	0	0	0	0	0	0	0	0	0	0	0
Glyma01g07280	0	0	0	0	0	0	0	0	0	0	0	0	0	0
Glyma01g07290	0	0	0	0	0	0	0	0	0	0	0	0	0	0
Glyma01g07300	0	1	1	1	0	0	0	1	0	0	0	0	0	0
Glyma01g07310	1	1	0	1	1	0	0	0	0	0	0	1	0	1
Glyma01g07320	0	0	0	0	0	0	0	0	0	0	0	0	0	0
Glyma01g07330	0	0	0	0	0	0	0	0	0	0	0	0	0	0
Glyma01g07340	0	0	0	0	0	0	0	0	0	0	0	0	0	0
Glyma01g07350	0	0	0	0	0	0	0	0	0	0	0	0	0	0
Glyma01g07360	0	0	0	0	0	0	0	0	0	0	0	0	0	0
Glyma01g07370	0	0	0	0	0	0	0	0	0	0	0	0	0	0
Glyma01g07380	0	0	0	0	0	1	0	0	0	0	0	0	0	0
Glyma01g07390	0	2	0	1	0	1	3	3	4	2	4	3	9	7
Glyma01g07400	0	0	0	0	0	0	0	0	0	0	0	0	0	0
Glyma01g07410	0	0	0	0	0	0	0	0	0	0	0	0	0	0
Glyma01g07420	0	0	0	0	0	0	0	0	0	0	0	0	0	0
Glyma01g07430	0	0	0	0	0	0	0	0	0	0	0	0	0	0
Glyma01g07440	0	0	0	0	0	0	0	0	0	0	0	0	0	0
Glyma01g07460	0	0	0	0	0	0	0	0	0	0	0	0	0	0
Glyma01g07470	0	0	0	0	0	0	0	0	0	0	0	0	0	0
Glyma01g07480	0	0	0	0	0	0	0	0	0	0	0	0	0	0
Glyma01g07490	0	0	0	0	0	0	0	0	0	0	0	0	0	0
Glyma01g07500	0	0	0	0	0	0	0	0	0	0	0	0	0	0
Glyma01g07510	0	0	0	0	0	0	0	0	0	0	0	0	0	0
Glyma01g07520	0	0	0	0	0	0	0	0	0	0	0	0	0	0
Glyma01g07530	4	4	4	2	2	1	2	2	2	1	2	1	5	6
Glyma01g07540	6	5	4	2	1	2	1	2	1	1	3	1	2	4
Glyma01g07550	60	108	70	98	168	26	65	65	55	37	51	49	91	80
Glyma01g07560	0	0	0	0	0	0	0	0	0	0	0	0	0	0
Glyma01g07570	0	0	0	0	0	0	0	0	0	0	0	0	0	0
Glyma01g07580	0	0	0	0	0	0	6	13	6	2	5	2	13	48
Glyma01g07590	0	0	0	0	0	0	0	0	0	0	0	0	0	0
Glyma01g07600	0	0	0	0	0	0	0	0	0	0	0	0	0	0
Glyma01g07610	0	0	0	0	0	0	0	0	0	0	0	0	0	0
Glyma01g07620	0	0	0	0	0	0	0	0	0	0	0	0	0	0
Glyma01g07630	0	0	0	0	0	0	0	0	0	0	0	0	0	0
Glyma01g07640	2	3	5	2	2	1	3	1	5	2	4	6	8	9
Glyma01g07670	3	8	2	4	2	1	2	1	2	1	3	3	3	4
Glyma01g07680	4	7	3	3	1	2	1	2	3	1	4	2	3	2
Glyma01g07690	2	7	4	4	3	4	7	8	9	5	8	4	22	10
Glyma01g07700	0	0	0	0	0	1	0	0	0	1	0	0	0	0
Glyma01g07710	0	0	0	0	0	0	0	0	0	0	0	0	0	0
Glyma01g07720	0	0	0	0	0	0	0	0	0	0	0	0	0	0
Glyma01g07730	0	0	0	0	0	0	0	0	0	0	0	0	0	0
Glyma01g07740	0	0	0	0	0	0	0	0	0	0	0	0	0	0
Glyma01g07750	0	0	0	0	0	0	0	0	0	0	0	0	0	0
Glyma01g07760	0	0	0	0	0	0	0	0	0	0	0	0	0	0
Glyma01g07770	6	13	7	7	6	5	8	4	6	4	7	5	18	3
Glyma01g07780	15	3	6	4	1	1	2	3	2	0	2	1	1	1
Glyma01g07790	1	1	1	1	1	0	1	1	1	1	1	0	0	1
Glyma01g07800	26	15	19	23	15	6	22	10	15	8	12	5	27	15
Glyma01g07810	0	0	0	0	0	0	0	0	0	0	0	0	0	0
Glyma01g07830	0	0	0	0	0	0	0	0	0	0	0	0	0	0
Glyma01g07840	0	0	0	0	0	0	0	0	0	0	0	0	0	0
Glyma01g07850	0	0	0	0	0	0	0	0	0	0	0	0	0	0
Glyma01g07860	508	83	302	209	67	14	11	2	0	0	0	0	0	0
Glyma01g07870	0	0	0	0	0	0	0	0	0	0	0	0	0	0
Glyma01g07880	0	0	0	0	0	0	0	0	0	0	0	0	0	0
Glyma01g07890	0	0	0	0	0	0	0	0	0	0	0	0	0	0
Glyma01g07900	0	0	0	0	0	0	0	0	0	0	0	0	0	0
Glyma01g07910	0	0	0	0	0	0	0	0	0	0	0	0	2	0
Glyma01g07920	0	0	0	0	0	0	0	0	0	0	0	0	0	0
Glyma01g07930	20	15	21	29	37	18	32	25	22	8	11	5	81	25
Glyma01g07940	6	10	7	9	4	4	7	3	1	2	2	1	0	0
Glyma01g07970	0	0	0	0	0	0	0	0	0	0	0	0	0	0
Glyma01g07980	1	0	0	0	0	0	0	0	0	0	0	0	0	0
Glyma01g07990	0	0	0	0	0	0	0	0	0	0	0	0	0	0
Glyma01g08000	0	0	0	0	0	0	0	0	0	0	0	0	0	0
Glyma01g08010	0	0	0	0	0	0	0	0	0	0	0	0	0	0
Glyma01g08020	0	0	0	0	0	0	0	0	0	0	0	0	0	0
Glyma01g08030	0	1	0	0	0	0	0	0	0	0	0	0	0	0
Glyma01g08040	1	2	2	2	1	1	1	1	1	0	1	1	2	1
Glyma01g08050	1	2	2	2	1	1	1	1	0	1	1	1	2	1
Glyma01g08060	1	2	0	1	1	0	0	0	0	0	0	1	1	0
Glyma01g08070	0	0	0	0	0	0	0	0	0	1	0	0	0	0
Glyma01g08080	1	5	3	3	2	0	0	0	0	0	0	0	3	0
Glyma01g08100	0	0	0	0	0	1	0	0	0	0	0	0	0	0
Glyma01g08110	0	0	0	0	0	0	0	0	0	0	0	0	0	0
Glyma01g08120	0	0	0	0	0	0	0	0	0	0	0	0	0	0
Glyma01g08130	2	11	9	7	5	5	2	1	2	1	1	0	0	0
Glyma01g08140	0	0	0	0	0	0	0	0	0	0	0	0	0	0
Glyma01g08150	1	39	0	2	0	0	0	0	0	0	0	0	0	0
Glyma01g08160	0	0	0	0	0	0	0	0	0	0	0	0	0	0
Glyma01g08170	0	0	0	0	0	0	0	0	0	0	0	0	0	0
Glyma01g08180	0	0	0	0	0	0	0	0	0	0	0	0	0	0
Glyma01g08190	0	0	0	0	0	0	0	0	0	0	0	0	0	0
Glyma01g08200	0	0	0	0	0	0	0	0	0	0	0	0	0	0
Glyma01g08210	0	0	0	0	0	0	0	0	0	0	0	0	0	0
Glyma01g08220	0	0	0	0	0	0	0	0	0	0	0	0	0	0
Glyma01g08230	5	7	4	3	1	2	2	4	2	1	2	2	7	4
Glyma01g08240	0	0	0	0	0	0	0	0	0	0	0	0	0	0
Glyma01g08250	0	0	0	0	0	0	0	0	0	0	1	0	4	0
Glyma01g08260	1	4	0	0	1	0	0	0	0	0	0	0	5	2
Glyma01g08270	0	0	1	1	0	0	1	0	0	0	0	1	3	0
Glyma01g08280	0	0	0	0	0	0	0	0	0	0	0	0	0	0
Glyma01g08490	0	0	0	0	0	0	0	0	0	0	0	0	0	0
Glyma01g08500	0	0	0	0	0	0	0	0	0	0	0	0	0	0
Glyma01g08510	0	0	0	0	0	0	0	0	0	0	0	0	0	0
Glyma01g08520	0	1	1	0	0	0	0	1	0	0	0	0	1	1
Glyma01g08530	3	2	0	0	2	0	0	0	0	0	0	0	8	3
Glyma01g08540	3	4	1	2	1	1	1	1	1	0	0	0	4	7
Glyma01g08550	0	0	0	0	0	0	0	0	0	0	0	0	0	0
Glyma01g08560	0	0	0	0	0	0	0	0	0	0	0	0	0	0
Glyma01g08570	0	0	0	0	0	0	0	0	0	0	0	0	0	0
Glyma01g08580	9	6	10	10	8	5	6	7	7	3	4	3	13	5
Glyma01g08590	0	0	0	0	0	0	0	0	0	0	0	0	0	0
Glyma01g08600	4	2	1	2	2	1	1	1	1	1	0	0	0	0
Glyma01g08610	1	0	0	0	1	1	0	1	0	0	0	0	0	0
Glyma01g08620	4	2	1	1	1	1	1	0	1	0	1	0	0	0
Glyma01g08640	0	0	0	0	0	0	0	0	0	0	0	0	1	0
Glyma01g08650	0	0	0	0	0	0	0	0	0	0	0	0	2	1
Glyma01g08660	0	0	0	0	0	0	0	0	0	0	0	0	0	0
Glyma01g08680	0	0	0	0	0	0	0	0	0	0	0	0	0	0
Glyma01g08690	0	1	0	0	0	0	0	0	0	0	0	0	0	0
Glyma01g08700	0	0	0	0	0	0	0	0	0	0	0	0	0	0
Glyma01g08710	0	0	0	0	0	0	0	0	0	0	0	0	0	0
Glyma01g08720	0	0	0	0	0	0	0	0	0	0	0	0	0	0
Glyma01g08730	0	0	0	0	0	0	0	0	0	0	0	0	0	0
Glyma01g08740	0	0	0	0	0	0	0	0	0	0	0	0	0	0
Glyma01g08760	0	1	0	0	0	0	0	0	0	0	0	0	0	0
Glyma01g08770	0	0	0	0	0	0	0	0	0	0	0	0	0	0
Glyma01g08970	0	0	0	0	0	0	0	0	0	0	0	0	0	0
Glyma01g08980	0	0	1	0	0	2	1	0	0	0	0	0	0	0
Glyma01g08990	0	0	0	0	0	0	0	0	0	0	0	0	0	0
Glyma01g09000	0	0	0	0	0	0	0	0	0	0	0	0	0	0
Glyma01g09010	6	7	7	6	4	3	4	6	2	1	4	1	5	2
Glyma01g09020	0	0	0	0	0	0	0	0	0	0	0	0	0	0
Glyma01g09030	0	0	0	0	0	0	0	0	0	0	0	0	0	0
Glyma01g09040	0	0	0	0	0	0	0	0	0	0	0	0	0	0
Glyma01g09050	0	0	0	0	0	0	0	0	0	0	0	0	0	0
Glyma01g09060	0	0	0	0	0	0	0	0	0	0	0	0	0	0
Glyma01g09070	0	0	0	0	0	0	0	0	0	0	0	0	0	0
Glyma01g09080	0	0	0	0	0	0	0	0	0	0	0	0	0	0
Glyma01g09100	0	0	0	0	0	0	0	0	0	0	0	0	0	0
Glyma01g09110	0	0	1	0	1	0	0	0	0	0	0	0	0	0
Glyma01g09120	9	24	10	16	14	6	10	13	15	7	12	7	16	29
Glyma01g09130	0	0	0	0	0	0	0	0	0	0	0	0	0	0
Glyma01g09140	0	0	0	0	0	0	0	0	0	0	0	0	0	0
Glyma01g09150	0	0	0	0	0	0	0	0	0	0	0	0	0	0
Glyma01g09160	47	32	21	30	27	2	6	6	9	3	6	3	15	3
Glyma01g09170	70	50	35	45	40	2	10	5	15	5	8	6	26	6
Glyma01g09180	0	0	0	0	0	0	0	0	0	0	0	0	0	0
Glyma01g09190	0	5	17	1	0	81	192	422	55	20	28	4	0	0
Glyma01g09200	2	1	0	0	0	0	0	0	0	0	0	0	1	0
Glyma01g09210	0	0	0	0	0	0	0	0	0	0	0	0	0	0
Glyma01g09220	2	6	5	3	4	6	7	9	3	3	3	2	6	3
Glyma01g09230	0	0	0	0	0	0	0	0	0	0	0	0	0	0
Glyma01g09240	0	0	0	0	0	0	0	0	0	0	0	0	0	0
Glyma01g09270	0	0	0	0	0	0	0	0	0	0	0	0	0	0
Glyma01g09280	0	0	0	0	0	0	0	0	0	0	0	0	0	0
Glyma01g09290	6	5	8	6	4	2	7	7	5	2	4	3	6	5
Glyma01g09300	0	0	0	0	0	0	0	0	0	0	0	0	0	0
Glyma01g09310	46	17	17	19	6	4	6	6	6	2	8	2	6	6
Glyma01g09320	0	0	0	0	0	0	0	0	0	0	0	0	0	0
Glyma01g09330	0	0	0	0	0	0	0	1	0	0	0	0	0	0
Glyma01g09340	0	0	1	0	0	0	0	0	0	0	0	0	0	2
Glyma01g09350	0	3	0	0	0	0	0	0	0	0	0	0	0	0
Glyma01g09360	2	5	5	6	12	0	0	0	0	0	0	0	0	0
Glyma01g09370	0	0	0	0	0	0	0	0	0	0	0	0	0	0
Glyma01g09380	0	0	0	0	0	0	0	0	0	0	0	0	0	0
Glyma01g09400	10	20	11	12	7	10	8	11	6	3	7	5	8	6
Glyma01g09410	5	16	3	3	3	2	4	3	3	2	2	2	4	3
Glyma01g09420	2	4	3	2	1	2	1	2	1	0	1	0	3	1
Glyma01g09430	0	0	0	0	0	3	1	0	0	0	0	0	0	0
Glyma01g09450	0	0	0	0	0	0	0	0	0	0	0	0	0	0
Glyma01g09460	1	1	0	2	4	1	0	0	0	0	0	0	1	1
Glyma01g09470	0	0	0	0	0	0	0	0	0	0	0	0	0	0
Glyma01g09480	0	0	0	0	0	0	0	0	0	0	0	0	0	0
Glyma01g09490	0	0	0	0	0	0	0	0	0	0	0	0	0	0
Glyma01g09500	0	0	2	0	0	1	0	4	0	0	0	0	0	1
Glyma01g09510	0	1	0	0	0	0	0	0	0	0	0	0	0	0
Glyma01g09520	10	4	5	3	2	1	1	0	1	1	1	0	1	0
Glyma01g09530	31	21	14	25	3	8	9	0	3	0	3	2	16	8
Glyma01g09540	0	0	0	0	0	0	0	0	0	0	0	0	0	0
Glyma01g09550	0	0	0	0	0	0	0	0	0	0	0	0	0	0
Glyma01g09560	0	0	0	0	0	0	0	0	0	0	0	0	0	0
Glyma01g09570	0	0	0	0	0	0	0	0	0	0	0	0	0	0
Glyma01g09580	0	0	0	0	0	0	0	0	0	0	0	0	0	0
Glyma01g09590	0	0	0	0	0	0	0	0	0	0	0	0	0	0
Glyma01g09600	0	0	0	0	0	0	0	0	0	0	0	0	0	0
Glyma01g09610	0	0	0	0	0	0	0	0	0	0	0	0	0	0
Glyma01g09620	0	0	0	0	0	0	0	0	0	0	0	0	1	0
Glyma01g09630	0	0	0	0	0	0	0	0	0	0	0	0	0	0
Glyma01g09640	5	4	10	5	7	2	8	7	10	5	9	7	10	19
Glyma01g09650	0	0	1	0	0	0	0	0	0	0	0	0	8	0
Glyma01g09660	1	1	2	2	1	1	1	0	1	0	1	0	1	2
Glyma01g09860	0	0	0	0	0	0	0	0	0	0	0	0	0	0
Glyma01g09870	0	0	0	0	0	0	0	0	0	0	0	0	0	0
Glyma01g09880	0	0	0	0	0	0	0	0	0	0	0	0	0	0
Glyma01g09890	0	0	0	0	0	0	0	0	0	0	0	0	0	0
Glyma01g09900	0	2	5	2	10	10	15	17	16	9	23	19	19	49
Glyma01g09920	4	6	4	4	3	2	2	3	3	2	4	1	4	3
Glyma01g09930	0	0	0	0	0	0	0	0	0	0	0	0	0	0
Glyma01g09940	0	0	0	0	0	0	0	0	0	0	0	0	0	0
Glyma01g09950	0	0	0	0	0	0	0	0	0	0	0	0	0	0
Glyma01g09960	0	0	0	0	0	0	0	0	0	0	0	0	0	0
Glyma01g09970	0	0	0	0	0	0	0	0	0	0	0	0	0	0
Glyma01g09980	0	0	0	0	0	0	0	0	0	0	0	0	0	0
Glyma01g09990	0	0	0	0	0	0	0	0	0	0	0	0	0	0
Glyma01g10000	0	0	0	0	0	0	0	0	0	0	0	0	0	0
Glyma01g10010	0	0	0	0	0	0	0	0	0	0	0	0	0	0
Glyma01g10020	0	0	0	0	0	0	0	0	0	0	0	0	0	0
Glyma01g10040	0	0	0	0	0	0	0	0	0	0	0	0	0	0
Glyma01g10050	0	0	0	0	0	0	0	0	0	0	0	0	0	0
Glyma01g10060	0	0	0	0	0	0	0	0	0	0	0	0	0	0
Glyma01g10070	98	201	90	244	162	49	60	137	108	80	176	73	271	507
Glyma01g10080	57	118	76	140	64	26	49	54	60	41	61	38	109	244
Glyma01g10090	1	0	0	0	0	0	1	0	0	0	0	0	0	0
Glyma01g10100	0	1	1	1	0	0	0	0	0	0	0	0	2	1
Glyma01g10110	0	0	0	0	0	0	0	0	0	0	0	0	0	0
Glyma01g10120	0	0	0	0	0	0	0	0	0	0	0	0	0	0
Glyma01g10130	0	1	0	0	0	0	0	0	0	0	0	0	0	0
Glyma01g10140	0	0	0	0	0	0	0	0	0	0	0	0	0	0
Glyma01g10150	0	0	0	0	0	0	0	0	0	0	0	0	0	0
Glyma01g10160	2	4	2	2	1	1	2	2	1	1	1	0	2	1
Glyma01g10170	0	0	0	0	0	0	0	0	0	0	0	0	0	0
Glyma01g10180	0	0	0	0	0	0	0	0	0	0	0	0	0	0
Glyma01g10190	0	0	0	0	0	0	0	0	0	0	0	0	0	0
Glyma01g10200	0	0	0	0	0	0	0	0	0	0	0	0	0	0
Glyma01g10210	0	0	0	0	0	0	0	0	0	0	0	0	0	0
Glyma01g10220	0	0	0	0	0	0	0	0	0	0	0	0	0	0
Glyma01g10230	0	0	0	0	0	0	0	0	0	0	0	0	0	0
Glyma01g10240	0	0	0	0	0	0	0	0	0	0	0	0	0	0
Glyma01g10250	0	0	0	0	0	0	0	0	0	0	0	0	0	0
Glyma01g10260	0	0	0	0	0	0	0	0	0	0	0	0	0	0
Glyma01g10270	0	0	0	0	0	0	0	0	0	0	1	0	1	0
Glyma01g10280	0	0	0	0	0	0	0	0	0	0	0	0	0	0
Glyma01g10290	0	0	0	0	0	0	0	0	0	0	0	0	0	0
Glyma01g10300	0	0	0	0	0	0	0	0	0	0	0	0	0	0
Glyma01g10310	0	0	0	0	0	1	0	0	0	0	0	0	0	0
Glyma01g10320	0	0	0	0	0	0	0	0	0	0	0	0	0	1
Glyma01g10330	0	0	0	0	0	0	0	0	0	0	0	0	0	0
Glyma01g10340	0	0	0	0	0	0	0	0	0	0	0	0	0	0
Glyma01g10350	0	0	0	0	0	0	0	0	0	0	0	0	0	0
Glyma01g10360	0	0	0	0	0	0	0	0	0	0	0	0	0	0
Glyma01g10370	10	9	10	8	6	2	2	2	5	2	6	3	19	9
Glyma01g10380	8	9	7	9	2	3	4	4	6	5	6	4	13	7
Glyma01g10390	1	3	3	4	3	1	3	2	2	3	2	1	5	6
Glyma01g10400	0	0	0	0	0	0	0	0	0	0	0	0	0	0
Glyma01g10600	0	2	6	4	2	1	1	0	0	0	0	0	0	3
Glyma01g10610	15	8	10	14	9	2	7	10	7	3	6	3	11	9
Glyma01g10810	0	0	0	0	0	0	0	0	0	0	0	0	0	0
Glyma01g10820	0	0	0	0	0	0	0	0	0	0	0	0	0	0
Glyma01g10830	0	0	0	0	0	0	0	0	0	0	0	0	0	0
Glyma01g10840	0	0	0	0	0	0	0	0	0	0	0	0	0	0
Glyma01g10850	4	3	4	3	4	0	2	2	2	1	2	2	7	16
Glyma01g10860	5	4	6	3	5	0	1	4	6	1	3	3	12	27
Glyma01g10870	3	1	1	1	0	0	1	2	0	0	1	0	0	2
Glyma01g10880	2	3	1	1	2	1	1	1	1	1	2	2	4	2
Glyma01g10890	0	0	0	0	0	0	0	0	0	0	0	0	0	0
Glyma01g10900	0	0	1	0	0	0	0	1	113	240	1625	2374	0	237
Glyma01g10910	0	0	0	0	0	0	0	0	0	0	0	0	0	0
Glyma01g11110	0	0	0	0	1	0	0	0	0	0	0	0	0	0
Glyma01g11120	0	0	0	0	0	0	0	0	0	0	0	0	0	0
Glyma01g11130	1	1	0	1	1	0	0	0	0	0	0	0	2	0
Glyma01g11140	0	0	0	0	0	0	0	0	0	0	0	0	0	0
Glyma01g11150	0	0	0	0	0	0	0	0	0	0	0	0	0	0
Glyma01g11160	0	0	0	0	0	0	0	0	0	0	0	0	0	0
Glyma01g11170	0	0	0	0	0	0	0	0	0	0	0	0	0	0
Glyma01g11180	1	0	0	0	0	0	0	0	0	0	0	0	0	0
Glyma01g11190	0	0	0	0	0	0	0	0	0	0	0	0	0	0
Glyma01g11390	3	62	5	12	7	5	4	7	11	4	7	5	49	6
Glyma01g11590	0	0	0	0	0	0	0	0	0	0	0	0	0	0
Glyma01g11600	0	0	0	0	0	0	0	0	0	0	0	0	0	0
Glyma01g11610	0	0	0	0	0	0	0	0	0	0	0	0	0	0
Glyma01g11630	0	0	0	0	0	0	0	0	0	0	0	0	0	0
Glyma01g11640	1	0	0	0	0	0	0	0	0	0	0	0	0	0
Glyma01g11650	0	0	0	0	0	0	1	0	0	0	0	0	0	0
Glyma01g11660	0	0	0	0	0	0	0	0	0	0	0	0	0	0
Glyma01g11670	0	0	0	0	0	0	0	0	0	0	0	0	0	0
Glyma01g11870	125	4	15	21	65	5	23	8	6	3	0	0	0	0
Glyma01g11880	0	0	0	0	0	0	0	0	0	0	0	0	0	0
Glyma01g11890	0	0	0	0	0	0	0	0	0	0	0	0	0	0
Glyma01g11900	0	0	0	0	0	0	0	0	0	0	0	0	0	0
Glyma01g12110	0	0	0	0	0	0	0	0	0	0	0	0	0	0
Glyma01g12310	0	0	0	1	7	0	1	0	1	0	2	3	2	0
Glyma01g12320	0	0	0	0	0	0	0	0	0	0	0	0	0	0
Glyma01g12330	0	0	0	0	0	0	0	0	0	0	0	0	0	0
Glyma01g12340	13	9	9	9	6	5	5	5	4	1	4	2	11	8
Glyma01g12540	0	0	0	0	0	0	0	0	0	0	0	0	0	0
Glyma01g12740	14	7	6	8	28	0	1	3	4	2	4	2	5	14
Glyma01g12940	0	0	1	1	0	0	1	1	1	1	1	0	3	3
Glyma01g12950	4	2	2	2	1	0	1	2	1	0	1	1	2	0
Glyma01g12960	0	0	0	0	0	0	0	0	0	0	0	0	0	0
Glyma01g12970	8	3	11	7	4	0	1	4	5	4	6	8	4	2
Glyma01g13170	22	12	9	11	11	2	2	4	2	1	2	1	3	2
Glyma01g13180	0	0	0	0	0	0	0	0	0	0	0	0	0	0
Glyma01g13380	0	0	0	0	0	0	0	0	0	0	0	0	0	0
Glyma01g13390	0	0	0	0	0	0	0	0	0	0	0	0	0	0
Glyma01g13400	0	0	0	0	0	0	0	0	0	0	0	0	0	0
Glyma01g13410	0	0	0	1	0	0	0	1	0	0	0	0	1	0
Glyma01g13420	0	0	0	0	0	0	0	0	0	0	0	1	0	0
Glyma01g13430	4	3	2	3	1	2	1	1	2	1	3	2	4	2
Glyma01g13450	1	4	1	0	0	1	0	0	1	1	1	0	0	0
Glyma01g13460	0	0	0	0	0	0	0	0	0	0	0	0	0	0
Glyma01g13660	0	0	0	0	0	0	0	0	0	0	0	0	0	0
Glyma01g13670	0	0	0	0	0	0	0	0	0	0	0	0	0	0
Glyma01g13680	0	0	0	0	0	0	0	0	0	0	0	0	0	0
Glyma01g13890	0	0	0	0	0	0	0	0	0	0	0	0	0	0
Glyma01g13900	1	0	0	0	0	0	0	0	0	0	0	0	0	0
Glyma01g13910	1	1	0	0	0	0	0	0	0	0	0	0	0	0
Glyma01g13930	1	0	0	0	0	0	0	0	0	0	1	0	0	0
Glyma01g13950	2	2	1	1	0	0	1	1	1	0	0	0	1	1
Glyma01g13960	0	0	0	0	0	0	0	0	0	0	0	0	0	0
Glyma01g14160	0	0	0	0	0	0	0	0	0	0	0	0	0	0
Glyma01g14170	0	0	0	0	0	0	0	0	0	0	0	0	13	0
Glyma01g14380	0	0	0	0	0	0	0	0	0	0	0	0	0	0
Glyma01g14390	0	0	0	0	0	0	0	0	0	0	0	0	0	0
Glyma01g14400	0	0	0	0	0	0	0	0	0	0	0	0	0	0
Glyma01g14410	0	0	0	0	0	0	0	0	0	0	0	0	0	0
Glyma01g14420	8	5	5	4	4	2	5	5	5	3	6	3	7	8
Glyma01g14440	10	4	6	5	4	3	5	4	5	2	4	2	3	1
Glyma01g14480	20	6	7	6	5	3	1	0	0	0	1	0	0	0
Glyma01g14490	0	0	0	0	0	0	0	0	0	0	0	0	0	0
Glyma01g14500	0	0	0	0	0	0	0	0	0	0	0	0	0	0
Glyma01g14700	9	7	11	9	6	3	5	8	14	8	8	11	20	33
Glyma01g14740	1	8	3	4	2	1	5	0	2	2	9	3	2	4
Glyma01g14800	2	2	3	3	2	2	2	2	4	2	4	2	3	3
Glyma01g15000	0	0	0	0	0	0	0	0	0	0	0	0	0	0
Glyma01g15010	0	0	0	0	0	0	0	0	0	0	0	0	0	0
Glyma01g15020	4	2	0	0	1	0	0	0	0	0	0	0	0	0
Glyma01g15220	1	2	2	1	0	0	0	0	0	0	0	0	0	0
Glyma01g15420	13	9	4	8	2	1	2	5	2	0	2	0	2	3
Glyma01g15430	0	0	0	0	0	0	0	0	0	0	0	0	0	0
Glyma01g15630	0	4	1	2	0	1	1	0	0	1	2	1	1	0
Glyma01g15830	1	0	0	0	0	0	0	0	0	0	0	0	0	0
Glyma01g15840	0	0	0	0	0	0	0	0	0	0	0	0	0	0
Glyma01g15850	0	0	0	0	0	0	0	0	0	0	0	0	0	0
Glyma01g15860	0	0	0	0	0	1	0	0	0	0	0	0	0	0
Glyma01g15870	0	0	0	0	0	0	0	0	0	0	0	0	0	0
Glyma01g15880	1	0	0	0	0	2	0	0	1	0	2	1	0	0
Glyma01g15890	0	0	0	0	0	0	0	0	0	0	0	0	0	0
Glyma01g15900	0	0	0	0	0	0	0	0	0	0	0	0	0	0
Glyma01g15910	1	0	0	0	0	0	0	0	0	0	0	0	0	0
Glyma01g15920	0	0	0	0	0	0	0	0	0	0	0	0	0	0
Glyma01g15930	16	1	0	0	1	0	0	0	0	0	0	0	0	0
Glyma01g15940	0	0	0	0	0	0	0	0	0	0	0	0	0	0
Glyma01g16140	0	0	0	1	0	0	0	0	0	0	0	0	3	26
Glyma01g16150	0	0	0	0	0	0	0	0	0	0	0	0	0	0
Glyma01g16350	0	0	0	0	0	0	0	0	0	0	0	0	0	0
Glyma01g16360	1	0	1	1	0	0	0	0	0	0	0	0	4	0
Glyma01g16370	6	11	5	5	2	2	3	3	4	2	4	4	6	7
Glyma01g16380	9	5	4	4	3	2	2	2	1	1	2	1	3	2
Glyma01g16390	0	0	0	0	0	0	0	0	0	0	0	0	0	0
Glyma01g16400	0	0	0	0	0	0	0	0	0	0	0	0	0	0
Glyma01g16600	1	1	1	1	1	0	0	0	0	0	0	0	0	0
Glyma01g16610	8	8	10	8	6	5	7	9	5	2	3	2	11	5
Glyma01g16620	0	0	0	0	0	0	0	0	0	0	0	0	0	0
Glyma01g16820	8	8	12	15	6	4	8	4	5	2	3	3	9	7
Glyma01g16830	0	0	0	0	0	0	0	0	0	0	0	0	0	0
Glyma01g17030	0	3	2	1	1	0	1	0	0	0	0	0	0	2
Glyma01g17230	7	5	4	5	2	1	1	2	1	1	3	0	3	0
Glyma01g17240	0	1	1	0	0	0	0	0	0	0	0	0	2	0
Glyma01g17250	0	0	0	0	0	0	0	0	0	0	0	0	0	0
Glyma01g17260	0	0	0	0	0	0	0	0	0	0	0	0	0	0
Glyma01g17270	0	0	0	0	0	0	0	0	0	0	0	0	0	0
Glyma01g17290	0	1	0	0	0	0	0	0	0	0	0	0	0	0
Glyma01g17300	6	14	6	6	17	0	1	0	1	1	2	1	0	1
Glyma01g17310	0	0	0	0	0	0	0	0	0	0	0	0	0	0
Glyma01g17330	0	0	0	0	0	0	0	0	0	0	0	0	0	486
Glyma01g17340	0	0	0	0	0	0	0	0	0	0	0	0	0	0
Glyma01g17350	3	1	2	3	4	0	2	1	2	1	1	3	5	3
Glyma01g17360	0	0	0	0	0	0	0	0	0	0	0	0	0	0
Glyma01g17560	0	0	0	0	0	0	0	0	0	0	0	0	0	0
Glyma01g17570	0	0	0	0	0	0	0	0	0	0	0	0	0	0
Glyma01g17580	8	1	1	0	0	0	2	1	1	0	0	0	0	0
Glyma01g17590	0	0	0	0	0	0	0	0	0	0	0	0	35	0
Glyma01g17600	0	0	0	0	0	0	0	0	0	0	0	0	0	0
Glyma01g17610	0	0	0	0	0	0	0	0	0	0	0	0	0	0
Glyma01g17810	0	0	0	0	0	0	0	0	0	0	0	0	0	0
Glyma01g17820	91	6	19	37	19	0	1	0	5	5	7	2	0	0
Glyma01g17830	0	0	0	0	0	0	0	0	0	0	0	0	0	0
Glyma01g17840	0	0	0	0	0	0	0	0	0	0	0	0	0	0
Glyma01g17850	5	29	2	2	2	1	2	1	1	1	1	1	5	1
Glyma01g17860	7	15	5	8	1	1	2	4	4	3	5	4	7	4
Glyma01g17870	9	14	5	7	4	3	5	1	3	2	4	2	8	4
Glyma01g17880	0	0	0	0	0	0	0	0	0	0	0	0	0	0
Glyma01g17890	0	0	0	0	0	0	0	0	0	0	0	0	0	0
Glyma01g18090	0	0	0	0	0	0	0	0	0	0	0	0	0	0
Glyma01g18100	6	3	4	5	5	3	3	4	3	2	5	5	5	8
Glyma01g18300	0	0	0	0	0	0	0	0	0	0	0	0	0	0
Glyma01g18310	1	0	1	1	0	0	1	0	0	0	1	0	1	1
Glyma01g18320	0	1	0	2	1	0	1	0	1	0	1	1	0	0
Glyma01g18520	0	0	0	0	0	0	0	0	0	0	0	0	2	0
Glyma01g18720	0	0	0	0	0	0	0	0	0	0	0	0	0	0
Glyma01g18730	0	0	0	0	0	0	0	0	0	0	0	0	0	0
Glyma01g18740	0	0	0	0	0	0	0	0	0	0	0	0	0	0
Glyma01g18750	0	0	0	0	0	1	1	0	1	0	0	0	1	7
Glyma01g18760	0	0	0	0	0	0	0	0	0	0	0	0	0	0
Glyma01g18770	0	0	0	0	0	0	0	0	0	0	0	0	0	0
Glyma01g18780	46	50	60	40	29	19	31	26	15	10	19	13	55	34
Glyma01g18980	0	0	0	0	0	0	0	0	0	0	0	0	0	1
Glyma01g18990	6	1	10	3	7	0	4	0	4	3	4	9	0	6
Glyma01g19190	0	0	0	0	0	0	0	0	0	0	0	0	0	0
Glyma01g19200	10	4	3	4	4	1	3	2	3	1	2	1	3	3
Glyma01g19400	0	0	0	0	0	0	0	0	0	0	0	0	0	0
Glyma01g19410	0	0	0	0	0	0	0	0	0	0	0	0	0	0
Glyma01g19420	7	33	9	16	19	5	7	7	13	13	17	6	66	56
Glyma01g19820	7	5	2	3	3	1	1	1	2	1	1	1	3	1
Glyma01g20020	26	23	28	20	14	4	10	12	11	9	19	11	20	13
Glyma01g20030	11	7	8	8	5	4	4	3	2	2	4	3	5	5
Glyma01g20230	16	8	16	15	9	6	7	8	2	2	3	2	10	3
Glyma01g20430	0	0	0	0	0	0	0	0	0	0	0	0	0	0
Glyma01g20440	0	0	0	0	0	0	0	0	0	0	0	0	0	0
Glyma01g20450	4	4	7	6	6	3	4	3	1	1	3	0	3	2
Glyma01g20460	55	25	46	56	57	7	14	32	26	13	21	9	19	5
Glyma01g20660	0	0	0	0	0	0	0	0	1	0	0	0	0	0
Glyma01g20670	41	36	44	36	25	14	31	39	26	16	22	16	40	25
Glyma01g20680	0	0	0	0	0	0	0	0	0	0	0	0	0	0
Glyma01g20700	22	68	31	34	30	0	0	0	0	0	0	0	3	4
Glyma01g20710	0	0	0	0	0	0	0	0	0	0	0	0	0	0
Glyma01g20720	2	1	1	2	3	0	3	4	1	1	0	0	6	2
Glyma01g20740	1	4	2	1	0	0	0	0	0	0	0	0	7	0
Glyma01g20750	0	0	0	0	0	0	0	0	0	0	0	0	0	0
Glyma01g20760	23	25	19	23	17	4	10	10	10	6	13	7	39	13
Glyma01g20770	20	12	15	13	7	6	5	2	5	4	6	2	11	4
Glyma01g20780	9	17	6	9	7	3	5	4	10	5	9	4	13	15
Glyma01g20790	2	3	4	3	3	0	0	0	1	1	4	0	6	0
Glyma01g20800	1	4	2	2	0	1	1	3	0	0	1	0	4	0
Glyma01g20810	7	10	5	6	2	2	2	2	4	1	5	3	5	3
Glyma01g20820	0	0	0	1	0	0	0	0	0	0	0	0	0	0
Glyma01g20830	0	0	0	0	0	0	0	0	0	0	0	0	0	0
Glyma01g20840	0	0	0	0	0	0	0	0	0	0	0	0	0	0
Glyma01g20850	0	0	0	0	0	0	0	0	0	0	0	0	0	0
Glyma01g20860	7	6	1	3	2	0	0	0	1	0	1	0	2	6
Glyma01g20870	6	2	1	1	1	1	3	2	1	0	0	0	2	2
Glyma01g20880	0	0	0	0	0	0	0	0	0	0	0	0	0	0
Glyma01g20890	0	0	0	0	0	0	0	0	0	0	0	0	0	0
Glyma01g20900	0	2	0	0	0	0	0	0	0	0	0	0	76	1
Glyma01g20910	4	4	2	8	2	2	0	0	12	1	5	2	10	20
Glyma01g20920	10	9	15	6	5	1	5	9	8	2	5	5	13	32
Glyma01g20930	0	0	0	0	0	0	0	0	0	0	0	0	0	0
Glyma01g20940	0	0	0	0	0	0	0	0	0	0	0	0	0	0
Glyma01g20950	0	1	0	0	1	0	0	0	0	0	1	0	1	0
Glyma01g20970	0	0	0	0	0	0	0	0	0	0	0	0	0	0
Glyma01g20980	0	0	0	0	0	0	0	0	0	0	0	0	37	0
Glyma01g20990	0	0	0	0	0	0	0	0	0	0	0	0	0	0
Glyma01g21000	0	0	0	0	0	0	0	0	0	0	0	0	0	0
Glyma01g21010	0	0	0	0	0	0	0	0	0	0	0	0	0	8
Glyma01g21020	0	0	0	0	0	0	0	0	0	0	0	0	0	22
Glyma01g21220	0	0	0	0	0	0	0	0	0	0	0	0	0	0
Glyma01g21230	0	0	0	0	0	0	0	0	0	0	0	0	0	0
Glyma01g21240	0	0	1	1	1	0	0	0	0	0	0	0	0	0
Glyma01g21250	0	0	3	1	1	1	1	0	3	0	2	1	0	0
Glyma01g21270	1	2	2	2	2	1	1	1	1	1	1	1	1	2
Glyma01g21480	7	2	6	7	11	1	2	6	10	4	7	3	9	3
Glyma01g21490	0	0	0	0	0	0	0	0	0	0	0	0	0	0
Glyma01g21500	22	13	11	14	12	4	6	7	8	5	5	2	9	6
Glyma01g21510	0	0	1	1	2	1	2	1	0	0	0	1	5	26
Glyma01g21520	0	1	1	1	2	2	1	1	1	0	0	1	6	24
Glyma01g21530	1	0	1	1	1	1	0	0	0	0	0	0	0	0
Glyma01g21540	0	1	1	0	0	1	0	1	0	0	0	0	0	0
Glyma01g21550	0	0	0	0	0	0	0	0	0	0	0	0	0	0
Glyma01g21560	0	0	0	0	0	0	0	0	1	0	0	0	0	0
Glyma01g21570	0	0	0	0	0	0	0	1	0	0	0	0	0	0
Glyma01g21580	0	0	0	0	0	0	0	0	0	0	0	0	0	0
Glyma01g21590	0	1	0	0	0	0	0	0	0	0	0	0	1	0
Glyma01g21600	0	0	0	0	0	0	0	0	0	0	0	0	0	0
Glyma01g21610	0	1	0	0	0	0	0	0	0	0	0	0	0	0
Glyma01g21620	0	3	2	2	2	0	0	0	0	0	0	0	7	5
Glyma01g21630	0	0	0	0	0	0	0	0	0	0	0	0	0	0
Glyma01g21640	0	0	0	0	0	0	0	0	0	0	0	0	0	0
Glyma01g21650	1	0	1	1	0	1	1	0	0	0	1	0	0	0
Glyma01g21660	1	1	1	1	1	1	1	2	1	1	1	0	1	1
Glyma01g21670	0	0	0	0	0	0	0	0	0	0	0	0	0	0
Glyma01g21680	3	2	3	4	3	2	3	2	3	1	2	1	5	11
Glyma01g21710	0	0	0	0	0	1	0	0	0	0	0	0	0	0
Glyma01g21720	0	0	0	0	0	0	0	0	0	0	0	0	0	0
Glyma01g21730	0	0	0	0	0	0	0	0	0	0	0	0	0	0
Glyma01g21740	0	0	0	0	0	0	0	0	0	0	0	0	0	0
Glyma01g21750	0	0	0	0	0	0	0	0	0	0	0	0	0	0
Glyma01g21760	0	0	0	0	0	0	0	0	0	0	0	0	0	0
Glyma01g21770	0	0	0	0	0	0	0	0	0	0	0	0	0	0
Glyma01g21780	0	0	0	0	0	0	0	0	0	0	0	0	0	0
Glyma01g21790	0	0	0	0	0	0	0	0	0	0	0	0	0	0
Glyma01g21800	0	0	0	0	0	0	0	0	0	0	0	0	0	0
Glyma01g21810	0	0	0	0	0	1	1	0	0	0	0	0	0	0
Glyma01g21840	0	1	0	1	0	2	4	0	0	0	1	0	2	1
Glyma01g21850	0	0	0	0	0	0	0	0	0	0	0	0	0	0
Glyma01g21860	0	0	0	0	0	0	0	0	0	0	0	0	0	0
Glyma01g21870	1	0	2	2	0	0	0	0	1	0	0	0	1	2
Glyma01g21880	0	0	0	0	0	0	0	0	0	0	0	0	0	0
Glyma01g21890	0	0	0	0	0	0	0	0	0	0	0	0	0	0
Glyma01g21900	3	5	2	3	1	1	1	1	1	0	1	0	7	12
Glyma01g21910	0	0	0	0	0	0	0	0	0	0	0	0	0	0
Glyma01g21920	0	0	0	0	0	0	0	0	0	0	0	0	0	0
Glyma01g22120	0	0	0	0	1	0	1	1	1	1	0	1	0	0
Glyma01g22130	0	0	0	0	0	0	0	0	0	0	0	0	0	0
Glyma01g22140	0	0	0	0	0	0	0	0	0	0	0	0	0	0
Glyma01g22150	0	0	0	0	0	0	0	0	0	0	0	0	0	0
Glyma01g22160	1	6	4	5	2	2	1	3	5	1	3	2	17	31
Glyma01g22170	6	2	3	2	3	1	2	1	2	1	2	1	1	2
Glyma01g22180	7	2	2	2	1	1	1	1	2	1	2	1	2	3
Glyma01g22200	0	0	0	0	0	0	0	0	0	0	0	0	0	0
Glyma01g22210	5	3	4	3	3	1	2	1	3	1	4	1	4	3
Glyma01g22220	0	0	0	0	0	0	0	0	0	0	0	0	0	0
Glyma01g22230	0	0	0	0	0	0	0	0	0	0	0	0	0	0
Glyma01g22250	0	0	0	0	0	0	0	0	0	0	0	0	0	0
Glyma01g22260	9	19	3	7	6	1	1	1	1	0	0	0	6	1
Glyma01g22270	0	0	0	0	0	0	0	0	0	0	0	0	0	0
Glyma01g22470	8	8	10	8	5	3	6	4	3	2	2	2	6	9
Glyma01g22480	6	6	8	9	12	4	12	14	18	12	17	13	6	8
Glyma01g22490	6	4	3	3	2	1	0	0	0	0	1	1	1	1
Glyma01g22500	1	2	2	0	1	1	1	0	0	0	0	0	3	0
Glyma01g22510	6	5	7	4	2	2	3	2	1	1	1	0	2	2
Glyma01g22520	0	0	0	0	0	0	0	0	0	0	0	0	0	0
Glyma01g22530	2	0	1	0	0	0	0	0	1	0	0	1	2	1
Glyma01g22540	19	20	24	21	23	11	5	8	9	4	3	4	6	1
Glyma01g22550	0	0	0	0	0	0	0	0	0	0	0	0	0	0
Glyma01g22560	0	0	0	0	0	0	0	0	0	0	0	0	1	0
Glyma01g22570	0	0	0	0	0	0	0	0	0	0	0	0	0	0
Glyma01g22580	3	3	2	1	3	1	1	1	1	0	2	1	2	1
Glyma01g22590	0	0	0	0	0	0	0	0	0	0	0	0	0	0
Glyma01g22600	9	13	7	6	3	2	4	4	3	2	3	2	6	4
Glyma01g22610	0	0	0	0	0	0	0	0	0	0	0	0	0	2
Glyma01g22620	8	2	1	1	1	0	0	0	0	0	1	0	0	0
Glyma01g22630	4	3	3	3	2	1	2	3	3	1	2	1	4	7
Glyma01g22640	2	3	2	1	3	1	1	1	1	1	1	1	5	6
Glyma01g22650	0	0	0	0	0	1	0	1	0	0	0	0	0	0
Glyma01g22660	0	0	0	0	0	0	0	0	0	0	0	0	0	0
Glyma01g22670	0	0	0	0	0	0	0	1	0	0	0	0	12	11
Glyma01g22680	17	15	18	19	11	6	9	16	8	5	9	7	14	13
Glyma01g22690	0	0	0	0	0	0	0	0	0	0	0	0	0	0
Glyma01g22700	0	0	0	0	0	0	0	0	0	0	0	0	0	0
Glyma01g22710	1	1	2	1	0	0	0	1	0	0	1	0	1	0
Glyma01g22720	1	0	0	0	0	0	1	1	0	0	1	0	1	0
Glyma01g22730	1	1	2	2	1	1	1	2	1	1	0	0	0	0
Glyma01g22740	1	0	0	0	0	0	0	0	0	0	0	0	0	0
Glyma01g22750	0	12	0	0	0	0	0	0	1	0	0	0	7	1
Glyma01g22760	0	0	0	0	0	0	0	0	0	0	0	0	0	0
Glyma01g22770	0	0	0	0	0	0	0	0	0	0	0	0	0	0
Glyma01g22780	0	0	0	0	0	0	0	0	0	0	0	0	0	0
Glyma01g22790	0	0	0	0	0	0	0	0	1	0	0	0	0	0
Glyma01g22800	0	2	0	0	1	1	1	0	1	0	0	0	7	3
Glyma01g22810	0	0	0	0	0	0	1	0	2	1	2	1	0	0
Glyma01g22820	0	0	0	0	0	0	0	0	0	0	0	0	0	0
Glyma01g22830	11	10	13	9	4	5	3	2	1	1	0	0	2	1
Glyma01g22840	0	0	0	0	0	0	0	0	0	0	0	0	0	0
Glyma01g22850	0	0	0	0	0	0	0	0	0	0	0	0	1	0
Glyma01g22860	0	0	0	0	0	0	0	0	0	0	0	0	0	0
Glyma01g22870	0	0	0	0	0	0	0	0	0	0	0	0	0	0
Glyma01g22880	0	0	0	0	0	0	0	0	0	0	0	0	0	0
Glyma01g22890	0	0	0	0	0	0	0	0	0	0	0	0	0	0
Glyma01g22900	0	0	0	0	0	0	0	0	0	0	0	0	0	0
Glyma01g22910	0	0	0	0	0	0	0	0	0	0	0	0	0	0
Glyma01g22920	0	0	0	0	0	0	0	0	0	0	0	0	0	0
Glyma01g22930	0	0	0	0	0	0	0	0	0	0	0	0	0	0
Glyma01g22940	0	0	0	0	0	0	0	0	0	0	0	0	0	0
Glyma01g22950	0	0	0	0	0	0	0	0	0	0	0	0	0	0
Glyma01g22970	0	0	0	0	0	0	0	0	0	0	0	0	0	0
Glyma01g22980	0	0	0	0	0	0	0	0	0	0	0	0	0	0
Glyma01g22990	0	1	0	0	0	0	1	1	0	0	0	0	1	1
Glyma01g23000	1	1	1	1	0	1	0	0	0	0	0	0	0	0
Glyma01g23010	7	4	3	4	3	1	2	1	4	2	2	1	3	3
Glyma01g23020	0	3	3	2	3	1	0	0	0	0	1	1	3	4
Glyma01g23040	6	70	104	64	9	1	6	25	74	63	36	10	35	11
Glyma01g23050	12	131	214	128	19	1	11	53	156	132	76	22	72	22
Glyma01g23060	5	7	6	5	1	2	3	4	4	2	8	7	4	3
Glyma01g23070	0	0	0	0	0	0	0	0	0	0	0	0	0	0
Glyma01g23080	0	0	0	0	0	0	0	0	0	0	0	0	0	0
Glyma01g23090	0	0	0	0	0	0	0	0	0	0	0	0	0	0
Glyma01g23100	0	0	0	0	0	0	0	0	0	0	0	0	0	0
Glyma01g23110	0	0	0	0	0	0	0	0	0	0	0	0	0	0
Glyma01g23120	0	0	0	0	0	0	0	0	0	0	0	0	0	0
Glyma01g23130	0	0	0	0	0	0	0	0	0	0	0	0	0	0
Glyma01g23140	1	2	1	1	1	1	1	2	1	0	1	0	5	1
Glyma01g23150	0	2	1	1	0	1	0	0	0	0	0	0	1	1
Glyma01g23160	0	0	0	0	0	0	0	0	0	0	0	0	0	0
Glyma01g23170	0	0	0	0	0	0	0	0	0	0	0	1	0	0
Glyma01g23180	2	3	4	4	5	1	2	2	2	1	2	1	11	15
Glyma01g23190	0	0	0	0	0	0	0	0	0	0	0	0	0	0
Glyma01g23210	1	1	2	1	1	0	2	0	0	0	2	0	0	1
Glyma01g23220	2	2	0	0	2	0	0	0	2	0	3	0	3	7
Glyma01g23230	2	0	1	2	1	0	0	0	0	0	0	0	0	0
Glyma01g23240	0	0	0	0	0	0	0	0	0	0	0	0	0	0
Glyma01g23250	0	0	0	0	0	0	0	0	0	0	0	0	0	0
Glyma01g23260	0	0	0	0	0	0	0	0	0	0	0	0	0	0
Glyma01g23270	0	0	0	0	0	0	0	0	0	0	0	0	0	0
Glyma01g23280	0	0	0	0	0	0	0	0	0	0	0	0	0	0
Glyma01g23290	0	0	0	0	0	0	0	0	0	0	0	0	0	0
Glyma01g23300	0	0	0	0	0	0	0	0	0	0	0	0	0	0
Glyma01g23320	0	0	0	0	0	0	0	0	0	0	0	0	0	0
Glyma01g23330	0	0	0	0	0	0	0	0	0	0	0	0	0	0
Glyma01g23340	0	1	0	1	1	0	0	0	0	0	0	0	0	0
Glyma01g23350	3	3	4	2	2	3	1	3	1	1	1	1	2	1
Glyma01g23390	2	3	3	2	2	3	1	2	3	1	1	1	1	2
Glyma01g23410	2	3	3	2	1	2	1	2	0	1	1	1	2	3
Glyma01g23430	7	13	8	3	4	2	2	12	2	0	3	1	7	4
Glyma01g23440	0	0	0	0	0	0	0	0	0	0	0	0	0	0
Glyma01g23450	0	0	0	0	0	0	0	0	0	0	0	0	0	0
Glyma01g23460	0	0	0	0	0	0	0	0	0	0	0	0	0	0
Glyma01g23470	0	0	0	0	0	0	0	0	0	0	0	0	0	0
Glyma01g23480	0	0	0	0	0	0	0	0	0	0	0	0	0	0
Glyma01g23490	0	0	0	0	0	0	0	0	0	0	0	0	0	0
Glyma01g23500	9	10	11	9	4	6	6	7	5	3	7	3	10	7
Glyma01g23700	0	0	0	0	0	0	0	0	0	0	0	0	0	0
Glyma01g23710	0	0	0	0	0	0	1	0	0	0	0	0	0	0
Glyma01g23720	0	0	0	0	0	0	0	0	0	0	0	0	0	0
Glyma01g23730	0	0	0	0	0	0	0	0	0	0	0	0	0	0
Glyma01g23740	0	0	0	0	0	0	0	0	0	0	0	0	0	0
Glyma01g23750	0	0	0	0	0	0	0	0	0	0	0	0	0	0
Glyma01g23760	8	11	8	7	4	5	5	4	5	3	6	4	10	9
Glyma01g23780	0	1	1	0	0	1	0	0	0	0	1	0	0	0
Glyma01g23790	0	0	0	0	0	0	0	0	0	0	0	0	2	0
Glyma01g23810	0	0	0	0	0	0	0	0	0	0	0	0	0	0
Glyma01g23820	3	3	3	2	2	1	1	2	2	1	1	2	2	1
Glyma01g23830	4	5	3	3	2	2	2	1	2	2	2	2	3	1
Glyma01g23840	0	0	0	0	0	0	0	0	0	0	0	0	0	0
Glyma01g23850	0	0	0	0	0	0	0	0	0	0	0	0	0	0
Glyma01g23870	1	4	4	2	2	1	2	1	1	1	1	1	2	0
Glyma01g23880	0	0	0	0	0	0	0	0	0	0	0	0	0	0
Glyma01g24090	0	0	0	0	0	0	0	0	0	0	0	0	0	0
Glyma01g24100	52	53	58	61	55	16	36	30	27	16	28	26	45	21
Glyma01g24110	0	0	0	0	0	0	0	0	0	0	0	0	0	0
Glyma01g24120	0	0	0	0	0	0	0	0	0	0	0	0	5	0
Glyma01g24130	0	0	0	0	0	0	0	0	0	0	0	0	0	0
Glyma01g24140	0	0	0	0	0	0	0	0	0	0	1	0	0	0
Glyma01g24150	1	2	2	3	2	1	1	2	1	1	1	0	1	0
Glyma01g24160	0	0	0	0	0	1	0	0	0	0	0	0	0	0
Glyma01g24360	27	20	6	12	2	3	6	4	6	4	11	3	25	30
Glyma01g24370	0	0	0	0	0	0	0	1	0	0	0	0	0	0
Glyma01g24380	0	0	0	0	0	0	0	0	0	0	0	0	0	0
Glyma01g24390	0	0	0	0	0	0	0	0	0	0	0	0	0	0
Glyma01g24400	0	0	0	0	0	0	0	0	0	0	0	0	0	0
Glyma01g24410	0	0	0	0	0	0	0	0	0	0	0	0	0	0
Glyma01g24420	3	2	2	1	1	0	0	0	0	0	0	0	1	0
Glyma01g24430	3	6	5	3	3	2	2	4	3	2	4	3	5	2
Glyma01g24440	0	0	0	0	0	0	0	0	0	0	0	0	0	0
Glyma01g24450	0	0	0	0	0	0	0	0	0	0	0	0	0	0
Glyma01g24460	0	0	0	0	0	0	0	0	0	0	0	0	0	0
Glyma01g24470	0	0	0	0	0	0	0	0	0	0	0	0	0	0
Glyma01g24480	2	1	1	1	0	0	0	1	0	0	0	0	0	0
Glyma01g24490	1	0	2	0	0	0	0	0	0	0	0	0	0	0
Glyma01g24510	2	5	3	2	1	2	1	1	1	1	1	1	3	1
Glyma01g24520	8	11	9	10	7	6	5	3	4	2	4	3	7	10
Glyma01g24530	0	5	2	1	1	1	1	1	2	0	0	0	3	2
Glyma01g24540	0	0	0	0	0	0	0	0	0	0	0	0	0	0
Glyma01g24550	8	7	8	7	8	5	5	4	6	2	3	2	12	6
Glyma01g24570	1	2	2	1	1	2	1	2	0	0	1	1	2	1
Glyma01g24580	0	0	0	0	0	0	1	0	0	0	0	0	0	0
Glyma01g24590	1	2	1	3	0	1	1	1	2	1	1	0	1	1
Glyma01g24600	0	0	0	0	0	0	0	0	0	0	0	0	0	0
Glyma01g24610	0	0	0	0	0	0	0	0	0	0	0	0	0	0
Glyma01g24620	0	0	0	0	0	0	0	0	0	0	0	0	0	0
Glyma01g24640	0	0	0	0	0	0	0	0	0	0	0	0	0	0
Glyma01g24650	9	6	11	11	7	5	11	7	8	4	8	3	8	7
Glyma01g24660	0	0	0	0	0	1	0	0	0	0	0	0	0	0
Glyma01g24670	1	1	1	1	1	1	1	1	1	0	1	1	2	1
Glyma01g24680	0	0	0	0	0	0	0	0	0	0	0	0	0	0
Glyma01g24690	0	0	0	0	0	0	0	0	0	0	0	0	0	0
Glyma01g24700	0	0	0	0	0	0	0	0	0	0	0	0	0	0
Glyma01g24710	0	5	0	0	1	0	0	0	0	0	0	0	9	17
Glyma01g24720	0	0	0	0	0	0	0	0	0	0	0	0	0	0
Glyma01g24730	0	0	0	0	0	0	0	0	0	0	0	0	0	0
Glyma01g24740	0	0	0	0	0	0	0	0	0	0	0	0	0	0
Glyma01g24750	0	0	0	0	0	0	0	0	0	0	0	0	0	0
Glyma01g24760	0	0	0	0	0	0	0	0	0	0	0	0	0	0
Glyma01g24770	0	0	0	0	0	0	0	0	0	0	0	0	0	0
Glyma01g24780	0	0	0	0	0	0	0	0	0	0	0	0	0	0
Glyma01g24790	0	0	0	0	0	0	0	0	0	0	0	0	0	0
Glyma01g24800	0	0	0	0	0	0	0	0	0	0	0	0	0	0
Glyma01g24810	0	0	0	0	0	0	0	0	0	0	0	0	0	0
Glyma01g24820	0	0	0	0	0	0	0	0	0	0	0	0	7	5
Glyma01g24830	0	0	0	0	0	0	0	0	0	0	0	0	0	0
Glyma01g24840	0	0	0	0	0	0	0	0	0	0	0	0	0	0
Glyma01g24850	0	0	0	0	0	0	0	0	0	0	0	0	0	0
Glyma01g24870	0	0	0	0	0	0	0	0	0	0	0	0	0	0
Glyma01g24880	1	14	2	1	0	0	0	0	0	0	0	0	5	0
Glyma01g24890	0	0	0	0	0	0	0	0	0	0	0	0	0	0
Glyma01g24900	6	9	12	10	9	8	7	5	4	3	5	4	11	7
Glyma01g24910	0	0	0	0	0	0	0	0	0	0	0	0	0	0
Glyma01g24920	0	0	0	0	0	0	0	0	0	0	0	0	0	0
Glyma01g24930	0	0	0	0	0	0	0	0	0	0	0	0	0	0
Glyma01g24940	0	0	0	0	0	0	0	0	0	0	0	0	0	0
Glyma01g24950	17	22	10	19	16	7	18	15	11	6	15	4	78	6
Glyma01g24960	0	0	0	0	0	0	0	0	0	0	0	0	0	0
Glyma01g24970	0	0	0	0	0	0	0	0	0	0	0	0	0	0
Glyma01g24980	0	0	0	0	0	0	0	0	0	0	0	0	0	0
Glyma01g24990	2	2	3	2	1	1	1	2	1	0	1	0	1	1
Glyma01g25000	0	1	0	0	0	0	0	1	1	0	0	0	0	0
Glyma01g25010	2	4	3	3	3	0	2	0	1	0	1	0	2	1
Glyma01g25020	0	0	0	0	0	0	0	0	0	0	0	0	0	0
Glyma01g25030	0	0	0	0	0	0	0	0	0	0	0	0	0	0
Glyma01g25040	4	6	3	5	4	2	4	3	3	2	7	2	9	5
Glyma01g25050	0	0	0	0	0	0	0	0	0	0	0	0	0	0
Glyma01g25060	0	0	0	0	0	0	0	0	0	0	0	0	0	0
Glyma01g25260	0	0	0	0	1	1	0	2	0	0	0	0	0	0
Glyma01g25270	24	9	11	12	4	1	4	7	5	2	3	2	148	73
Glyma01g25280	0	0	0	0	0	0	0	0	0	0	0	0	0	0
Glyma01g25480	0	0	0	0	0	0	0	0	0	0	0	0	0	0
Glyma01g25680	0	0	0	0	0	0	0	0	0	0	0	0	0	0
Glyma01g25690	7	3	2	2	1	1	1	1	2	1	1	1	0	0
Glyma01g25700	0	0	0	0	0	0	0	0	0	0	0	0	0	0
Glyma01g25710	1	8	4	5	5	0	1	1	1	0	1	1	1	3
Glyma01g25720	0	0	0	0	0	0	0	0	0	0	0	0	0	0
Glyma01g25730	0	0	0	0	0	0	0	0	0	0	0	0	0	0
Glyma01g25740	0	0	0	0	0	0	0	0	0	0	0	0	0	0
Glyma01g25750	4	1	1	2	0	1	2	0	1	0	0	0	0	0
Glyma01g25760	0	0	0	0	0	0	1	0	0	0	0	0	0	0
Glyma01g25770	0	0	0	0	0	0	0	0	0	0	0	0	0	0
Glyma01g25780	0	0	0	0	0	0	0	0	0	0	0	0	0	0
Glyma01g25790	0	0	0	0	0	0	0	0	0	0	0	0	0	0
Glyma01g25800	0	0	0	0	0	0	0	0	0	0	0	0	0	0
Glyma01g25810	0	0	0	0	0	0	0	0	0	0	0	0	0	0
Glyma01g25820	0	0	0	0	0	0	0	0	0	0	0	0	0	0
Glyma01g25830	2	6	4	5	18	2	2	3	6	5	12	17	7	3
Glyma01g25840	0	0	0	0	0	0	0	0	0	0	0	0	0	0
Glyma01g25850	0	0	0	0	0	0	0	0	1	0	0	0	0	0
Glyma01g25860	0	0	0	0	0	0	0	0	0	0	0	0	0	0
Glyma01g25870	0	0	0	0	0	0	0	0	0	0	0	0	0	0
Glyma01g25880	0	0	0	0	0	0	0	0	0	0	0	0	0	0
Glyma01g25890	0	3	1	0	0	0	1	0	0	0	0	0	3	0
Glyma01g25900	0	0	0	0	0	0	0	0	0	0	0	0	0	0
Glyma01g25910	0	0	0	0	0	0	0	0	0	0	0	0	0	0
Glyma01g25920	0	0	0	0	0	0	0	0	0	0	0	0	0	0
Glyma01g25930	0	1	0	1	0	1	2	0	0	0	1	0	2	1
Glyma01g25940	19	20	19	16	12	6	10	18	10	5	7	8	19	17
Glyma01g25950	0	0	0	0	0	0	0	0	0	0	0	0	0	0
Glyma01g25960	0	7	2	1	1	4	7	5	4	2	2	0	0	0
Glyma01g25970	0	0	0	0	1	0	0	0	0	0	0	0	0	0
Glyma01g25980	0	0	0	0	2	0	0	0	0	0	0	1	0	0
Glyma01g25990	0	0	0	0	0	0	0	0	0	0	0	0	0	0
Glyma01g26000	0	0	0	0	0	0	0	0	0	0	0	0	0	0
Glyma01g26010	0	0	1	0	1	0	1	1	0	0	0	0	0	0
Glyma01g26210	0	0	0	0	0	0	0	0	0	0	0	0	0	0
Glyma01g26220	6	7	11	8	9	3	3	7	4	1	3	1	18	5
Glyma01g26230	58	42	23	14	2	7	15	32	19	6	0	0	0	0
Glyma01g26240	0	0	0	0	0	0	0	0	0	0	0	0	0	0
Glyma01g26250	0	0	0	0	0	0	0	0	0	0	0	0	0	0
Glyma01g26260	0	0	0	0	0	0	0	0	0	0	0	0	0	0
Glyma01g26270	0	0	0	0	0	0	0	0	0	0	0	0	0	0
Glyma01g26280	0	0	0	0	0	0	0	0	0	0	0	0	0	0
Glyma01g26290	0	0	0	0	0	0	0	0	0	0	0	0	0	0
Glyma01g26300	18	41	28	46	41	21	40	32	35	20	35	21	68	85
Glyma01g26310	0	0	0	0	0	0	0	0	0	0	0	0	0	0
Glyma01g26320	0	0	0	0	0	0	0	0	0	0	0	0	0	0
Glyma01g26330	0	0	0	0	0	0	0	0	0	0	0	0	0	0
Glyma01g26340	3	4	5	4	6	4	10	10	6	2	5	2	2	3
Glyma01g26350	4	4	2	3	1	2	2	1	2	1	2	1	3	3
Glyma01g26360	20	14	11	5	3	7	4	1	2	1	3	1	0	20
Glyma01g26570	0	1	0	2	2	0	0	0	0	0	14	0	0	1
Glyma01g26580	5	0	0	0	0	0	0	0	0	0	0	0	0	0
Glyma01g26590	0	1	1	1	1	1	1	1	0	0	1	0	1	0
Glyma01g26600	5	3	3	4	1	1	2	1	3	1	2	1	2	2
Glyma01g26610	0	0	0	0	0	0	0	0	0	0	0	0	0	0
Glyma01g26620	0	0	1	0	0	0	0	0	0	0	0	0	0	0
Glyma01g26630	0	0	0	0	0	0	0	0	0	0	0	0	0	0
Glyma01g26640	0	0	0	0	0	0	0	0	0	0	0	0	0	0
Glyma01g26650	6	3	3	3	3	1	3	4	3	2	4	2	2	4
Glyma01g26660	0	1	0	0	0	0	0	0	0	0	0	0	0	0
Glyma01g26670	1	1	2	1	1	1	1	1	0	0	0	1	0	0
Glyma01g26690	6	4	3	2	2	1	1	1	1	1	2	1	2	0
Glyma01g26700	6	5	4	4	3	2	7	7	3	1	2	1	8	8
Glyma01g26710	0	0	0	0	0	0	0	0	0	0	0	0	0	0
Glyma01g26720	0	0	0	0	0	0	0	0	0	0	0	0	0	0
Glyma01g26730	0	0	0	0	0	0	0	0	0	0	0	0	0	0
Glyma01g26740	0	0	0	0	0	0	0	0	0	0	0	0	0	0
Glyma01g26750	0	0	0	0	0	0	0	0	0	0	0	0	8	1
Glyma01g26770	0	0	0	0	0	0	0	0	0	0	0	0	0	0
Glyma01g26780	0	0	1	0	0	0	0	0	0	0	0	0	1	0
Glyma01g26800	0	0	0	0	0	0	0	0	0	0	0	0	0	0
Glyma01g26810	0	0	0	0	0	0	0	0	0	0	0	0	0	0
Glyma01g26820	0	0	0	0	0	0	0	0	0	0	0	0	0	0
Glyma01g26830	0	0	0	0	0	1	0	0	0	0	0	0	0	0
Glyma01g26840	13	14	42	72	26	1	9	9	4	1	1	0	18	7
Glyma01g26850	0	0	0	0	0	0	0	0	0	0	0	0	0	0
Glyma01g26860	1	0	0	0	0	0	0	0	0	0	0	0	0	0
Glyma01g26870	0	0	0	0	0	0	1	0	0	0	0	0	0	0
Glyma01g26880	0	0	0	0	0	0	0	0	0	0	0	0	0	0
Glyma01g26890	0	0	0	0	0	0	0	0	0	0	0	0	0	0
Glyma01g26900	1	0	0	0	0	0	0	0	0	0	0	0	0	0
Glyma01g26910	0	0	0	0	0	0	0	0	0	0	0	0	0	0
Glyma01g26920	0	0	0	0	0	0	0	0	0	0	0	0	0	0
Glyma01g26930	29	10	14	13	8	2	6	7	8	4	5	3	2	4
Glyma01g26940	5	2	3	2	3	3	2	2	1	1	2	1	5	2
Glyma01g26950	188	63	144	165	87	65	123	136	67	27	31	22	84	51
Glyma01g26960	0	0	0	0	0	0	0	0	0	0	0	0	0	0
Glyma01g26970	13	8	4	5	4	2	2	5	6	3	6	6	3	19
Glyma01g26980	14	19	18	13	4	19	13	36	27	12	49	17	31	38
Glyma01g26990	24	5	9	8	3	1	2	3	3	1	1	1	2	4
Glyma01g27000	0	2	0	0	2	0	1	1	0	0	0	0	2	1
Glyma01g27010	0	5	1	1	4	0	0	5	1	1	1	0	2	3
Glyma01g27020	0	0	0	0	0	0	0	0	0	0	0	0	0	0
Glyma01g27030	1	1	0	1	1	1	0	0	0	0	0	0	0	0
Glyma01g27040	1	2	2	3	1	0	0	0	3	0	2	0	0	1
Glyma01g27050	0	0	0	0	0	0	0	0	0	0	0	0	0	0
Glyma01g27060	7	3	4	6	5	2	3	5	2	2	2	2	5	4
Glyma01g27080	0	0	0	0	0	0	1	0	0	1	0	0	0	0
Glyma01g27090	0	0	0	0	0	0	0	0	0	0	0	0	0	0
Glyma01g27100	0	0	0	0	0	0	0	0	0	0	0	0	0	0
Glyma01g27110	0	0	0	0	0	0	1	0	0	0	0	0	0	0
Glyma01g27120	0	1	0	0	0	1	2	2	1	1	1	1	0	0
Glyma01g27130	2	6	5	8	9	2	2	3	3	1	3	1	5	3
Glyma01g27140	0	0	0	0	0	0	0	0	0	0	0	0	0	0
Glyma01g27150	0	0	0	0	0	0	0	0	0	0	0	0	0	0
Glyma01g27160	0	0	0	0	0	0	0	0	0	0	0	0	0	0
Glyma01g27170	9	10	4	6	2	5	4	7	3	1	3	1	3	2
Glyma01g27180	0	0	0	0	0	0	0	0	0	0	0	0	0	0
Glyma01g27190	0	0	0	0	0	0	0	0	1	0	0	0	0	0
Glyma01g27200	3	6	3	4	2	2	6	3	7	3	5	3	6	6
Glyma01g27210	0	1	1	0	0	0	0	0	0	0	0	0	0	0
Glyma01g27220	0	0	0	0	0	0	0	0	0	0	0	0	0	0
Glyma01g27230	0	0	0	0	0	0	0	0	0	0	0	0	0	0
Glyma01g27240	4	5	3	3	2	2	2	3	2	1	2	1	3	3
Glyma01g27250	7	8	5	6	4	3	4	6	4	2	5	3	8	4
Glyma01g27260	0	59	0	0	0	0	0	0	0	0	0	0	0	0
Glyma01g27280	2	1	2	3	2	2	2	1	1	1	1	1	1	10
Glyma01g27290	0	0	0	0	0	0	0	0	0	0	0	0	0	0
Glyma01g27300	0	0	0	0	0	0	0	0	0	0	0	0	0	0
Glyma01g27310	0	0	0	0	0	0	0	0	0	0	0	0	0	0
Glyma01g27320	0	0	0	0	0	0	0	0	0	0	0	0	0	0
Glyma01g27330	0	0	0	0	0	0	0	0	0	0	0	0	0	0
Glyma01g27340	0	0	0	0	0	0	0	0	0	0	0	0	0	0
Glyma01g27350	0	0	0	0	0	0	0	0	0	0	0	0	0	0
Glyma01g27360	18	13	33	32	15	7	12	12	8	3	7	3	16	7
Glyma01g27370	0	0	0	0	0	0	0	0	0	0	0	0	0	0
Glyma01g27380	0	0	0	0	0	0	0	0	0	0	0	0	0	0
Glyma01g27390	0	1	0	0	0	0	0	0	0	0	0	0	0	0
Glyma01g27400	0	0	0	0	0	0	0	0	0	0	0	0	0	0
Glyma01g27410	0	1	0	0	0	0	0	0	0	0	0	0	0	0
Glyma01g27420	0	0	0	0	0	0	0	0	0	0	0	0	0	0
Glyma01g27430	0	0	0	0	0	0	0	0	0	0	0	0	0	0
Glyma01g27440	0	1	0	0	0	0	0	0	0	0	0	0	1	5
Glyma01g27450	0	0	0	0	0	1	0	0	0	0	0	0	0	0
Glyma01g27460	0	0	0	0	0	0	0	0	0	0	0	0	0	0
Glyma01g27470	0	0	0	0	0	0	0	0	0	0	0	0	0	0
Glyma01g27480	0	0	0	0	0	0	0	0	0	0	0	0	0	0
Glyma01g27490	0	0	0	0	0	0	0	0	0	0	0	0	0	0
Glyma01g27500	0	0	0	0	0	0	0	0	0	0	0	0	0	0
Glyma01g27510	0	0	0	0	0	0	0	0	0	0	0	0	0	0
Glyma01g27710	1	1	1	1	1	0	0	0	0	0	0	0	8	3
Glyma01g27720	0	1	1	1	0	0	0	0	0	0	0	0	2	1
Glyma01g27730	0	0	0	0	0	0	0	0	0	0	0	0	0	0
Glyma01g27740	0	0	0	0	0	0	0	0	0	0	0	0	0	0
Glyma01g27750	0	0	0	0	0	0	0	0	0	0	0	0	0	0
Glyma01g27760	0	0	0	0	0	0	0	0	0	0	0	0	0	0
Glyma01g27770	0	0	0	0	0	0	0	0	0	0	0	0	0	0
Glyma01g27780	0	0	0	0	0	0	0	0	0	0	0	0	0	0
Glyma01g27790	0	0	0	0	0	0	0	0	0	0	0	0	0	0
Glyma01g27800	0	0	0	0	0	0	0	0	0	0	0	0	0	0
Glyma01g27810	8	111	28	25	35	5	6	8	5	1	3	2	41	3
Glyma01g27820	0	0	1	0	0	0	1	0	0	0	0	0	0	0
Glyma01g27830	1	1	0	0	0	0	0	0	0	0	0	0	0	0
Glyma01g27840	22	14	11	11	10	3	2	1	4	2	2	1	49	6
Glyma01g27850	0	0	0	0	0	0	0	0	0	0	0	0	0	0
Glyma01g27860	0	0	0	0	0	0	0	0	0	0	0	0	0	0
Glyma01g27870	0	0	0	0	0	0	0	0	0	0	0	0	0	0
Glyma01g27880	0	0	0	0	0	0	0	0	0	0	0	0	0	0
Glyma01g27890	1	1	0	1	0	0	0	1	0	0	0	0	0	0
Glyma01g27900	10	16	2	4	4	0	0	0	0	0	0	0	0	0
Glyma01g27910	0	0	0	0	0	0	0	0	0	0	0	0	0	0
Glyma01g27920	0	0	0	0	0	0	0	0	0	0	0	0	0	0
Glyma01g27930	0	0	0	0	0	0	0	0	0	0	0	0	0	0
Glyma01g27940	0	0	0	0	0	0	0	0	0	0	0	0	0	0
Glyma01g27950	0	0	0	0	0	0	0	0	0	0	0	0	0	0
Glyma01g27960	0	0	0	0	0	0	0	0	0	0	0	0	0	0
Glyma01g27970	2	0	0	0	0	0	0	0	0	0	0	0	0	0
Glyma01g27980	0	0	0	0	0	0	0	0	0	0	0	0	0	0
Glyma01g27990	0	0	0	0	0	0	0	1	0	0	0	0	0	0
Glyma01g28000	0	0	0	0	0	0	0	0	0	0	0	0	0	0
Glyma01g28020	0	0	0	0	0	0	0	0	0	0	0	0	0	0
Glyma01g28030	0	0	0	0	0	0	0	0	0	0	0	0	0	0
Glyma01g28040	0	0	0	0	0	0	0	0	0	0	0	0	0	0
Glyma01g28050	0	0	0	0	0	0	0	0	0	0	0	0	0	0
Glyma01g28060	0	0	0	0	0	0	0	0	0	0	0	0	0	0
Glyma01g28080	0	0	0	1	0	1	0	0	0	0	0	0	0	0
Glyma01g28280	0	0	0	0	0	0	0	0	0	0	0	0	0	0
Glyma01g28290	0	0	0	0	0	0	0	0	0	0	0	0	0	0
Glyma01g28300	0	0	0	0	0	0	0	0	0	0	1	1	0	0
Glyma01g28310	1	3	1	0	3	1	0	0	1	0	0	0	7	0
Glyma01g28320	0	0	0	0	0	0	0	0	0	0	0	0	0	0
Glyma01g28330	0	0	0	0	0	0	0	0	0	0	0	0	0	0
Glyma01g28340	0	0	0	0	0	0	0	0	0	0	0	0	0	0
Glyma01g28350	0	0	0	0	0	0	0	0	0	0	0	0	0	0
Glyma01g28360	0	0	0	0	0	0	0	0	0	0	0	0	0	0
Glyma01g28370	0	0	0	0	0	0	0	0	0	0	0	0	0	0
Glyma01g28380	0	0	0	0	0	0	0	0	0	0	0	0	0	0
Glyma01g28390	0	0	0	0	0	0	0	0	0	0	0	0	0	0
Glyma01g28400	0	0	0	0	0	0	0	0	0	0	0	0	0	0
Glyma01g28410	0	0	0	0	0	0	0	0	0	0	0	0	0	0
Glyma01g28420	0	0	0	0	0	0	0	0	0	0	0	0	0	0
Glyma01g28430	0	0	0	0	0	0	0	0	0	0	0	0	0	0
Glyma01g28440	2	2	1	2	5	0	0	1	0	0	1	0	4	0
Glyma01g28450	0	0	0	0	0	0	0	0	0	0	0	0	0	0
Glyma01g28460	0	0	0	0	0	0	0	0	0	0	0	0	0	0
Glyma01g28470	0	0	0	0	0	0	0	0	0	0	0	0	0	0
Glyma01g28480	0	0	0	0	0	0	0	0	0	0	0	0	0	0
Glyma01g28490	0	0	0	0	0	0	0	0	0	0	0	0	0	0
Glyma01g28500	138	20	45	32	29	13	17	21	12	9	11	8	4	13
Glyma01g28510	0	0	0	0	0	0	0	0	0	0	0	0	2	0
Glyma01g28520	4	7	6	3	2	2	4	9	13	7	20	17	10	3
Glyma01g28530	0	0	0	0	0	0	0	0	0	0	0	0	0	0
Glyma01g28540	0	0	0	0	0	1	0	0	0	0	0	0	0	0
Glyma01g28550	0	0	0	0	0	0	0	0	0	0	0	0	0	0
Glyma01g28750	0	0	0	0	0	0	0	0	0	0	0	0	0	0
Glyma01g28760	0	3	0	0	1	0	0	0	0	0	0	0	49	6
Glyma01g28770	0	0	0	0	0	0	0	0	0	0	0	0	0	0
Glyma01g28780	1	2	2	3	5	0	0	0	0	0	0	0	3	2
Glyma01g28790	0	0	0	0	0	0	0	0	0	0	0	0	0	0
Glyma01g28800	0	0	0	0	0	0	0	0	0	0	0	0	0	0
Glyma01g28810	551	172	260	187	243	7	19	50	71	37	41	23	1	0
Glyma01g28820	35	44	56	41	28	35	35	40	14	7	12	9	48	49
Glyma01g28830	2	2	1	2	1	1	1	0	0	0	0	0	1	1
Glyma01g28840	0	0	0	0	0	0	0	0	0	0	0	0	0	0
Glyma01g28850	0	0	1	1	0	0	0	0	0	0	0	0	12	4
Glyma01g28870	0	0	0	0	0	0	0	0	0	0	0	0	0	0
Glyma01g28880	0	0	0	0	0	0	0	0	0	0	0	0	11	3
Glyma01g28890	0	0	0	0	0	0	0	0	0	0	0	0	0	0
Glyma01g28900	0	0	0	0	0	0	0	0	0	0	0	0	0	0
Glyma01g28910	0	0	0	0	0	0	0	0	0	0	0	0	0	0
Glyma01g28920	0	0	0	0	0	0	0	0	0	0	0	0	0	0
Glyma01g28930	0	0	0	0	0	0	0	0	0	0	0	0	0	0
Glyma01g28940	0	0	0	0	0	0	0	0	0	0	0	0	0	0
Glyma01g28950	0	0	0	0	0	0	0	0	0	0	0	0	0	0
Glyma01g28960	0	0	0	0	0	0	0	0	0	0	0	0	0	0
Glyma01g28970	0	0	0	0	0	0	0	0	0	0	0	0	0	0
Glyma01g28980	0	0	0	0	0	0	0	0	0	0	0	0	0	0
Glyma01g28990	0	0	0	0	0	0	0	0	0	0	0	0	0	0
Glyma01g29000	0	0	0	0	0	0	0	0	0	0	0	0	0	0
Glyma01g29010	0	0	0	0	0	0	0	0	0	0	0	0	0	0
Glyma01g29020	0	0	0	0	0	0	0	0	0	0	0	0	0	0
Glyma01g29030	0	0	0	0	0	0	0	0	0	0	0	0	0	0
Glyma01g29040	0	0	0	0	0	0	0	0	0	0	0	0	0	0
Glyma01g29050	0	0	0	0	0	0	0	0	0	0	0	0	0	0
Glyma01g29060	0	0	0	0	0	0	0	0	0	0	0	0	0	0
Glyma01g29070	0	0	0	0	0	0	0	0	0	0	0	0	0	0
Glyma01g29080	0	0	0	0	0	0	0	0	0	0	0	0	0	0
Glyma01g29090	0	0	0	0	0	0	0	0	1	0	0	0	0	0
Glyma01g29100	0	0	0	0	0	0	0	0	0	0	0	0	0	0
Glyma01g29110	0	0	0	0	0	0	0	0	0	0	0	0	0	0
Glyma01g29120	0	0	0	0	0	0	0	0	0	0	0	0	0	0
Glyma01g29130	0	0	0	0	0	0	0	0	0	0	0	0	0	0
Glyma01g29140	0	0	0	0	0	0	0	0	0	0	0	0	0	0
Glyma01g29150	4	4	4	4	3	1	3	3	3	1	2	1	4	3
Glyma01g29160	0	0	0	0	0	0	0	0	0	0	0	0	0	0
Glyma01g29170	0	2	1	1	0	0	0	0	0	0	0	0	1	0
Glyma01g29180	0	0	0	0	0	0	0	0	0	0	0	0	0	0
Glyma01g29190	0	0	1	1	0	1	5	6	2	1	1	0	11	0
Glyma01g29200	0	0	0	0	0	0	0	0	0	0	0	0	0	0
Glyma01g29210	0	0	0	0	0	0	0	0	0	0	0	0	0	0
Glyma01g29220	0	0	0	0	0	0	0	0	0	0	0	0	0	0
Glyma01g29230	0	0	0	0	0	0	0	0	0	0	0	0	0	0
Glyma01g29240	10	6	11	7	8	3	5	6	6	1	19	2	10	6
Glyma01g29250	0	0	0	0	0	0	0	0	0	0	0	0	0	0
Glyma01g29260	0	0	0	0	0	0	0	0	0	0	0	0	0	0
Glyma01g29270	0	0	0	0	0	0	0	0	0	0	0	0	0	0
Glyma01g29280	5	3	5	9	5	3	4	2	3	1	2	1	7	5
Glyma01g29300	0	1	1	0	2	0	0	1	0	0	0	0	0	1
Glyma01g29310	0	0	0	0	0	0	0	0	0	0	0	0	0	0
Glyma01g29320	0	0	0	0	0	0	0	0	0	0	0	0	0	1
Glyma01g29330	1	1	1	1	3	1	0	1	0	0	1	1	1	1
Glyma01g29340	0	0	0	0	0	0	0	0	0	0	0	0	0	1
Glyma01g29350	1	2	4	2	0	0	0	1	1	0	0	0	0	1
Glyma01g29360	4	4	5	5	4	1	3	1	1	0	1	0	2	1
Glyma01g29370	0	1	1	2	1	0	0	0	0	0	0	0	0	0
Glyma01g29380	1	2	1	3	3	0	1	1	1	1	0	0	0	0
Glyma01g29390	0	0	0	0	0	0	0	0	0	0	0	0	0	0
Glyma01g29400	0	0	0	0	0	0	0	0	0	0	0	0	0	0
Glyma01g29410	4	6	3	3	2	0	0	0	1	1	2	2	14	0
Glyma01g29420	10	12	13	13	7	60	21	12	10	4	9	3	13	10
Glyma01g29430	0	0	0	0	0	0	0	0	0	0	0	0	0	0
Glyma01g29440	0	0	0	0	0	0	0	0	0	0	0	0	0	0
Glyma01g29450	0	0	0	0	0	0	0	0	0	0	0	0	0	0
Glyma01g29460	0	0	0	0	0	0	0	0	0	0	0	0	0	0
Glyma01g29470	3	8	3	3	2	4	6	6	3	1	2	2	3	1
Glyma01g29480	0	0	0	0	0	0	0	0	0	0	1	4	0	0
Glyma01g29490	0	0	0	0	0	0	0	0	0	0	0	0	0	0
Glyma01g29500	0	0	0	0	0	0	0	0	0	0	0	0	0	0
Glyma01g29510	0	0	0	0	0	0	0	0	0	0	0	0	0	0
Glyma01g29520	0	0	0	0	0	0	0	0	0	0	0	0	0	0
Glyma01g29530	0	0	0	0	0	0	0	0	0	0	0	0	0	0
Glyma01g29540	15	4	6	6	8	5	3	5	4	3	5	2	2	9
Glyma01g29550	0	0	0	0	0	0	0	0	0	0	0	0	0	0
Glyma01g29560	0	0	0	0	0	0	0	0	0	0	0	0	0	0
Glyma01g29570	0	0	0	0	0	0	0	0	0	0	0	0	0	0
Glyma01g29580	0	0	0	0	0	0	0	0	0	0	0	0	0	0
Glyma01g29590	0	0	0	0	0	0	0	0	0	0	0	0	0	0
Glyma01g29600	0	0	0	0	0	0	0	0	0	0	0	0	0	0
Glyma01g29610	0	0	0	0	0	0	0	0	0	0	0	0	0	0
Glyma01g29620	0	0	0	0	0	0	0	0	0	0	0	0	0	0
Glyma01g29630	25	9	7	10	15	4	5	4	2	2	3	1	2	1
Glyma01g29640	0	0	0	0	0	0	0	0	0	0	0	0	0	0
Glyma01g29650	0	0	0	0	0	0	0	0	0	0	0	0	0	0
Glyma01g29660	0	0	0	0	0	0	0	0	0	0	0	0	0	0
Glyma01g29670	1	1	2	2	3	0	0	0	1	1	2	2	0	3
Glyma01g29680	0	0	0	0	0	0	0	0	0	0	0	0	0	0
Glyma01g29700	0	0	0	0	0	0	0	0	0	0	0	0	0	0
Glyma01g29710	0	0	0	0	0	0	0	0	0	0	0	0	0	0
Glyma01g29720	0	0	0	0	0	0	0	0	0	0	0	0	0	0
Glyma01g29730	0	0	0	0	0	0	0	0	0	0	0	0	0	0
Glyma01g29740	0	0	0	0	0	0	0	0	0	0	0	0	0	0
Glyma01g29750	0	0	0	0	0	0	0	0	0	0	0	0	0	0
Glyma01g29760	0	0	0	0	0	0	0	0	0	0	0	0	1	0
Glyma01g29770	0	0	0	0	0	0	0	0	0	0	0	0	0	0
Glyma01g29780	0	0	0	0	0	0	0	0	0	0	0	0	0	0
Glyma01g29790	0	0	0	0	0	0	0	0	0	0	0	0	0	0
Glyma01g29800	0	0	0	0	0	0	0	0	0	0	0	0	0	0
Glyma01g29810	0	0	0	0	0	0	0	0	0	0	0	0	0	0
Glyma01g29820	0	0	0	0	0	0	0	0	0	0	0	0	0	0
Glyma01g29830	0	0	0	0	0	0	0	0	0	0	0	0	0	0
Glyma01g29840	0	0	1	0	0	0	0	0	0	0	0	0	0	0
Glyma01g29860	0	0	0	0	0	0	0	0	0	0	0	0	0	0
Glyma01g29870	0	0	0	0	0	0	0	0	0	0	0	0	0	0
Glyma01g29890	0	0	0	0	0	0	0	0	0	0	0	0	0	0
Glyma01g29900	0	0	0	0	0	0	0	0	0	0	0	0	0	2
Glyma01g29910	0	0	0	0	0	0	0	0	0	0	0	0	0	0
Glyma01g29920	0	0	0	0	0	0	0	0	0	0	0	0	0	0
Glyma01g29930	2	16	3	11	10	6	10	5	1	2	2	2	2	0
Glyma01g29940	0	0	0	0	0	0	0	0	0	0	0	0	0	0
Glyma01g29950	18	12	22	24	20	4	14	11	18	9	15	13	45	26
Glyma01g29960	0	0	0	0	0	0	0	0	0	0	0	0	0	0
Glyma01g29970	0	0	0	0	0	0	0	0	0	0	0	0	0	0
Glyma01g29980	0	0	0	0	0	0	0	0	0	0	0	0	0	0
Glyma01g29990	0	0	0	0	0	0	0	0	0	0	0	0	0	0
Glyma01g30000	0	0	0	0	0	0	0	0	0	0	0	0	0	0
Glyma01g30010	0	0	0	0	0	0	0	0	0	0	0	0	0	0
Glyma01g30020	0	0	0	0	0	0	0	0	0	0	0	0	0	0
Glyma01g30030	0	0	0	0	0	0	0	0	0	0	0	0	0	0
Glyma01g30040	0	0	0	0	0	0	0	0	0	0	0	0	0	0
Glyma01g30050	0	0	0	0	0	0	0	0	0	0	0	0	0	0
Glyma01g30060	4	4	3	2	2	1	1	2	2	1	2	1	3	1
Glyma01g30070	1	2	0	0	0	1	0	0	0	0	1	0	0	0
Glyma01g30080	4	3	3	1	1	1	0	0	0	0	0	0	1	0
Glyma01g30280	0	0	0	0	0	0	0	0	0	0	0	0	0	0
Glyma01g30290	0	0	0	0	0	0	0	0	0	0	0	0	0	0
Glyma01g30300	3	3	4	4	4	2	2	2	3	2	3	2	4	5
Glyma01g30310	0	0	0	0	0	0	0	0	0	0	0	0	0	0
Glyma01g30320	3	5	3	2	1	1	2	2	2	1	2	1	2	6
Glyma01g30340	0	0	0	0	0	0	0	0	0	0	0	0	0	0
Glyma01g30350	35	5	12	8	9	1	0	0	2	1	1	0	0	0
Glyma01g30360	0	0	0	0	0	0	0	0	0	0	0	0	0	0
Glyma01g30370	0	61	0	0	0	0	1	0	0	0	0	0	0	0
Glyma01g30380	0	0	0	0	0	0	0	0	0	0	0	0	0	0
Glyma01g30390	1	1	0	0	0	0	0	0	0	0	1	1	0	0
Glyma01g30400	5	8	6	5	4	3	4	5	3	2	5	2	15	5
Glyma01g30410	0	0	0	0	0	0	0	0	0	0	0	0	0	0
Glyma01g30420	0	0	0	0	0	0	0	0	0	0	0	0	0	0
Glyma01g30430	0	0	0	0	0	0	0	0	0	0	0	0	0	0
Glyma01g30450	0	0	0	0	0	0	0	0	0	0	0	0	0	0
Glyma01g30460	0	0	0	0	0	0	0	0	0	0	0	0	0	0
Glyma01g30470	0	0	0	0	0	0	0	0	0	0	0	0	0	0
Glyma01g30480	2	0	0	2	0	0	0	0	0	0	0	0	0	0
Glyma01g30490	0	0	0	0	0	0	0	0	0	0	0	0	0	0
Glyma01g30500	0	0	0	0	0	0	0	0	0	0	0	0	0	0
Glyma01g30510	0	0	0	0	0	0	0	0	0	0	0	0	0	0
Glyma01g30530	0	0	0	0	0	0	0	0	0	0	0	0	0	0
Glyma01g30540	3	0	2	1	0	0	0	0	0	0	1	0	0	0
Glyma01g30550	0	0	0	0	0	0	0	0	0	0	0	0	0	0
Glyma01g30560	0	0	0	0	0	0	0	0	0	0	0	0	0	0
Glyma01g30570	0	0	0	0	0	0	0	0	0	0	0	0	0	0
Glyma01g30580	0	0	0	0	0	0	0	0	0	0	0	0	0	0
Glyma01g30590	0	0	0	0	0	0	0	0	0	0	0	0	0	0
Glyma01g30600	0	0	0	0	0	0	0	0	0	0	0	0	0	0
Glyma01g30610	0	1	3	0	0	11	16	7	3	1	2	1	2	6
Glyma01g30620	0	0	0	0	0	0	0	0	0	0	0	0	0	0
Glyma01g30630	0	0	0	0	0	0	0	0	0	0	0	0	0	0
Glyma01g30640	0	0	0	0	0	0	0	0	0	0	0	0	0	0
Glyma01g30650	0	0	0	0	0	0	0	0	0	0	0	0	0	0
Glyma01g30660	0	0	0	0	0	0	0	0	0	0	0	0	0	0
Glyma01g30670	0	2	0	0	0	1	0	1	2	0	4	20	0	8
Glyma01g30870	0	0	0	0	0	0	0	0	0	0	0	0	0	0
Glyma01g30880	0	0	0	0	0	0	0	0	0	0	0	0	0	0
Glyma01g30890	0	0	0	0	0	0	0	0	0	0	0	0	0	0
Glyma01g30900	0	0	0	0	0	0	0	0	0	0	0	0	0	0
Glyma01g30910	8	10	9	9	11	4	5	3	6	4	8	5	8	7
Glyma01g30920	0	9	0	0	0	0	0	0	0	0	0	0	9	0
Glyma01g31130	0	0	0	0	0	0	0	0	0	0	0	0	1	0
Glyma01g31140	0	2	0	1	1	0	0	1	1	0	2	1	0	0
Glyma01g31150	0	0	0	0	0	0	0	0	0	0	0	0	0	0
Glyma01g31160	0	0	0	0	0	0	0	0	0	0	0	0	0	0
Glyma01g31170	2	2	1	2	2	1	1	1	2	1	2	1	1	1
Glyma01g31180	1	0	0	0	1	0	0	1	0	0	0	0	0	0
Glyma01g31200	0	0	0	0	0	0	0	0	0	0	0	0	0	0
Glyma01g31220	0	0	0	0	0	0	0	0	0	0	0	0	0	0
Glyma01g31230	1	1	1	0	0	0	0	0	0	0	0	0	0	0
Glyma01g31260	17	5	6	4	5	1	4	6	3	2	4	2	4	2
Glyma01g31270	12	14	17	21	8	8	19	15	18	11	19	12	11	7
Glyma01g31280	0	0	0	0	0	0	0	0	0	0	0	0	0	0
Glyma01g31290	0	0	0	0	0	0	0	0	0	0	0	0	0	0
Glyma01g31300	3	12	6	3	16	4	4	1	1	2	17	43	2	0
[truncated: 64,211 more rows]
