# Supplementary material for: RNA-Seq Atlas of Glycine max: A guide to the soybean transcriptome
Source: BMC Plant Biol. 2010 Aug 5;10:160. doi: 10.1186/1471-2229-10-160 (PMC3017786; doi:10.1186/1471-2229-10-160)
Supplement: Additional file 12 — Genes significantly expressed in underground tissues. List of gene models for which there was as significant change in gene expression in one of the underground tissues (root and nodule) over all other tissues in this study. [file 1471-2229-10-160-S12.CSV]

List of gene models for which there was as significant change in gene expression in one of the underground tissues (root and nodule) over all other tissues in this study.
	young_leaf	flower	cm_pod	shellm2	shellm1	seedm2	seedm1	seed0	seed1	seed2	seed3	seed4	root	nodule
Glyma0023s00410	1	1	1	0	1	0	0	0	0	0	0	0	19	2
Glyma0023s00610	1	2	1	2	1	1	1	0	3	2	2	1	11	9
Glyma0024s00230	10	5	9	12	7	2	6	11	7	4	7	4	7	105
Glyma0024s00240	0	0	0	0	0	0	0	0	0	0	0	0	0	7
Glyma0028s00210	10	11	7	7	4	2	3	6	3	2	3	2	18	5
Glyma0041s00240	0	2	0	1	0	0	0	0	0	0	0	0	11	4
Glyma0041s00250	0	2	0	2	0	0	0	0	0	0	0	0	19	7
Glyma0041s00260	6	7	6	9	10	1	4	8	6	2	4	1	9	15
Glyma0041s00290	1	2	1	2	1	0	0	1	1	1	1	1	8	2
Glyma0041s00310	1	1	1	1	0	0	0	0	0	0	0	0	5	1
Glyma0041s00350	0	5	0	0	2	0	0	0	0	0	0	0	3	18
Glyma0041s00360	0	1	0	0	0	0	0	0	0	0	1	0	3	0
Glyma0048s00280	0	3	1	1	2	2	3	3	3	1	3	3	30	153
Glyma0169s00210	41	50	40	44	46	13	23	24	12	11	15	8	105	26
Glyma01g00450	0	0	0	0	0	0	0	0	0	0	0	0	16	0
Glyma01g00530	0	0	0	0	0	0	0	0	0	0	0	0	5	0
Glyma01g00560	27	13	24	17	18	6	21	28	15	5	8	5	13	53
Glyma01g00720	1	2	1	1	2	0	1	0	1	1	2	1	5	3
Glyma01g00790	0	0	0	0	0	0	0	0	0	0	0	0	2	1
Glyma01g00870	1	2	1	3	5	1	0	1	2	1	1	1	5	9
Glyma01g01000	3	6	4	3	1	1	3	2	7	7	7	3	11	10
Glyma01g01010	1	1	1	1	0	1	1	1	1	1	1	0	9	3
Glyma01g01070	0	0	1	0	0	0	0	0	1	0	0	0	13	1
Glyma01g01110	9	10	9	9	15	5	11	7	12	4	7	6	16	38
Glyma01g01160	0	0	0	0	0	0	0	0	0	0	0	0	1	0
Glyma01g01180	14	82	60	88	71	7	17	18	7	3	4	2	106	25
Glyma01g01210	0	3	1	1	0	1	1	0	1	0	0	0	1	38
Glyma01g01300	1	2	2	1	1	5	2	1	1	0	1	0	5	29
Glyma01g01310	59	41	83	59	47	29	40	55	32	15	15	4	40	115
Glyma01g01360	2	1	1	1	2	1	2	2	1	1	1	0	5	9
Glyma01g01440	5	4	3	4	4	2	2	1	3	3	6	7	13	8
Glyma01g01610	9	12	11	10	6	6	8	10	9	5	13	9	28	21
Glyma01g01690	0	0	0	0	0	0	0	0	0	0	0	0	6	0
Glyma01g01700	0	0	0	0	0	0	0	1	0	0	0	0	10	0
Glyma01g02120	10	14	9	8	5	1	3	4	4	3	5	4	28	4
Glyma01g02180	4	47	7	16	11	1	2	2	1	0	0	0	78	18
Glyma01g02200	43	37	29	31	37	7	21	14	7	5	9	6	40	176
Glyma01g02230	342	353	585	614	843	19	57	108	96	50	155	40	1048	4
Glyma01g02280	6	10	8	9	7	3	8	7	6	4	8	5	14	12
Glyma01g02290	1	1	2	3	2	1	7	7	6	3	3	3	45	12
Glyma01g02330	2	4	4	3	1	1	1	1	1	1	2	2	18	1
Glyma01g02360	1	12	3	4	3	3	3	4	0	0	0	1	23	0
Glyma01g02400	11	26	18	16	14	4	10	15	10	6	11	17	134	137
Glyma01g02440	0	0	0	0	0	0	0	0	0	0	0	0	0	1
Glyma01g02450	0	0	0	1	0	0	0	0	0	0	0	0	32	14
Glyma01g02460	0	0	0	0	0	0	1	0	0	0	0	0	29	17
Glyma01g02470	15	10	18	18	22	6	9	6	7	5	8	6	80	34
Glyma01g02640	5	6	6	4	5	2	2	3	3	1	4	4	8	9
Glyma01g02750	1	6	1	0	1	0	1	0	0	1	1	0	10	10
Glyma01g02790	6	5	7	7	7	3	5	4	3	2	3	1	7	20
Glyma01g02820	8	20	6	9	6	4	3	1	1	1	1	0	30	3
Glyma01g02880	2	0	0	0	0	0	0	0	0	0	0	0	21	6
Glyma01g03070	139	144	129	108	260	11	22	41	69	35	88	47	1104	968
Glyma01g03190	1	1	4	4	4	0	0	0	1	0	1	1	29	7
Glyma01g03420	1	0	0	0	1	0	0	0	0	0	0	0	3	0
Glyma01g03460	0	0	0	0	0	0	0	0	0	0	0	0	0	5
Glyma01g03470	0	3	2	1	4	0	0	0	0	0	0	0	2	332
Glyma01g03600	2	4	2	3	2	2	2	1	2	1	4	1	9	2
Glyma01g03650	6	6	5	5	5	2	5	3	5	3	6	2	16	3
Glyma01g03750	27	26	26	25	22	13	22	19	15	10	14	8	36	29
Glyma01g03850	1	2	1	1	0	0	1	1	2	1	2	2	12	29
Glyma01g04120	1	0	0	0	0	0	0	0	0	0	0	0	4	1
Glyma01g04170	12	9	9	10	13	8	8	12	11	7	12	7	17	49
Glyma01g04290	0	0	0	0	0	1	1	0	0	0	0	0	181	10
Glyma01g04310	0	0	0	0	0	0	0	0	0	0	0	0	11	0
Glyma01g04340	0	3	0	1	1	0	0	0	0	0	0	1	13	0
Glyma01g04370	0	0	0	0	0	0	0	0	0	0	0	0	0	5
Glyma01g04380	1	0	1	0	2	0	0	0	0	0	0	0	19	38
Glyma01g04400	8	10	11	7	8	5	7	9	7	4	6	5	24	10
Glyma01g04450	0	1	0	0	1	0	0	0	0	0	0	0	6	0
Glyma01g04510	7	4	3	6	7	1	2	2	2	1	2	2	6	24
Glyma01g04670	1	2	0	1	3	0	1	1	1	0	1	0	8	0
Glyma01g04760	3	8	0	2	1	0	0	0	0	0	0	0	24	1
Glyma01g04810	0	0	0	0	0	0	0	0	0	0	0	0	5	5
Glyma01g05060	0	0	0	0	0	0	1	1	3	2	9	7	0	18
Glyma01g05440	2	4	3	4	4	1	3	2	3	1	1	0	5	13
Glyma01g05470	9	4	6	6	6	2	5	6	5	2	5	3	6	23
Glyma01g05550	6	15	6	6	4	5	3	2	2	1	1	1	11	40
Glyma01g05820	0	3	2	2	2	1	0	0	0	0	2	2	6	1
Glyma01g05850	1	4	0	1	0	0	0	0	0	0	0	0	38	0
Glyma01g05860	3	2	3	2	3	2	2	3	2	1	3	1	6	11
Glyma01g05880	1	5	4	6	5	1	2	2	3	2	5	4	12	1
Glyma01g05890	1	0	0	1	1	0	0	0	0	0	0	0	4	0
Glyma01g06270	11	9	7	7	5	5	10	4	8	3	7	5	16	14
Glyma01g06290	4	3	3	2	2	1	1	1	1	0	2	1	7	4
Glyma01g06550	1	3	1	1	0	0	0	0	0	0	1	0	15	1
Glyma01g06600	4	5	2	5	3	4	2	1	2	0	2	1	13	21
Glyma01g06640	14	19	19	17	13	5	8	16	12	6	16	7	34	18
Glyma01g06770	0	0	0	0	0	0	0	0	0	0	0	0	14	1
Glyma01g06780	0	0	0	0	0	0	0	0	0	0	0	0	6	0
Glyma01g06870	1	2	3	3	5	0	1	0	0	0	0	0	1	22
Glyma01g06880	0	1	1	1	1	3	3	3	2	1	1	1	0	9
Glyma01g07010	4	9	3	6	5	6	8	7	6	5	8	7	11	14
Glyma01g07090	7	6	8	6	6	2	6	4	6	3	5	5	9	17
Glyma01g07390	0	2	0	1	0	1	3	3	4	2	4	3	9	7
Glyma01g07580	0	0	0	0	0	0	6	13	6	2	5	2	13	48
Glyma01g07690	2	7	4	4	3	4	7	8	9	5	8	4	22	10
Glyma01g07910	0	0	0	0	0	0	0	0	0	0	0	0	2	0
Glyma01g07930	20	15	21	29	37	18	32	25	22	8	11	5	81	25
Glyma01g08540	3	4	1	2	1	1	1	1	1	0	0	0	4	7
Glyma01g09120	9	24	10	16	14	6	10	13	15	7	12	7	16	29
Glyma01g09640	5	4	10	5	7	2	8	7	10	5	9	7	10	19
Glyma01g09650	0	0	1	0	0	0	0	0	0	0	0	0	8	0
Glyma01g09900	0	2	5	2	10	10	15	17	16	9	23	19	19	49
Glyma01g10070	98	201	90	244	162	49	60	137	108	80	176	73	271	507
Glyma01g10080	57	118	76	140	64	26	49	54	60	41	61	38	109	244
Glyma01g10370	10	9	10	8	6	2	2	2	5	2	6	3	19	9
Glyma01g10850	4	3	4	3	4	0	2	2	2	1	2	2	7	16
Glyma01g10860	5	4	6	3	5	0	1	4	6	1	3	3	12	27
Glyma01g14170	0	0	0	0	0	0	0	0	0	0	0	0	13	0
Glyma01g14700	9	7	11	9	6	3	5	8	14	8	8	11	20	33
Glyma01g16140	0	0	0	1	0	0	0	0	0	0	0	0	3	26
Glyma01g16360	1	0	1	1	0	0	0	0	0	0	0	0	4	0
Glyma01g17330	0	0	0	0	0	0	0	0	0	0	0	0	0	486
Glyma01g17590	0	0	0	0	0	0	0	0	0	0	0	0	35	0
Glyma01g18520	0	0	0	0	0	0	0	0	0	0	0	0	2	0
Glyma01g18750	0	0	0	0	0	1	1	0	1	0	0	0	1	7
Glyma01g19420	7	33	9	16	19	5	7	7	13	13	17	6	66	56
Glyma01g20760	23	25	19	23	17	4	10	10	10	6	13	7	39	13
Glyma01g20900	0	2	0	0	0	0	0	0	0	0	0	0	76	1
Glyma01g20920	10	9	15	6	5	1	5	9	8	2	5	5	13	32
Glyma01g20980	0	0	0	0	0	0	0	0	0	0	0	0	37	0
Glyma01g21010	0	0	0	0	0	0	0	0	0	0	0	0	0	8
Glyma01g21020	0	0	0	0	0	0	0	0	0	0	0	0	0	22
Glyma01g21510	0	0	1	1	2	1	2	1	0	0	0	1	5	26
Glyma01g21520	0	1	1	1	2	2	1	1	1	0	0	1	6	24
Glyma01g21620	0	3	2	2	2	0	0	0	0	0	0	0	7	5
Glyma01g21680	3	2	3	4	3	2	3	2	3	1	2	1	5	11
Glyma01g21900	3	5	2	3	1	1	1	1	1	0	1	0	7	12
Glyma01g22160	1	6	4	5	2	2	1	3	5	1	3	2	17	31
Glyma01g22610	0	0	0	0	0	0	0	0	0	0	0	0	0	2
Glyma01g22630	4	3	3	3	2	1	2	3	3	1	2	1	4	7
Glyma01g22670	0	0	0	0	0	0	0	1	0	0	0	0	12	11
Glyma01g22800	0	2	0	0	1	1	1	0	1	0	0	0	7	3
Glyma01g23140	1	2	1	1	1	1	1	2	1	0	1	0	5	1
Glyma01g23180	2	3	4	4	5	1	2	2	2	1	2	1	11	15
Glyma01g23790	0	0	0	0	0	0	0	0	0	0	0	0	2	0
Glyma01g24710	0	5	0	0	1	0	0	0	0	0	0	0	9	17
Glyma01g24820	0	0	0	0	0	0	0	0	0	0	0	0	7	5
Glyma01g24950	17	22	10	19	16	7	18	15	11	6	15	4	78	6
Glyma01g25040	4	6	3	5	4	2	4	3	3	2	7	2	9	5
Glyma01g25270	24	9	11	12	4	1	4	7	5	2	3	2	148	73
Glyma01g26220	6	7	11	8	9	3	3	7	4	1	3	1	18	5
Glyma01g26300	18	41	28	46	41	21	40	32	35	20	35	21	68	85
Glyma01g26750	0	0	0	0	0	0	0	0	0	0	0	0	8	1
Glyma01g26970	13	8	4	5	4	2	2	5	6	3	6	6	3	19
Glyma01g27280	2	1	2	3	2	2	2	1	1	1	1	1	1	10
Glyma01g27440	0	1	0	0	0	0	0	0	0	0	0	0	1	5
Glyma01g27710	1	1	1	1	1	0	0	0	0	0	0	0	8	3
Glyma01g27840	22	14	11	11	10	3	2	1	4	2	2	1	49	6
Glyma01g28310	1	3	1	0	3	1	0	0	1	0	0	0	7	0
Glyma01g28510	0	0	0	0	0	0	0	0	0	0	0	0	2	0
Glyma01g28760	0	3	0	0	1	0	0	0	0	0	0	0	49	6
Glyma01g28850	0	0	1	1	0	0	0	0	0	0	0	0	12	4
Glyma01g28880	0	0	0	0	0	0	0	0	0	0	0	0	11	3
Glyma01g29190	0	0	1	1	0	1	5	6	2	1	1	0	11	0
Glyma01g29410	4	6	3	3	2	0	0	0	1	1	2	2	14	0
Glyma01g29950	18	12	22	24	20	4	14	11	18	9	15	13	45	26
Glyma01g30320	3	5	3	2	1	1	2	2	2	1	2	1	2	6
Glyma01g30400	5	8	6	5	4	3	4	5	3	2	5	2	15	5
Glyma01g31360	27	23	20	26	17	15	18	28	12	6	9	6	44	35
Glyma01g31470	14	8	13	14	13	5	10	5	7	4	7	5	18	41
Glyma01g31480	2	1	1	1	0	0	0	0	0	0	0	0	3	3
Glyma01g31550	0	0	0	0	0	0	0	0	0	0	0	0	15	1
Glyma01g31570	7	6	6	5	7	3	4	5	6	3	10	7	8	15
Glyma01g31660	0	0	0	0	0	0	0	0	0	0	0	0	102	5
Glyma01g31750	0	3	1	1	1	0	0	0	0	0	0	0	642	31
Glyma01g31780	2	3	4	3	3	0	1	2	0	1	1	1	15	3
Glyma01g31900	1	1	0	1	2	2	1	3	2	1	1	1	8	0
Glyma01g31910	0	0	0	0	0	0	0	0	0	0	0	0	0	247
Glyma01g31940	0	0	0	0	1	1	3	3	1	0	2	1	0	14
Glyma01g32070	0	1	0	0	1	0	0	0	0	0	0	0	6	1
Glyma01g32090	0	36	4	10	7	4	6	4	9	2	3	1	93	163
Glyma01g32130	3	1	0	0	0	2	5	0	0	0	0	1	10	11
Glyma01g32270	0	0	0	0	0	0	0	0	0	0	0	0	8	0
Glyma01g32390	0	3	2	2	1	1	0	0	0	0	0	0	0	38
Glyma01g32430	4	5	4	4	4	1	3	4	4	2	3	2	34	4
Glyma01g32450	1	1	0	1	1	0	0	0	0	0	0	0	38	8
Glyma01g32460	0	1	0	0	1	0	0	0	0	0	0	0	15	5
Glyma01g32940	0	0	0	0	0	0	0	0	0	0	0	0	0	23
Glyma01g32990	1	2	0	0	0	0	1	0	0	2	2	0	1	13
Glyma01g33170	0	0	0	0	0	1	0	1	1	0	0	0	55	1
Glyma01g33440	0	8	0	0	0	0	0	0	0	0	0	0	68	1
Glyma01g33450	0	7	0	1	0	0	0	0	0	0	0	0	89	2
Glyma01g33650	5	7	6	7	8	1	1	4	2	1	1	0	13	3
Glyma01g33720	17	11	22	19	26	5	21	14	17	11	19	23	25	38
Glyma01g33730	59	36	79	69	94	13	78	53	60	42	68	85	89	140
Glyma01g33960	0	0	0	0	0	0	0	0	0	0	0	0	10	0
Glyma01g34530	1	1	0	0	0	0	1	0	0	0	0	0	13	0
Glyma01g34580	0	0	0	0	0	0	0	1	0	1	1	0	20	6
Glyma01g34660	11	9	6	9	5	5	7	6	6	3	7	3	15	21
Glyma01g35130	5	11	6	7	7	2	5	3	4	1	5	5	18	27
Glyma01g35250	0	0	0	0	0	0	0	0	0	0	0	0	6	13
Glyma01g35260	0	0	0	0	0	0	0	0	0	0	0	0	9	11
Glyma01g35370	5	5	5	7	3	3	4	3	3	2	3	1	13	7
Glyma01g35380	4	5	1	2	1	1	6	0	5	1	2	2	18	26
Glyma01g35430	0	0	0	0	0	0	0	0	0	0	0	0	3	2
Glyma01g35570	3	8	2	4	1	3	3	0	4	1	2	1	3	27
Glyma01g35660	2	3	0	2	7	1	1	1	4	2	4	4	9	13
Glyma01g35960	0	4	5	2	2	5	5	2	3	1	1	2	4	11
Glyma01g35980	1	2	3	4	5	1	1	2	1	1	1	1	13	10
Glyma01g36070	15	10	15	11	12	4	12	14	6	3	4	4	26	18
Glyma01g36170	2	2	2	2	1	1	1	0	0	0	1	0	10	1
Glyma01g36320	9	10	7	7	8	4	7	8	5	2	5	3	12	16
Glyma01g36360	2	3	2	1	1	2	4	3	2	2	6	3	0	13
Glyma01g36410	25	23	21	23	19	7	17	16	13	7	14	8	42	31
Glyma01g36440	25	19	34	39	36	13	33	33	18	8	12	8	33	275
Glyma01g36590	0	0	0	0	1	0	0	0	0	0	0	0	32	8
Glyma01g36710	3	1	2	2	4	1	1	3	2	0	2	1	7	9
Glyma01g36720	0	2	3	6	11	1	0	0	0	1	1	0	26	11
Glyma01g36740	9	10	9	12	15	4	6	9	5	5	7	5	27	6
Glyma01g36750	9	10	11	11	11	5	9	9	6	3	6	4	27	9
Glyma01g36830	4	2	3	3	4	4	4	3	4	2	4	3	4	7
Glyma01g36870	9	10	9	7	4	4	8	8	6	3	7	3	14	9
Glyma01g36920	2	1	0	0	0	1	3	5	8	3	8	7	1	12
Glyma01g36950	0	0	0	0	0	0	0	0	0	0	0	0	4	1
Glyma01g36960	6	4	3	6	7	2	3	4	4	2	4	2	20	11
Glyma01g37040	0	0	0	0	0	0	0	0	0	1	0	0	27	3
Glyma01g37080	2	1	0	1	1	0	2	2	1	1	0	0	10	2
Glyma01g37200	0	1	0	0	1	0	0	0	0	0	0	0	2	86
Glyma01g37240	0	0	0	0	0	0	0	0	0	0	0	0	1	8
Glyma01g37300	81	131	50	65	49	39	60	62	64	22	58	65	91	371
Glyma01g37370	12	12	6	9	10	4	3	4	3	1	1	0	19	2
Glyma01g37420	2	5	3	4	3	0	1	1	2	1	2	2	13	19
Glyma01g37590	3	2	2	1	0	1	2	2	1	0	0	1	1	10
Glyma01g37640	0	6	1	0	0	0	0	0	0	0	0	0	0	16
Glyma01g37650	0	0	0	1	1	0	0	1	0	0	0	0	3	4
Glyma01g37670	1	4	11	9	5	3	4	3	2	1	3	3	18	12
Glyma01g37810	5	6	1	1	2	0	0	0	0	0	0	0	68	5
Glyma01g37820	0	0	0	0	0	0	0	0	0	0	0	0	34	2
Glyma01g37870	6	4	5	6	3	3	3	2	3	1	3	1	13	3
Glyma01g37920	0	0	0	0	0	0	0	0	0	0	0	0	3	0
Glyma01g37930	1	1	0	0	1	0	0	0	0	0	0	1	5	0
Glyma01g38040	0	0	0	0	0	0	0	0	0	0	0	0	0	3
Glyma01g38050	0	0	0	0	0	0	0	0	0	0	0	0	0	27
Glyma01g38200	15	14	16	19	18	6	12	10	9	7	9	6	26	14
Glyma01g38220	0	0	0	1	1	0	0	0	0	0	0	0	3	0
Glyma01g38320	21	26	21	18	16	5	14	16	16	10	18	11	43	24
Glyma01g38400	3	4	6	6	6	4	6	2	4	2	2	1	18	16
Glyma01g38430	0	0	0	0	0	0	0	0	0	0	0	0	44	6
Glyma01g38440	0	0	0	0	0	0	0	0	0	0	0	0	70	10
Glyma01g38460	3	3	3	4	3	0	1	1	0	0	0	0	6	1
Glyma01g38470	27	28	24	25	27	14	16	11	17	9	15	9	33	50
Glyma01g38520	6	11	15	12	11	0	1	2	2	1	1	0	23	4
Glyma01g38530	5	8	8	8	3	1	1	0	6	2	2	2	17	1
Glyma01g38550	0	0	0	0	1	0	0	0	0	0	0	0	6	1
Glyma01g38610	0	0	0	0	0	0	0	0	0	0	0	0	11	0
Glyma01g38650	17	8	4	2	0	0	2	5	16	11	29	25	55	78
Glyma01g38680	2	2	2	2	1	1	0	0	0	0	1	1	6	0
Glyma01g38760	0	0	0	0	0	1	0	0	0	0	0	0	2	52
Glyma01g38780	0	0	0	0	0	0	0	0	0	0	0	0	1	2
Glyma01g38790	0	0	0	0	0	0	0	0	0	0	0	0	2	4
Glyma01g38870	0	1	0	0	0	0	0	0	0	0	0	0	10	3
Glyma01g38920	1	2	1	1	1	0	0	0	0	0	0	0	5	0
Glyma01g39160	0	0	0	1	0	0	0	0	0	0	0	0	6	0
Glyma01g39270	24	42	28	35	40	6	9	15	10	8	10	8	70	7
Glyma01g39410	6	5	9	7	4	2	3	5	1	1	0	0	3	46
Glyma01g39460	1	4	3	3	2	3	6	9	3	1	2	0	27	42
Glyma01g39540	9	15	13	11	13	5	5	5	3	2	3	3	35	27
Glyma01g39610	3	7	4	5	5	0	1	1	2	2	2	1	17	3
Glyma01g39750	0	15	4	10	3	3	9	14	31	20	47	39	111	129
Glyma01g39920	1	1	2	2	3	0	0	0	0	0	0	0	9	1
Glyma01g39930	83	74	71	97	124	37	179	54	117	74	99	47	216	339
Glyma01g39950	4	11	7	6	11	4	6	4	6	2	3	2	10	17
Glyma01g40150	36	17	46	50	43	32	43	24	36	17	17	16	69	65
Glyma01g40180	20	3	8	6	4	2	5	5	7	3	7	4	34	4
Glyma01g40230	13	5	4	5	2	1	3	4	7	4	11	6	1	89
Glyma01g40320	0	0	1	0	0	0	0	0	0	0	0	0	3	0
Glyma01g40330	5	13	5	5	10	2	3	3	3	2	5	3	18	7
Glyma01g40360	0	1	0	0	0	1	0	1	0	0	1	0	3	108
Glyma01g40370	0	0	0	0	0	0	0	0	0	1	0	0	0	9
Glyma01g40570	0	0	0	0	0	0	0	0	0	0	0	0	2	37
Glyma01g40680	0	0	0	0	0	0	0	0	0	0	0	0	9	19
Glyma01g40820	0	0	0	0	0	0	0	0	0	0	0	0	2	1
Glyma01g40830	25	31	24	21	12	14	22	8	9	7	10	4	43	22
Glyma01g40860	3	3	1	2	1	1	0	0	0	0	0	0	8	1
Glyma01g40870	0	0	0	0	0	0	0	0	0	0	0	0	3	0
Glyma01g40880	2	2	2	1	1	0	0	0	1	0	1	1	5	1
Glyma01g40940	41	22	35	27	39	10	24	29	26	17	20	21	24	58
Glyma01g41030	3	4	5	2	2	1	2	3	2	1	1	0	9	3
Glyma01g41190	0	3	1	1	2	1	3	2	2	0	1	0	0	32
Glyma01g41270	4	5	5	7	5	2	3	3	3	2	4	1	14	3
Glyma01g41330	0	2	0	0	0	0	0	0	0	0	0	0	8	1
Glyma01g41370	0	1	1	0	1	1	1	0	0	0	1	1	3	2
Glyma01g41380	12	24	14	11	21	19	13	13	11	6	14	6	32	24
Glyma01g41440	8	28	7	10	16	8	7	11	11	6	7	1	49	17
Glyma01g41670	1	5	4	7	57	9	8	3	4	2	1	0	693	20
Glyma01g41750	0	1	0	0	0	0	0	0	0	0	0	0	3	0
Glyma01g41790	7	7	5	7	5	1	2	3	3	2	3	2	10	6
Glyma01g41810	247	118	265	226	127	61	169	124	131	105	198	117	474	402
Glyma01g41920	0	0	1	0	0	0	0	0	0	0	0	0	3	0
Glyma01g41930	0	0	0	0	0	0	0	0	0	0	0	0	172	0
Glyma01g41970	7	8	6	10	4	2	2	1	1	0	1	0	10	68
Glyma01g41990	0	2	0	1	0	0	0	0	0	0	0	0	37	2
Glyma01g42170	3	7	3	3	5	1	3	4	3	1	2	1	11	27
Glyma01g42200	4	3	3	4	8	1	1	2	5	2	3	1	14	21
Glyma01g42220	1	3	1	1	1	1	2	1	3	1	2	2	6	2
Glyma01g42230	0	0	0	0	0	0	0	0	0	0	0	0	44	1
Glyma01g42370	0	0	0	0	0	0	0	0	0	0	0	0	15	0
Glyma01g42420	1	2	2	1	1	0	0	0	0	0	0	0	3	1
Glyma01g42440	59	27	82	80	99	1	4	2	2	2	3	2	116	4
Glyma01g42570	0	0	0	0	0	0	0	0	0	0	0	0	0	14
Glyma01g42610	0	0	0	0	0	0	1	0	1	0	0	0	4	3
Glyma01g42670	0	41	6	3	3	0	0	0	0	0	0	0	51	4
Glyma01g42740	1	0	3	2	3	0	0	1	0	0	2	2	6	3
Glyma01g42760	0	0	0	0	0	0	0	0	0	0	0	0	0	6
Glyma01g42770	1	1	1	1	1	1	1	1	0	0	0	0	2	13
Glyma01g42790	0	4	2	2	1	3	10	9	12	7	14	11	83	3
Glyma01g42800	0	0	0	0	0	0	2	2	0	0	0	0	12	1
Glyma01g42980	1	1	0	0	1	0	0	0	0	0	0	0	1	4
Glyma01g43040	1	5	2	1	1	4	6	6	2	1	2	1	5	22
Glyma01g43080	0	1	1	3	2	0	0	0	0	0	0	0	17	0
Glyma01g43120	0	0	0	0	0	0	0	0	0	0	0	0	4	0
Glyma01g43150	14	21	17	22	15	11	15	14	19	10	24	14	20	37
Glyma01g43190	2	1	2	2	1	0	0	1	0	0	0	0	4	1
Glyma01g43260	4	5	7	4	6	1	2	2	4	2	4	5	12	5
Glyma01g43280	0	1	1	1	2	0	1	1	2	1	1	1	11	2
Glyma01g43290	1	1	1	2	1	0	0	0	1	1	2	2	1	5
Glyma01g43440	0	1	0	0	0	1	1	2	1	0	1	0	16	1
Glyma01g43470	16	29	13	11	12	6	10	10	7	4	5	3	35	13
Glyma01g43490	12	10	11	15	13	8	11	11	2	4	4	2	24	26
Glyma01g43540	2	4	2	2	1	2	2	2	4	2	3	3	10	3
Glyma01g43650	6	5	4	3	4	1	1	1	3	2	3	2	6	11
Glyma01g43660	15	10	11	7	9	1	2	3	7	3	7	6	18	36
Glyma01g43680	3	6	5	7	5	3	3	3	4	2	5	2	10	4
Glyma01g43880	2	4	9	5	9	9	9	5	8	3	4	4	295	44
Glyma01g44120	3	5	3	2	2	2	2	1	1	1	1	0	8	32
Glyma01g44270	24	4	5	8	10	2	10	13	11	3	1	1	31	3
Glyma01g44530	2	4	1	0	0	0	0	0	0	0	0	0	32	7
Glyma01g44540	1	1	0	1	0	0	0	0	0	0	0	0	19	3
Glyma01g44600	28	17	17	22	18	3	5	3	3	3	4	2	43	18
Glyma01g44690	1	2	1	0	2	0	1	1	1	0	0	1	6	2
Glyma01g44700	46	30	42	48	25	25	45	41	35	22	30	13	64	37
Glyma01g45020	18	12	32	29	26	3	4	5	5	2	3	3	132	44
Glyma01g45110	0	1	0	0	0	0	0	0	1	0	1	0	77	93
Glyma01g45160	0	0	0	0	0	0	0	0	0	0	0	0	8	0
Glyma01g45320	56	68	39	44	53	12	19	17	18	9	10	4	177	231
Glyma01g45560	11	4	6	10	8	5	8	5	10	6	13	16	32	23
Glyma01g45670	5	6	6	4	3	2	3	3	3	1	3	1	8	6
Glyma01g45700	18	15	15	19	15	4	9	9	8	4	6	2	25	2
Glyma01g45710	28	32	35	35	22	13	12	19	14	9	17	14	72	47
Glyma01g45740	23	41	38	34	21	9	19	20	23	11	18	13	69	55
Glyma02g00250	2	8	5	5	4	1	0	0	2	1	1	1	49	10
Glyma02g00280	12	4	18	21	24	2	3	3	2	0	0	1	37	0
Glyma02g00340	24	19	30	21	31	1	3	4	3	2	2	2	243	16
Glyma02g00360	46	43	20	24	28	7	7	8	7	5	9	7	35	71
Glyma02g00400	17	10	6	7	11	2	5	7	7	3	5	3	30	122
Glyma02g00410	8	10	3	5	8	3	5	6	4	2	3	2	21	112
Glyma02g00450	2	0	0	0	0	0	0	0	0	0	0	0	5	0
Glyma02g00640	0	0	0	0	0	0	0	0	0	0	0	0	25	11
Glyma02g00740	0	0	0	0	0	0	0	0	0	0	0	0	0	11
Glyma02g00840	0	0	0	0	0	0	0	0	0	0	0	0	139	0
Glyma02g01100	0	8	0	1	1	0	1	1	1	1	1	1	11	3
Glyma02g01240	1	3	2	1	3	1	1	0	0	1	1	0	8	3
Glyma02g01330	0	0	0	0	0	0	0	0	0	0	0	0	7	1
Glyma02g01420	0	6	4	3	2	1	1	1	0	0	0	0	11	5
Glyma02g01520	1	0	1	1	0	1	0	0	2	5	6	3	14	2
Glyma02g01570	103	101	106	71	73	54	71	63	40	29	34	17	222	106
Glyma02g01600	18	39	19	23	28	16	16	20	27	20	36	39	47	59
Glyma02g01660	2	1	0	0	0	0	0	0	0	0	0	0	8	0
Glyma02g01910	2	6	3	4	4	1	2	3	3	2	3	4	14	2
Glyma02g01960	2	6	3	11	14	4	13	10	13	5	9	7	29	156
Glyma02g01970	0	0	0	0	0	0	0	0	0	0	0	0	10	0
Glyma02g02070	1	3	4	3	5	1	3	0	2	0	0	1	250	1069
Glyma02g02200	7	8	12	8	6	4	8	9	10	3	8	8	22	22
Glyma02g02210	4	5	8	5	4	3	5	5	6	2	4	5	12	13
Glyma02g02230	0	0	0	0	0	0	0	0	0	0	0	0	0	2
Glyma02g02340	10	9	5	9	11	1	1	1	2	1	1	0	22	8
Glyma02g02680	4	4	4	4	2	0	0	0	0	0	0	0	12	1
Glyma02g02790	0	2	1	1	1	0	0	0	0	0	0	0	9	0
Glyma02g02800	0	0	0	0	0	0	0	0	0	0	0	0	12	0
Glyma02g02830	16	25	23	19	19	6	20	22	33	10	39	24	40	53
Glyma02g02890	1	1	0	0	1	0	0	0	0	0	0	0	4	0
Glyma02g03020	20	24	19	20	12	10	8	8	2	2	3	3	33	16
Glyma02g03040	2	4	2	2	1	0	1	1	1	0	1	1	5	8
Glyma02g03080	10	17	18	18	19	4	14	16	12	6	7	4	32	25
Glyma02g03120	0	0	0	0	0	0	0	0	0	0	0	0	0	6
Glyma02g03130	0	0	0	0	0	0	0	0	0	0	0	0	0	6
Glyma02g03190	0	0	0	0	0	0	0	0	0	0	0	0	11	2
Glyma02g03350	0	1	0	1	1	0	0	1	1	0	0	0	8	5
Glyma02g03370	7	8	8	7	5	4	4	5	5	2	5	2	13	7
Glyma02g03380	0	0	0	0	0	0	0	0	0	0	0	0	3	0
Glyma02g03540	15	7	7	8	7	7	10	15	10	4	7	8	11	44
Glyma02g03830	0	3	0	0	0	0	0	0	1	1	2	1	13	32
Glyma02g03850	1	3	2	1	0	1	2	0	2	1	2	1	19	4
Glyma02g03890	0	2	0	1	0	0	0	0	0	0	0	0	1	10
Glyma02g04040	60	49	55	57	52	21	32	42	29	24	27	22	76	31
Glyma02g04070	3	5	4	2	1	2	2	2	2	1	4	2	14	6
Glyma02g04090	57	35	64	57	44	33	57	53	57	34	49	36	80	59
Glyma02g04120	26	22	26	31	25	9	16	20	9	6	8	4	41	27
Glyma02g04180	2	2	3	2	4	2	2	8	2	2	1	1	10	453
Glyma02g04340	3	6	5	6	6	2	5	3	4	2	4	3	8	12
Glyma02g04500	0	1	0	0	0	0	0	0	0	0	0	0	0	5
Glyma02g04510	100	151	88	87	182	27	41	48	50	34	45	20	1294	271
Glyma02g04630	10	5	14	7	4	1	6	17	15	9	12	11	50	45
Glyma02g04710	0	0	1	0	0	2	4	2	0	0	0	0	14	3
Glyma02g04740	7	11	10	11	10	3	8	6	6	4	7	4	16	10
Glyma02g04770	0	0	0	1	1	0	0	0	0	0	0	0	0	66
Glyma02g04800	0	0	0	0	0	1	1	1	2	2	3	2	7	2
Glyma02g04990	0	1	3	3	4	1	1	1	0	1	0	0	0	353
Glyma02g05000	6	2	4	5	3	2	1	1	1	1	0	0	0	25
Glyma02g05020	2	0	0	1	0	0	0	0	0	0	0	0	7	0
Glyma02g05060	3	3	2	3	4	2	1	2	1	1	2	1	7	3
Glyma02g05220	0	1	0	0	0	0	0	0	0	0	0	0	2	0
Glyma02g05260	3	12	3	1	4	7	9	5	4	3	7	7	89	11
Glyma02g05300	0	0	0	0	0	0	0	0	0	0	0	0	4	0
Glyma02g05320	1	2	0	0	1	0	0	0	0	0	0	0	2	5
Glyma02g05570	2	3	4	3	2	3	4	3	2	1	2	3	5	8
Glyma02g05630	22	17	25	25	26	12	27	21	9	6	8	3	37	41
Glyma02g05680	2	3	2	1	1	1	2	2	2	1	2	2	4	5
Glyma02g05830	1	9	4	4	1	3	2	0	1	0	0	0	0	29
Glyma02g05840	0	1	1	1	0	1	1	0	0	0	0	0	0	2
Glyma02g05870	34	28	52	44	46	5	29	13	34	21	24	15	76	71
Glyma02g05920	12	11	12	10	7	4	9	10	10	4	12	7	13	19
Glyma02g05930	2	1	1	2	0	0	0	0	0	0	0	0	12	1
Glyma02g06020	2	1	1	1	2	1	1	1	1	0	0	0	4	1
Glyma02g06150	0	0	0	0	1	0	0	0	0	0	0	0	4	1
Glyma02g06300	0	1	3	1	4	5	15	9	13	7	4	0	50	8
Glyma02g06350	3	5	4	2	2	2	3	2	1	1	2	1	9	4
Glyma02g06680	3	13	4	7	14	0	0	1	0	0	0	0	2	26
Glyma02g06720	0	3	1	1	0	0	1	0	0	0	1	1	3	7
Glyma02g06730	20	1	2	1	1	1	1	4	5	3	8	4	1	27
Glyma02g06890	0	0	0	0	0	0	0	0	0	0	0	0	0	8
Glyma02g06960	0	0	0	0	1	0	0	0	0	0	0	0	4	1
Glyma02g07070	0	0	0	0	0	0	0	0	0	0	0	0	10	2
Glyma02g07130	0	0	0	0	0	0	0	0	0	0	0	0	70	25
Glyma02g07140	0	0	0	0	0	0	0	0	0	0	0	0	8	0
Glyma02g07150	0	0	0	0	0	0	0	0	0	0	0	0	8	0
Glyma02g07290	4	7	6	5	6	2	3	5	2	1	2	2	13	6
Glyma02g07310	0	5	1	1	0	0	0	0	0	0	1	1	23	1
Glyma02g07450	0	0	0	0	0	0	0	0	0	0	0	0	4	0
Glyma02g07760	0	2	0	0	0	1	0	0	0	0	0	0	6	0
Glyma02g07830	7	12	10	8	6	4	3	7	2	2	3	2	15	5
Glyma02g07960	9	9	9	17	17	6	2	1	1	0	0	0	56	5
Glyma02g08020	0	2	0	0	0	0	0	0	0	0	0	0	4	2
Glyma02g08280	0	1	2	1	1	1	1	0	0	0	0	0	2	12
Glyma02g08320	5	5	2	3	8	4	2	1	2	1	1	1	17	5
Glyma02g08770	0	0	0	0	0	0	0	0	0	0	0	0	0	8
Glyma02g08920	11	6	12	15	14	4	3	3	2	2	3	3	26	1
Glyma02g08950	1	5	5	3	5	7	5	2	3	1	5	3	46	12
Glyma02g09200	81	131	313	279	132	0	0	1	7	5	20	17	1045	307
Glyma02g09210	0	49	0	0	0	0	0	0	0	0	1	0	201	1
Glyma02g09220	36	875	26	11	10	0	0	6	1	1	25	9	4072	23
Glyma02g09270	28	14	25	21	23	9	16	17	29	14	27	23	24	201
Glyma02g09410	0	0	0	0	0	0	0	0	0	0	0	0	7	0
Glyma02g09550	1	2	2	1	1	1	1	1	1	0	1	0	5	1
Glyma02g09840	0	0	0	0	0	0	0	0	0	0	0	0	8	2
Glyma02g09850	0	0	0	1	0	0	0	0	0	0	0	0	5	1
Glyma02g09940	0	2	1	1	0	5	11	10	3	3	3	1	1	391
Glyma02g10130	3	12	4	6	10	3	5	3	4	2	3	3	25	3
Glyma02g10190	0	0	0	0	0	1	0	0	0	0	0	0	0	4
Glyma02g10240	0	0	0	0	0	0	0	0	0	0	0	0	0	160
Glyma02g10490	0	1	0	0	0	0	0	0	0	0	0	0	24	0
Glyma02g10590	1	4	2	1	1	0	1	1	1	1	1	1	9	3
Glyma02g10710	4	5	8	8	3	6	6	5	8	3	7	3	44	4
Glyma02g10750	3	2	2	2	2	1	2	3	2	1	2	1	9	7
Glyma02g10820	0	0	0	0	0	0	0	0	0	0	0	0	0	13
Glyma02g10830	0	0	0	0	0	0	0	0	0	0	0	0	0	19
Glyma02g10870	0	0	0	0	0	0	0	0	0	0	0	0	0	73
Glyma02g10880	8	8	7	8	5	3	6	6	4	2	3	2	9	11
Glyma02g10940	2	8	2	3	2	1	1	3	4	1	1	1	26	8
Glyma02g11020	3	10	3	5	6	0	0	1	0	0	1	0	21	10
Glyma02g11440	0	0	0	0	0	0	0	0	0	0	0	0	0	80
Glyma02g11630	0	0	0	0	1	0	0	0	0	0	0	0	2	2
Glyma02g11710	0	0	0	0	0	0	0	0	0	0	0	0	7	1
Glyma02g11820	5	3	5	6	6	3	4	3	4	5	12	12	3	46
Glyma02g11870	6	14	5	5	7	3	4	2	3	1	3	2	16	43
Glyma02g11920	79	48	82	88	53	43	77	65	60	45	86	45	122	138
Glyma02g11960	8	11	9	10	16	8	8	7	4	3	3	1	24	10
Glyma02g12050	7	30	16	16	12	7	11	11	20	14	29	21	22	42
Glyma02g12060	1	1	0	0	0	0	0	0	0	0	0	0	3	0
Glyma02g12170	12	22	14	19	17	11	21	20	15	9	12	7	32	16
Glyma02g12200	0	0	0	0	0	0	0	0	0	0	0	0	10	1
Glyma02g12520	10	39	11	23	14	6	12	3	14	8	10	6	105	44
Glyma02g12710	0	7	1	2	1	1	1	0	1	1	4	0	72	15
Glyma02g12830	1	5	1	2	2	1	0	1	0	0	1	1	4	13
Glyma02g12900	2	2	1	2	2	1	1	1	1	1	1	0	5	3
Glyma02g12980	1	13	1	0	0	0	0	0	0	0	0	0	34	5
Glyma02g13060	1	5	3	1	1	4	0	3	2	1	2	4	11	23
Glyma02g13320	0	0	0	0	0	0	0	0	0	0	0	0	3	0
Glyma02g13570	2	4	2	2	1	1	1	2	1	0	0	0	7	5
Glyma02g13680	0	0	0	0	0	0	0	0	0	0	0	0	9	0
Glyma02g13700	12	12	12	16	13	5	9	13	12	7	19	12	25	12
Glyma02g13800	0	2	2	1	1	0	0	0	0	0	0	0	23	6
Glyma02g13810	0	1	0	0	0	0	0	0	0	0	0	0	3	0
Glyma02g13840	2	1	1	2	1	1	1	1	1	0	1	0	0	52
Glyma02g13960	0	0	0	0	0	0	0	0	0	0	0	0	0	28
Glyma02g14160	2	2	1	1	1	0	0	0	0	0	0	0	11	1
Glyma02g14180	26	116	36	50	31	18	27	28	23	15	28	18	83	186
Glyma02g14350	0	1	1	0	0	2	3	2	1	0	1	0	5	0
Glyma02g14450	0	0	0	0	0	0	0	0	0	0	0	0	2	0
Glyma02g14910	2	1	2	2	1	0	0	0	0	0	1	0	97	7
Glyma02g14940	0	0	0	0	2	0	0	0	0	0	0	0	1	4
Glyma02g14960	0	0	0	0	0	0	0	0	0	0	0	0	0	262
Glyma02g15020	0	1	0	0	0	0	0	0	0	0	0	0	13	0
Glyma02g15150	1	2	4	3	3	0	1	1	0	0	0	0	13	26
Glyma02g15160	8	3	6	6	6	2	2	3	1	1	0	0	14	6
Glyma02g15250	6	2	4	5	2	1	1	2	2	1	3	2	7	10
Glyma02g15280	0	0	0	0	0	0	0	0	0	0	0	0	17	16
Glyma02g15290	0	3	0	0	1	0	0	0	0	0	0	0	17	19
Glyma02g15350	23	23	20	16	17	9	5	5	1	0	1	0	46	2
Glyma02g15550	4	4	5	5	3	2	3	3	3	1	2	1	9	3
Glyma02g15590	20	25	21	23	14	4	6	8	14	6	20	18	49	8
Glyma02g15630	0	0	0	0	0	0	0	0	0	0	0	0	16	2
Glyma02g15690	8	12	8	10	13	4	5	5	3	2	3	3	23	10
Glyma02g15780	1	5	2	3	5	0	1	1	0	0	0	0	16	4
Glyma02g16280	2	0	1	1	1	0	0	0	1	0	3	2	0	79
Glyma02g16320	9	12	7	5	6	8	5	3	5	2	8	4	30	15
Glyma02g16380	1	3	2	2	1	1	1	1	0	0	1	0	6	2
Glyma02g16420	0	0	0	0	0	0	0	0	0	0	0	0	0	3
Glyma02g16680	0	0	0	0	0	0	0	0	0	0	0	0	2	0
Glyma02g16690	1	1	1	0	0	0	1	0	0	0	0	0	12	1
Glyma02g16740	2	16	8	10	17	2	3	4	3	2	3	3	49	118
Glyma02g16750	0	0	0	0	0	0	0	0	0	0	0	0	4	0
Glyma02g16800	0	0	0	0	0	0	0	0	0	0	0	0	3	0
Glyma02g16840	7	9	5	9	7	5	8	4	9	4	9	7	9	13
Glyma02g16880	14	15	17	11	12	4	8	11	10	7	10	7	24	16
Glyma02g17020	4	3	4	2	2	1	2	2	4	2	6	4	25	9
Glyma02g17040	3	5	5	5	3	2	3	3	3	1	3	2	8	5
Glyma02g17060	0	0	0	0	0	0	0	0	0	0	0	0	7	0
Glyma02g17150	0	0	0	0	0	0	0	0	0	0	0	0	0	15
Glyma02g17310	0	0	0	0	0	0	0	0	0	0	0	0	0	4
Glyma02g17380	4	6	3	3	1	1	2	4	5	2	3	3	11	3
Glyma02g17450	0	0	0	0	0	0	0	0	0	0	0	0	5	0
Glyma02g17460	15	31	5	9	13	1	20	11	47	24	29	32	61	3210
Glyma02g17470	7	17	3	5	5	1	8	6	19	12	14	14	30	1278
Glyma02g18250	2	4	2	3	2	1	1	2	2	1	2	1	11	12
Glyma02g18260	0	1	0	0	0	1	1	2	2	1	4	2	2	196
Glyma02g18320	22	67	37	31	48	26	46	38	54	29	58	51	81	133
Glyma02g18380	4	11	7	4	2	11	18	15	10	7	10	8	49	7
Glyma02g19430	0	1	0	0	0	0	0	0	0	0	0	0	4	1
Glyma02g19870	7	8	5	11	12	9	14	11	24	13	28	18	48	31
Glyma02g21560	1	0	0	0	0	0	0	0	0	0	0	0	7	6
Glyma02g21570	0	0	0	0	0	0	0	0	0	0	0	0	2	2
Glyma02g25290	14	56	26	28	25	6	12	14	16	10	20	14	109	64
Glyma02g25930	2	0	1	1	1	0	0	0	0	0	0	0	0	9
Glyma02g25950	0	0	0	0	0	0	0	0	0	0	0	0	120	23
Glyma02g26480	11	56	21	42	40	6	13	12	32	13	34	28	27	72
Glyma02g26620	7	6	6	6	5	4	3	5	3	1	4	2	6	10
Glyma02g26840	108	51	90	96	44	35	65	69	44	31	46	25	130	72
Glyma02g26890	1	4	1	3	5	0	0	0	0	0	0	0	13	1
Glyma02g27090	0	0	1	1	0	0	0	0	0	0	0	0	22	2
Glyma02g27100	0	0	0	0	1	0	0	0	0	0	0	0	9	1
Glyma02g28000	6	9	7	7	4	1	3	5	2	1	3	2	13	6
Glyma02g28830	9	10	8	10	10	2	5	6	5	3	9	3	21	6
Glyma02g28840	1	3	1	3	1	0	0	0	0	0	0	1	8	10
Glyma02g28880	0	2	0	0	0	0	0	0	0	0	0	0	18	4
Glyma02g29020	0	0	0	0	0	0	0	0	0	0	0	0	1	0
Glyma02g29170	5	6	7	8	6	3	5	4	3	2	3	1	18	18
Glyma02g29190	7	9	7	6	3	3	4	9	3	2	4	2	9	17
Glyma02g29270	0	1	0	0	0	0	0	0	0	0	0	0	21	1
Glyma02g29430	51	46	72	42	36	20	47	54	32	18	27	25	76	173
Glyma02g29900	0	3	2	2	2	1	2	2	2	1	2	1	7	2
Glyma02g30010	0	0	0	0	0	0	0	0	0	0	0	0	3	0
Glyma02g30800	0	0	0	0	0	0	0	0	0	0	0	0	2	0
Glyma02g31340	2	1	2	2	1	1	2	2	1	1	2	1	7	1
Glyma02g31370	0	0	0	0	0	0	0	0	0	0	0	0	1	6
Glyma02g31410	3	1	1	1	1	1	1	2	1	0	0	0	1	7
Glyma02g32000	8	8	12	12	8	1	5	6	5	3	6	4	18	4
Glyma02g32100	6	10	7	7	4	4	6	8	5	3	6	5	13	10
Glyma02g33020	0	0	0	0	0	0	0	0	0	0	0	0	1	0
Glyma02g33570	1	2	0	0	1	1	2	1	2	2	1	1	14	1
Glyma02g33770	57	56	63	43	46	19	41	61	57	28	54	48	53	74
Glyma02g34130	0	0	0	1	0	0	0	0	0	0	0	1	0	6
Glyma02g34140	0	1	1	0	0	0	0	0	0	0	0	0	0	4
Glyma02g34670	2	2	2	2	5	2	1	2	2	1	0	1	82	3
Glyma02g35010	11	12	9	11	7	6	10	9	10	6	12	5	25	7
Glyma02g35090	0	1	0	0	0	0	0	0	0	0	0	0	6	0
Glyma02g35190	1	2	0	0	0	0	0	0	0	0	0	0	4	36
Glyma02g35210	0	0	0	0	0	0	0	0	0	0	0	0	13	2
Glyma02g35350	3	0	0	1	4	0	0	0	0	0	0	0	14	1
Glyma02g35450	15	30	14	13	8	1	1	1	2	1	1	1	12	40
Glyma02g35660	6	4	5	9	18	4	10	10	7	3	4	4	5	57
Glyma02g36080	4	6	5	2	3	6	3	6	3	2	4	5	5	23
Glyma02g36090	3	4	3	4	5	0	0	0	0	0	0	0	0	19
Glyma02g36170	0	0	0	0	0	0	0	0	0	0	0	0	13	0
Glyma02g36200	0	0	0	0	0	0	0	0	0	0	0	0	9	0
Glyma02g36500	28	38	31	20	27	13	21	25	12	14	20	15	44	53
Glyma02g36530	11	10	10	10	10	4	13	7	8	4	7	6	23	16
Glyma02g36580	0	0	0	0	0	0	0	0	0	0	0	0	0	454
Glyma02g36720	1	0	0	0	0	0	0	0	0	0	0	0	5	1
Glyma02g36740	1	2	4	5	5	1	2	1	1	0	1	2	2	27
Glyma02g36870	6	7	9	14	11	3	8	5	6	3	7	4	19	28
Glyma02g37060	17	29	7	30	49	1	3	3	10	4	3	2	22	64
Glyma02g37080	50	80	54	60	54	12	41	30	61	39	39	30	141	22
Glyma02g37150	20	18	29	26	27	9	15	17	22	10	19	10	34	79
Glyma02g37180	0	0	0	0	0	0	0	0	0	0	0	0	0	19
Glyma02g37200	4	6	6	6	7	1	3	3	3	1	2	4	12	6
Glyma02g37280	0	6	0	1	1	0	0	0	0	0	0	0	14	6
Glyma02g37310	1	1	1	0	0	0	2	7	6	2	4	2	18	26
Glyma02g37320	1	1	1	0	0	0	2	6	5	2	4	1	17	20
Glyma02g37330	0	0	0	0	0	0	0	0	0	0	0	0	0	265
Glyma02g37340	1	0	1	1	0	0	0	0	0	0	0	0	8	16
Glyma02g37400	2	2	2	2	1	0	1	2	2	1	1	1	4	35
Glyma02g37670	1	1	1	1	1	1	2	1	1	0	1	1	1	4
Glyma02g37910	0	0	0	0	0	0	0	0	0	0	1	1	2	3
Glyma02g38120	3	1	1	1	1	1	1	1	1	0	0	1	10	2
Glyma02g38160	2	4	4	5	6	3	4	3	6	2	5	3	10	33
Glyma02g38200	4	1	4	3	3	1	5	5	10	3	4	3	4	42
Glyma02g38210	1	6	0	0	0	1	2	2	5	2	3	1	11	2
Glyma02g38230	0	0	0	0	0	1	1	0	0	0	0	0	4	8
Glyma02g38240	0	1	2	3	0	1	1	1	1	0	2	1	15	6
Glyma02g38250	1	5	1	1	2	0	0	0	0	0	0	0	10	1
Glyma02g38300	1	3	3	2	3	1	2	2	3	2	3	3	13	7
Glyma02g38620	1	1	2	2	1	0	0	0	1	1	1	1	0	30
Glyma02g38710	6	14	8	11	10	6	7	7	6	4	5	3	18	14
Glyma02g38910	0	0	1	1	1	0	0	0	0	0	0	0	3	0
Glyma02g38970	0	0	0	0	0	0	0	0	0	0	0	0	0	31
Glyma02g38990	1	1	0	0	0	0	0	0	0	0	0	0	4	1
Glyma02g39080	2	2	1	2	2	1	1	2	1	0	1	0	7	10
Glyma02g39090	28	23	52	55	48	23	31	34	37	19	16	5	46	492
Glyma02g39210	3	5	1	2	2	1	1	2	1	1	2	1	7	1
Glyma02g39260	1	0	0	0	0	0	0	0	0	0	0	0	22	0
Glyma02g39310	2	0	0	0	1	0	0	0	0	0	0	0	1	15
Glyma02g39320	0	28	1	0	0	0	0	0	0	0	0	0	537	144
Glyma02g39340	10	9	3	10	20	3	5	2	5	1	3	2	18	51
Glyma02g39460	1	4	2	2	1	1	1	1	1	1	2	1	8	10
Glyma02g39570	1	4	6	6	7	9	5	6	2	2	2	2	10	51
Glyma02g39640	9	8	11	11	8	3	9	12	9	6	11	8	18	21
Glyma02g39750	0	1	0	0	0	0	0	0	0	0	0	0	19	4
Glyma02g39760	8	10	10	12	9	2	5	5	8	4	8	10	18	3
Glyma02g39770	0	0	0	0	0	0	0	0	0	0	0	0	1	0
Glyma02g39880	0	0	0	0	0	0	0	0	0	0	0	0	2	1
Glyma02g40010	0	0	0	0	0	0	0	0	0	0	0	0	17	1
Glyma02g40020	0	0	0	0	0	0	0	0	0	0	0	0	11	2
Glyma02g40080	0	0	0	0	0	0	0	0	0	0	0	0	8	1
Glyma02g40100	0	0	0	0	0	0	0	0	0	0	0	0	4	3
Glyma02g40130	16	36	16	17	19	5	11	9	10	6	8	3	45	21
Glyma02g40200	0	2	1	0	1	0	0	0	0	0	1	1	5	3
Glyma02g40290	56	51	95	91	61	9	15	26	16	10	14	12	255	20
Glyma02g40330	35	36	29	31	25	20	26	25	20	9	19	12	47	30
Glyma02g40380	1	0	0	0	0	1	0	0	0	0	0	0	12	0
Glyma02g40580	0	0	0	0	0	0	0	0	0	0	0	0	6	2
Glyma02g40810	5	10	7	8	9	2	6	5	4	2	5	4	15	8
Glyma02g40820	8	25	24	23	20	14	24	25	9	5	4	2	69	28
Glyma02g40900	18	18	16	12	10	6	10	10	11	9	16	12	24	20
Glyma02g40940	17	26	44	58	36	15	12	7	6	5	8	6	83	86
Glyma02g40960	2	4	3	4	2	2	1	1	2	1	2	1	16	4
Glyma02g40990	0	1	0	1	2	0	0	0	0	0	0	0	4	16
Glyma02g41030	1	0	0	0	0	0	0	0	0	0	0	0	7	1
Glyma02g41040	0	6	5	4	5	0	0	0	0	0	0	0	15	0
Glyma02g41060	1	1	1	1	1	1	1	1	2	0	1	0	3	4
Glyma02g41120	3	25	11	11	26	3	2	2	2	4	7	4	1	94
Glyma02g41140	2	1	2	2	1	0	0	1	0	0	1	0	8	1
Glyma02g41160	4	6	6	6	8	1	3	2	1	0	1	1	11	20
Glyma02g41210	0	1	0	0	0	0	0	0	0	0	0	0	3	1
Glyma02g41280	0	4	35	32	19	0	0	0	0	0	0	0	37	287
Glyma02g41340	0	0	0	1	0	0	0	0	0	0	0	0	3	1
Glyma02g41490	2	1	1	1	1	1	1	2	2	1	2	1	15	2
Glyma02g41590	21	10	6	7	4	3	4	4	3	2	1	1	7	176
Glyma02g41660	0	0	0	0	0	0	0	0	0	0	0	0	8	2
Glyma02g41840	7	7	9	13	5	5	11	5	6	4	3	3	15	20
Glyma02g41930	12	18	13	11	13	5	4	5	5	2	6	4	14	91
Glyma02g41940	0	0	0	0	0	0	0	0	0	0	0	0	1	6
Glyma02g42010	0	1	8	8	8	0	1	0	1	0	1	0	5	18
Glyma02g42050	6	10	5	6	6	2	3	2	4	2	2	2	29	15
Glyma02g42130	5	4	4	5	3	1	3	2	2	1	2	1	6	31
Glyma02g42180	0	0	0	0	0	0	0	0	0	0	1	0	5	13
Glyma02g42210	0	0	0	0	0	0	1	0	0	0	0	0	3	1
Glyma02g42220	194	383	165	124	193	17	50	93	102	61	72	62	1082	21
Glyma02g42320	12	22	23	22	25	11	12	17	14	11	16	16	33	39
Glyma02g42330	15	25	27	26	30	12	14	21	16	13	18	18	39	46
Glyma02g42450	8	14	6	7	9	3	4	7	4	2	3	2	29	11
Glyma02g42460	1	5	3	3	3	1	2	1	1	0	1	1	8	2
Glyma02g42500	1	1	1	1	2	1	0	0	1	2	3	1	7	1
Glyma02g42770	0	0	2	1	2	1	1	1	0	0	2	0	2	145
Glyma02g42830	4	5	4	3	3	1	2	2	1	1	3	1	18	2
Glyma02g42840	6	9	7	9	5	3	3	4	2	1	2	2	30	8
Glyma02g42940	0	0	0	0	0	0	1	1	1	0	0	0	11	1
Glyma02g42960	1	2	0	1	1	1	1	1	0	0	0	0	0	4
Glyma02g42990	0	0	0	0	0	0	0	0	0	0	0	0	9	13
Glyma02g43010	3	4	2	1	2	3	3	1	3	8	10	3	31	5
Glyma02g43150	2	5	3	3	3	1	1	1	3	2	5	5	8	1
Glyma02g43190	0	0	0	0	0	0	0	0	0	0	0	0	6	0
Glyma02g43270	777	263	510	442	272	515	334	345	206	158	395	289	794	1219
Glyma02g43300	0	0	2	0	0	0	0	0	2	1	1	1	0	153
Glyma02g43320	0	0	0	0	0	0	0	0	0	0	0	0	1	1865
Glyma02g43330	0	0	0	0	0	0	0	0	0	0	0	0	0	17
Glyma02g43550	3	2	2	1	1	1	2	3	2	1	2	4	121	53
Glyma02g43640	45	22	68	53	42	38	67	60	38	14	18	11	18	79
Glyma02g43770	14	16	16	13	9	4	11	16	7	4	11	7	21	36
Glyma02g43830	1	1	0	1	0	0	2	1	1	0	0	0	9	1
Glyma02g44030	2	2	0	1	3	1	0	0	1	0	0	0	10	0
Glyma02g44040	5	3	3	3	3	4	3	3	4	2	4	3	9	1
Glyma02g44200	46	16	15	51	41	9	28	12	16	7	7	11	8	107
Glyma02g44350	98	50	76	82	68	55	63	43	38	27	38	18	134	54
Glyma02g44380	7	24	11	14	8	4	5	3	2	1	2	2	77	12
Glyma02g44410	5	5	6	8	3	2	2	2	2	0	1	0	16	0
Glyma02g44460	29	28	51	45	28	21	30	39	27	26	47	37	79	19
Glyma02g44490	5	7	4	6	7	2	2	4	4	1	6	4	12	8
Glyma02g44510	3	2	2	3	4	1	1	1	1	1	1	0	7	1
Glyma02g44540	10	14	12	14	12	2	3	3	2	1	2	0	25	3
Glyma02g44690	1	2	0	1	0	0	0	0	0	0	0	0	23	1
Glyma02g44880	0	0	0	0	0	0	0	0	0	0	0	0	0	7
Glyma02g44910	4	5	5	4	3	3	3	3	3	1	1	2	3	11
Glyma02g44930	2	4	6	6	2	1	3	3	4	3	5	4	5	18
Glyma02g45010	2	1	2	1	0	1	1	2	2	1	2	1	3	4
Glyma02g45020	1	1	1	1	0	1	1	0	2	1	3	0	6	15
Glyma02g45040	6	7	5	7	4	3	3	4	2	2	2	3	13	3
Glyma02g45170	10	7	1	1	0	7	14	42	22	6	2	0	0	89
Glyma02g45340	0	0	0	0	0	0	0	0	0	0	0	0	1	1
Glyma02g45500	0	0	0	0	0	0	1	1	2	2	4	6	0	21
Glyma02g45870	1	2	0	0	0	0	1	0	0	0	0	0	4	1
Glyma02g45970	3	9	5	3	4	1	2	3	2	1	2	1	14	4
Glyma02g45980	4	9	5	6	4	1	4	3	2	1	2	1	15	4
Glyma02g46030	2	2	1	1	0	6	3	2	1	0	1	0	20	2
Glyma02g46380	12	14	16	16	13	9	16	9	6	3	5	2	30	16
Glyma02g46650	2	4	4	6	4	1	2	2	2	2	3	2	8	3
Glyma02g46840	0	0	0	0	0	0	0	0	0	0	0	0	5	0
Glyma02g46900	4	5	5	6	4	2	4	3	2	1	3	3	5	10
Glyma02g46960	6	7	6	7	5	2	3	4	3	2	5	2	16	16
Glyma02g47150	7	9	9	11	7	7	6	10	5	4	8	2	16	10
Glyma02g47330	1	2	1	2	2	1	4	3	1	1	1	0	17	4
Glyma02g47340	4	5	7	6	3	1	5	4	5	2	3	1	7	11
Glyma02g47370	4	5	3	4	8	1	2	2	1	0	1	1	19	5
Glyma02g47700	2	1	1	1	1	0	0	0	1	0	0	0	8	0
Glyma02g47740	7	9	7	8	13	4	7	9	7	3	7	5	10	17
Glyma02g47750	1	0	0	0	0	0	0	0	1	0	1	1	70	3
Glyma02g47890	1	1	1	0	0	0	0	0	0	0	0	0	9	21
Glyma02g47900	7	4	4	6	9	1	2	2	4	2	7	3	3	13
Glyma02g47940	1	3	1	2	1	0	0	0	0	0	0	0	6	13
Glyma02g48000	10	14	13	15	9	7	10	8	9	5	9	7	20	10
Glyma02g48080	0	0	0	0	0	0	0	0	0	0	0	0	0	84
Glyma02g48100	3	6	2	2	2	0	0	0	0	1	1	1	10	3
Glyma02g48150	0	0	1	3	3	0	0	1	0	0	0	0	10	1
Glyma02g48160	5	11	6	6	6	3	4	6	5	3	5	3	24	10
Glyma0317s00200	0	1	1	1	3	3	4	2	3	2	2	0	15	10
Glyma0335s00200	0	0	0	0	0	0	0	0	0	0	0	0	2	0
Glyma03g00380	0	2	0	1	3	0	0	0	0	0	1	0	13	10
Glyma03g00390	0	1	0	0	0	0	0	0	0	0	0	0	39	8
Glyma03g00410	5	6	5	6	5	2	4	3	3	2	4	3	12	7
Glyma03g00420	17	12	19	14	11	5	8	10	10	5	12	8	10	46
Glyma03g00510	0	0	0	0	0	0	0	0	0	0	0	0	2	0
Glyma03g00530	0	0	0	0	0	0	0	0	0	0	0	0	1	0
Glyma03g00660	8	5	7	9	7	3	7	4	5	2	5	3	27	4
Glyma03g00670	6	4	5	7	4	2	5	3	4	2	4	3	16	2
Glyma03g00710	3	5	5	6	4	2	2	2	3	2	5	3	10	2
Glyma03g00860	0	2	1	0	1	1	1	0	0	0	1	0	0	6
Glyma03g00920	22	17	21	23	26	8	14	11	12	5	6	3	38	8
Glyma03g01010	0	1	1	0	0	2	4	7	6	3	3	1	23	12
Glyma03g01030	1	1	1	1	1	0	1	0	1	0	1	2	1	7
Glyma03g01190	0	6	1	1	1	0	0	0	0	0	0	0	13	0
Glyma03g01300	4	3	3	4	4	2	2	2	2	1	2	1	7	1
Glyma03g01640	0	0	0	0	0	0	0	0	0	0	0	0	6	0
Glyma03g01750	1	12	4	6	9	4	6	7	5	5	11	4	30	5
Glyma03g01790	0	0	0	1	6	0	0	0	0	0	0	0	15	19
Glyma03g01880	7	6	8	5	4	3	6	5	6	3	6	5	12	15
Glyma03g02230	3	3	3	3	1	1	1	1	1	0	1	0	9	7
Glyma03g02410	0	4	1	0	1	0	0	0	0	0	0	0	17	9
Glyma03g02530	0	0	0	0	0	0	0	0	0	0	0	0	8	5
Glyma03g02580	0	0	2	1	0	0	1	2	2	0	2	1	40	8
Glyma03g02870	0	0	0	0	0	0	0	0	0	0	0	0	5	0
Glyma03g03090	0	0	0	0	0	0	0	0	0	0	0	0	21	0
Glyma03g03150	0	0	0	0	0	0	0	0	0	0	0	0	0	2
Glyma03g03200	16	23	37	54	52	10	31	32	39	17	25	15	86	35
Glyma03g03320	0	0	0	0	0	0	0	0	0	0	0	0	16	0
Glyma03g03330	0	0	0	0	0	0	0	0	0	0	0	0	8	0
Glyma03g03460	0	4	4	3	0	0	0	0	0	0	0	0	225	16
Glyma03g03480	1	4	1	3	7	1	1	0	2	0	0	0	5	15
Glyma03g03580	0	0	0	0	0	0	0	0	0	0	0	0	42	0
Glyma03g03820	0	1	0	0	0	0	0	0	1	0	1	0	23	0
Glyma03g03870	0	1	1	0	0	0	0	0	0	0	0	0	5	0
Glyma03g04440	0	1	0	0	0	1	0	0	0	0	0	0	23	0
Glyma03g04450	0	0	0	0	2	0	1	1	0	0	0	0	39	1
Glyma03g04480	3	6	5	4	5	1	5	4	5	2	3	3	25	3
Glyma03g04750	0	0	0	0	0	0	0	0	0	0	0	0	2	0
Glyma03g04760	2	0	1	2	2	0	0	0	0	0	0	0	13	0
Glyma03g04880	0	0	0	0	0	0	0	0	0	0	0	0	22	0
Glyma03g04990	0	1	0	0	0	0	0	0	0	0	0	0	12	1
Glyma03g05070	0	0	0	0	0	0	0	0	0	0	0	0	4	1
Glyma03g05120	8	9	10	6	4	5	7	4	6	4	9	8	16	10
Glyma03g05210	1	4	1	1	1	1	2	3	1	0	2	2	5	7
Glyma03g05220	1	1	0	0	2	0	0	0	1	0	0	1	1	8
Glyma03g05230	1	1	0	0	2	0	0	0	0	0	0	1	0	247
Glyma03g05480	0	0	0	0	0	0	0	0	0	0	0	0	133	3
Glyma03g05500	0	0	0	0	0	0	0	0	0	0	0	0	11	0
Glyma03g05510	0	0	0	0	1	0	0	0	0	0	0	0	210	14
Glyma03g06320	1	1	1	1	1	0	0	0	0	0	0	0	4	2
Glyma03g06360	0	0	0	0	0	0	0	0	0	0	0	0	3	1
Glyma03g06620	0	0	0	0	0	0	0	0	0	0	0	0	3	0
Glyma03g06810	0	0	0	0	0	0	0	0	0	0	0	0	1	0
Glyma03g07510	0	0	0	0	0	0	0	0	0	0	0	0	2	0
Glyma03g07520	0	0	0	0	0	0	0	0	0	0	0	0	6	1
Glyma03g07550	10	16	9	11	9	4	8	9	5	5	8	3	24	121
Glyma03g07580	1	2	2	1	3	1	1	0	2	1	3	1	0	10
Glyma03g07590	0	4	1	0	0	0	0	0	1	0	1	1	3	10
Glyma03g07750	18	20	23	21	20	6	13	12	14	10	17	13	47	18
Glyma03g07950	0	0	1	0	0	3	5	4	3	2	9	12	2	19
Glyma03g08020	0	2	0	1	0	0	0	0	0	0	0	0	55	1
Glyma03g08120	1	0	0	0	0	0	0	0	1	0	1	1	1	5
Glyma03g08270	26	43	46	39	35	45	37	26	26	13	18	14	77	26
Glyma03g08690	1	2	1	1	0	0	0	0	0	0	0	0	58	4
Glyma03g08730	0	0	0	0	0	0	0	0	0	0	0	0	5	1
Glyma03g08740	0	0	0	0	0	0	0	0	0	0	0	0	391	37
Glyma03g12130	8	5	10	11	7	5	8	4	6	3	6	3	8	15
Glyma03g13820	0	0	0	0	0	0	0	0	0	0	0	0	4	0
Glyma03g14200	8	4	3	2	2	1	1	0	1	0	0	0	24	2
Glyma03g14440	0	5	4	4	2	3	2	1	1	1	0	1	12	1
Glyma03g14450	1	2	1	1	1	0	0	0	0	0	0	0	12	2
Glyma03g15850	6	7	4	4	4	3	10	11	7	3	5	3	15	37
Glyma03g16210	0	0	0	0	0	0	0	0	0	0	0	0	0	7
Glyma03g16240	0	0	0	0	0	0	0	0	0	0	0	0	0	8
Glyma03g16310	0	0	0	0	0	0	0	0	0	0	0	0	4	4
Glyma03g16620	0	4	13	16	104	3	6	6	8	8	12	5	183	9
Glyma03g17000	0	1	0	0	0	0	0	0	0	0	0	0	19	2
Glyma03g17410	10	7	11	9	6	3	7	4	6	2	6	3	12	21
Glyma03g17450	34	10	9	10	7	4	6	7	6	2	4	3	106	27
Glyma03g18710	0	0	0	0	0	0	0	0	0	0	0	0	7	0
Glyma03g18750	7	9	7	7	8	5	5	7	7	4	9	7	17	25
Glyma03g20160	0	1	0	0	0	0	0	0	0	0	0	0	16	2
Glyma03g20170	0	1	0	0	0	0	0	0	0	0	0	0	11	1
Glyma03g21540	0	1	1	2	3	0	0	0	0	0	0	0	8	1
Glyma03g21730	2	2	1	2	2	1	1	1	1	1	0	0	5	2
Glyma03g21770	1	6	2	2	2	0	0	0	0	0	1	1	11	5
Glyma03g22060	0	1	0	0	0	0	0	0	0	0	0	0	2	0
Glyma03g22190	2	2	2	2	1	1	1	0	2	1	2	2	0	8
Glyma03g22230	1	2	0	1	2	0	2	1	1	0	0	0	5	4
Glyma03g22640	5	5	6	5	10	2	8	7	13	6	12	11	15	39
Glyma03g22790	8	7	8	9	6	8	12	14	9	7	11	4	19	106
Glyma03g22860	0	7	0	0	1	0	0	0	0	0	0	0	34	0
Glyma03g22930	3	2	3	4	3	2	2	2	2	1	3	2	8	69
Glyma03g22960	0	1	0	0	1	0	1	0	0	0	0	0	4	4
Glyma03g23770	0	0	0	0	0	0	0	0	0	0	0	0	41	0
Glyma03g24060	0	0	0	0	0	0	0	0	0	0	0	0	98	1
Glyma03g24080	0	0	0	0	0	0	0	0	0	0	0	0	6	0
Glyma03g24180	5	9	3	2	1	1	2	3	2	1	2	1	14	9
Glyma03g24250	1	3	1	0	2	0	0	1	1	1	2	1	10	2
Glyma03g24490	0	0	0	0	0	0	0	0	0	0	0	0	0	13
Glyma03g24610	0	0	0	0	0	0	0	0	0	0	0	0	6	1
Glyma03g24880	0	0	0	0	0	0	0	0	0	0	0	0	5	0
Glyma03g25000	0	0	0	0	0	0	0	0	0	0	0	0	1	47
Glyma03g25200	12	23	6	5	5	2	4	7	3	3	3	3	49	56
Glyma03g25210	1	3	2	1	1	1	1	1	0	0	1	0	7	2
Glyma03g25380	0	0	0	0	0	0	0	0	0	0	0	0	3	0
Glyma03g25510	5	8	8	7	9	3	4	5	6	3	7	5	50	13
Glyma03g25620	13	12	12	8	7	4	7	8	5	3	10	3	27	10
Glyma03g25650	1	5	0	0	2	0	0	0	1	0	0	0	28	3
Glyma03g25700	16	24	36	35	48	16	36	27	32	16	23	23	57	65
Glyma03g26060	5	59	16	21	62	12	15	9	7	5	5	2	172	18
Glyma03g26210	2	3	3	3	1	0	0	1	0	0	0	0	6	15
Glyma03g26390	0	0	2	3	8	0	0	1	0	0	2	3	0	59
Glyma03g26630	1	1	1	1	1	0	0	0	0	0	0	0	1	4
Glyma03g26640	0	0	0	0	0	1	0	0	0	0	1	1	1	3
Glyma03g26750	0	0	0	0	0	0	0	0	0	0	0	0	4	0
Glyma03g26810	12	7	14	14	13	6	6	7	2	2	4	2	7	161
Glyma03g26820	11	5	14	19	15	8	13	16	7	6	14	5	17	283
Glyma03g26940	0	0	0	0	0	0	0	0	0	0	0	0	2	0
Glyma03g26990	0	0	0	0	0	0	0	0	0	0	0	0	28	1
Glyma03g27030	19	65	51	54	45	18	25	36	55	39	117	108	67	144
Glyma03g27290	75	52	62	70	50	15	51	41	44	19	29	20	94	72
Glyma03g27460	4	10	3	3	3	2	3	3	3	1	3	4	15	2
Glyma03g27740	15	10	14	17	15	1	14	11	4	2	3	4	39	5
Glyma03g27760	0	8	0	0	2	2	5	4	6	3	6	4	15	12
Glyma03g27770	13	17	5	5	9	1	3	4	12	9	15	13	36	45
Glyma03g27780	13	16	5	5	8	1	3	4	11	9	14	13	34	43
Glyma03g27800	12	5	9	12	4	2	2	2	0	0	1	0	16	10
Glyma03g27830	0	0	0	0	0	0	0	0	0	0	0	0	13	5
Glyma03g27840	0	0	0	0	0	0	0	2	2	1	1	0	12	3
Glyma03g28110	0	0	0	0	0	0	0	0	0	0	0	0	2	0
Glyma03g28320	3	9	3	5	3	1	2	2	2	1	3	2	20	10
Glyma03g28400	0	2	0	0	0	1	0	0	0	0	0	0	18	6
Glyma03g28410	18	12	9	10	11	3	5	4	3	2	4	4	26	8
Glyma03g28440	0	3	1	0	1	0	1	1	2	1	1	0	1	18
Glyma03g28450	0	2	3	2	3	1	0	0	1	1	2	1	10	1
Glyma03g28550	2	6	3	2	2	1	2	2	2	2	5	2	12	3
Glyma03g28570	10	13	18	21	10	5	5	5	3	2	4	1	28	44
Glyma03g28610	0	0	0	0	0	0	0	0	0	0	0	0	10	0
Glyma03g28620	0	0	0	0	0	0	0	0	0	0	0	0	7	0
Glyma03g28630	0	0	0	0	0	0	0	0	0	0	0	0	15	1
Glyma03g28700	0	0	0	0	0	0	0	0	0	0	0	0	13	0
Glyma03g28730	1	7	1	1	8	0	0	0	3	1	2	2	133	31
Glyma03g28850	10	8	4	3	21	0	0	0	1	1	1	1	75	35
Glyma03g28890	9	9	5	4	8	3	3	3	2	2	1	1	14	29
Glyma03g29050	3	12	2	5	2	2	10	6	4	1	1	1	44	106
Glyma03g29350	2	3	2	2	1	0	1	2	1	1	1	1	5	3
Glyma03g29370	2	2	2	1	1	0	0	0	0	0	1	0	5	1
Glyma03g29490	1	1	2	2	1	2	2	1	2	1	1	0	1	5
Glyma03g29570	0	0	0	0	0	0	0	0	0	0	0	0	0	42
Glyma03g29660	11	12	18	23	39	13	15	11	13	9	12	9	20	127
Glyma03g29750	0	2	0	1	0	0	0	0	0	0	0	0	12	3
Glyma03g29780	0	0	0	0	0	0	0	0	0	0	0	0	3	0
Glyma03g29790	0	0	0	0	0	0	0	0	0	0	0	0	5	1
Glyma03g29820	0	0	1	0	1	1	3	4	3	1	1	1	25	1
Glyma03g29830	0	0	0	0	0	2	1	3	1	0	2	0	20	1
Glyma03g29940	0	1	0	0	0	0	0	0	0	0	0	0	7	15
Glyma03g29950	0	1	0	0	0	0	0	0	0	0	0	0	4	7
Glyma03g30180	0	0	0	0	1	0	0	0	0	0	0	0	15	5
Glyma03g30190	11	8	11	12	15	6	9	10	10	5	11	10	15	23
Glyma03g30200	3	0	2	0	0	0	0	0	0	0	1	1	7	0
Glyma03g30240	5	5	5	4	5	2	3	3	3	1	4	3	7	13
Glyma03g30250	5	4	3	5	2	2	2	3	3	1	1	1	4	8
Glyma03g30380	0	0	0	0	0	0	0	0	0	0	0	0	1	3
Glyma03g30390	1	1	0	0	0	0	0	0	0	0	0	0	10	8
Glyma03g30400	1	1	0	0	0	0	0	0	0	0	0	0	10	8
Glyma03g30420	0	3	0	0	0	0	0	0	0	0	0	0	238	4
Glyma03g30510	2	3	4	3	1	1	1	1	1	1	2	2	11	3
Glyma03g30530	3	1	2	2	2	0	1	1	1	1	1	1	8	2
Glyma03g30590	0	1	1	0	1	1	0	1	0	0	0	0	3	10
Glyma03g30640	2	2	1	1	1	0	0	1	0	0	0	0	5	44
Glyma03g30650	0	0	0	0	0	0	0	0	0	0	0	1	0	5
Glyma03g31030	12	10	13	10	15	3	4	2	2	2	1	1	20	3
Glyma03g31060	3	1	1	4	3	2	2	2	3	1	2	0	2	19
Glyma03g31140	2	2	5	4	3	1	2	2	2	1	1	1	4	8
Glyma03g31250	0	0	0	0	0	0	0	0	0	0	0	0	3	0
Glyma03g31310	2	3	3	3	2	0	0	1	3	0	0	0	21	0
Glyma03g31410	0	1	0	0	0	0	1	1	2	1	3	1	0	12
Glyma03g31420	3	8	2	6	7	1	1	0	1	0	0	0	10	10
Glyma03g31430	0	0	0	0	0	0	0	0	0	0	0	0	7	0
Glyma03g31450	0	0	0	0	0	1	0	0	0	0	0	0	22	0
Glyma03g31680	0	0	0	0	0	0	0	0	0	0	0	0	9	0
Glyma03g31690	0	0	0	0	1	0	0	0	0	0	0	0	45	1
Glyma03g31700	0	0	0	0	0	0	0	0	0	0	0	0	5	0
Glyma03g31740	3	7	6	5	5	2	5	4	5	2	6	5	18	5
Glyma03g31750	5	9	8	8	7	2	7	5	8	4	10	7	31	9
Glyma03g31870	8	8	6	8	7	4	6	6	7	3	5	5	16	4
Glyma03g31950	0	3	0	1	0	0	1	1	0	0	0	0	29	3
Glyma03g31960	4	14	13	13	20	13	23	34	10	5	9	5	59	20
Glyma03g32090	0	1	0	0	0	0	2	3	4	1	1	1	0	12
Glyma03g32170	5	6	5	5	4	3	4	3	4	2	5	4	9	7
Glyma03g32180	13	15	8	6	8	9	13	4	5	3	7	6	24	20
Glyma03g32240	0	2	1	1	2	0	1	1	1	0	1	1	6	4
Glyma03g32280	0	0	0	0	0	0	0	0	0	0	0	0	2	0
Glyma03g32350	6	10	5	4	4	2	2	2	3	1	2	1	5	15
Glyma03g32460	0	0	0	0	0	0	0	0	0	0	0	0	3	0
Glyma03g32520	0	0	0	0	0	0	0	0	0	0	0	0	5	0
Glyma03g32570	1	1	0	1	0	0	1	1	0	0	0	0	3	10
Glyma03g32650	8	8	10	9	10	3	6	6	3	3	5	3	16	8
Glyma03g32710	3	4	4	4	5	2	3	3	4	2	4	2	8	1
Glyma03g32870	31	34	38	30	64	28	20	24	14	9	17	15	52	132
Glyma03g32900	0	0	0	0	0	0	0	0	0	0	0	0	27	0
Glyma03g32940	5	6	8	7	9	2	2	5	3	1	3	2	15	23
Glyma03g33000	8	30	15	10	19	12	21	25	7	6	7	6	11	60
Glyma03g33240	10	10	9	9	6	5	11	9	7	4	7	4	18	29
Glyma03g33250	0	0	0	0	0	0	0	0	1	1	0	0	11	2
Glyma03g33290	4	3	2	2	2	0	3	3	0	0	0	0	10	25
Glyma03g33340	0	1	0	1	0	0	0	0	0	1	1	1	43	4
Glyma03g33390	5	4	5	5	5	1	3	4	3	1	2	2	7	17
Glyma03g33600	0	0	0	0	0	0	0	0	0	0	0	0	0	20
Glyma03g33610	4	1	6	5	2	0	3	4	5	3	2	1	0	65
Glyma03g33640	21	17	30	22	13	25	22	26	19	12	16	12	17	49
Glyma03g33700	0	1	1	1	0	0	0	1	0	0	0	0	3	1
Glyma03g33720	3	11	25	15	2	0	1	0	2	8	5	2	33	5
Glyma03g33730	1	7	9	11	1	0	0	0	1	5	4	2	19	5
Glyma03g33740	6	12	9	8	11	4	8	6	9	5	14	7	15	21
Glyma03g33770	5	8	6	7	6	1	4	2	4	1	4	3	11	85
Glyma03g33820	0	2	1	1	0	2	3	2	0	0	1	0	2	10
Glyma03g33890	0	0	0	0	1	0	0	0	0	0	0	0	3	0
Glyma03g34300	85	26	49	57	52	7	21	19	18	9	14	9	42	129
Glyma03g34310	343	464	484	390	623	48	239	835	379	135	117	37	2244	79
Glyma03g34440	0	0	0	0	0	0	0	0	0	0	0	0	2	0
Glyma03g34470	0	0	0	0	0	0	0	0	0	0	0	0	1	2
Glyma03g34500	0	0	0	0	0	2	1	0	5	2	11	11	0	46
Glyma03g34560	0	0	0	0	0	0	0	0	0	0	0	0	15	0
Glyma03g34720	14	11	13	9	9	4	10	13	11	7	13	11	8	36
Glyma03g34730	0	0	0	0	0	0	2	6	16	10	42	18	12	95
Glyma03g34830	39	30	51	56	43	17	35	34	24	13	20	11	73	36
Glyma03g34890	3	4	3	2	3	2	1	3	2	1	1	1	6	3
Glyma03g34920	1	3	3	6	3	2	3	1	1	0	1	1	24	4
Glyma03g34930	1	1	2	1	1	0	1	2	2	1	1	1	42	13
Glyma03g34950	12	19	29	25	20	9	25	18	30	17	17	12	90	36
Glyma03g35170	4	15	3	4	4	3	6	5	4	2	4	2	11	68
Glyma03g35180	61	76	48	60	122	13	21	18	25	12	21	15	111	193
Glyma03g35310	12	10	8	12	9	4	7	9	5	3	6	4	17	12
Glyma03g35340	67	42	55	36	37	20	28	25	11	13	18	5	102	35
Glyma03g35400	0	0	0	0	0	0	0	0	0	0	0	0	2	3
Glyma03g35430	1	4	5	5	4	1	1	2	1	1	2	1	19	3
Glyma03g35660	13	11	4	7	9	1	2	2	5	2	8	6	12	24
Glyma03g35670	13	12	4	5	9	0	3	0	5	2	7	7	17	38
Glyma03g35700	0	1	1	0	0	0	6	2	2	1	2	1	1	89
Glyma03g35820	0	2	1	0	0	0	0	1	1	0	1	0	1	10
Glyma03g35840	1	3	1	0	1	0	2	1	1	0	2	1	8	1
Glyma03g35880	0	0	0	0	0	0	0	0	0	0	0	0	0	13
Glyma03g35920	3	10	3	13	27	0	3	1	2	0	1	1	55	91
Glyma03g35930	0	2	0	0	0	0	0	0	0	0	0	0	8	1
Glyma03g36040	24	19	31	31	31	11	20	24	14	8	14	12	72	18
Glyma03g36140	0	1	1	1	2	0	0	0	0	0	0	0	21	14
Glyma03g36170	0	0	0	0	1	0	0	0	0	0	0	0	7	0
Glyma03g36230	20	26	28	29	35	10	32	18	42	18	29	20	71	54
Glyma03g36260	19	25	35	27	32	5	14	21	45	42	51	47	70	39
Glyma03g36380	0	1	0	0	0	0	0	0	0	0	0	0	7	1
Glyma03g36430	2	4	4	3	4	1	1	1	1	0	1	0	8	11
Glyma03g36560	274	119	271	262	118	101	218	181	270	194	253	138	373	224
Glyma03g36600	12	12	13	13	14	6	16	19	12	8	14	13	27	13
Glyma03g36620	0	0	0	0	0	0	0	0	0	0	0	0	34	0
Glyma03g36840	2	21	6	8	18	2	1	1	2	0	1	1	31	1
Glyma03g36920	91	55	95	120	107	35	88	81	83	58	88	108	107	136
Glyma03g37170	22	28	59	59	56	16	37	32	45	26	46	44	29	71
Glyma03g37190	92	55	78	74	41	30	66	75	34	18	47	18	120	82
Glyma03g37230	37	24	33	28	35	16	19	18	19	14	23	30	4	54
Glyma03g37390	0	0	0	0	0	0	0	0	0	0	0	0	6	1
Glyma03g37400	0	0	0	0	0	0	0	0	0	0	0	0	5	0
Glyma03g37410	0	6	0	0	0	0	0	0	0	0	0	0	23	0
Glyma03g37500	3	1	2	2	1	1	1	1	0	0	0	0	6	0
Glyma03g37650	13	8	10	11	10	9	14	11	14	7	14	5	26	13
Glyma03g37920	11	10	13	10	7	4	7	7	7	5	11	6	17	16
Glyma03g38080	2	2	1	2	2	0	0	0	0	0	0	0	10	4
Glyma03g38110	13	11	6	8	8	6	13	8	5	3	6	4	30	14
Glyma03g38120	1	2	1	1	1	0	1	1	1	0	1	1	36	6
Glyma03g38130	3	10	2	3	3	0	1	1	1	1	1	0	2	40
Glyma03g38160	0	0	0	0	0	0	0	0	0	0	0	0	5	0
Glyma03g38250	0	2	1	2	1	3	2	1	0	0	0	0	3	36
Glyma03g38260	2	8	3	7	15	2	2	3	1	1	1	0	35	57
Glyma03g38330	6	6	6	9	6	3	5	5	6	3	4	4	8	12
Glyma03g38360	3	1	1	1	1	0	0	0	0	0	0	0	7	11
Glyma03g38440	1	0	0	0	0	0	0	0	0	0	0	0	5	0
Glyma03g38480	0	0	0	0	0	0	0	0	0	0	0	0	6	0
Glyma03g38630	9	11	3	3	4	2	3	4	2	1	4	1	62	9
Glyma03g38650	1	1	0	1	2	0	1	0	0	0	0	0	4	12
Glyma03g38810	1	9	2	3	3	0	1	1	2	2	4	2	21	4
Glyma03g38860	8	17	10	7	12	3	6	6	3	5	5	4	28	4
Glyma03g38880	0	0	0	0	0	0	0	0	0	0	0	0	3	1
Glyma03g39030	0	0	0	0	0	0	0	0	0	0	0	0	2	1
Glyma03g39050	0	1	0	0	0	0	0	0	0	0	0	0	71	4
Glyma03g39170	0	2	0	1	1	0	0	0	1	0	0	0	4	0
Glyma03g39450	8	3	5	3	5	5	6	4	13	10	10	10	68	22
Glyma03g39530	11	13	11	6	10	4	7	8	6	3	5	3	15	19
Glyma03g39740	19	19	43	39	32	9	32	34	38	18	37	23	41	64
Glyma03g39970	2	3	3	3	4	0	2	1	2	1	1	1	8	2
Glyma03g39980	2	2	2	2	3	0	1	1	1	0	1	1	7	1
Glyma03g40050	6	10	6	9	5	5	6	5	4	2	3	2	16	2
Glyma03g40470	43	23	38	39	50	18	33	27	22	16	18	17	63	48
Glyma03g40490	25	33	11	10	11	4	11	12	10	6	8	2	34	239
Glyma03g40520	6	11	12	10	10	10	9	10	8	6	6	6	17	12
Glyma03g40530	97	76	113	145	147	81	188	85	103	47	105	72	134	264
Glyma03g40630	0	0	0	0	0	0	0	0	0	0	0	0	0	17
Glyma03g40660	5	7	6	5	5	2	5	3	3	2	4	2	12	4
Glyma03g40680	30	19	25	18	16	4	11	13	7	3	3	2	84	6
Glyma03g40840	14	22	13	14	9	5	8	10	16	8	20	17	25	37
Glyma03g40860	34	44	32	41	30	14	24	14	25	22	29	9	117	8
Glyma03g40910	0	0	0	0	0	0	0	0	0	0	0	0	8	1
Glyma03g40940	0	0	0	0	0	0	0	0	0	0	0	0	20	0
Glyma03g40970	0	0	0	0	1	0	0	0	0	0	0	0	7	0
Glyma03g41120	1	1	1	1	1	0	0	1	1	0	0	0	6	2
Glyma03g41190	0	2	1	2	2	0	0	0	0	0	0	1	57	4
Glyma03g41200	5	7	5	4	5	3	4	5	2	2	3	2	14	4
Glyma03g41380	0	1	0	0	1	0	0	0	1	0	1	1	1	7
Glyma03g41460	6	14	6	6	5	1	2	1	1	1	1	1	27	10
Glyma03g41510	0	0	0	0	0	1	7	1	0	0	0	0	77	0
Glyma03g41560	158	142	164	142	192	72	161	122	102	46	72	52	215	212
Glyma03g41630	24	53	26	20	15	15	15	22	12	8	17	11	42	68
Glyma03g41690	16	13	17	16	13	4	7	8	6	3	3	2	24	11
Glyma03g41780	1	3	2	2	3	1	2	0	0	0	0	0	0	5
Glyma03g41810	9	10	9	8	8	2	6	7	7	4	8	6	16	14
Glyma03g41830	0	1	1	1	1	0	0	0	0	0	0	0	5	0
Glyma03g41980	1	2	4	3	1	1	0	0	0	0	1	0	9	1
Glyma03g42000	3	4	3	3	5	1	1	3	2	1	2	1	8	3
Glyma03g42060	22	14	24	18	26	2	2	7	2	1	3	2	43	1
Glyma03g42140	10	11	6	6	13	6	9	10	8	4	4	3	17	2
Glyma03g42160	1	2	1	1	1	0	0	0	1	0	1	1	10	5
Glyma03g42260	10	14	2	7	2	1	1	2	1	0	0	0	24	1
Glyma03g42300	12	13	2	1	1	0	0	1	2	2	2	4	0	63
Glyma03g42330	0	5	0	0	0	0	0	1	1	0	0	0	9	1
Glyma03g42480	0	0	0	0	0	0	0	0	0	0	0	0	8	0
Glyma03g42500	1	2	1	1	1	0	0	0	0	0	0	0	5	0
Glyma0428s00200	0	7	1	2	3	0	0	0	0	0	0	0	21	0
Glyma04g00210	0	0	0	0	0	0	0	0	0	0	0	0	0	182
Glyma04g00400	5	6	5	4	5	6	4	4	2	1	3	4	9	14
Glyma04g00460	1	5	3	3	3	1	2	4	1	1	1	1	16	2
Glyma04g00490	2	2	0	1	2	1	1	0	0	0	0	1	3	27
Glyma04g00600	2	1	4	4	3	1	3	5	8	6	11	9	31	0
Glyma04g00650	109	78	189	148	189	52	98	86	91	39	64	70	310	252
Glyma04g00660	73	53	127	100	127	35	65	58	61	27	43	47	209	170
Glyma04g00720	5	8	5	8	11	2	1	1	0	0	0	0	23	1
Glyma04g00750	0	0	0	0	0	0	0	0	0	0	0	0	0	2
Glyma04g00770	7	8	8	8	6	1	6	5	3	2	3	1	15	7
Glyma04g00830	0	0	0	0	0	0	0	0	0	0	0	0	0	5
Glyma04g00930	0	2	0	1	0	1	1	0	1	0	0	0	1	932
Glyma04g00960	56	39	55	67	41	22	59	62	66	31	34	16	55	491
Glyma04g01000	28	19	31	20	22	13	17	16	10	4	7	6	30	42
Glyma04g01050	0	0	0	0	0	0	0	0	1	1	2	2	5	2
Glyma04g01060	0	2	0	0	1	1	1	1	1	1	1	1	17	4
Glyma04g01090	13	11	4	9	10	2	4	3	2	1	1	0	5	24
Glyma04g01220	13	17	18	14	12	10	12	11	10	5	7	4	22	67
Glyma04g01380	76	180	219	151	102	32	72	71	84	81	78	56	374	20
Glyma04g01460	5	4	7	5	2	2	4	2	4	2	3	2	11	3
Glyma04g01490	0	5	2	0	0	0	0	0	0	0	0	0	26	1
Glyma04g01500	1	4	4	3	2	1	0	0	0	0	1	0	27	1
Glyma04g01630	1	1	1	1	0	0	0	0	0	0	0	0	11	0
Glyma04g01640	13	8	5	5	4	0	0	0	1	0	1	0	43	0
Glyma04g01770	8	6	4	6	6	1	2	1	2	1	2	1	13	9
Glyma04g01810	3	3	4	3	3	1	1	2	1	1	2	1	6	2
Glyma04g01910	0	2	0	1	0	0	0	0	0	0	0	0	5	0
Glyma04g01920	44	33	16	22	21	2	6	8	4	4	6	2	15	89
Glyma04g01930	9	8	6	2	4	1	4	3	5	2	4	4	23	26
Glyma04g01940	10	9	9	3	7	2	5	4	7	3	6	5	24	25
Glyma04g01950	6	7	8	12	8	3	6	6	7	4	7	5	10	55
Glyma04g01990	4	5	5	6	3	4	4	3	4	2	4	3	4	8
Glyma04g02070	0	0	0	0	0	0	0	0	0	0	0	0	2	0
Glyma04g02200	5	9	7	7	7	2	3	2	3	1	3	2	16	7
Glyma04g02220	0	1	1	1	0	0	0	0	0	0	0	0	7	17
Glyma04g02230	0	0	0	0	0	0	1	1	0	0	0	0	12	0
Glyma04g02280	0	1	0	1	4	0	0	0	0	0	0	0	1	20
Glyma04g02380	0	5	6	8	13	1	1	0	0	0	0	0	22	0
Glyma04g02410	11	12	12	13	9	5	9	9	9	4	8	6	16	19
Glyma04g02440	1	6	4	5	1	1	1	2	4	4	6	5	49	0
Glyma04g02510	10	16	8	8	12	4	10	7	11	6	17	10	29	19
Glyma04g02540	7	6	9	6	8	4	3	2	1	1	1	1	8	14
Glyma04g02560	5	4	7	5	3	1	4	4	4	1	2	1	25	5
Glyma04g02850	6	10	7	6	7	3	5	9	7	3	7	6	8	19
Glyma04g02900	5	10	5	7	10	1	3	3	3	2	4	2	16	7
Glyma04g02960	1	3	4	4	6	0	0	0	0	0	0	0	15	8
Glyma04g02990	0	0	0	0	0	0	0	0	0	0	0	0	0	5
Glyma04g03040	24	12	32	25	28	4	3	4	4	3	4	3	78	1
Glyma04g03130	1	1	1	4	1	0	1	0	1	0	1	1	1	11
Glyma04g03150	2	5	4	2	2	3	5	4	2	1	2	1	11	5
Glyma04g03200	0	1	1	0	0	0	0	0	1	0	0	0	11	19
Glyma04g03310	27	20	24	23	23	8	19	14	10	6	8	4	34	28
Glyma04g03340	1	0	1	0	1	0	0	0	0	0	0	0	3	0
Glyma04g03490	4	7	7	10	9	3	5	7	5	4	8	5	16	17
Glyma04g03510	0	2	1	1	1	0	0	1	1	0	1	0	24	0
Glyma04g03650	3	3	2	3	3	2	2	3	1	1	1	1	7	4
Glyma04g03670	0	0	0	0	0	0	0	0	0	0	0	0	4	2
Glyma04g03750	0	0	2	2	1	0	0	0	0	0	0	0	18	6
Glyma04g03790	2	0	0	0	0	0	0	0	0	0	0	0	83	0
Glyma04g03840	17	20	15	14	17	9	13	7	7	4	7	3	34	11
Glyma04g03850	0	0	0	0	0	0	1	1	0	0	0	1	14	1
Glyma04g03870	3	2	3	4	3	0	2	1	2	1	1	1	9	2
Glyma04g03990	0	0	0	0	2	0	0	0	0	0	0	0	7	0
Glyma04g04050	1	0	0	1	1	0	0	0	0	0	0	0	0	4
Glyma04g04080	0	1	2	1	3	0	0	0	0	0	0	1	8	2
Glyma04g04090	0	0	4	2	4	0	0	1	0	0	1	1	12	5
Glyma04g04100	3	7	5	4	2	1	1	2	1	1	3	2	13	2
Glyma04g04240	0	13	0	1	4	0	0	0	0	1	1	0	60	2
Glyma04g04250	0	0	0	0	0	0	0	0	0	0	0	0	7	13
Glyma04g04260	0	0	0	0	0	0	0	0	0	0	0	0	2	1
Glyma04g04270	0	0	0	0	0	0	0	0	0	0	0	0	22	2
Glyma04g04500	0	0	0	0	0	0	0	0	0	0	0	0	40	3
Glyma04g04510	0	0	0	0	0	0	0	0	0	0	0	0	1	8
Glyma04g04540	44	44	50	42	55	10	20	19	10	6	8	6	74	41
Glyma04g04560	0	0	0	1	1	0	0	0	0	0	0	0	0	5
Glyma04g04660	4	4	3	2	7	3	9	7	3	2	2	1	5	79
Glyma04g04670	0	0	0	0	0	0	0	0	0	0	0	0	0	4
Glyma04g04730	2	2	2	3	4	0	1	1	1	0	1	1	49	9
Glyma04g04770	41	20	44	40	41	14	29	29	34	18	30	12	62	36
Glyma04g04790	0	0	0	0	0	0	0	0	0	0	0	0	18	0
Glyma04g05170	0	0	0	0	0	0	0	0	0	0	0	0	8	1
Glyma04g05220	1	0	0	0	0	0	0	0	0	0	0	0	4	0
Glyma04g05230	0	0	0	0	0	0	0	0	0	0	0	0	11	12
Glyma04g05250	3	12	5	4	5	5	8	11	5	3	8	5	59	28
Glyma04g05270	20	15	28	13	14	6	11	15	8	5	13	10	66	25
Glyma04g05390	0	0	0	0	0	0	0	0	0	0	0	0	13	0
Glyma04g05510	0	1	0	0	0	0	0	0	0	0	0	0	18	1
Glyma04g05550	2	5	5	4	5	0	0	0	1	0	1	1	11	5
Glyma04g05570	1	9	3	2	5	3	2	3	2	1	2	1	20	2
Glyma04g05580	15	32	26	28	24	12	15	15	11	8	13	12	43	18
Glyma04g05670	9	10	10	10	6	4	6	6	5	2	2	1	16	7
Glyma04g05740	1	4	2	3	2	1	2	3	3	2	2	1	14	2
Glyma04g05980	0	0	0	0	0	0	0	0	0	0	0	0	3	1
Glyma04g06030	1	3	2	2	1	1	2	3	3	1	4	2	3	12
Glyma04g06150	0	0	0	0	0	0	0	0	0	0	0	0	2	188
Glyma04g06230	2	2	6	4	5	1	0	0	0	0	0	0	32	1
Glyma04g06280	10	7	11	13	16	3	15	12	13	6	10	12	39	20
Glyma04g06620	16	17	15	17	20	19	15	11	22	10	13	9	35	16
Glyma04g06650	2	4	4	4	2	2	4	2	3	2	4	3	4	6
Glyma04g06680	3	5	5	7	6	2	4	2	3	1	3	1	7	33
Glyma04g06690	0	1	1	0	0	0	0	0	0	0	0	0	4	3
Glyma04g06720	24	23	16	30	53	11	13	11	16	7	10	7	24	110
Glyma04g06810	9	34	11	10	16	3	5	6	4	2	4	3	12	47
Glyma04g06860	3	11	9	5	9	4	6	4	6	8	10	8	13	25
Glyma04g06890	4	7	4	4	3	1	2	3	2	1	4	2	17	8
Glyma04g06940	1	3	3	4	4	2	4	4	2	2	2	1	1	9
Glyma04g07050	20	28	33	37	40	7	14	14	19	12	19	16	55	51
Glyma04g07070	2	1	1	1	0	1	1	1	1	0	0	0	0	24
Glyma04g07090	1	1	1	1	1	0	0	0	0	0	0	0	1	7
Glyma04g07120	1	4	2	2	2	2	1	1	1	1	2	1	4	16
Glyma04g07210	3	2	3	1	1	1	2	1	1	0	1	0	7	115
Glyma04g07220	33	30	27	32	31	8	12	24	12	8	11	7	53	9
Glyma04g07240	4	4	4	5	10	2	8	7	10	4	8	6	16	9
Glyma04g07420	0	0	0	0	0	0	0	0	0	0	0	0	4	0
Glyma04g07430	5	2	2	4	4	1	2	3	2	1	2	1	5	9
Glyma04g07480	1	1	2	2	1	4	4	4	6	4	7	3	18	0
Glyma04g07490	0	0	0	0	0	0	0	0	0	0	0	0	3	0
Glyma04g07720	7	5	4	5	3	3	7	7	6	3	6	3	2	14
Glyma04g07760	0	0	0	0	0	0	0	0	0	0	0	0	0	5
Glyma04g07860	3	5	4	5	5	1	3	2	2	1	3	2	9	4
Glyma04g07940	10	12	11	10	7	4	12	11	11	4	8	4	18	15
Glyma04g07960	11	10	9	9	5	4	6	4	3	2	3	2	16	11
Glyma04g08060	3	11	9	7	10	5	7	5	9	6	7	4	62	34
Glyma04g08070	2	22	22	20	42	27	68	61	34	26	22	15	131	133
Glyma04g08110	0	0	0	0	0	0	0	0	0	0	0	0	0	13
Glyma04g08250	0	0	0	0	0	0	0	0	0	0	0	0	2	12
Glyma04g08290	5	14	8	9	12	7	4	5	4	2	3	5	34	68
Glyma04g08300	0	0	0	0	0	0	0	0	0	0	1	0	17	38
Glyma04g08320	1	1	1	1	2	0	0	0	0	0	0	0	5	1
Glyma04g08380	0	3	0	0	0	0	0	0	0	0	0	0	34	607
Glyma04g08510	5	7	4	5	5	6	6	6	5	3	6	3	11	10
Glyma04g08660	0	0	0	0	1	0	0	0	0	0	0	0	0	6
Glyma04g08830	1	4	11	9	11	2	4	3	0	0	0	0	357	10
Glyma04g08910	0	0	0	0	0	0	0	0	0	0	0	0	19	3
Glyma04g08940	8	9	7	6	4	2	3	6	6	3	8	8	9	13
Glyma04g08990	4	1	1	0	0	0	1	3	7	4	7	6	14	1
Glyma04g09110	0	1	1	2	5	0	2	4	2	1	1	0	10	0
Glyma04g09180	3	4	6	6	3	2	4	3	2	1	3	2	6	15
Glyma04g09230	7	7	6	5	6	1	5	7	7	3	7	5	12	15
Glyma04g09270	7	6	13	9	9	5	7	8	14	9	14	13	14	31
Glyma04g09290	14	14	17	15	15	10	7	5	3	3	4	3	3	27
Glyma04g09310	1	9	3	4	5	1	0	1	1	0	1	0	26	0
Glyma04g09350	84	65	70	49	35	11	44	82	40	11	10	7	145	30
Glyma04g09370	0	2	0	0	1	0	0	0	0	0	0	0	9	1
Glyma04g09380	0	4	0	1	1	0	0	0	0	0	0	0	10	3
Glyma04g09510	1	34	5	3	2	1	2	3	3	2	4	3	43	3
Glyma04g09570	0	2	0	0	0	0	0	0	0	0	0	0	54	1
Glyma04g09580	0	0	0	0	0	0	0	0	0	0	0	0	1	2
Glyma04g09730	5	6	6	5	4	2	6	4	4	2	4	3	22	25
Glyma04g09790	12	11	10	11	12	2	6	5	5	4	4	2	20	7
Glyma04g09800	4	14	10	9	6	4	10	19	14	5	13	6	41	13
Glyma04g09820	33	27	53	29	33	9	30	38	25	13	13	10	107	59
Glyma04g09920	13	10	15	13	15	3	8	10	6	4	6	5	20	22
Glyma04g10000	6	7	4	4	5	1	2	2	1	0	1	2	4	21
Glyma04g10100	8	8	7	9	6	3	7	8	8	4	9	7	12	17
Glyma04g10260	12	16	17	10	12	3	6	7	8	5	8	5	29	10
Glyma04g10610	1	2	1	2	0	0	0	1	1	1	2	2	8	0
Glyma04g10630	0	0	2	1	1	1	1	0	1	0	0	0	11	17
Glyma04g10730	0	1	0	0	0	0	0	0	0	0	0	0	4	0
Glyma04g10900	1	4	4	2	3	2	2	4	3	1	2	1	8	0
Glyma04g10930	2	1	3	2	2	1	2	2	2	1	3	1	2	6
Glyma04g11000	1	1	1	1	1	0	0	1	0	0	1	0	3	3
Glyma04g11040	0	0	0	0	0	0	0	0	0	0	0	0	7	1
Glyma04g11120	0	0	0	0	0	0	0	0	0	0	0	0	42	1
Glyma04g11130	0	0	0	0	0	0	0	0	0	0	0	0	12	1
Glyma04g11230	0	1	0	1	2	0	1	2	1	0	0	0	13	6
Glyma04g11240	1	0	1	1	1	1	1	0	0	0	1	0	10	0
Glyma04g11250	0	2	1	0	1	1	1	0	1	0	0	0	16	1
Glyma04g11460	1	4	2	4	4	1	0	1	1	0	0	0	15	2
Glyma04g11550	8	9	5	5	4	1	2	5	3	1	3	2	19	1
Glyma04g12370	5	7	7	9	12	3	6	6	6	3	8	4	10	35
Glyma04g12480	15	30	15	15	17	7	9	12	17	9	16	6	47	8
Glyma04g12680	20	22	19	20	13	6	12	19	15	7	15	11	29	32
Glyma04g12860	1	2	1	1	1	1	1	1	1	0	1	1	4	1
Glyma04g13490	81	136	124	194	355	16	34	23	22	7	12	6	307	531
Glyma04g13590	0	0	0	0	0	0	0	0	0	0	0	0	4	0
Glyma04g13880	1	0	0	1	0	0	0	0	0	0	0	0	3	0
Glyma04g13930	5	3	3	3	2	0	1	3	2	1	3	3	4	10
Glyma04g13940	10	5	7	6	3	1	4	7	5	3	6	8	12	22
Glyma04g14800	0	2	1	1	0	1	2	2	2	1	0	0	31	7
Glyma04g16040	0	0	0	0	0	0	0	0	0	0	0	0	1	1
Glyma04g16260	3	3	2	3	1	1	1	2	1	0	1	0	3	6
Glyma04g16350	27	11	32	23	16	6	21	24	20	9	10	9	30	41
Glyma04g16670	7	4	5	5	3	1	2	3	1	2	2	1	10	79
Glyma04g16980	5	4	3	3	2	2	3	3	3	1	3	2	7	5
Glyma04g17020	12	14	10	8	8	3	8	10	7	4	8	8	20	13
Glyma04g17050	14	12	13	16	9	6	9	11	7	4	8	8	10	26
Glyma04g17570	3	3	4	3	4	1	1	1	3	1	3	2	11	9
Glyma04g17650	4	3	0	7	8	4	2	2	1	0	2	0	2	14
Glyma04g18950	12	12	14	12	13	4	9	10	10	5	10	7	17	19
Glyma04g19030	28	36	21	18	10	3	6	9	9	8	14	12	96	61
Glyma04g19450	4	2	1	1	1	1	1	1	2	3	2	0	13	4
Glyma04g20330	1	3	1	2	2	0	0	0	0	0	1	2	10	3
Glyma04g20620	2	1	0	0	2	0	0	1	1	0	1	0	4	1
Glyma04g21330	2	1	3	1	3	2	6	3	3	2	2	1	56	38
Glyma04g21810	2	1	3	1	1	0	1	1	2	0	1	1	7	0
Glyma04g23990	4	1	4	4	5	1	3	1	2	1	3	3	11	23
Glyma04g24270	0	0	0	1	0	0	1	0	0	0	1	0	1	3
Glyma04g27580	5	7	4	7	5	1	4	8	1	1	2	2	25	6
Glyma04g27810	3	9	3	2	1	2	4	5	5	3	6	4	15	1
Glyma04g29490	0	1	0	0	1	0	0	0	0	0	0	0	9	0
Glyma04g30380	0	0	1	0	0	0	0	0	0	0	0	0	38	1
Glyma04g32460	26	20	32	38	31	21	25	21	20	12	18	12	46	40
Glyma04g32700	0	0	0	0	0	0	0	0	0	0	0	0	2	2
Glyma04g32710	9	7	3	6	10	2	2	2	5	2	3	2	24	10
Glyma04g32870	2	0	1	1	1	0	0	0	0	0	0	0	6	1
Glyma04g32950	109	92	107	76	100	39	54	59	59	38	53	55	144	62
Glyma04g33170	1	0	0	0	0	0	0	1	1	0	1	0	3	0
Glyma04g33280	3	5	2	2	2	2	4	3	4	2	5	2	16	10
Glyma04g33430	0	0	0	0	0	0	0	0	0	0	0	0	2	0
Glyma04g33890	9	4	5	5	5	3	5	8	2	2	3	1	4	19
Glyma04g34080	0	0	0	0	0	0	0	0	0	0	0	0	8	0
Glyma04g34130	0	0	0	0	0	1	0	0	0	0	0	0	1	205
Glyma04g34140	0	0	0	0	0	1	1	0	1	0	1	0	0	52
Glyma04g34170	55	92	94	67	67	18	29	34	30	23	43	33	194	70
Glyma04g34220	0	0	0	0	0	0	0	0	0	0	0	0	10	0
Glyma04g34440	3	4	3	2	1	1	1	2	1	0	2	1	8	9
Glyma04g34600	4	4	2	2	2	1	3	1	2	0	1	1	22	4
Glyma04g34800	2	3	2	3	4	0	0	0	0	0	0	0	22	11
Glyma04g34840	147	94	122	156	177	69	162	84	69	45	64	47	1076	186
Glyma04g34890	2	3	1	1	1	1	0	0	0	0	0	0	11	5
Glyma04g35050	11	13	11	11	18	9	12	7	8	4	11	6	15	32
Glyma04g35130	0	0	0	0	0	0	0	0	0	0	0	0	153	106
Glyma04g35180	4	6	4	6	8	8	4	1	9	3	7	3	17	7
Glyma04g35320	6	10	7	8	11	3	2	4	5	3	4	3	26	7
Glyma04g35580	3	1	1	1	2	0	2	1	2	1	2	1	11	3
Glyma04g35600	9	12	3	4	3	1	2	5	2	1	2	1	23	7
Glyma04g35710	4	5	5	6	7	1	1	1	1	0	1	1	49	2
Glyma04g35730	20	7	11	16	11	5	13	18	16	7	11	6	30	19
Glyma04g36190	5	7	7	5	7	3	5	4	10	6	11	10	8	32
Glyma04g36200	1	1	0	1	1	0	0	0	4	1	7	8	0	16
Glyma04g36440	1	2	2	2	3	0	0	0	0	0	0	1	6	0
Glyma04g36470	0	37	4	4	12	5	10	7	3	2	4	4	60	10
Glyma04g36480	1	39	17	11	26	8	18	13	4	4	8	10	170	27
Glyma04g36500	0	5	0	0	0	0	0	1	4	1	4	6	13	6
Glyma04g36820	0	0	0	0	0	0	1	0	0	0	0	0	0	4
Glyma04g36870	104	58	109	120	115	28	49	43	49	31	40	29	135	79
Glyma04g37260	0	0	0	0	0	0	0	0	0	0	0	0	19	9
Glyma04g37320	0	3	2	1	2	0	0	1	0	0	2	2	9	1
Glyma04g37420	0	0	0	0	0	0	0	0	0	0	0	0	4	1
Glyma04g37500	0	0	0	0	0	0	0	0	0	0	0	0	1	3
Glyma04g37620	13	13	12	11	11	7	8	12	8	4	10	9	16	20
Glyma04g37650	4	4	2	2	3	1	5	5	8	4	8	5	11	17
Glyma04g37770	12	11	17	19	7	7	26	19	15	8	12	6	41	32
Glyma04g37970	7	9	5	5	8	4	4	2	3	3	3	2	10	20
Glyma04g38190	8	7	8	6	6	3	5	7	4	2	4	2	11	5
Glyma04g38240	2	2	2	1	3	0	1	3	1	0	0	0	15	3
Glyma04g38400	1	2	1	1	1	0	0	0	0	0	0	0	9	1
Glyma04g38480	0	2	0	0	0	1	1	0	0	0	1	0	0	115
Glyma04g38710	0	1	0	0	0	0	1	0	0	0	0	0	5	0
Glyma04g38990	0	0	0	0	0	0	0	0	0	0	0	0	5	4
Glyma04g39110	2	7	4	3	2	1	2	2	3	2	2	2	17	5
Glyma04g39190	0	0	0	0	0	0	0	0	0	0	0	0	2	0
Glyma04g39240	1	1	0	0	0	0	0	0	0	0	0	0	2	0
Glyma04g39250	9	7	9	10	8	7	8	4	8	6	5	4	11	19
Glyma04g39340	8	16	9	12	10	3	7	6	11	6	17	9	38	6
Glyma04g39470	7	18	8	9	10	2	4	5	4	3	4	4	23	17
Glyma04g39590	2	3	5	7	6	2	2	2	2	1	2	0	14	1
Glyma04g39690	6	8	6	6	8	3	6	4	4	2	6	3	12	11
Glyma04g39700	6	4	3	5	10	2	2	3	3	2	3	2	4	15
Glyma04g39720	11	14	18	13	15	4	14	18	14	7	14	11	33	82
Glyma04g39750	18	15	16	23	20	7	17	12	18	11	14	11	43	40
Glyma04g39810	0	0	2	1	0	4	2	2	1	1	1	0	25	471
Glyma04g39870	0	0	0	0	0	0	0	0	0	0	0	0	0	139
Glyma04g40000	7	15	17	22	33	5	7	5	2	0	1	1	19	127
Glyma04g40030	4	8	5	4	4	13	10	15	12	7	7	4	30	7
Glyma04g40040	13	12	11	9	2	4	11	11	21	8	5	3	39	47
Glyma04g40050	11	11	10	8	2	4	9	10	18	7	5	2	34	41
Glyma04g40170	5	8	6	5	1	1	4	2	2	3	5	1	53	3
Glyma04g40240	4	5	4	4	4	2	3	3	2	2	2	2	8	7
Glyma04g40350	23	25	4	10	9	4	1	3	4	7	5	5	41	1
Glyma04g40360	8	8	4	5	4	4	7	5	4	3	6	4	15	14
Glyma04g40530	0	0	0	0	0	0	0	0	0	0	0	0	34	16
Glyma04g40550	55	47	36	32	22	19	26	33	23	15	37	25	65	56
Glyma04g40600	3	4	1	1	2	0	0	0	0	0	0	0	1	7
Glyma04g40620	4	4	4	5	8	1	2	3	3	3	3	3	5	13
Glyma04g40670	5	4	3	1	1	1	1	5	5	2	3	2	5	11
Glyma04g40750	9	12	18	19	10	6	14	12	13	9	13	9	27	19
Glyma04g40780	0	1	0	0	1	0	0	0	0	0	0	0	9	0
Glyma04g40890	13	9	18	16	38	8	11	8	10	3	8	5	55	144
Glyma04g40920	3	4	4	2	3	1	1	1	2	1	2	1	9	3
Glyma04g40930	5	8	4	5	6	0	1	1	1	1	1	1	19	2
Glyma04g40950	0	2	0	0	0	0	0	0	0	0	1	2	27	5
Glyma04g41010	65	57	49	47	35	31	26	33	11	8	15	5	42	122
Glyma04g41120	2	2	1	2	1	0	1	1	1	1	2	1	3	1
Glyma04g41220	4	4	3	5	5	3	5	5	5	1	5	2	6	10
Glyma04g41400	9	15	11	7	11	4	5	7	4	2	5	4	19	15
Glyma04g41430	0	2	1	1	1	0	1	0	0	0	0	0	6	0
Glyma04g41440	3	6	5	5	4	1	2	3	2	1	2	1	12	3
Glyma04g41490	1	2	1	1	1	1	3	1	2	1	2	3	5	5
Glyma04g41540	5	9	7	5	4	2	3	6	7	4	9	7	47	28
Glyma04g41750	29	94	64	88	101	38	90	46	126	79	138	75	161	132
Glyma04g41770	6	2	2	2	4	1	1	1	1	0	0	0	12	1
Glyma04g41800	6	7	10	6	8	3	6	2	4	3	4	4	17	11
Glyma04g41880	0	4	0	0	0	0	0	0	0	0	0	0	30	0
Glyma04g41990	0	4	4	6	7	4	6	11	8	5	7	5	44	45
Glyma04g42070	15	9	12	9	6	4	6	7	7	4	8	5	12	20
Glyma04g42090	1	2	1	2	3	3	4	4	4	2	3	3	23	4
Glyma04g42130	0	1	0	0	0	0	0	0	0	0	0	0	36	1
Glyma04g42140	0	0	0	0	0	0	0	0	0	0	0	0	0	3
Glyma04g42240	1	7	2	3	1	1	1	0	0	0	0	0	24	2
Glyma04g42250	19	34	31	26	19	8	11	16	15	9	16	9	59	12
Glyma04g42290	0	0	0	0	0	0	0	0	0	0	0	0	0	13
Glyma04g42320	0	1	0	0	0	0	0	0	0	0	0	0	9	0
Glyma04g42360	1	2	1	1	2	0	0	0	0	0	0	0	13	0
Glyma04g42370	3	3	4	6	7	3	5	5	6	4	5	3	7	12
Glyma04g42460	1	9	2	2	3	1	0	0	0	0	0	0	14	0
Glyma04g42470	0	0	0	0	0	0	0	0	0	0	0	0	0	3
Glyma04g42520	0	1	2	3	1	0	0	0	0	0	0	0	5	0
Glyma04g42580	6	3	5	3	3	3	5	2	2	1	2	1	7	15
Glyma04g42630	3	12	6	6	11	2	3	2	3	2	5	3	22	4
Glyma04g42800	15	15	6	9	15	1	2	2	9	6	15	16	25	5
Glyma04g42880	0	1	0	0	0	0	0	0	0	0	0	0	0	12
Glyma04g42960	0	16	3	5	5	1	0	0	0	0	0	0	44	0
Glyma04g42990	0	0	0	0	0	0	0	0	0	0	0	0	20	31
Glyma04g43000	0	2	1	0	0	1	3	2	1	1	0	0	116	0
Glyma04g43030	9	6	8	7	7	2	6	5	7	3	7	2	13	2
Glyma04g43040	0	0	0	1	1	0	0	0	0	0	0	0	7	1
Glyma04g43070	5	5	5	4	6	3	7	3	5	2	2	1	17	7
Glyma04g43090	0	0	0	0	1	0	0	0	1	0	1	0	3	0
Glyma04g43110	1	1	0	0	0	0	1	0	0	0	1	1	17	1
Glyma04g43220	2	4	3	3	2	1	2	1	3	1	2	1	9	8
Glyma04g43270	4	3	3	3	3	1	2	2	4	2	3	1	9	2
Glyma04g43440	10	14	16	16	18	5	10	14	9	6	12	8	21	14
Glyma04g43500	35	31	39	35	23	16	23	25	15	8	16	9	53	25
Glyma04g43510	3	2	5	5	15	1	1	1	0	0	0	0	32	5
Glyma04g43550	4	3	3	3	3	1	2	2	1	0	1	0	9	1
Glyma05g00220	0	0	0	0	0	0	1	0	0	0	0	0	13	3
Glyma05g00240	2	2	1	1	1	1	0	1	1	0	0	0	7	7
Glyma05g00420	0	0	1	1	1	0	1	0	2	1	2	1	4	0
Glyma05g00530	0	1	0	0	0	0	0	0	0	0	0	0	3	0
Glyma05g00640	3	3	3	3	2	1	2	2	1	0	1	0	6	9
Glyma05g00730	5	13	14	14	8	0	0	0	0	0	0	0	26	1
Glyma05g00760	0	0	0	0	0	0	0	0	0	0	0	0	1	0
Glyma05g00900	2	3	3	3	1	1	1	0	1	0	0	0	7	1
Glyma05g00980	6	2	2	4	0	0	0	0	0	0	0	0	11	0
Glyma05g00990	0	0	0	0	0	0	0	0	0	0	0	0	16	2
Glyma05g01010	16	5	12	15	11	3	11	10	9	6	6	4	19	24
Glyma05g01120	2	3	6	4	6	2	5	3	2	2	5	1	4	11
Glyma05g01270	47	46	50	60	54	26	33	26	28	15	16	12	76	57
Glyma05g01280	0	0	0	0	0	0	0	0	0	0	0	0	20	0
Glyma05g01350	1	1	1	1	2	0	0	0	0	0	1	0	0	6
Glyma05g01360	9	15	6	6	6	1	1	3	2	1	2	1	35	484
Glyma05g01390	34	28	20	25	24	4	11	15	21	10	15	10	126	10
Glyma05g01400	40	34	24	31	31	6	11	14	18	9	16	10	92	9
Glyma05g01440	3	4	1	3	2	1	2	0	1	1	1	2	1	6
Glyma05g01470	0	1	0	0	0	0	1	1	0	0	1	0	10	16
Glyma05g01620	0	0	0	0	0	0	0	0	0	0	0	0	17	0
Glyma05g01640	23	50	67	77	80	3	7	8	7	4	6	7	106	67
Glyma05g01680	2	8	5	4	2	1	4	4	4	2	4	2	15	1
Glyma05g01710	0	0	0	0	0	0	0	0	0	0	0	0	0	6
Glyma05g01720	0	0	0	0	0	0	0	0	0	0	0	0	0	5
Glyma05g01790	0	0	0	0	0	0	0	0	0	0	0	0	0	2
Glyma05g01900	5	7	7	9	10	1	2	3	2	1	2	2	18	7
Glyma05g02080	6	15	10	13	15	1	1	2	3	1	2	3	39	16
Glyma05g02190	7	5	3	4	2	2	2	2	2	1	2	1	10	6
Glyma05g02400	15	15	15	13	4	4	6	9	6	4	7	5	18	8
Glyma05g02570	107	82	123	84	81	36	74	106	61	36	57	24	148	91
Glyma05g02590	12	12	9	10	6	4	10	6	9	3	6	6	18	13
Glyma05g02610	5	9	6	5	3	2	4	5	7	3	5	6	24	13
Glyma05g02690	1	1	1	1	1	0	0	1	0	0	0	0	319	63
Glyma05g02710	3	1	1	1	0	1	1	2	2	1	3	1	6	4
Glyma05g02830	0	0	0	0	0	0	0	0	0	0	0	0	2	17
Glyma05g02860	11	10	6	22	19	2	3	2	6	5	6	3	53	9
Glyma05g02880	13	20	16	21	28	1	2	3	18	6	11	10	184	38
Glyma05g02890	7	10	5	9	24	0	1	0	1	0	1	0	31	14
Glyma05g03140	3	3	2	3	3	1	1	2	1	0	1	1	2	8
Glyma05g03240	0	0	0	1	1	0	0	0	0	0	0	0	3	12
Glyma05g03420	0	0	0	0	0	0	0	0	0	0	0	0	11	1
Glyma05g03430	9	5	8	9	11	6	10	10	8	4	4	5	18	17
Glyma05g03480	9	10	8	8	4	4	6	6	5	3	4	4	18	8
Glyma05g03610	9	5	1	1	1	0	0	1	0	0	0	0	11	32
Glyma05g03660	9	1	1	0	0	1	0	0	0	0	0	0	14	10
Glyma05g03710	1	2	2	1	2	0	2	3	1	1	2	1	2	14
Glyma05g03760	0	0	0	0	0	0	0	0	0	0	0	0	0	310
Glyma05g03770	37	29	28	29	19	10	17	25	18	10	33	9	45	35
Glyma05g03920	0	6	3	2	5	1	2	1	1	0	1	0	60	6
Glyma05g03990	17	11	44	50	63	5	14	12	20	8	12	9	15	200
Glyma05g04040	1	1	1	0	0	1	2	2	1	1	2	2	39	10
Glyma05g04050	4	3	3	3	2	0	1	2	2	1	3	3	6	14
Glyma05g04080	0	0	0	0	0	1	2	0	0	0	0	0	20	1
Glyma05g04180	26	33	30	21	19	7	8	8	10	6	13	8	49	10
Glyma05g04330	5	2	2	4	3	1	3	3	4	1	1	2	6	9
Glyma05g04390	0	14	29	43	48	23	9	1	0	0	0	0	82	38
Glyma05g04400	0	0	4	7	13	0	0	0	0	0	0	0	70	4
Glyma05g04430	0	0	0	0	0	0	0	0	0	0	0	0	4	1
Glyma05g04440	0	5	48	75	238	3	4	0	0	0	0	0	296	20
Glyma05g04490	0	41	4	3	8	0	1	2	2	1	3	0	286	1
Glyma05g04500	0	65	8	4	11	0	2	3	3	3	5	0	553	1
Glyma05g04510	50	33	47	39	46	19	27	36	25	17	22	15	81	58
Glyma05g04520	9	21	25	29	15	11	33	51	42	28	28	23	74	38
Glyma05g04550	0	1	1	1	0	0	0	0	0	0	1	0	1	3
Glyma05g04620	43	46	38	31	16	13	16	46	21	12	22	18	59	51
Glyma05g04650	4	5	3	3	3	2	3	0	2	1	3	2	7	13
Glyma05g04760	0	0	0	0	0	0	0	0	0	0	0	0	0	4
Glyma05g04880	5	8	5	5	5	6	5	4	5	3	5	3	9	12
Glyma05g04910	3	3	3	3	2	2	4	3	3	1	4	3	2	11
Glyma05g04960	3	15	10	11	6	4	9	10	6	6	10	5	59	53
Glyma05g05020	12	17	14	8	12	5	5	7	4	1	4	4	31	4
Glyma05g05130	34	22	8	25	56	4	8	8	8	2	6	16	23	112
Glyma05g05140	36	23	9	26	58	4	8	8	9	2	6	17	24	117
Glyma05g05260	19	25	15	15	20	8	11	10	9	5	6	5	57	33
Glyma05g05470	0	0	0	0	0	0	0	0	0	0	0	0	0	20
Glyma05g05710	11	8	18	15	5	2	4	8	10	4	6	3	15	28
Glyma05g05990	0	0	0	0	0	0	0	0	0	0	0	0	0	4
Glyma05g06000	0	0	0	0	0	0	0	0	0	0	0	0	0	10
Glyma05g06010	0	0	0	0	0	0	0	0	0	0	0	0	0	85
Glyma05g06080	13	24	16	19	22	9	13	14	11	8	12	9	45	23
Glyma05g06090	0	1	0	0	0	0	0	0	0	0	0	0	5	1
Glyma05g06110	16	13	13	10	7	6	11	13	8	5	9	9	17	267
Glyma05g06390	4	4	3	6	6	1	3	2	3	2	2	1	11	2
Glyma05g07420	4	5	5	6	4	1	5	3	3	4	3	3	14	3
Glyma05g07470	3	5	2	3	2	1	3	3	2	1	3	2	11	5
Glyma05g07480	7	4	6	9	6	2	4	4	4	3	6	3	16	12
Glyma05g07570	0	0	0	0	0	0	0	0	0	0	0	0	0	41
Glyma05g07720	0	0	0	0	0	0	0	0	0	0	0	0	5	2
Glyma05g07730	0	1	0	0	0	0	0	0	0	0	0	0	3	0
Glyma05g07840	24	21	25	17	22	10	24	27	16	5	12	6	25	40
Glyma05g07890	0	1	1	1	1	0	0	0	0	0	0	0	21	2
Glyma05g07900	0	0	0	0	0	0	0	0	0	0	0	0	12	0
Glyma05g08130	14	5	11	13	10	3	8	8	21	8	16	7	30	14
Glyma05g08140	10	4	8	12	11	2	7	6	14	7	12	6	20	11
Glyma05g08240	12	8	9	12	26	6	6	2	3	3	2	1	6	49
Glyma05g08260	1	1	1	1	0	0	0	0	0	0	0	0	11	1
Glyma05g08370	14	1	7	6	2	0	1	1	2	1	1	0	2	25
Glyma05g08400	0	0	0	0	0	1	2	1	1	1	1	1	17	0
Glyma05g08480	14	16	21	22	21	8	17	16	23	10	12	10	32	37
Glyma05g08600	0	0	0	0	0	0	0	0	0	0	0	0	2	6
Glyma05g08670	45	42	75	69	55	20	47	27	33	20	56	31	90	24
Glyma05g08730	0	0	0	0	0	0	0	0	0	0	0	0	20	1
Glyma05g08930	9	9	10	9	7	4	6	7	6	4	8	7	16	10
Glyma05g08950	3	4	6	8	15	0	3	3	4	2	5	4	23	2
Glyma05g08960	8	5	19	23	47	1	7	4	15	9	16	7	114	10
Glyma05g09180	2	0	1	0	0	1	1	1	0	0	0	0	1	4
Glyma05g09210	1	0	0	0	0	0	0	0	0	0	1	0	14	1
Glyma05g09220	9	21	19	12	7	4	11	14	14	8	12	8	30	8
Glyma05g10120	0	0	0	0	2	1	0	0	3	1	0	0	13	5
Glyma05g10130	1	0	1	0	0	0	0	1	2	0	0	0	9	4
Glyma05g11180	5	5	6	3	3	2	1	4	4	2	5	4	9	11
Glyma05g12090	0	0	0	0	0	0	0	0	0	0	0	0	6	7
Glyma05g12100	0	0	0	0	0	0	0	0	0	0	0	0	4	3
Glyma05g13660	5	1	3	3	2	0	2	2	1	1	3	2	10	3
Glyma05g14330	39	28	36	42	32	30	44	33	24	12	18	10	63	55
Glyma05g14710	0	0	0	0	0	0	0	0	0	0	0	0	0	10
Glyma05g14730	1	0	0	0	0	0	0	0	0	0	0	0	4	1
Glyma05g14760	4	8	9	8	12	1	1	1	0	0	0	1	27	8
Glyma05g14800	7	5	3	3	4	1	1	1	2	1	1	0	25	0
Glyma05g14820	1	0	0	0	0	0	0	0	0	0	0	0	2	0
Glyma05g15100	7	9	9	10	4	6	6	5	8	3	9	3	14	12
Glyma05g15700	2	1	1	2	2	0	0	0	1	2	0	0	16	3
Glyma05g15740	13	6	13	9	4	2	8	5	8	3	5	3	6	18
Glyma05g19580	2	3	2	3	3	1	1	1	0	0	1	1	4	23
Glyma05g20460	2	5	3	4	3	1	1	1	1	0	1	0	24	5
Glyma05g20480	14	22	12	13	7	5	6	10	13	5	18	11	39	22
Glyma05g20970	6	6	3	7	7	1	2	1	3	1	2	2	10	3
Glyma05g21320	6	2	4	3	1	3	4	3	2	1	2	1	2	14
Glyma05g21620	0	0	0	0	0	0	0	0	0	0	0	0	19	1
Glyma05g21820	144	63	112	75	105	25	78	113	123	40	26	14	203	64
Glyma05g21930	7	5	3	3	6	0	1	2	1	1	1	1	17	0
Glyma05g22120	3	8	10	10	15	2	6	4	8	1	2	4	55	69
Glyma05g22180	2	40	3	1	2	0	2	4	5	1	0	0	361	52
Glyma05g22250	8	9	8	8	7	4	6	8	8	4	5	6	13	7
Glyma05g22320	11	15	11	8	7	3	5	7	4	2	3	5	22	18
Glyma05g22500	2	3	2	1	2	1	3	2	3	2	3	1	2	18
Glyma05g22510	26	20	28	21	29	10	21	18	18	15	25	13	49	112
Glyma05g22620	1	0	0	0	2	0	0	0	0	0	0	0	9	1
Glyma05g22860	0	1	0	0	0	0	1	2	1	1	1	1	33	251
Glyma05g23220	72	62	68	60	102	33	37	51	29	19	24	29	157	184
Glyma05g23630	0	0	0	0	0	0	0	0	0	0	0	0	41	21
Glyma05g23770	6	7	5	5	3	2	3	4	5	3	6	3	10	8
Glyma05g24120	6	6	8	5	3	3	6	5	5	3	8	5	6	14
Glyma05g24410	8	13	6	7	5	2	2	4	2	1	3	1	25	10
Glyma05g24630	10	13	12	15	13	3	7	7	13	8	9	8	24	16
Glyma05g24850	22	29	31	32	35	4	8	10	7	4	7	5	163	95
Glyma05g24860	37	45	51	51	58	7	14	16	10	7	11	8	263	153
Glyma05g24960	102	49	87	89	91	22	55	59	53	43	88	85	175	238
Glyma05g25010	0	0	0	0	0	0	0	0	0	0	0	0	0	761
Glyma05g25020	0	23	0	0	0	0	0	0	0	0	0	0	0	372
Glyma05g25240	14	10	14	15	13	4	12	11	10	5	9	5	24	9
Glyma05g25250	6	7	10	8	12	3	6	6	9	5	10	4	24	13
Glyma05g25270	1	1	1	1	0	0	0	0	0	0	0	0	6	0
Glyma05g25300	6	10	6	5	6	2	4	3	5	3	4	4	16	9
Glyma05g25450	0	0	0	0	0	0	0	0	0	0	0	0	25	1
Glyma05g25460	0	5	1	1	0	0	0	0	0	0	0	0	33	0
Glyma05g25510	1	2	0	0	0	1	0	0	0	0	0	0	39	0
Glyma05g25590	2	2	0	0	0	0	0	0	0	0	0	0	5	0
Glyma05g25650	3	2	2	1	2	1	1	1	1	0	1	1	2	31
Glyma05g25700	1	2	1	1	1	1	1	1	1	1	1	1	9	27
Glyma05g25740	3	3	4	4	3	3	3	4	3	2	3	2	7	11
Glyma05g25770	1	2	2	2	1	0	0	0	0	0	0	0	0	18
Glyma05g25920	0	3	0	0	6	1	0	0	1	0	1	1	2	15
Glyma05g26100	6	5	6	6	8	2	4	3	5	3	5	5	15	6
Glyma05g26330	1	2	1	2	6	1	1	1	1	1	2	1	8	4
Glyma05g26360	5	6	3	3	2	3	2	3	2	1	3	2	7	3
Glyma05g26390	0	0	0	0	1	0	0	0	0	0	0	0	2	8
Glyma05g26500	13	8	7	6	5	5	4	8	5	3	5	5	9	20
Glyma05g26520	0	0	1	0	0	0	0	0	0	0	0	0	3	1
Glyma05g26530	66	64	98	92	128	47	69	54	51	35	58	22	176	220
Glyma05g26830	0	0	0	0	0	0	0	0	1	0	0	0	5	1
Glyma05g26900	0	0	0	0	0	0	0	0	0	0	0	0	4	0
Glyma05g26970	5	4	5	6	8	2	1	0	1	1	0	1	17	0
Glyma05g26980	10	9	8	9	5	3	4	4	3	2	2	1	13	5
Glyma05g27180	117	134	75	120	116	40	64	68	67	33	63	48	153	57
Glyma05g27530	0	0	0	0	1	0	0	0	0	0	0	0	1	5
Glyma05g27540	0	0	0	0	1	0	0	0	0	0	0	0	1	4
Glyma05g27670	0	0	0	0	0	0	0	0	0	0	0	0	2	0
Glyma05g27680	0	0	0	0	0	0	0	0	0	0	0	0	9	0
Glyma05g27700	5	7	6	7	6	4	5	5	6	4	10	7	13	8
Glyma05g27890	1	2	1	1	1	1	4	3	5	3	5	2	0	149
Glyma05g27970	0	1	0	0	0	0	0	0	2	0	0	0	10	1
Glyma05g28000	251	178	255	193	201	76	159	110	127	77	192	77	364	235
Glyma05g28020	2	0	3	3	5	1	0	0	0	0	0	0	11	12
Glyma05g28090	6	6	5	3	2	1	2	3	2	1	3	2	9	3
Glyma05g28340	1	1	1	1	3	0	0	0	0	0	0	0	0	9
Glyma05g28410	2	1	0	2	2	0	0	0	0	0	0	0	6	2
Glyma05g28420	20	21	20	15	9	5	10	16	9	5	11	9	32	17
Glyma05g28490	61	37	68	68	109	10	32	44	35	17	24	27	133	67
Glyma05g28560	11	8	9	6	4	2	4	1	4	3	6	7	36	34
Glyma05g28600	13	14	12	10	8	5	8	7	11	5	12	10	22	27
Glyma05g28730	25	41	55	55	80	17	59	37	51	30	40	21	149	100
Glyma05g28820	11	45	14	25	15	4	10	7	15	13	13	2	37	67
Glyma05g28830	17	75	24	43	28	6	21	10	33	27	25	6	77	154
Glyma05g28890	6	4	8	7	9	3	5	5	5	3	5	3	14	4
Glyma05g28950	7	11	8	9	9	2	4	5	4	2	5	3	16	7
Glyma05g28960	10	23	8	20	9	1	1	4	2	3	3	5	90	221
Glyma05g28970	3	5	3	1	3	0	1	0	0	0	0	0	14	58
Glyma05g29030	10	5	11	8	5	2	3	9	4	2	4	2	20	1
Glyma05g29050	36	15	26	30	24	8	19	19	13	5	10	3	36	51
Glyma05g29080	73	58	66	52	47	19	45	50	43	28	42	22	57	162
Glyma05g29140	10	4	1	1	1	0	0	1	1	1	2	2	25	2
Glyma05g29290	0	0	0	0	0	0	1	0	0	0	0	0	0	22
Glyma05g29310	1	1	1	0	0	1	1	1	2	1	0	1	53	4
Glyma05g29370	0	0	0	0	0	0	0	0	0	0	0	0	3	0
Glyma05g29380	0	1	0	0	0	0	0	0	0	0	0	0	12	4
Glyma05g29430	0	0	0	0	0	0	0	0	0	0	0	0	11	0
Glyma05g29440	0	0	0	0	0	0	0	0	0	0	0	0	6	0
Glyma05g29450	1	3	2	2	2	0	1	0	1	0	0	0	5	9
Glyma05g29580	26	13	21	11	9	6	17	21	23	15	19	11	52	24
Glyma05g29600	0	8	8	10	10	3	2	4	4	2	1	0	0	37
Glyma05g29720	0	1	0	0	0	0	0	0	1	0	0	0	4	0
Glyma05g29770	0	1	0	0	0	0	0	0	0	0	0	0	1	10
Glyma05g30010	14	12	12	15	19	11	18	9	11	7	17	9	18	31
Glyma05g30120	3	7	2	2	2	3	2	1	2	0	1	1	12	5
Glyma05g30140	48	50	71	65	45	27	45	44	40	28	48	33	85	41
Glyma05g30290	0	2	0	0	0	0	0	0	0	0	0	0	18	1
Glyma05g30350	0	0	0	1	0	0	0	0	0	0	0	0	4	0
Glyma05g30480	0	0	0	0	0	0	0	0	0	0	0	0	10	2
Glyma05g30630	4	2	4	4	2	2	4	3	3	1	2	1	8	2
Glyma05g30690	1	13	2	2	0	1	0	0	1	0	1	0	31	0
Glyma05g30770	3	3	3	3	3	1	1	1	1	1	2	1	9	0
Glyma05g30790	12	12	11	9	8	2	7	9	7	4	5	4	20	9
Glyma05g30800	9	11	7	7	7	2	4	4	6	3	8	9	15	11
Glyma05g30850	0	0	0	0	0	0	0	0	0	0	0	0	4	0
Glyma05g30870	5	8	3	8	8	2	2	0	1	1	1	1	3	11
Glyma05g30880	1	7	5	1	2	0	1	0	2	1	1	2	12	26
Glyma05g30920	1	2	0	2	5	0	0	0	0	0	0	1	0	8
Glyma05g30930	0	0	0	0	0	0	0	0	0	0	0	0	0	32
Glyma05g30940	33	49	32	34	13	16	12	7	12	7	22	20	161	103
Glyma05g30950	127	152	138	131	69	38	38	21	31	13	80	79	536	546
Glyma05g30960	0	1	1	1	1	1	1	0	0	0	0	0	14	2
Glyma05g30980	4	2	4	4	5	3	4	3	3	2	2	1	11	4
Glyma05g31040	11	6	7	7	8	2	6	6	6	2	5	3	7	16
Glyma05g31260	2	3	2	2	1	0	1	1	1	0	1	2	9	5
Glyma05g31290	6	10	9	7	6	0	0	1	1	1	1	1	20	13
Glyma05g31310	7	34	22	11	10	3	10	8	9	4	5	2	57	2
Glyma05g31370	1	2	1	1	2	2	2	4	3	1	1	0	11	3
Glyma05g31520	2	0	3	2	2	2	2	0	1	0	1	1	11	139
Glyma05g31580	3	2	5	5	3	4	6	10	21	16	39	16	28	242
Glyma05g31600	2	4	4	4	2	1	1	2	1	1	1	1	9	3
Glyma05g31620	0	0	0	0	0	0	0	0	0	0	0	0	4	1
Glyma05g31730	3	3	3	4	3	1	2	1	1	1	1	1	4	30
Glyma05g31740	15	13	14	15	8	3	9	8	6	5	9	5	18	27
Glyma05g31880	2	3	2	2	1	0	1	1	1	1	2	1	3	6
Glyma05g32030	20	22	23	16	13	11	17	14	13	7	14	9	33	30
Glyma05g32100	41	33	46	48	43	14	11	17	16	11	18	10	55	23
Glyma05g32150	0	0	0	0	0	0	0	0	0	0	0	0	0	11
Glyma05g32160	2	7	8	8	3	0	0	0	0	0	0	0	27	2
Glyma05g32270	13	16	28	31	30	10	22	14	20	10	20	16	45	29
Glyma05g32310	2	2	2	0	2	1	3	2	3	1	3	1	7	1
Glyma05g32380	6	7	16	11	9	3	4	7	4	2	5	2	33	17
Glyma05g32420	2	1	1	1	0	1	1	1	1	0	1	1	3	3
Glyma05g32560	0	0	0	0	0	0	0	0	0	0	1	1	25	0
Glyma05g32570	0	0	0	0	0	0	0	0	0	0	1	1	24	0
Glyma05g32640	10	10	11	10	6	6	10	11	9	6	10	8	15	55
Glyma05g32670	7	4	5	8	8	3	6	5	4	2	4	2	11	4
Glyma05g32760	1	5	1	6	4	1	1	2	1	1	1	1	15	3
Glyma05g32800	9	12	13	13	5	5	7	8	9	4	11	7	20	16
Glyma05g32810	0	0	0	0	0	0	0	0	0	0	0	0	2	0
Glyma05g33000	0	1	0	0	0	0	0	0	0	0	0	0	5	1
Glyma05g33010	0	0	0	0	0	0	0	0	0	0	0	0	29	1
Glyma05g33190	4	14	16	21	20	9	17	16	25	10	23	15	23	42
Glyma05g33240	11	6	11	8	7	2	6	11	7	3	3	3	12	25
Glyma05g33260	5	4	2	2	1	1	1	2	2	1	3	2	11	5
Glyma05g33300	0	3	0	0	0	0	0	0	0	0	0	0	9	0
Glyma05g33420	2	4	1	4	3	1	2	3	2	2	3	1	17	3
Glyma05g33470	1	2	2	5	10	0	0	0	1	0	0	0	8	25
Glyma05g33530	0	1	1	1	0	0	0	0	0	0	0	0	3	3
Glyma05g33630	5	5	2	1	0	1	3	9	10	5	3	0	30	5
Glyma05g33660	0	1	1	1	1	0	0	1	1	0	1	1	3	9
Glyma05g33790	21	7	7	11	9	3	9	13	8	4	7	2	42	9
Glyma05g33890	38	30	37	30	19	8	28	33	32	19	35	27	59	22
Glyma05g33970	1	2	1	0	0	1	0	0	0	0	0	0	4	24
Glyma05g34090	19	20	22	20	13	6	17	11	16	12	23	18	26	29
Glyma05g34120	17	18	14	19	10	10	14	18	14	6	14	6	25	11
Glyma05g34200	8	11	4	4	5	1	2	4	4	2	2	1	32	7
Glyma05g34210	0	0	0	0	0	0	0	0	0	0	0	0	1	1
Glyma05g34220	7	4	3	3	3	0	2	1	0	0	1	0	21	9
Glyma05g34230	0	2	0	0	0	0	0	0	0	0	0	0	10	1
Glyma05g34240	0	0	0	0	0	0	0	0	0	0	0	0	7	0
Glyma05g34290	19	6	5	5	1	4	8	11	10	3	3	2	1	39
Glyma05g34310	4	3	1	1	1	1	1	1	1	0	1	0	12	3
Glyma05g34490	3	13	3	4	5	2	1	5	3	1	5	4	18	11
Glyma05g34670	0	0	0	0	1	0	0	0	0	0	0	0	1	3
Glyma05g34730	1	1	0	0	0	0	0	0	0	0	1	0	0	23
Glyma05g34760	1	1	0	0	2	0	0	0	0	0	0	0	9	1
Glyma05g34780	0	0	0	0	0	0	0	0	0	0	0	0	2	2
Glyma05g34960	15	9	9	7	9	2	3	4	4	2	5	4	14	20
Glyma05g34980	29	39	23	17	25	8	19	33	19	13	15	18	45	52
Glyma05g35020	13	12	15	8	5	1	10	12	15	6	12	12	25	18
Glyma05g35170	18	22	25	38	41	3	8	7	4	1	3	2	8	78
Glyma05g35200	1	2	2	0	1	0	0	0	1	0	1	1	11	1
Glyma05g35340	15	23	49	48	31	1	1	0	1	1	2	2	69	11
Glyma05g35350	0	0	0	0	0	0	0	0	0	0	0	0	9	0
Glyma05g35580	0	0	0	0	0	1	0	0	0	0	0	0	0	25
Glyma05g35770	8	11	7	9	14	2	8	8	6	3	7	4	20	6
Glyma05g35790	0	0	0	0	0	0	0	0	0	0	0	0	4	0
Glyma05g35800	0	3	1	1	1	1	1	2	2	1	2	1	8	1
Glyma05g35820	0	0	0	0	0	0	0	1	0	0	0	0	5	0
Glyma05g35830	2	3	4	4	3	2	2	3	2	1	1	0	11	0
Glyma05g36240	66	67	86	77	59	33	52	49	23	14	20	15	130	62
Glyma05g36290	0	0	0	0	0	0	0	0	0	0	0	0	1	11
Glyma05g36310	0	0	0	0	0	0	1	1	1	0	1	1	32	76
Glyma05g36520	0	1	0	0	0	0	0	0	0	0	0	0	2	7
Glyma05g36570	1	0	0	0	0	0	0	0	0	0	0	0	7	2
Glyma05g36580	8	9	8	8	7	2	4	2	2	1	1	1	9	43
Glyma05g36660	32	44	42	35	31	7	15	21	23	20	23	13	67	16
Glyma05g36700	2	7	2	3	5	3	8	7	10	6	13	12	14	26
Glyma05g36780	3	4	2	3	1	1	1	1	2	1	2	2	3	6
Glyma05g36840	10	9	12	12	10	3	6	6	5	3	4	1	21	11
Glyma05g36870	3	8	7	6	2	0	1	0	0	0	0	0	20	2
Glyma05g36960	0	1	0	0	0	0	0	0	0	0	0	0	772	8
Glyma05g37050	2	6	3	2	1	1	1	1	2	1	4	3	10	13
Glyma05g37090	87	50	167	87	67	130	207	123	223	200	363	300	39	589
Glyma05g37170	47	44	52	49	41	11	36	54	44	23	28	11	253	54
Glyma05g37240	11	17	9	12	8	4	6	4	11	8	13	8	20	41
Glyma05g37250	21	20	15	21	7	2	10	5	25	15	28	14	35	78
Glyma05g37260	7	11	10	8	4	2	4	11	6	2	5	6	24	11
Glyma05g37330	1	1	3	2	2	1	1	2	2	1	5	4	9	1
Glyma05g37420	1	1	0	1	0	0	0	0	0	0	0	0	73	63
Glyma05g37550	1	2	1	0	0	0	1	0	0	0	0	0	16	7
Glyma05g37590	23	16	23	17	16	5	11	17	7	4	6	4	80	482
Glyma05g37610	3	6	4	4	3	3	3	3	2	1	4	3	5	10
Glyma05g37620	5	13	12	13	7	6	9	6	7	6	11	10	25	41
Glyma05g37850	8	11	8	10	10	4	8	7	8	4	9	5	14	14
Glyma05g37900	48	54	53	46	48	46	37	42	21	12	15	10	67	40
Glyma05g37910	0	0	0	0	0	0	0	0	0	0	0	0	6	0
Glyma05g37970	0	1	0	0	2	0	0	0	0	0	0	0	4	1
Glyma05g37990	0	0	0	0	0	0	0	0	0	0	0	0	0	243
Glyma05g38150	36	83	104	63	67	87	87	142	70	44	61	43	63	1078
Glyma05g38160	31	19	37	33	37	11	26	21	25	15	19	18	28	47
Glyma05g38330	10	29	15	13	19	7	4	5	4	3	10	4	47	14
Glyma05g38360	0	0	0	0	0	0	0	0	1	0	0	0	5	2
Glyma06g00240	0	0	0	0	0	0	0	0	0	0	0	0	0	49
Glyma06g00340	37	24	36	30	13	8	25	32	20	14	19	13	65	31
Glyma06g00350	23	16	26	11	14	4	19	15	22	17	17	19	51	53
Glyma06g00590	1	5	2	1	2	2	7	4	4	1	3	1	1	39
Glyma06g00600	4	5	4	4	3	3	4	6	4	2	5	3	7	15
Glyma06g00700	0	2	0	0	0	0	0	0	0	0	0	0	0	7
Glyma06g00790	15	12	11	10	10	2	6	6	5	3	7	3	27	28
Glyma06g00800	3	9	8	10	6	2	2	1	1	0	1	1	4	16
Glyma06g00990	73	82	77	121	115	16	43	30	40	20	18	10	62	287
Glyma06g01010	59	15	52	39	20	12	38	32	38	22	26	14	80	70
Glyma06g01030	22	23	17	11	12	3	8	17	8	5	4	3	30	68
Glyma06g01260	7	12	10	9	9	5	7	8	6	3	7	4	13	39
Glyma06g01300	5	6	3	2	2	2	2	4	2	2	2	2	15	2
Glyma06g01470	69	156	125	108	154	44	156	111	92	49	134	115	340	281
Glyma06g01500	25	13	25	29	42	15	45	38	29	13	13	6	20	74
Glyma06g01540	0	0	0	0	0	0	0	0	0	0	0	0	32	0
Glyma06g01570	0	5	1	1	1	8	22	17	8	4	3	1	48	1
Glyma06g01710	4	3	2	1	2	0	0	0	0	0	0	0	21	0
Glyma06g01730	3	1	2	1	1	0	0	0	0	0	0	0	8	1
Glyma06g01770	6	5	3	2	5	2	3	3	2	1	1	2	12	1
Glyma06g01820	0	0	0	0	0	0	0	0	0	0	0	0	5	1
Glyma06g01930	5	9	9	10	7	3	7	6	6	3	6	4	13	6
Glyma06g01950	0	0	0	0	0	1	1	1	0	0	0	0	6	0
Glyma06g02030	2	1	1	1	1	1	1	1	0	0	0	0	5	2
Glyma06g02290	0	0	0	0	0	0	0	0	0	0	0	1	35	2
Glyma06g02460	12	10	11	12	10	4	11	10	11	4	10	6	16	12
Glyma06g02550	8	10	7	8	11	4	6	7	9	4	11	8	23	18
Glyma06g02630	5	2	10	8	5	3	4	6	2	0	1	1	45	7
Glyma06g02640	0	1	1	0	1	0	0	1	1	0	0	0	5	1
Glyma06g02750	2	2	3	2	1	1	1	2	1	1	1	1	7	2
Glyma06g02770	4	4	2	1	1	0	0	0	1	0	0	0	15	1
Glyma06g02960	3	0	1	0	0	0	0	0	0	0	0	0	10	2
Glyma06g02970	0	1	1	0	1	0	0	0	0	0	0	0	10	12
Glyma06g03080	18	15	21	32	33	2	1	1	2	1	3	1	54	1
Glyma06g03200	1	5	2	3	1	2	4	2	2	2	2	1	15	26
Glyma06g03250	8	11	3	6	1	2	1	1	1	0	1	1	1	49
Glyma06g03290	1	5	2	2	1	0	0	0	0	0	1	1	12	0
Glyma06g03560	0	1	1	0	1	0	0	1	0	0	0	0	5	10
Glyma06g03830	1	0	3	5	2	0	1	0	1	0	0	0	12	6
Glyma06g03860	1	1	1	3	1	0	0	0	0	0	0	0	31	2
Glyma06g03940	20	19	17	14	17	8	10	8	7	4	7	3	35	10
Glyma06g03950	0	0	0	0	0	0	0	0	0	0	0	0	19	0
Glyma06g04010	0	4	2	4	14	2	2	3	4	2	3	4	7	44
Glyma06g04110	1	0	0	0	0	0	0	0	0	0	0	0	0	7
Glyma06g04140	2	5	4	3	5	1	2	2	3	2	3	2	60	82
Glyma06g04170	0	0	0	0	0	0	0	0	1	1	0	0	11	0
Glyma06g04190	6	11	8	8	9	3	5	6	5	4	6	5	18	11
Glyma06g04260	1	2	1	0	0	0	2	0	0	1	0	0	8	3
Glyma06g04430	0	0	0	0	0	0	0	0	0	0	0	0	7	6
Glyma06g04440	2	1	2	1	1	1	2	2	1	1	1	1	10	7
Glyma06g04470	2	3	4	4	2	0	0	0	0	0	0	0	16	0
Glyma06g04720	4	6	6	4	7	2	2	2	3	2	3	2	3	35
Glyma06g04850	27	21	24	25	27	6	16	10	10	7	7	2	40	29
Glyma06g04870	1	1	0	0	1	0	0	0	0	0	0	0	4	0
Glyma06g04890	3	2	1	1	3	0	1	2	1	1	2	1	15	6
Glyma06g04960	0	1	1	1	1	0	0	0	0	0	0	0	13	1
Glyma06g05200	6	5	7	9	10	2	8	8	7	3	4	1	5	60
Glyma06g05210	11	11	6	7	5	3	5	4	5	2	3	2	16	7
Glyma06g05260	0	0	1	0	0	1	3	2	2	0	0	0	12	1
Glyma06g05290	1	1	1	1	1	0	0	1	0	0	1	0	4	0
Glyma06g05320	11	38	15	21	18	31	22	12	22	12	22	8	91	8
Glyma06g05350	13	40	15	12	13	6	12	18	12	7	10	7	101	50
Glyma06g05370	0	0	0	0	0	0	0	0	0	0	0	0	63	1
Glyma06g05410	124	131	131	113	85	43	73	115	44	32	36	24	157	75
Glyma06g05450	0	0	0	0	0	0	0	1	0	0	1	1	12	2
Glyma06g05460	14	13	14	10	3	5	23	38	14	7	6	5	217	83
Glyma06g05490	11	6	13	10	9	0	3	4	6	6	4	2	22	15
Glyma06g05520	0	1	0	0	0	0	0	0	0	0	0	0	5	0
Glyma06g05580	8	6	8	7	5	4	6	7	4	3	4	2	15	5
Glyma06g05790	0	0	0	0	0	0	0	0	0	0	0	0	2	0
Glyma06g05860	13	8	12	12	15	5	5	6	3	2	2	0	25	2
Glyma06g06290	1	2	2	2	1	1	1	0	0	0	0	0	5	0
Glyma06g06310	0	3	1	0	2	0	1	1	3	2	7	8	2	17
Glyma06g06400	0	0	0	0	0	0	0	0	0	0	0	0	2	0
Glyma06g06550	1	4	4	3	3	1	1	2	4	2	4	3	19	1
Glyma06g06560	2	8	7	5	6	1	1	4	7	4	7	5	35	1
Glyma06g06700	30	33	31	29	25	20	17	16	13	10	12	6	58	14
Glyma06g06710	19	21	20	19	15	19	11	9	8	6	7	4	35	9
Glyma06g06730	2	6	5	7	4	3	2	3	2	1	2	1	17	13
Glyma06g06780	1	0	0	0	0	1	0	0	0	0	1	0	3	1
Glyma06g06820	13	8	9	8	6	4	6	4	3	2	2	2	22	4
Glyma06g06870	2	3	3	2	1	0	0	1	3	6	4	1	12	1
Glyma06g06880	8	5	6	6	7	2	4	3	2	1	2	1	3	21
Glyma06g06890	1	4	3	2	3	1	2	3	2	1	3	3	1	30
Glyma06g06930	0	0	0	0	0	0	0	0	0	0	0	0	12	342
Glyma06g06980	0	1	1	1	1	5	7	6	4	2	2	1	3	12
Glyma06g07050	4	4	4	3	2	1	2	3	3	2	5	3	8	7
Glyma06g07140	41	33	33	39	39	11	27	27	26	17	21	16	53	30
Glyma06g07160	1	1	0	1	1	0	1	1	1	0	1	0	0	15
Glyma06g07170	1	1	1	1	2	0	0	0	0	0	0	0	4	3
Glyma06g07260	1	3	1	2	2	0	0	0	0	0	0	0	6	1
Glyma06g07290	44	12	35	44	42	7	16	23	10	6	10	7	88	142
Glyma06g07310	2	5	2	2	2	0	2	1	1	1	2	2	10	126
Glyma06g07340	10	5	15	16	19	5	14	11	11	6	10	6	31	8
Glyma06g07400	32	24	30	40	35	37	38	19	26	14	38	17	41	71
Glyma06g07440	0	0	0	0	0	0	0	0	0	0	0	0	3	0
Glyma06g07460	0	0	0	0	0	0	0	0	0	0	0	0	3	0
Glyma06g07500	0	3	0	0	0	2	1	1	1	0	1	0	22	1
Glyma06g07540	0	0	0	0	0	0	0	0	0	0	0	0	3	0
Glyma06g07800	5	8	4	7	6	1	1	4	1	1	2	4	35	2
Glyma06g07810	5	7	10	11	8	6	10	9	11	7	16	8	5	40
Glyma06g08120	9	12	6	10	11	2	5	5	5	3	4	6	42	24
Glyma06g08260	41	31	39	43	31	22	39	33	19	11	15	10	67	31
Glyma06g08340	0	0	0	0	0	0	0	0	0	0	0	0	3	32
Glyma06g08360	0	1	0	0	1	0	0	0	0	0	0	0	14	1
Glyma06g08380	11	11	12	13	13	10	12	10	7	4	7	5	18	14
Glyma06g08390	8	31	13	7	6	14	17	37	7	5	7	6	68	80
Glyma06g08400	0	0	0	0	0	0	0	0	0	0	0	0	4	0
Glyma06g08440	1	0	1	1	0	0	0	0	0	0	0	0	4	1
Glyma06g08570	9	8	13	13	7	4	11	7	17	11	18	11	7	26
Glyma06g08630	0	1	0	0	1	0	0	0	0	0	0	0	45	17
Glyma06g08670	7	38	12	17	17	4	13	18	12	6	14	7	50	67
Glyma06g08890	2	1	1	2	1	1	1	1	0	0	1	1	7	0
Glyma06g08910	33	12	33	19	8	10	10	14	6	5	6	5	89	1
Glyma06g08930	0	1	0	0	1	0	0	0	0	0	0	0	4	0
Glyma06g08990	5	3	1	1	1	1	0	0	0	1	0	0	29	2
Glyma06g09000	0	0	0	0	0	0	0	0	0	0	0	0	33	1
Glyma06g09060	16	6	12	14	10	10	18	17	8	4	5	3	19	29
Glyma06g09150	4	22	7	6	7	9	13	9	10	5	8	3	32	10
Glyma06g09160	6	3	10	9	13	12	8	4	6	1	5	1	20	6
Glyma06g09180	0	1	0	0	0	0	0	0	0	0	0	0	5	0
Glyma06g09220	2	1	3	4	3	1	2	1	1	0	1	0	7	1
Glyma06g09270	2	4	5	3	5	2	1	1	1	0	0	0	1	8
Glyma06g09360	7	7	7	8	8	2	5	8	7	3	6	6	13	15
Glyma06g09410	23	14	16	14	14	6	13	13	19	11	14	9	23	39
Glyma06g09460	10	18	14	15	6	3	8	10	7	3	5	6	28	8
Glyma06g09470	1	12	6	6	6	0	0	1	0	0	0	0	17	0
Glyma06g09510	0	1	0	0	1	0	0	1	0	0	0	1	6	2
Glyma06g09520	1	15	3	4	2	1	2	1	3	1	2	1	36	17
Glyma06g09670	0	0	0	0	0	0	0	1	0	0	0	0	1	19
Glyma06g09680	4	4	3	3	2	1	1	1	1	0	0	0	2	47
Glyma06g09820	2	3	4	4	2	3	3	4	4	2	3	2	3	10
Glyma06g09880	5	8	9	6	7	2	6	6	5	2	4	3	16	2
Glyma06g09890	84	61	168	82	123	15	51	52	60	38	47	40	130	282
Glyma06g09980	21	13	15	14	13	5	10	7	8	5	6	4	35	26
Glyma06g10170	5	7	6	5	3	2	2	2	3	1	5	3	11	6
Glyma06g10180	7	8	8	8	6	2	4	5	5	3	4	4	14	3
Glyma06g10220	18	21	22	17	19	6	10	14	10	7	8	6	63	12
Glyma06g10380	5	4	5	4	4	2	4	5	5	3	6	3	6	9
Glyma06g10430	0	0	0	0	0	0	0	0	0	0	0	0	23	0
Glyma06g10460	0	1	1	1	1	0	0	0	1	1	1	1	5	0
Glyma06g10470	0	0	2	1	1	0	0	2	2	0	1	0	15	30
Glyma06g10580	0	0	0	0	0	0	0	0	0	0	0	0	3	0
Glyma06g10650	37	27	49	35	35	16	28	29	19	9	12	6	70	39
Glyma06g10660	2	6	3	6	7	2	3	3	4	1	2	2	12	21
Glyma06g10700	18	16	7	34	113	5	9	4	15	5	8	11	9	179
Glyma06g10710	21	51	52	40	51	12	19	40	69	45	54	30	25	117
Glyma06g10730	0	1	0	0	0	0	0	0	0	0	0	0	12	0
Glyma06g10780	5	14	8	14	10	0	1	2	1	0	1	0	37	8
Glyma06g10790	6	11	10	8	11	6	7	7	9	4	9	4	18	10
Glyma06g10820	1	2	1	1	1	1	0	1	0	0	0	0	2	6
Glyma06g10840	0	0	0	0	0	0	0	0	0	0	0	0	5	1
Glyma06g10900	0	0	0	0	0	0	0	0	0	0	0	0	3	0
Glyma06g10970	0	2	1	1	3	0	2	2	1	0	0	0	9	5
Glyma06g10980	2	2	2	2	1	0	1	2	1	1	0	1	11	0
Glyma06g10990	0	1	0	0	0	1	1	0	1	0	0	0	3	1
Glyma06g11120	6	9	5	5	4	1	2	3	4	2	5	4	14	2
Glyma06g11190	0	0	0	0	0	0	0	0	0	0	0	0	8	1
Glyma06g11240	4	8	3	3	3	1	2	1	1	1	2	2	14	4
Glyma06g11410	4	4	5	3	3	1	2	2	3	1	3	2	7	3
Glyma06g11430	6	16	0	1	2	0	0	0	0	0	0	0	594	128
Glyma06g11460	4	5	4	4	4	1	2	2	3	1	3	2	11	5
Glyma06g11600	0	0	0	0	0	0	0	0	0	0	0	0	9	2
Glyma06g11650	9	9	8	9	9	3	11	9	10	4	13	7	23	26
Glyma06g11740	0	0	0	0	0	0	0	0	0	0	0	0	8	1
Glyma06g11750	0	0	0	0	0	0	0	0	0	0	0	0	10	2
Glyma06g11760	0	0	0	0	0	0	0	0	0	0	0	0	27	55
Glyma06g11790	0	51	14	19	25	3	1	1	1	1	2	1	80	0
Glyma06g12140	1	4	2	2	4	1	1	0	0	0	1	1	12	1
Glyma06g12190	0	0	0	0	0	0	0	0	0	0	0	0	82	4
Glyma06g12270	0	1	0	1	0	0	0	0	0	0	0	0	21	0
Glyma06g12340	2	3	2	1	5	0	0	0	0	0	0	0	30	0
Glyma06g12400	2	2	2	2	1	1	1	1	1	1	2	1	5	1
Glyma06g12520	0	0	0	0	0	0	0	0	0	0	0	0	0	2
Glyma06g12570	7	13	8	11	13	3	6	6	6	4	9	5	25	7
Glyma06g12620	0	0	0	0	0	0	0	0	0	0	0	0	5	0
Glyma06g12670	0	0	0	0	0	0	0	0	0	0	0	0	78	214
Glyma06g12680	63	28	130	123	110	3	2	11	5	2	3	0	162	33
Glyma06g12700	4	4	6	3	4	8	11	8	8	4	7	4	92	8
Glyma06g12770	22	21	19	15	9	5	10	14	10	5	11	8	29	21
Glyma06g12780	2	8	18	28	13	5	17	25	21	15	34	22	163	63
Glyma06g12800	0	0	0	0	0	0	0	0	1	0	1	0	5	1
Glyma06g12840	0	1	0	1	1	0	0	0	0	0	0	0	5	0
Glyma06g12860	7	7	5	6	6	1	2	1	2	2	3	2	13	6
Glyma06g12920	0	1	0	1	0	0	0	0	0	0	0	0	36	0
Glyma06g13020	60	139	107	128	146	37	74	53	60	28	39	34	200	180
Glyma06g13050	1	2	1	2	1	1	2	2	0	0	1	1	4	1
Glyma06g13110	0	3	0	0	0	1	3	3	1	1	1	0	25	22
Glyma06g13170	0	0	0	0	0	0	0	0	0	0	0	0	3	1
Glyma06g13210	6	7	7	6	5	9	10	7	3	2	2	1	6	50
Glyma06g13280	5	3	3	3	4	2	5	6	5	4	8	7	89	54
Glyma06g13360	11	7	11	11	7	7	8	12	13	4	8	4	12	34
Glyma06g13410	4	9	5	7	5	2	3	4	3	1	4	4	12	6
Glyma06g13490	5	20	14	13	22	4	14	9	10	5	6	4	15	31
Glyma06g13660	2	1	1	2	1	1	1	1	2	0	1	1	3	1
Glyma06g13710	7	5	7	5	4	3	3	3	2	1	2	0	13	6
Glyma06g13830	1	0	1	0	0	0	0	0	0	0	0	0	1	4
Glyma06g13860	18	15	32	43	46	13	43	29	32	20	19	20	36	58
Glyma06g13910	2	1	1	1	2	0	1	1	0	0	0	0	9	1
Glyma06g13920	3	5	5	4	4	1	2	2	2	1	3	1	10	2
Glyma06g14130	5	3	5	5	8	1	5	2	7	4	8	7	20	20
Glyma06g14170	5	5	4	5	6	1	3	3	3	2	3	3	7	11
Glyma06g14200	18	7	44	31	18	6	9	11	10	6	6	4	63	16
Glyma06g14220	7	2	9	8	6	1	2	3	3	1	3	1	17	5
Glyma06g14290	16	15	10	28	28	21	10	8	4	2	4	2	8	35
Glyma06g14430	15	8	1	2	1	2	2	3	1	1	2	1	24	0
Glyma06g14450	0	0	0	0	0	0	0	1	0	0	1	0	18	0
Glyma06g14510	5	4	4	2	3	3	2	1	1	0	0	0	14	2
Glyma06g14550	5	8	6	6	3	2	5	5	4	2	5	4	12	6
Glyma06g14640	9	6	56	35	46	3	11	20	14	12	11	5	68	0
Glyma06g14810	28	32	11	15	19	5	18	32	50	18	8	3	161	164
Glyma06g14820	18	10	17	10	9	20	23	27	34	17	37	25	98	13
Glyma06g14910	2	1	2	6	15	2	4	2	2	1	1	0	7	28
Glyma06g15020	0	0	0	0	0	0	0	0	0	0	0	0	0	74
Glyma06g15030	0	2	1	0	3	0	0	0	0	0	0	0	3	11
Glyma06g15090	3	5	3	3	2	1	2	2	1	1	1	1	3	10
Glyma06g15150	21	16	19	15	23	5	13	18	19	9	18	15	31	40
Glyma06g15220	0	1	0	0	0	0	0	0	0	0	0	0	3	1
Glyma06g15270	11	11	11	11	10	3	5	6	9	4	10	9	16	7
Glyma06g15280	7	9	9	9	12	2	5	2	6	3	7	5	29	27
Glyma06g15300	0	0	0	0	0	0	0	0	0	0	0	0	24	7
Glyma06g15380	22	25	21	17	17	5	17	28	25	11	25	22	23	83
Glyma06g15460	1	1	1	0	1	0	0	0	0	0	0	0	2	14
Glyma06g15470	0	1	0	0	0	0	0	0	0	0	0	0	1	5
Glyma06g15580	2	3	3	3	2	1	1	2	1	1	1	1	7	2
Glyma06g15630	0	6	5	4	4	0	1	1	2	2	2	3	13	7
Glyma06g15870	4	6	4	5	8	2	2	3	4	2	3	2	15	6
Glyma06g15910	0	2	1	0	1	1	0	0	0	0	0	0	4	1
Glyma06g15930	0	0	0	1	0	0	0	0	0	0	0	0	3	0
Glyma06g16100	0	3	1	2	2	1	0	0	0	0	1	0	2	9
Glyma06g16230	15	14	16	17	18	7	15	13	13	7	12	7	35	14
Glyma06g16280	0	1	0	0	0	0	0	0	0	0	0	0	4	0
Glyma06g16300	16	22	18	14	12	4	9	10	8	4	8	6	44	3
Glyma06g16570	6	8	1	1	0	1	1	2	1	1	1	1	1	45
Glyma06g16640	2	5	0	0	2	1	0	0	0	0	1	0	11	9
Glyma06g16650	1	1	0	1	1	0	0	0	0	0	0	0	16	3
Glyma06g16710	4	3	6	7	5	1	2	2	2	1	1	1	6	9
Glyma06g16790	32	10	28	32	30	7	21	30	31	12	26	12	71	4
Glyma06g16810	0	4	1	0	1	7	5	5	6	1	5	3	91	0
Glyma06g16840	4	1	3	3	1	1	2	2	1	1	1	0	3	10
Glyma06g16860	5	4	5	5	4	2	3	4	2	1	3	1	8	4
Glyma06g16960	11	15	15	11	5	7	11	13	15	7	15	9	7	22
Glyma06g17040	4	1	1	2	1	1	1	0	0	0	0	0	10	3
Glyma06g17090	12	17	14	12	9	4	6	9	5	4	4	6	20	24
Glyma06g17140	2	4	2	4	3	1	2	2	3	3	3	4	9	3
Glyma06g17150	8	14	11	12	22	1	3	3	1	2	4	1	55	28
Glyma06g17190	3	3	2	2	2	1	0	1	1	1	1	0	5	1
Glyma06g17310	13	13	14	14	7	8	13	15	8	4	10	10	32	16
Glyma06g17570	1	7	4	6	9	1	5	3	0	0	2	0	11	27
Glyma06g17590	0	0	0	0	0	0	0	0	0	0	0	0	39	11
Glyma06g17640	0	1	0	1	0	0	0	0	0	0	0	0	4	1
Glyma06g17810	0	0	0	0	0	0	0	0	0	0	0	0	28	10
Glyma06g17840	3	4	1	1	1	2	2	4	3	1	3	3	11	3
Glyma06g17950	0	1	0	0	1	0	0	0	0	0	0	0	5	2
Glyma06g18030	8	8	9	7	9	1	2	1	4	2	5	5	19	7
Glyma06g18560	0	0	0	0	0	0	0	0	0	0	0	0	8	1
Glyma06g19290	6	10	4	7	5	1	1	1	2	1	2	2	16	0
Glyma06g19400	0	1	0	0	0	0	0	0	0	0	0	0	1	39
Glyma06g19430	7	5	4	3	2	0	2	4	2	1	2	1	10	3
Glyma06g19620	0	0	0	0	0	0	0	0	0	0	0	0	0	3
Glyma06g19730	7	8	7	7	6	2	3	3	6	3	5	5	15	4
Glyma06g19750	24	21	28	31	25	14	19	10	10	6	11	5	39	41
Glyma06g19800	4	5	5	4	3	3	4	4	2	2	1	0	9	3
Glyma06g19810	0	2	1	1	2	1	0	0	0	0	0	0	21	6
Glyma06g19820	12	57	15	22	43	6	10	16	11	5	10	4	240	92
Glyma06g19850	70	64	79	122	153	86	109	66	38	17	27	15	304	123
Glyma06g19890	3	4	4	5	5	0	0	0	0	0	0	0	25	5
Glyma06g19920	4	4	5	7	6	0	0	0	0	0	0	0	20	4
Glyma06g19960	4	17	6	4	3	3	3	5	4	3	5	4	13	28
Glyma06g20070	2	3	3	3	3	0	1	1	0	0	1	1	42	2
Glyma06g20100	0	0	0	0	0	0	0	0	0	0	0	0	1	0
Glyma06g20160	4	4	2	3	3	1	2	2	1	1	1	1	5	8
Glyma06g20170	4	7	5	5	4	1	2	4	2	1	2	2	8	57
Glyma06g20230	9	31	27	28	43	3	6	8	11	4	10	6	54	14
Glyma06g20300	0	0	0	0	0	0	0	0	0	0	0	0	10	0
Glyma06g20400	0	0	0	0	0	0	0	0	0	0	1	0	12	0
Glyma06g20520	0	0	0	0	0	0	0	0	0	0	0	0	2	12
Glyma06g20530	4	10	7	9	18	2	5	4	5	3	4	7	49	72
Glyma06g20730	1	2	1	1	2	0	1	0	1	0	3	0	109	1
Glyma06g20810	0	1	0	0	0	0	0	0	0	0	0	0	5	0
Glyma06g20900	0	0	0	0	0	0	0	0	0	0	0	0	3	0
[truncated: 4,941 more rows]
