# Supplementary material for: RNA-Seq Atlas of Glycine max: A guide to the soybean transcriptome
Source: BMC Plant Biol. 2010 Aug 5;10:160. doi: 10.1186/1471-2229-10-160 (PMC3017786; doi:10.1186/1471-2229-10-160)
Supplement: Additional file 13 — Genes significantly expressed in seed tissues. List of gene models for which there was as significant change in gene expression in one of the seed tissues (seed 10-DAF, seed 14-DAF, seed 21-DAF, seed 25-DAF, seed 28-DAF, seed 35-DAF and seed 42-DAF) over all other tissues in this study. [file 1471-2229-10-160-S13.CSV]

List of gene models for which there was as significant change in gene expression in one of the seed tissues (seed 10-DAF	seed 14-DAF	seed 21-DAF	seed 25-DAF	seed 28-DAF	seed 35-DAF and seed 42-DAF) over all other tissues in this study.
	young_leaf	flower	cm_pod	shellm2	shellm1	seedm2	seedm1	seed0	seed1	seed2	seed3	seed4	root	nodule
Glyma01g00680	16	16	14	21	9	11	28	20	35	13	42	13	17	11
Glyma01g01040	1	14	8	7	11	7	15	12	20	13	16	12	9	0
Glyma01g01050	0	11	7	6	9	6	13	10	18	11	14	10	9	0
Glyma01g01270	14	10	12	13	9	6	14	24	16	7	16	4	12	8
Glyma01g02570	5	3	1	1	1	0	1	4	11	9	14	11	8	0
Glyma01g02760	2	0	0	0	0	2	4	5	5	2	5	2	3	0
Glyma01g03280	0	3	1	0	0	29	13	0	3	2	3	0	2	0
Glyma01g03410	0	0	0	0	0	1	1	2	1	1	1	2	0	0
Glyma01g03780	8	8	10	10	6	28	15	4	4	1	5	3	8	10
Glyma01g04160	3	3	5	3	1	11	15	8	2	1	1	0	0	0
Glyma01g06820	0	1	2	1	0	2	9	16	20	10	22	9	1	2
Glyma01g07070	26	24	34	40	27	18	67	16	31	9	14	9	51	11
Glyma01g07100	13	27	22	22	32	14	14	16	24	16	50	46	15	9
Glyma01g09190	0	5	17	1	0	81	192	422	55	20	28	4	0	0
Glyma01g09430	0	0	0	0	0	3	1	0	0	0	0	0	0	0
Glyma01g10900	0	0	1	0	0	0	0	1	113	240	1625	2374	0	237
Glyma01g22480	6	6	8	9	12	4	12	14	18	12	17	13	6	8
Glyma01g26340	3	4	5	4	6	4	10	10	6	2	5	2	2	3
Glyma01g26570	0	1	0	2	2	0	0	0	0	0	14	0	0	1
Glyma01g28520	4	7	6	3	2	2	4	9	13	7	20	17	10	3
Glyma01g29420	10	12	13	13	7	60	21	12	10	4	9	3	13	10
Glyma01g29480	0	0	0	0	0	0	0	0	0	0	1	4	0	0
Glyma01g30610	0	1	3	0	0	11	16	7	3	1	2	1	2	6
Glyma01g30670	0	2	0	0	0	1	0	1	2	0	4	20	0	8
Glyma01g31300	3	12	6	3	16	4	4	1	1	2	17	43	2	0
Glyma01g32360	0	0	0	0	0	0	0	1	3	1	6	1	2	3
Glyma01g33930	0	0	0	0	0	16	26	11	2	1	1	0	0	0
Glyma01g34030	0	0	0	0	0	6	6	7	0	0	0	0	0	0
Glyma01g34040	0	0	1	0	0	15	20	3	0	0	0	0	0	0
Glyma01g34060	0	0	1	0	0	12	10	2	0	0	0	0	0	0
Glyma01g34160	0	0	1	0	0	36	75	12	5	1	1	0	0	0
Glyma01g34210	0	0	2	0	0	25	81	16	3	1	1	0	0	0
Glyma01g34240	1	4	1	1	0	1	1	2	2	1	17	2	0	0
Glyma01g34250	0	1	2	0	0	16	15	5	0	0	0	0	0	0
Glyma01g34400	13	21	49	47	102	609	308	28	44	40	38	61	118	222
Glyma01g34650	2	3	2	1	0	0	3	5	5	4	10	3	2	1
Glyma01g35580	1	7	4	1	1	3	3	7	13	8	28	25	1	0
Glyma01g35650	9	13	14	11	9	3	4	8	10	8	26	28	5	1
Glyma01g36130	0	0	1	0	0	3	5	2	0	0	0	0	0	0
Glyma01g36980	0	0	0	0	0	4	5	2	1	0	0	0	2	0
Glyma01g37250	162	107	214	165	108	60	181	257	207	112	177	145	124	158
Glyma01g37840	0	0	0	0	0	0	1	1	11	21	22	11	0	0
Glyma01g37910	9	7	6	8	8	4	5	7	16	8	12	13	8	5
Glyma01g37980	1	1	0	0	0	0	1	2	6	2	7	2	0	0
Glyma01g38090	3	6	7	7	5	3	4	7	8	5	15	12	4	4
Glyma01g38340	0	0	0	0	0	0	0	4	142	139	714	594	0	0
Glyma01g38410	8	22	14	14	10	17	32	42	45	28	48	30	36	14
Glyma01g38770	7	7	11	11	13	46	15	4	3	1	3	1	6	1
Glyma01g39120	1	3	2	0	0	6	8	11	2	1	2	1	0	1
Glyma01g39590	1	6	4	3	1	0	2	1	18	38	20	8	12	4
Glyma01g40030	1	4	2	4	1	1	2	1	6	4	14	9	1	0
Glyma01g40590	21	9	19	16	14	14	22	34	35	16	25	16	11	3
Glyma01g40670	1	0	0	0	0	0	1	1	3	2	3	4	0	0
Glyma01g41050	0	0	0	1	2	13	4	0	0	0	0	1	0	3
Glyma01g41180	3	5	3	2	2	2	4	6	9	7	11	12	7	6
Glyma01g41310	0	1	4	1	1	18	27	17	24	16	22	12	1	0
Glyma01g42010	14	23	17	22	11	10	21	19	34	14	62	27	33	51
Glyma01g42120	8	3	6	8	5	4	6	9	9	10	18	19	3	4
Glyma01g42350	0	24	9	1	3	23	68	116	135	50	11	8	0	0
Glyma01g42840	9	4	2	3	0	3	9	7	7	8	45	54	3	0
Glyma01g43000	0	0	0	0	0	0	0	0	1	2	3	3	0	0
Glyma01g43050	6	0	0	0	0	0	2	10	16	12	17	10	0	0
Glyma01g43780	0	0	0	0	0	0	1	4	84	89	259	231	0	0
Glyma01g44050	4	4	4	5	4	3	6	4	8	5	9	6	4	4
Glyma01g44470	11	7	2	3	0	1	9	18	6	2	7	1	2	0
Glyma01g44910	3	2	2	2	2	1	2	3	7	3	32	12	0	0
Glyma01g44980	1	1	0	1	0	1	3	2	1	0	1	0	1	1
Glyma01g45200	12	14	23	16	16	4	9	9	37	15	15	29	16	10
Glyma01g45380	40	27	36	40	51	8	25	18	48	29	65	43	43	7
Glyma01g45390	35	17	27	41	20	49	48	22	24	11	13	5	35	25
Glyma01g45420	1	0	2	1	0	4	13	10	3	2	1	0	0	0
Glyma01g45640	1	0	0	0	0	0	0	1	1	1	6	6	0	0
Glyma02g00420	1	0	0	0	0	0	1	1	22	22	64	112	0	0
Glyma02g00940	0	0	0	0	0	0	1	0	0	0	3	8	0	0
Glyma02g01110	3	4	7	5	4	7	15	20	5	3	3	1	3	1
Glyma02g01560	4	3	3	3	2	2	8	19	15	9	17	12	10	4
Glyma02g01590	0	0	0	0	0	0	7	135	1727	2235	6638	7071	0	0
Glyma02g01880	39	15	31	46	64	10	19	20	61	46	97	112	37	36
Glyma02g02420	0	0	0	0	0	0	0	0	1	1	2	1	0	1
Glyma02g02510	1	3	2	0	0	4	8	6	3	0	1	0	0	0
Glyma02g02550	0	46	70	41	73	129	195	154	73	64	64	44	0	1
Glyma02g02610	2	0	3	3	1	0	5	16	9	3	4	4	0	0
Glyma02g03710	0	1	1	1	1	0	1	4	2	3	6	5	0	1
Glyma02g03810	8	3	14	14	10	12	23	14	5	1	4	2	5	2
Glyma02g04060	0	0	0	0	0	0	0	0	0	0	3	1	0	0
Glyma02g04220	0	0	0	0	0	0	1	2	3	2	3	2	0	0
Glyma02g04600	31	15	16	17	26	43	28	12	12	6	17	8	17	11
Glyma02g04910	0	0	0	0	0	1	9	26	9	6	4	1	0	0
Glyma02g05210	0	0	0	0	0	1	6	5	1	0	0	0	0	0
Glyma02g06240	7	3	29	28	9	63	41	2	0	0	0	0	6	1
Glyma02g06410	1	0	0	0	0	0	3	7	3	0	0	0	0	0
Glyma02g06840	2	7	2	3	9	24	13	2	1	1	1	3	1	3
Glyma02g07210	2	2	1	2	1	1	2	1	2	1	4	7	0	0
Glyma02g07970	1	11	10	8	42	149	89	7	7	9	4	6	1	4
Glyma02g07980	5	8	16	7	13	183	59	0	6	5	4	2	3	1
Glyma02g08070	0	1	0	0	0	1	4	6	2	1	1	1	0	0
Glyma02g08250	0	9	9	2	1	13	43	55	45	22	14	4	0	0
Glyma02g08380	0	0	0	0	0	1	1	1	0	1	3	0	0	0
Glyma02g08400	0	2	0	0	0	0	1	0	45	13	210	2913	4	681
Glyma02g08480	0	0	0	0	0	3	5	3	1	0	0	0	0	0
Glyma02g08520	0	0	0	0	0	0	0	0	5	4	11	5	0	0
Glyma02g08640	0	1	0	0	0	2	3	3	1	0	0	0	0	0
Glyma02g09020	12	18	22	27	37	189	63	13	9	8	5	3	11	6
Glyma02g09030	8	12	12	15	17	68	25	8	6	4	4	2	11	4
Glyma02g09110	0	1	10	1	1	94	50	19	4	4	4	5	18	1
Glyma02g09320	0	0	0	0	0	5	8	10	5	2	3	0	0	0
Glyma02g10850	14	3	5	8	5	1	6	12	19	8	15	7	4	4
Glyma02g11280	5	6	9	7	9	23	13	10	5	3	10	6	3	1
Glyma02g11430	2	1	2	2	1	1	2	2	4	2	6	3	2	1
Glyma02g11690	0	0	0	0	0	0	2	1	1	1	1	0	0	0
Glyma02g12010	0	0	1	1	0	3	9	7	2	1	2	0	0	0
Glyma02g12180	0	1	1	0	0	4	5	5	2	0	0	0	0	0
Glyma02g12190	0	1	1	0	0	7	7	3	2	1	0	0	0	2
Glyma02g12360	0	0	0	0	0	0	1	0	5	3	15	17	0	0
Glyma02g13210	0	0	1	0	0	62	194	434	330	202	385	216	3	0
Glyma02g13620	0	0	1	0	0	5	5	2	1	1	0	0	0	0
Glyma02g13640	0	1	1	0	0	6	6	4	0	0	0	0	0	0
Glyma02g13900	8	2	5	3	0	109	26	8	0	6	4	2	6	1
Glyma02g13950	0	0	0	0	0	0	3	2	1	1	0	1	0	0
Glyma02g15600	24	16	19	23	17	7	22	23	27	21	38	29	22	31
Glyma02g15620	56	6	195	84	11	1068	332	16	35	32	23	12	14	4
Glyma02g15790	0	1	1	1	0	3	2	2	1	2	7	7	0	0
Glyma02g15920	7	17	16	12	11	17	27	17	11	4	9	5	10	1
Glyma02g16230	0	1	0	0	1	0	2	2	3	2	4	1	0	0
Glyma02g16440	1	1	1	1	2	0	0	1	56	153	889	1154	0	1
Glyma02g16660	0	2	0	0	1	0	0	1	2	3	10	3	1	0
Glyma02g16670	0	2	2	0	1	5	8	12	11	4	2	1	0	0
Glyma02g17090	3	3	2	3	2	0	1	1	4	3	7	10	4	2
Glyma02g17330	1	1	0	0	0	0	4	4	12	6	10	5	2	0
Glyma02g19380	4	46	13	9	10	31	69	97	38	13	12	6	82	18
Glyma02g26610	12	4	15	8	14	28	93	55	6	2	1	0	6	36
Glyma02g26860	0	0	0	0	0	0	0	8	236	286	773	787	0	0
Glyma02g27230	0	0	0	0	0	3	9	9	0	0	0	0	0	0
Glyma02g31140	3	2	4	2	0	2	1	1	5	14	26	13	4	0
Glyma02g31190	0	0	0	0	0	0	3	3	1	0	0	0	0	0
Glyma02g32070	0	0	0	0	1	0	0	0	4	4	15	18	0	0
Glyma02g32080	0	0	0	0	0	0	0	0	9	8	34	51	0	0
Glyma02g33040	1	10	2	2	1	10	19	17	10	6	8	1	0	1
Glyma02g34780	0	0	0	0	0	0	1	2	4	1	5	5	0	0
Glyma02g36010	0	0	0	0	0	7	15	5	1	0	0	0	0	0
Glyma02g36430	1	0	1	1	0	0	1	1	2	1	4	2	1	0
Glyma02g36700	0	0	0	0	0	0	2	4	18	8	150	62	0	0
Glyma02g37040	0	0	0	0	0	6	13	15	6	4	4	0	0	0
Glyma02g37070	5	40	17	9	0	0	1	4	27	52	23	2	0	0
Glyma02g37610	0	0	19	2	7	160	537	403	144	50	17	1	0	0
Glyma02g37720	2	2	2	1	4	5	24	17	3	2	1	1	0	0
Glyma02g37730	3	3	1	2	4	6	23	17	2	2	1	2	0	0
Glyma02g38000	0	0	0	0	0	0	0	0	0	0	0	0	0	0
Glyma02g38040	0	4	1	0	0	0	1	3	3	4	10	10	0	0
Glyma02g38670	0	0	0	0	0	1	8	8	5	3	3	1	0	1
Glyma02g38680	0	0	0	0	0	10	27	41	15	8	12	4	0	0
Glyma02g38690	0	0	1	0	0	9	38	51	15	12	14	8	0	0
Glyma02g39160	1	3	1	1	0	0	1	1	3	3	5	9	3	3
Glyma02g40110	0	2	0	0	0	0	0	0	2	1	7	5	1	2
Glyma02g40310	22	23	20	24	19	31	20	18	16	10	20	10	24	22
Glyma02g40840	2	8	5	3	3	12	45	75	43	21	28	15	12	2
Glyma02g41130	1	8	1	2	3	10	16	18	5	2	4	4	1	0
Glyma02g41200	1	2	3	1	2	47	13	1	2	1	0	1	0	0
Glyma02g41520	3	4	7	4	4	3	15	24	21	12	26	11	12	4
Glyma02g41630	3	14	7	10	12	27	24	11	9	3	8	7	4	17
Glyma02g41640	0	2	1	0	0	2	4	5	8	1	0	0	0	0
Glyma02g42000	0	0	0	0	0	0	0	0	0	1	39	336	0	0
Glyma02g42290	0	4	3	0	1	12	23	10	5	3	2	3	4	0
Glyma02g42600	0	1	5	2	2	76	760	1588	2290	880	1920	622	2	0
Glyma02g42620	1	0	39	1	1	152	893	340	58	12	13	9	3	1
Glyma02g42630	0	0	0	0	0	0	0	2	12	0	6	16	0	0
Glyma02g42800	8	6	8	8	7	2	4	1	5	3	18	23	3	2
Glyma02g43240	0	0	0	0	0	1	23	58	86	43	69	60	0	0
Glyma02g43460	9	10	9	12	11	11	22	18	21	7	18	5	12	11
Glyma02g43470	43	185	153	104	127	2596	1172	273	201	250	116	99	29	59
Glyma02g43530	0	0	0	0	0	0	1	0	1	1	1	1	0	0
Glyma02g43670	0	0	0	0	0	1	6	15	20	5	27	2	0	0
Glyma02g43860	0	0	0	0	0	0	0	0	0	0	2	0	1	1
Glyma02g43990	0	4	17	16	17	35	112	101	32	9	6	1	0	0
Glyma02g44150	6	9	9	5	4	6	8	11	14	12	35	50	21	17
Glyma02g44530	2	3	2	2	1	8	4	2	2	1	1	1	2	2
Glyma02g45050	0	0	4	1	0	110	372	458	452	259	353	54	0	0
Glyma02g45070	0	0	7	0	1	305	384	156	226	109	175	20	1	0
Glyma02g45690	177	95	160	124	19	48	137	271	220	110	184	106	0	0
Glyma02g45850	0	0	0	0	0	1	2	0	0	0	0	0	0	0
Glyma02g46220	0	0	0	0	0	23	130	204	55	26	16	2	0	0
Glyma02g46310	0	0	0	0	0	0	1	3	1	0	0	0	0	0
Glyma02g46330	5	27	41	42	19	6	16	41	88	83	26	4	41	21
Glyma02g46400	0	0	0	0	0	1	5	2	0	0	0	0	0	0
Glyma02g46660	0	0	0	0	0	0	0	0	1	1	2	0	0	0
Glyma02g46990	1	0	0	0	0	0	1	1	12	24	54	88	1	0
Glyma02g47020	0	0	0	0	0	0	0	5	9	7	28	26	0	0
Glyma02g47030	0	0	0	0	0	10	54	61	41	19	54	19	0	0
Glyma02g47310	8	14	7	5	4	49	28	12	8	5	7	3	28	2
Glyma02g47380	9	7	5	6	3	3	3	12	13	11	19	12	2	1
Glyma02g47770	0	3	12	18	34	4	38	78	63	25	21	6	14	6
Glyma03g00750	0	1	0	1	0	1	2	3	9	5	18	20	0	0
Glyma03g01000	0	0	0	0	0	1	2	1	4	2	3	2	0	0
Glyma03g01210	2	1	0	2	1	5	1	1	0	0	0	0	1	0
Glyma03g01700	0	0	0	0	0	0	1	3	4	2	4	1	0	0
Glyma03g02260	0	0	0	0	0	3	15	35	44	19	54	16	0	0
Glyma03g02940	2	6	1	1	0	1	3	3	4	2	17	5	1	1
Glyma03g02950	0	0	1	1	0	11	10	5	0	0	0	0	0	0
Glyma03g02970	0	0	0	0	0	2	3	0	2	1	1	0	0	0
Glyma03g03550	7	0	0	0	0	0	5	12	19	6	11	5	0	0
Glyma03g03740	0	2	15	1	0	41	108	102	80	59	55	26	0	0
Glyma03g04390	0	0	3	0	0	106	353	416	251	129	124	2	0	0
Glyma03g04470	2	11	5	4	3	2	2	2	10	6	18	12	5	1
Glyma03g04960	0	3	0	0	0	1	3	10	28	24	35	14	0	0
Glyma03g06510	0	0	1	0	1	15	33	25	10	2	3	0	0	0
Glyma03g06520	0	1	3	0	0	11	40	39	10	5	5	0	0	0
Glyma03g06780	0	3	1	1	2	2	1	0	5	5	26	43	1	8
Glyma03g07420	24	17	27	23	13	87	40	22	18	7	13	7	25	16
Glyma03g07470	0	0	0	0	0	0	0	0	0	0	10	54	0	0
Glyma03g07910	2	1	0	1	2	1	1	1	3	2	10	9	0	0
Glyma03g10390	0	0	0	0	0	0	2	4	6	5	6	2	0	0
Glyma03g12150	17	17	15	23	21	54	22	12	9	5	11	5	23	9
Glyma03g14830	0	0	0	0	0	3	1	0	0	0	0	0	0	0
Glyma03g14970	4	7	10	9	4	7	7	7	12	8	24	9	13	9
Glyma03g15870	0	0	0	0	0	4	8	2	0	0	0	0	0	0
Glyma03g15930	0	0	0	0	0	2	3	2	0	0	0	0	0	0
Glyma03g16130	0	0	0	0	0	0	3	9	27	15	24	12	1	0
Glyma03g16630	0	2	1	1	0	3	5	5	3	2	2	2	1	2
Glyma03g20380	3	5	1	1	0	1	2	6	13	5	12	13	0	1
Glyma03g20420	0	0	0	0	0	3	3	3	0	0	0	0	0	0
Glyma03g20630	1	6	3	2	1	3	3	5	7	7	15	9	4	2
Glyma03g21140	0	0	1	0	0	10	12	5	0	0	0	0	0	0
Glyma03g21690	31	16	15	21	5	12	18	27	21	6	44	8	18	14
Glyma03g22200	0	0	5	0	0	25	27	8	1	1	0	0	0	3
Glyma03g22340	5	1	14	1	1	54	51	28	12	5	5	1	0	12
Glyma03g23290	22	29	40	38	36	17	52	81	40	54	10	17	33	8
Glyma03g26450	0	0	0	0	0	0	1	2	9	11	30	41	0	16
Glyma03g26760	0	3	3	1	0	7	6	5	2	1	1	1	0	0
Glyma03g26890	0	0	0	0	0	0	4	4	1	0	0	0	1	0
Glyma03g28080	0	2	11	1	1	111	261	213	69	24	25	4	1	2
Glyma03g28090	0	0	0	0	0	1	2	1	0	0	0	0	0	0
Glyma03g28430	2	8	15	6	7	396	119	6	10	6	10	3	4	1
Glyma03g28510	24	14	25	22	12	11	24	33	29	18	33	15	14	14
Glyma03g28740	36	19	13	6	4	27	70	85	15	7	4	1	0	26
Glyma03g30040	0	4	0	0	0	0	4	6	21	15	56	132	1	0
Glyma03g30290	0	0	0	0	0	0	0	0	0	1	11	13	0	0
Glyma03g31070	0	0	4	0	0	67	160	98	37	12	9	1	0	0
Glyma03g31200	7	15	13	12	9	6	13	13	19	11	21	16	9	11
Glyma03g31340	3	7	5	2	1	17	5	7	1	0	0	0	1	1
Glyma03g32020	0	0	0	0	0	0	0	3	2374	4963	18084	21646	0	0
Glyma03g32030	0	0	0	0	0	0	0	1	3072	5909	23378	30041	0	0
Glyma03g32040	21	33	30	25	23	10	11	14	21	14	48	47	35	18
Glyma03g32470	3	0	1	1	1	2	10	15	2	2	1	1	2	1
Glyma03g32500	2	2	2	2	1	1	2	1	4	2	8	6	2	1
Glyma03g32720	0	0	1	0	3	4	9	10	7	4	5	3	0	0
Glyma03g33020	3	5	2	1	2	1	7	28	26	12	14	3	12	2
Glyma03g33140	0	1	0	1	2	14	4	0	1	0	1	2	0	0
Glyma03g33310	0	1	0	0	0	2	6	4	1	0	1	0	0	0
Glyma03g33750	1	5	2	2	3	4	6	10	3	1	3	1	2	0
Glyma03g33760	36	14	19	25	23	2	7	13	30	15	45	30	11	6
Glyma03g33900	3	4	3	3	1	3	2	2	3	2	6	4	3	1
Glyma03g34060	0	0	0	0	0	0	0	1	2	1	1	1	0	0
Glyma03g34670	0	5	4	2	4	4	11	20	34	21	42	40	2	0
Glyma03g34680	0	1	0	0	0	0	0	0	22	1	7	17	0	0
Glyma03g34740	1	1	1	1	0	5	7	7	4	2	2	2	1	3
Glyma03g34760	5	1	0	0	0	2	52	95	149	84	68	32	34	0
Glyma03g34780	0	2	0	0	0	0	0	1	9	5	131	44	1	0
Glyma03g35030	0	0	0	0	0	0	1	2	2	1	3	1	0	0
Glyma03g35780	3	7	8	6	4	7	13	10	10	6	4	3	2	0
Glyma03g36420	76	49	94	85	61	205	84	63	40	38	63	39	75	81
Glyma03g36580	35	33	49	37	26	82	39	35	13	11	19	5	58	13
Glyma03g36610	0	0	1	1	0	18	34	11	2	0	0	0	0	0
Glyma03g36710	0	0	2	0	0	9	26	19	6	3	3	1	0	0
Glyma03g36750	0	22	11	0	1	241	122	38	54	40	36	5	0	0
Glyma03g36760	2	1	57	55	17	3052	477	2	10	14	6	6	2	2
Glyma03g36980	2	1	2	6	12	27	5	2	1	1	2	0	1	0
Glyma03g37080	21	18	18	20	13	8	15	19	29	21	48	41	10	13
Glyma03g37140	0	2	0	1	0	1	1	6	28	19	58	89	0	0
Glyma03g37260	0	3	0	0	1	0	1	2	7	6	5	6	0	0
Glyma03g37340	116	80	88	81	60	25	74	156	45	31	34	22	114	64
Glyma03g37420	6	7	8	6	1	9	25	25	5	2	1	0	6	0
Glyma03g37710	4	4	6	4	3	13	33	25	18	11	10	4	5	0
Glyma03g38060	16	18	27	60	108	906	394	19	29	14	10	31	12	14
Glyma03g38320	0	0	0	0	0	1	0	0	0	0	0	0	0	0
Glyma03g38350	10	7	23	22	13	26	57	38	16	5	6	3	2	2
Glyma03g38620	0	0	0	0	0	0	0	0	1	0	1	0	0	0
Glyma03g38900	0	0	0	0	0	3	19	45	39	25	47	25	0	0
Glyma03g39100	8	10	31	18	13	3	7	8	37	25	44	36	19	13
Glyma03g39140	1	5	1	0	0	2	4	3	9	5	9	10	6	2
Glyma03g39220	1	2	2	0	2	0	0	0	4	3	16	7	0	0
Glyma03g39390	20	9	11	9	8	7	15	34	13	8	16	10	12	8
Glyma03g39620	0	0	0	0	0	0	0	1	2	2	1	0	0	0
Glyma03g39680	0	0	0	0	0	0	1	2	0	0	0	0	0	0
Glyma03g39810	2	5	5	3	2	1	3	5	7	5	15	12	3	2
Glyma03g39860	0	2	0	0	0	18	59	397	176	149	298	182	0	0
Glyma03g39940	0	1	0	0	0	0	0	0	112	58	825	3601	0	3
Glyma03g40090	0	0	0	0	0	0	0	0	1	1	3	4	0	0
Glyma03g40310	0	4	12	1	4	189	67	68	47	10	1	4	0	1
Glyma03g40380	1	1	2	3	3	44	15	1	2	1	2	1	3	2
Glyma03g40480	8	4	26	27	11	387	67	0	5	6	6	1	10	0
Glyma03g41580	0	6	0	0	0	0	3	10	12	8	8	3	0	0
Glyma03g41760	8	8	9	9	8	5	9	9	9	7	14	9	7	8
Glyma03g41770	1	1	2	1	1	0	0	1	7	5	15	12	1	1
Glyma03g42180	111	67	103	106	68	241	117	87	46	19	51	26	86	52
Glyma03g42230	0	1	0	0	0	0	0	1	17	28	58	136	2	0
Glyma0405s00220	1	0	1	1	1	3	1	0	1	1	0	0	1	0
Glyma04g00450	146	46	183	132	142	89	258	356	377	218	239	198	96	3
Glyma04g01010	1	1	5	4	2	4	11	12	10	7	6	2	1	0
Glyma04g01180	0	0	0	0	0	1	14	25	256	240	1017	1279	0	0
Glyma04g01190	2	4	2	2	1	1	5	9	60	54	199	278	6	2
Glyma04g02060	0	0	0	0	0	0	0	1	10	11	54	80	0	0
Glyma04g02350	10	25	21	12	18	17	53	46	25	11	13	6	12	8
Glyma04g02360	26	39	24	19	36	24	48	57	21	19	23	11	31	8
Glyma04g02460	2	1	1	2	2	2	50	162	76	31	21	3	3	0
Glyma04g02660	0	1	1	0	0	3	5	7	28	27	24	2	0	0
Glyma04g02780	1	4	12	5	6	18	33	26	8	3	4	1	4	1
Glyma04g03070	0	0	0	0	0	0	0	0	1	0	2	2	0	0
Glyma04g03260	12	8	10	12	15	9	19	27	14	8	11	5	3	3
Glyma04g03400	0	0	0	0	1	3	16	14	3	0	3	0	0	0
Glyma04g04300	7	8	9	8	7	16	11	9	7	5	10	6	5	6
Glyma04g04470	0	0	0	0	0	0	5	27	82	72	121	142	0	0
Glyma04g04480	2	2	4	6	10	6	37	37	22	19	18	9	18	1
Glyma04g04490	0	5	1	1	0	1	2	3	9	11	12	9	2	1
Glyma04g04640	0	1	0	0	0	0	0	35	2	2	4	0	0	0
Glyma04g04700	1	2	2	1	0	8	9	12	9	4	3	3	1	1
Glyma04g05340	49	42	47	49	36	16	44	71	26	14	17	12	40	20
Glyma04g05440	3	2	1	2	3	3	7	7	14	14	30	39	0	0
Glyma04g05500	1	2	2	3	1	1	3	3	13	6	31	15	0	1
Glyma04g05720	19	7	2	8	4	4	9	16	8	2	85	3	2	1
Glyma04g06610	2	3	2	2	1	2	3	3	5	2	11	3	2	2
Glyma04g06990	2	7	20	2	1	82	168	145	42	22	22	14	3	11
Glyma04g07110	6	17	13	9	9	20	22	17	15	10	14	8	18	7
Glyma04g07520	0	0	0	0	0	0	1	2	7	8	12	9	2	0
Glyma04g08030	2	1	0	1	1	17	6	1	2	1	3	1	2	1
Glyma04g08090	0	1	2	6	9	111	47	1	10	3	11	7	4	9
Glyma04g08220	0	0	0	0	0	1	5	84	895	1094	2110	2332	0	0
Glyma04g10030	2	5	5	5	5	1	3	3	5	3	6	9	6	3
Glyma04g10880	36	28	52	36	29	14	33	49	63	45	45	19	51	40
Glyma04g12080	0	0	0	1	1	1	5	3	1	0	0	0	0	0
Glyma04g12450	4	6	4	4	2	6	3	3	5	4	11	11	3	2
Glyma04g12470	1	0	0	0	0	2	2	1	4	2	0	0	0	0
Glyma04g12580	0	1	1	0	0	4	2	2	2	1	1	1	0	1
Glyma04g13670	2	1	2	2	0	5	11	7	4	1	1	0	1	1
Glyma04g14810	8	14	10	10	10	6	17	29	35	17	31	15	13	9
Glyma04g14830	0	0	0	0	1	31	331	608	861	208	152	1	0	0
Glyma04g14840	1	1	1	2	0	1	7	14	6	3	6	3	0	0
Glyma04g16440	0	1	4	0	0	22	17	10	0	0	1	0	0	0
Glyma04g17330	1	2	2	1	1	6	11	10	3	1	0	2	5	3
Glyma04g21450	6	4	4	2	1	7	9	3	1	1	1	1	0	0
Glyma04g23560	9	7	11	12	11	52	18	9	7	4	8	8	11	9
Glyma04g27740	0	0	0	0	1	22	160	372	78	12	3	0	0	0
Glyma04g30330	0	0	0	0	0	0	0	0	1	1	2	1	0	0
Glyma04g32260	0	0	0	0	0	2	1	0	0	0	0	0	0	0
Glyma04g32390	2	6	3	2	1	3	3	2	6	3	11	8	0	0
Glyma04g33760	6	4	8	6	4	4	19	13	15	7	10	5	5	1
Glyma04g33940	0	0	0	0	0	1	2	4	4	4	8	7	1	0
Glyma04g33950	0	0	0	0	0	0	2	2	11	5	13	12	1	0
Glyma04g35060	0	1	1	1	1	2	2	3	7	5	12	6	3	3
Glyma04g35070	3	2	3	5	4	3	11	9	8	2	6	2	2	0
Glyma04g35560	1	1	1	2	1	0	1	3	9	6	18	10	3	1
Glyma04g35950	0	0	0	0	0	0	0	2	19	20	57	71	0	1
Glyma04g35980	9	21	11	9	9	113	56	26	6	5	6	2	5	3
Glyma04g36090	30	22	26	12	6	7	19	39	18	8	14	5	14	25
Glyma04g36300	1	0	0	0	0	1	3	2	1	1	2	1	0	0
Glyma04g36750	1	1	0	1	0	0	1	3	3	2	4	3	0	0
Glyma04g36760	0	0	0	0	0	2	9	10	4	3	2	0	2	0
Glyma04g37410	6	151	64	61	29	8	22	53	130	69	222	209	6	0
Glyma04g37520	0	1	0	0	0	1	1	3	8	3	11	4	2	0
Glyma04g38010	19	21	26	29	22	7	20	25	45	33	81	75	30	32
Glyma04g38150	3	4	4	4	4	4	9	12	5	2	3	4	7	2
Glyma04g38620	0	0	0	0	0	1	10	17	48	31	84	58	0	0
Glyma04g39200	0	3	4	3	3	10	11	10	19	9	14	6	1	5
Glyma04g39390	19	14	20	24	10	12	18	27	28	15	33	22	9	6
Glyma04g39770	0	1	0	1	0	0	0	1	2	2	6	4	0	1
Glyma04g40790	0	0	0	0	0	0	0	0	0	0	14	0	1	0
Glyma04g41020	3	2	3	3	3	1	1	2	3	3	7	9	6	4
Glyma04g41280	0	0	1	0	0	33	28	3	1	2	2	0	0	0
Glyma04g41670	0	0	0	0	0	0	1	4	4	1	5	5	0	0
Glyma04g41690	0	1	0	0	0	0	0	0	1	1	5	4	0	0
Glyma04g41970	2	0	1	0	0	1	5	11	6	2	4	0	1	0
Glyma04g42050	0	0	0	0	0	1	0	3	17	16	41	43	0	0
Glyma04g42060	0	0	0	0	0	0	4	3	6	6	13	14	0	0
Glyma04g42680	10	30	25	26	21	42	24	16	4	1	2	0	1	1
Glyma04g42690	77	70	123	79	36	59	133	186	266	169	437	123	55	48
Glyma04g42710	2	3	2	2	1	1	2	3	5	2	5	2	2	1
Glyma04g43480	2	2	0	1	0	0	3	6	2	2	2	2	0	0
Glyma04g43640	0	8	10	1	0	43	44	73	26	13	22	12	0	9
Glyma05g00540	4	4	5	3	3	3	8	12	10	5	58	11	6	5
Glyma05g00940	4	11	5	5	7	23	6	4	2	1	2	1	4	3
Glyma05g01180	114	77	110	108	84	38	110	131	119	104	162	85	125	82
Glyma05g01200	0	0	1	0	0	3	3	2	0	0	0	0	0	0
Glyma05g01300	0	2	3	1	1	9	16	13	2	1	1	0	2	5
Glyma05g01840	0	0	2	0	0	16	29	17	0	1	1	0	0	0
Glyma05g02510	0	1	0	0	0	0	0	0	3	1	5	7	0	0
Glyma05g03210	22	7	17	16	8	2	10	20	30	27	42	25	4	3
Glyma05g03580	10	32	20	20	26	8	36	52	20	4	1	0	0	0
Glyma05g03850	20	20	23	25	23	19	28	21	45	27	35	23	18	23
Glyma05g03880	70	59	83	64	110	30	92	82	150	66	95	49	89	72
Glyma05g04230	0	2	0	1	0	1	4	8	25	17	41	49	5	3
Glyma05g04380	0	7	26	8	6	60	26	9	1	0	0	0	10	18
Glyma05g04450	0	0	0	0	0	1	5	18	31	26	59	63	0	0
Glyma05g04700	1	2	1	0	0	3	8	10	7	3	2	1	0	0
Glyma05g04900	0	2	2	0	0	7	7	2	2	0	0	0	0	0
Glyma05g05460	1	3	2	2	2	4	10	5	3	1	2	1	2	1
Glyma05g06050	32	27	22	26	25	13	22	67	39	26	40	29	20	8
Glyma05g06100	4	5	3	6	53	79	42	3	9	2	4	17	10	14
Glyma05g07630	0	0	5	0	0	70	278	378	83	29	18	0	0	0
Glyma05g07880	0	1	0	0	0	1	2	7	25	26	61	110	2	0
Glyma05g08350	5	1	6	6	5	4	6	2	5	3	16	8	2	5
Glyma05g08700	12	35	22	27	29	29	26	22	42	25	66	67	46	30
Glyma05g08880	0	0	0	0	0	2	2	8	43	22	111	761	0	0
Glyma05g09160	120	24	134	38	56	374	734	416	305	254	163	24	27	0
Glyma05g09310	25	31	47	61	53	22	61	69	86	56	96	61	37	51
Glyma05g12770	0	53	6	0	2	20	41	82	26	11	5	2	0	0
Glyma05g15130	14	6	12	12	0	6	15	31	7	3	9	1	5	0
Glyma05g16350	0	0	0	0	1	0	0	0	3	3	3	3	0	0
Glyma05g16860	0	1	0	0	0	0	0	0	2	2	8	5	0	0
Glyma05g18290	1	2	2	1	0	1	2	0	2	2	5	2	0	0
Glyma05g20230	0	0	0	0	0	0	0	0	4	2	13	16	0	0
Glyma05g20930	2	1	3	1	1	4	7	7	6	2	1	1	2	2
Glyma05g22060	25	17	25	26	27	9	33	45	53	28	28	16	23	32
Glyma05g22680	0	0	0	0	0	0	0	1	3	3	3	0	0	0
Glyma05g23330	0	1	0	0	0	0	0	1	3	2	8	7	1	0
Glyma05g23680	0	0	0	0	0	6	8	12	22	6	22	11	0	0
Glyma05g24130	7	6	4	6	4	12	6	1	2	2	3	3	4	5
Glyma05g24420	0	0	1	0	0	1	1	1	3	2	5	6	1	1
Glyma05g25180	0	0	0	0	0	6	31	19	8	5	1	0	0	0
Glyma05g25970	22	9	19	21	18	4	25	22	29	11	15	6	21	18
Glyma05g26400	0	0	0	0	0	0	1	1	4	4	12	8	0	0
Glyma05g26740	0	1	0	0	0	0	0	0	1	0	6	3	0	0
Glyma05g27090	13	15	15	15	12	4	10	15	24	13	34	23	18	10
Glyma05g27200	42	80	77	37	27	128	149	53	42	19	44	31	69	36
Glyma05g27400	0	9	13	7	15	20	28	18	13	5	8	4	3	0
Glyma05g27570	118	68	180	296	151	162	181	119	252	183	423	316	236	266
Glyma05g27640	3	7	6	5	2	56	11	2	3	1	3	2	5	3
Glyma05g27810	17	13	18	6	0	3	5	11	20	11	32	17	3	0
Glyma05g27840	0	0	0	0	0	0	0	5	60	79	210	269	0	0
Glyma05g27940	61	52	81	73	46	298	127	65	25	17	25	10	71	48
Glyma05g27980	7	4	5	5	3	5	9	16	25	20	31	23	7	0
Glyma05g28140	0	18	8	1	2	81	44	25	24	10	9	3	0	0
Glyma05g28190	8	9	10	8	4	17	11	11	4	3	4	1	9	4
Glyma05g28220	3	4	5	5	3	2	3	3	5	4	9	7	1	2
Glyma05g28250	1	21	5	4	2	3	42	64	143	133	231	319	8	63
Glyma05g28260	9	18	10	13	8	6	16	21	38	16	122	38	9	21
Glyma05g28400	0	0	0	0	1	0	1	2	11	12	25	17	0	4
Glyma05g28500	7	3	3	2	3	4	10	6	2	1	3	3	2	0
Glyma05g28510	1	43	8	5	11	7	23	25	38	41	53	55	9	4
Glyma05g28540	0	0	0	0	0	0	3	2	1	0	0	0	0	0
Glyma05g28550	0	0	2	0	3	28	54	7	10	9	18	4	0	0
Glyma05g28610	1	0	0	1	0	0	1	2	2	1	2	2	1	0
Glyma05g28690	1	1	3	1	1	2	9	7	4	2	4	1	4	0
Glyma05g28700	0	0	2	0	0	24	60	65	22	6	6	0	0	0
Glyma05g28880	43	46	51	75	63	1526	765	49	35	18	24	15	46	41
Glyma05g29130	0	0	0	0	0	0	0	0	27	45	137	246	0	0
Glyma05g29400	1	29	4	7	1	2	4	0	14	8	32	62	4	3
Glyma05g29500	0	1	2	2	2	4	36	25	9	10	5	2	0	12
Glyma05g30020	42	76	52	59	38	32	47	50	76	45	115	86	49	33
Glyma05g30670	18	10	13	10	3	97	31	8	6	4	7	4	10	2
Glyma05g30780	77	49	83	59	58	148	105	55	29	16	26	14	62	53
Glyma05g31400	4	5	3	2	1	3	6	7	7	3	8	3	2	2
Glyma05g31500	1	2	3	2	1	0	6	14	12	5	5	2	0	0
Glyma05g31630	18	17	12	13	7	12	32	28	39	27	45	30	7	12
Glyma05g32500	0	0	0	0	0	1	3	2	1	0	1	0	0	0
Glyma05g32590	0	0	1	0	1	3	5	4	1	1	1	1	0	0
Glyma05g32830	0	0	0	0	0	0	0	0	8	7	23	26	0	0
Glyma05g33200	0	0	0	0	0	0	1	24	1391	2108	5685	4719	0	0
Glyma05g33310	0	6	0	0	1	0	1	1	2	1	6	10	2	1
Glyma05g33320	11	11	11	12	7	3	10	12	19	12	30	16	11	15
Glyma05g33330	42	33	45	52	26	26	43	40	69	30	91	29	47	31
Glyma05g33340	0	0	0	0	0	0	0	3	48	38	126	289	0	0
Glyma05g33400	0	0	0	0	0	0	3	4	4	4	5	1	0	0
Glyma05g33640	8	29	6	3	3	12	32	55	16	11	15	6	10	2
Glyma05g33770	16	13	21	11	14	5	21	29	30	15	23	17	17	10
Glyma05g33780	5	5	5	5	6	24	10	3	2	1	2	1	2	2
Glyma05g33860	100	59	105	106	70	71	369	262	96	28	24	15	28	32
Glyma05g34030	0	0	0	0	0	6	46	91	143	147	205	226	1	1
Glyma05g34070	156	105	182	140	118	70	145	226	138	89	134	130	120	84
Glyma05g34690	0	0	0	0	0	0	0	0	1	2	20	17	0	0
Glyma05g35250	0	0	0	0	1	0	0	1	3	4	13	11	1	0
Glyma05g35390	2	1	3	1	1	20	20	9	2	2	2	0	1	0
Glyma05g35490	6	4	16	14	5	370	86	4	5	3	2	2	5	3
Glyma05g35550	19	16	25	12	16	45	21	23	2	3	3	1	6	14
Glyma05g35600	0	0	0	0	0	0	0	0	1	0	1	0	0	0
Glyma05g36600	6	7	8	9	7	13	27	29	12	4	9	3	15	4
Glyma05g36620	54	39	54	75	30	47	76	69	96	41	124	36	71	28
Glyma05g37290	0	0	0	0	0	0	0	0	0	0	1	1	0	0
Glyma05g37650	2	4	3	4	3	4	6	6	7	5	13	4	4	2
Glyma05g37670	12	11	10	11	6	4	10	13	12	8	16	13	12	7
Glyma05g38120	8	30	12	11	9	6	7	10	23	25	63	101	10	5
Glyma05g38250	0	0	0	0	0	0	0	0	26	24	85	89	0	0
Glyma06g00220	3	3	3	3	4	1	3	5	5	4	9	5	4	5
Glyma06g00550	5	4	5	1	4	9	44	42	39	28	29	19	16	35
Glyma06g00650	1	1	1	0	0	0	2	5	2	1	4	2	0	0
Glyma06g00680	2	3	7	3	2	28	64	63	28	14	4	0	0	0
Glyma06g00690	1	1	1	0	0	2	11	7	4	1	3	1	1	0
Glyma06g01040	1	1	1	1	1	1	6	5	5	4	3	0	0	0
Glyma06g01330	0	0	0	1	0	15	4	0	0	0	0	0	0	0
Glyma06g01460	10	5	12	14	15	1	8	18	25	11	15	6	14	2
Glyma06g02160	0	1	8	4	4	1	0	1	48	82	423	786	0	0
Glyma06g02180	5	4	7	5	2	15	15	16	6	2	4	2	2	0
Glyma06g02500	0	0	8	1	2	162	1622	2806	1663	728	503	115	0	0
Glyma06g02900	0	54	16	3	18	37	118	134	134	116	93	61	1	0
Glyma06g03100	2	7	7	4	6	70	43	7	18	15	15	12	6	5
Glyma06g03110	0	0	0	0	0	0	0	0	1	0	1	2	0	0
Glyma06g04530	18	3	18	9	5	3	5	11	12	6	16	25	4	7
Glyma06g04590	13	24	20	10	9	5	5	10	37	24	94	125	0	0
Glyma06g05310	0	0	0	0	0	0	0	0	2	3	14	9	0	0
Glyma06g05740	12	5	3	2	0	5	6	19	6	2	37	6	2	3
Glyma06g06080	4	4	2	1	1	2	3	3	8	6	20	24	0	0
Glyma06g06480	6	5	6	5	3	3	7	11	10	6	12	7	3	5
Glyma06g06670	2	7	19	16	14	1	3	3	13	18	45	77	7	2
Glyma06g07090	3	5	5	2	1	17	40	28	10	4	8	3	4	5
Glyma06g07200	10	21	19	16	13	21	36	26	22	13	17	7	19	4
Glyma06g07300	0	0	0	1	1	2	6	14	1	2	0	0	0	0
Glyma06g07360	3	3	5	2	1	7	13	7	3	1	2	1	3	1
Glyma06g07600	0	0	0	0	0	2	2	5	12	9	13	9	0	0
Glyma06g07630	0	0	0	0	0	0	1	1	7	5	12	4	0	0
Glyma06g08150	8	8	8	15	20	216	71	12	29	13	39	29	25	22
Glyma06g08160	10	2	93	245	178	3642	1654	6	218	108	452	149	49	219
Glyma06g08240	0	0	0	0	0	0	0	0	0	1	2	3	0	0
Glyma06g08280	0	0	0	0	0	0	0	1	0	0	2	1	0	0
Glyma06g08290	0	0	2	2	1	1	13	123	1168	1568	3494	2912	0	1
Glyma06g08800	16	4	16	15	15	3	4	4	21	10	34	39	6	7
Glyma06g10720	0	1	0	0	0	2	5	9	5	2	1	0	1	1
Glyma06g11160	1	0	3	0	0	2	12	7	1	1	0	0	2	0
Glyma06g11390	0	0	1	0	0	4	7	4	1	0	0	0	0	1
Glyma06g11820	16	5	17	15	11	9	23	20	20	9	12	7	10	12
Glyma06g11840	10	5	3	1	2	3	5	8	8	8	17	9	1	2
Glyma06g11860	2	3	4	4	4	1	5	12	8	4	7	2	5	2
Glyma06g12090	25	28	59	43	25	44	75	74	70	44	92	28	17	13
Glyma06g12100	1	1	5	2	1	16	17	5	1	0	0	0	0	0
Glyma06g12250	25	27	46	36	73	26	89	80	78	49	71	40	54	10
Glyma06g12410	1	1	1	1	1	0	1	2	3	2	5	2	3	0
Glyma06g12730	0	0	0	1	0	5	14	23	51	43	102	77	0	0
Glyma06g12900	6	25	26	14	11	4	8	7	11	16	55	41	12	24
Glyma06g13120	0	0	0	0	0	0	0	0	1	0	1	4	1	0
Glyma06g13940	0	0	0	0	0	2	7	3	1	1	1	0	0	0
Glyma06g14000	0	7	0	0	0	0	0	0	0	0	22	1	3	0
Glyma06g14020	1	8	11	9	5	3	4	3	7	5	18	17	10	3
Glyma06g14370	3	2	2	1	1	5	15	11	5	3	4	3	6	1
Glyma06g14690	13	11	10	10	4	4	7	13	12	9	18	9	10	8
Glyma06g14920	11	11	13	13	11	5	11	16	25	20	31	14	11	5
Glyma06g15410	0	4	0	0	1	0	0	0	2	1	6	16	0	0
Glyma06g15510	12	11	9	10	11	7	13	19	19	9	23	14	7	2
Glyma06g15740	0	4	13	15	13	11	12	11	35	24	29	9	8	1
Glyma06g16380	0	0	0	0	0	0	5	13	46	33	93	77	0	0
Glyma06g16430	0	1	3	3	3	2	7	9	1	0	0	0	2	0
Glyma06g16490	1	1	0	1	0	0	2	2	1	0	32	1	1	7
Glyma06g16720	0	1	0	0	0	2	0	0	0	0	0	0	0	0
Glyma06g16800	164	11	30	22	4	29	135	300	658	424	492	157	13	0
Glyma06g16920	11	12	12	9	9	11	26	27	12	5	6	3	9	7
Glyma06g16970	1	1	1	0	0	4	20	21	9	5	4	0	0	0
Glyma06g17050	16	17	25	29	24	7	19	28	44	41	95	86	29	46
Glyma06g17060	50	29	48	79	38	29	70	53	98	34	79	33	80	32
Glyma06g17100	17	11	13	14	12	8	25	12	9	5	6	5	0	10
Glyma06g18180	0	0	0	0	0	3	25	27	5	3	4	3	1	0
Glyma06g18800	153	135	152	86	55	38	89	195	82	47	73	37	128	84
Glyma06g18890	0	1	0	0	0	0	2	2	9	6	14	14	1	0
Glyma06g18940	8	12	13	9	19	105	25	8	6	3	6	4	8	12
Glyma06g18950	5	10	6	7	13	87	53	18	7	8	5	5	5	5
Glyma06g19000	0	0	0	0	0	0	0	3	20	16	54	50	0	0
Glyma06g19240	2	3	0	1	1	1	0	2	2	2	7	2	0	0
Glyma06g19630	5	6	5	6	5	10	10	7	5	3	3	2	4	4
Glyma06g19770	0	11	7	2	2	16	15	9	4	1	2	1	3	0
Glyma06g20220	1	0	0	0	0	0	0	1	2	2	8	7	0	0
Glyma06g20500	0	16	2	4	5	0	0	0	0	1	9	25	0	0
Glyma06g21020	0	2	1	0	0	2	7	9	3	3	5	2	2	0
Glyma06g21910	2	2	1	2	1	0	5	7	5	2	42	6	1	1
Glyma06g21930	0	0	0	0	0	6	2	0	0	0	0	0	1	0
Glyma06g23060	0	0	0	0	0	3	31	39	14	4	4	0	0	0
Glyma06g23340	0	1	0	1	0	0	0	1	14	25	69	105	0	0
Glyma06g24110	0	0	1	0	0	3	7	6	2	0	1	0	0	0
Glyma06g24780	29	23	30	24	23	6	17	22	38	23	47	50	30	32
Glyma06g32480	0	0	0	0	0	3	4	2	0	0	0	0	0	0
Glyma06g32680	37	24	39	40	35	25	43	66	56	37	58	31	39	33
Glyma06g34320	43	8	6	1	2	7	11	48	24	13	67	31	6	3
Glyma06g35680	3	8	8	7	5	3	5	7	13	10	26	22	8	8
Glyma06g36520	1	4	1	1	1	1	2	8	11	4	5	2	2	5
Glyma06g37370	0	0	0	0	0	2	5	3	2	1	0	0	0	0
Glyma06g37480	0	0	0	0	0	5	4	3	0	0	0	0	0	0
Glyma06g37810	0	0	5	0	0	16	8	1	0	0	0	0	0	0
Glyma06g40800	0	0	1	0	0	1	2	1	8	5	7	4	0	0
Glyma06g41230	0	0	0	0	0	0	0	0	0	0	1	1	0	0
Glyma06g41520	0	3	5	1	1	3	3	4	10	6	19	7	3	1
Glyma06g41570	0	1	2	0	0	10	3	1	0	0	0	0	0	0
Glyma06g41580	0	1	25	0	0	118	287	118	16	1	2	0	0	0
Glyma06g42380	0	0	0	0	0	11	24	28	10	1	3	0	0	0
Glyma06g42780	0	0	2	0	0	26	179	421	322	264	356	181	0	0
Glyma06g43640	0	0	0	0	0	0	0	0	4	0	1	0	2	1
Glyma06g44260	0	0	1	0	0	1	4	3	2	1	1	0	0	0
Glyma06g44380	777	1413	629	441	324	1608	1561	1189	723	544	1151	223	7	10
Glyma06g44440	0	1	0	0	1	5	6	4	27	18	47	53	0	0
Glyma06g44550	0	4	13	3	4	112	139	53	8	2	2	1	0	0
Glyma06g44970	0	0	1	0	0	10	13	18	9	11	22	7	0	0
Glyma06g45210	5	4	5	8	3	14	30	35	34	16	54	29	4	3
Glyma06g45320	24	48	40	9	45	203	127	36	15	12	17	12	6	1
Glyma06g45410	0	0	1	1	0	1	3	11	22	22	34	21	5	2
Glyma06g45420	0	0	0	0	0	0	0	6	4	2	8	4	0	0
Glyma06g45680	7	8	7	5	6	2	8	18	17	6	12	8	8	5
Glyma06g45700	23	81	15	19	29	6	13	31	280	256	695	519	5	60
Glyma06g45880	0	0	0	0	0	0	1	4	0	0	0	0	0	0
Glyma06g45900	11	8	15	29	31	639	157	4	18	10	7	8	9	5
Glyma06g46390	0	0	3	0	0	30	147	68	21	9	5	0	0	0
Glyma06g46500	1	12	3	1	0	1	2	2	8	11	19	24	6	3
Glyma06g46600	1	1	1	0	0	1	2	2	3	1	4	2	0	0
Glyma06g46930	0	1	1	0	0	4	4	3	1	1	1	0	0	0
Glyma06g47220	1	3	2	2	1	3	8	12	8	5	10	4	1	1
Glyma06g47610	0	0	0	0	0	0	0	1	0	0	2	1	0	0
Glyma06g47670	0	1	1	0	0	3	4	2	1	0	1	0	1	0
Glyma06g48050	1	4	5	0	1	43	53	60	72	48	37	16	0	2
Glyma06g48270	0	20	16	1	1	65	64	95	32	16	26	13	0	0
Glyma07g00660	3	6	6	7	6	5	8	6	8	7	13	8	8	5
Glyma07g00920	0	0	0	0	0	0	0	0	0	0	0	1	0	0
Glyma07g01600	1	0	0	0	0	0	1	1	2	1	3	1	0	0
Glyma07g01790	0	0	1	1	1	0	0	1	3	1	6	3	0	0
Glyma07g02030	1	0	0	0	0	0	0	1	3	1	1	0	1	0
Glyma07g02150	0	0	0	0	0	3	9	7	4	2	3	2	0	0
Glyma07g02600	6	4	7	6	4	12	10	10	6	3	3	2	4	1
Glyma07g02850	1	1	0	1	1	0	0	0	2	1	4	2	1	1
Glyma07g02950	1	0	0	0	0	0	0	0	5	7	19	25	0	0
Glyma07g02960	0	0	0	0	0	0	0	0	4	5	14	23	0	0
Glyma07g04050	2	6	2	1	0	2	12	20	10	5	8	3	10	12
Glyma07g04210	0	1	1	0	0	3	4	11	8	3	2	0	0	0
Glyma07g04260	1	5	4	2	0	1	5	10	13	7	16	10	0	0
Glyma07g04290	0	5	0	0	0	0	0	5	7	4	15	20	0	0
Glyma07g05670	1	1	2	2	1	5	2	0	2	2	1	0	2	1
Glyma07g06040	0	0	0	0	0	0	0	2	2	2	3	3	0	1
Glyma07g06100	18	9	27	16	20	30	82	82	69	31	33	16	17	31
Glyma07g06180	19	24	34	25	29	301	177	25	13	9	9	11	17	42
Glyma07g06440	12	10	15	16	11	2	6	9	13	9	30	26	10	19
Glyma07g06500	0	2	2	0	0	5	4	3	1	0	0	0	0	0
Glyma07g06640	0	0	0	0	0	0	0	2	10	24	33	13	0	0
Glyma07g06750	0	0	0	0	0	0	0	0	0	0	10	0	0	0
Glyma07g06960	0	0	0	0	0	0	0	1	12	9	56	41	0	0
Glyma07g07100	1	2	2	3	2	1	0	0	1	1	4	4	1	2
Glyma07g07210	1	1	2	4	2	12	5	1	1	1	1	2	2	2
Glyma07g07680	1	2	1	1	0	1	0	0	1	1	5	5	1	0
Glyma07g07730	10	19	12	12	5	6	9	13	13	6	25	17	6	7
Glyma07g07740	0	0	0	0	0	0	1	0	1	1	1	1	0	0
Glyma07g08090	0	4	0	1	1	1	5	5	8	4	6	3	0	0
Glyma07g08100	3	4	0	1	0	0	1	11	5	2	5	2	0	0
Glyma07g08130	1	0	0	0	0	0	1	2	2	3	5	2	1	0
Glyma07g08630	0	0	0	0	0	1	4	7	1	2	2	1	0	0
Glyma07g08950	0	0	0	0	0	0	2	10	38	27	87	60	0	0
Glyma07g09290	1	3	2	3	6	3	4	7	10	7	13	9	1	1
Glyma07g10070	67	56	39	34	22	37	32	25	49	41	72	81	62	55
Glyma07g11240	0	2	5	2	2	14	17	14	3	2	2	1	2	0
Glyma07g11250	0	1	2	1	0	3	4	5	2	1	1	0	0	0
Glyma07g11360	1	1	3	2	1	9	3	1	4	3	8	6	0	1
Glyma07g12300	0	0	1	0	0	5	17	11	3	0	0	0	0	0
Glyma07g12590	3	2	6	13	31	201	122	0	21	12	27	6	14	20
Glyma07g12630	1	3	1	2	5	11	4	3	1	3	0	0	0	1
Glyma07g13410	1	1	1	0	0	1	1	2	2	1	6	2	0	0
Glyma07g13560	0	0	0	0	0	6	68	165	213	41	49	0	0	0
Glyma07g14270	6	6	6	7	4	6	14	9	5	2	5	2	3	2
Glyma07g15400	12	8	14	13	5	7	16	10	19	7	24	4	6	7
Glyma07g15560	14	4	15	13	8	11	21	24	12	6	12	5	11	4
Glyma07g15800	407	2817	2264	1625	1593	1424	1569	949	2671	1505	5747	5270	352	463
Glyma07g15850	27	13	16	17	5	1	9	17	28	17	51	50	0	0
Glyma07g16090	0	0	1	0	0	154	273	169	52	22	20	0	0	0
Glyma07g16680	0	0	0	0	0	0	1	1	2	1	3	1	1	0
Glyma07g17030	13	26	204	89	60	430	271	193	3	2	0	0	185	137
Glyma07g17150	0	3	3	2	1	7	11	5	1	1	0	0	0	0
Glyma07g17630	2	3	3	1	0	41	12	1	1	0	2	0	1	0
Glyma07g17640	1	2	1	1	1	3	6	4	1	2	2	1	1	1
Glyma07g18240	2	2	1	0	0	2	2	6	2	2	1	1	0	0
Glyma07g18280	5	16	7	13	4	13	55	93	51	25	33	12	0	1
Glyma07g18290	0	0	0	0	0	0	5	4	1	1	0	0	0	0
Glyma07g18380	0	1	0	0	0	0	0	0	6	3	6	8	0	0
Glyma07g18440	0	0	0	0	0	0	0	0	1	7	6	1	3	0
Glyma07g18550	1	2	1	1	1	4	2	1	1	1	3	1	1	1
Glyma07g19540	5	1	2	1	0	5	12	21	15	6	21	9	2	1
Glyma07g26260	0	0	1	0	0	13	13	16	42	15	18	3	0	0
Glyma07g27990	2	5	7	7	6	14	17	16	4	2	2	1	12	11
Glyma07g28520	0	0	0	0	0	15	75	113	119	58	103	4	0	0
Glyma07g28610	0	0	0	0	0	0	0	0	3	0	2	22	0	0
Glyma07g28940	0	6	216	10	5	1222	4531	3685	1179	430	456	67	0	0
Glyma07g30400	2	2	2	1	1	2	8	11	9	5	9	3	0	0
Glyma07g30410	0	0	0	0	0	0	0	0	14	18	40	27	0	0
Glyma07g30500	1	0	1	0	1	0	4	5	4	4	12	11	1	0
Glyma07g30740	1	2	1	0	0	12	22	11	1	1	2	0	3	2
Glyma07g30790	1	0	0	0	0	0	0	0	1	1	3	1	0	2
Glyma07g31770	24	24	80	79	89	67	200	92	142	90	124	89	56	1
Glyma07g31840	25	20	21	22	8	9	16	22	23	13	34	13	18	13
Glyma07g32030	2	0	1	1	0	1	3	1	0	0	38	1	0	0
Glyma07g32050	17	15	12	24	14	18	27	31	73	33	235	82	4	31
Glyma07g32090	0	0	0	0	0	0	0	0	0	0	5	0	0	0
Glyma07g32110	0	0	0	0	0	0	1	1	0	0	20	0	0	0
Glyma07g32680	0	0	0	0	0	0	2	6	7	3	6	6	0	0
Glyma07g32810	24	4	71	22	4	412	120	4	10	8	6	2	3	1
Glyma07g34420	0	1	1	0	0	5	8	5	2	0	1	0	0	0
Glyma07g34550	0	0	0	0	0	0	0	0	0	1	2	2	0	0
Glyma07g35830	0	2	7	4	4	9	17	15	9	4	4	0	5	1
Glyma07g36150	11	7	13	14	15	4	7	10	14	11	31	37	27	15
Glyma07g36170	0	1	0	1	1	13	4	0	1	0	3	1	1	1
Glyma07g36540	0	0	0	0	3	0	1	4	0	2	2	7	0	0
Glyma07g36710	4	8	7	7	16	121	33	8	4	1	2	2	5	2
Glyma07g36790	0	0	0	0	0	0	3	5	2	2	0	0	0	0
Glyma07g36960	3	3	2	1	0	0	1	0	2	1	11	15	0	1
Glyma07g37030	0	0	0	0	0	0	1	5	42	42	150	141	0	0
Glyma07g37080	9	17	8	13	6	17	12	6	14	10	24	11	9	11
Glyma07g38020	4	3	4	3	1	2	3	3	5	2	7	5	2	0
Glyma07g38420	1	0	1	1	0	0	3	1	0	0	1	0	1	0
Glyma07g38790	0	0	0	0	0	0	0	0	31	40	307	1173	1	0
Glyma07g39060	0	1	1	0	0	2	5	5	3	1	2	1	0	0
Glyma07g39290	0	4	6	3	4	19	23	21	20	9	1	0	0	0
Glyma07g39340	0	0	1	0	1	4	14	16	4	1	2	0	0	0
Glyma07g39590	107	15	32	28	51	83	551	232	316	152	167	24	75	4
Glyma07g39820	0	0	0	0	0	6	39	116	63	28	26	12	0	0
Glyma07g39960	3	5	5	7	6	1	6	8	24	17	27	41	7	3
Glyma07g39970	1	5	4	5	4	1	5	5	22	12	22	32	4	3
Glyma07g40030	1	0	1	0	0	3	3	4	1	0	1	0	0	0
Glyma07g40250	1	4	10	15	13	12	54	59	16	9	16	7	8	0
Glyma0859s00200	7	26	16	13	9	86	9	3	3	3	3	2	1	1
Glyma08g00910	9	8	5	6	4	3	8	12	17	13	33	26	8	4
Glyma08g00940	1	1	1	1	1	0	1	1	2	1	10	18	1	1
Glyma08g01250	0	0	0	0	0	0	0	1	3	1	2	0	0	0
Glyma08g01390	0	0	0	0	0	0	1	2	18	16	41	34	0	0
Glyma08g02070	46	39	63	59	48	81	65	50	35	23	30	15	41	31
Glyma08g02250	34	36	35	47	50	27	30	31	38	31	67	47	40	52
Glyma08g02260	0	0	0	0	0	0	2	2	2	1	4	6	0	0
Glyma08g02960	4	5	5	5	2	6	9	11	8	3	7	2	7	4
Glyma08g03180	11	7	6	10	9	4	18	14	15	6	11	7	4	10
Glyma08g03200	4	8	8	6	5	11	21	13	11	5	13	6	4	3
Glyma08g03480	127	82	191	143	90	89	117	134	142	124	228	176	148	115
Glyma08g04240	7	5	17	16	9	462	122	4	6	4	2	4	7	2
Glyma08g05360	0	1	1	0	0	0	1	4	19	12	35	52	0	0
Glyma08g05440	0	0	0	0	0	0	0	1	1	0	1	2	0	0
Glyma08g05530	0	1	3	0	0	18	40	33	3	2	2	1	0	0
Glyma08g05930	21	13	20	14	16	5	24	26	36	16	32	15	19	17
Glyma08g06120	14	13	11	9	3	1	5	28	77	35	62	38	1	0
Glyma08g06360	0	0	2	0	0	7	5	2	0	0	0	0	0	0
Glyma08g06400	7	8	10	9	7	5	8	11	12	8	18	12	6	12
Glyma08g06630	0	1	7	0	1	27	40	51	17	5	0	0	0	0
Glyma08g06660	3	12	3	4	2	1	2	2	4	3	19	6	2	3
Glyma08g07140	6	4	2	2	4	5	19	18	11	10	16	9	2	0
Glyma08g07330	0	0	0	0	0	0	1	3	0	0	11	0	0	0
Glyma08g07340	0	1	0	0	0	0	2	0	0	1	51	0	0	0
Glyma08g07350	1	1	1	1	2	1	3	2	1	0	31	2	0	0
Glyma08g07450	0	0	0	0	0	1	2	1	0	0	0	0	0	0
Glyma08g07670	1	1	3	6	5	1	1	1	3	5	10	8	3	1
Glyma08g08200	0	0	0	0	0	10	55	51	17	7	2	1	0	0
Glyma08g08500	0	0	0	0	0	3	6	3	0	0	0	0	0	0
Glyma08g08960	0	0	0	0	0	0	0	1	1	1	3	3	0	0
Glyma08g08970	92	46	117	119	112	47	105	217	412	337	528	425	64	5
Glyma08g09190	0	0	0	0	0	1	10	49	5	1	1	0	0	0
Glyma08g09310	0	0	0	0	0	0	2	4	27	26	88	119	0	0
Glyma08g10620	2	3	3	2	2	10	6	2	3	1	4	3	2	4
Glyma08g10640	1	1	1	0	1	1	2	4	3	3	7	4	3	4
Glyma08g10800	0	0	0	0	0	0	3	5	9	4	14	4	2	0
Glyma08g10850	0	0	0	0	0	0	0	0	1	3	11	25	0	0
Glyma08g10900	17	12	17	17	28	58	26	17	15	8	12	8	17	23
Glyma08g10910	32	23	67	30	25	289	89	37	22	11	16	9	22	20
Glyma08g10930	0	0	1	1	1	1	1	3	1	2	5	6	2	1
Glyma08g10960	77	26	55	60	32	19	58	95	104	74	107	53	24	7
Glyma08g11040	113	135	242	363	392	161	390	115	672	442	918	647	429	613
Glyma08g11210	0	0	0	0	0	0	1	0	0	2	5	6	0	1
Glyma08g11240	0	0	0	0	0	0	1	1	1	1	19	0	0	0
Glyma08g11500	4	3	6	3	2	17	41	27	8	3	5	2	8	1
Glyma08g11680	8	11	12	8	6	5	7	10	13	7	16	10	6	5
Glyma08g11770	0	3	5	1	1	23	28	26	7	3	3	1	0	0
Glyma08g11810	2	7	7	4	2	11	16	16	6	1	2	1	1	0
Glyma08g12020	9	5	11	10	10	7	10	20	11	7	16	9	2	1
Glyma08g12270	0	0	0	0	0	0	0	16	2242	4735	14794	16100	0	0
Glyma08g12280	1	0	0	0	0	0	0	0	1	1	4	7	1	1
Glyma08g12690	2	8	9	4	1	47	4	1	0	0	1	0	0	0
Glyma08g12730	0	5	3	1	1	4	12	10	6	4	5	1	0	0
Glyma08g12760	0	0	0	0	0	0	0	1	1	0	1	0	0	0
Glyma08g13860	18	11	16	14	13	91	24	8	8	4	4	4	7	8
Glyma08g13870	8	5	7	7	6	39	11	4	4	2	2	2	4	3
Glyma08g13940	1	2	2	1	2	2	4	4	2	1	2	2	1	2
Glyma08g14100	0	0	0	0	0	1	1	2	1	0	0	0	0	0
Glyma08g14620	2	3	2	1	1	2	7	9	9	3	4	1	1	2
Glyma08g14680	0	0	0	0	0	0	0	1	1	7	13	3	1	0
Glyma08g14750	0	0	7	3	4	24	20	8	4	1	2	1	1	5
Glyma08g14850	6	7	4	4	3	1	5	7	12	6	13	11	4	6
Glyma08g15250	0	0	0	0	0	2	5	3	3	3	7	5	1	0
Glyma08g15420	31	30	29	24	24	22	46	53	22	14	22	11	10	14
Glyma08g16080	1	1	3	0	1	3	8	4	1	0	1	0	1	1
Glyma08g16390	0	0	0	0	1	0	1	0	2	1	4	3	0	0
Glyma08g16880	0	0	3	2	0	0	0	0	1	3	7	3	1	0
Glyma08g16910	0	0	1	0	0	1	2	4	3	3	2	1	0	0
Glyma08g16970	5	9	7	7	7	17	55	79	45	21	33	9	3	2
Glyma08g17100	0	0	0	0	0	0	0	1	44	5	47	76	1	1
Glyma08g17920	0	0	1	0	0	33	86	62	33	19	14	0	0	0
Glyma08g18400	0	0	0	0	0	0	0	0	18	15	115	219	0	0
Glyma08g18860	39	41	52	39	9	28	42	63	50	23	46	27	40	35
Glyma08g18910	7	3	6	7	5	9	18	11	10	5	7	4	5	2
Glyma08g18990	1	9	7	5	5	3	12	7	10	6	15	9	10	8
Glyma08g19360	24	23	30	38	29	22	28	25	45	31	52	33	10	8
Glyma08g19460	0	0	13	1	0	56	112	67	2	0	0	0	5	0
Glyma08g19470	0	0	0	0	0	3	7	3	0	0	0	0	0	3
Glyma08g19580	0	1	5	1	1	36	273	340	231	184	171	133	0	0
Glyma08g20170	0	0	0	0	0	4	10	8	1	0	0	0	0	0
Glyma08g20240	0	0	0	0	0	0	0	0	0	0	0	1	0	0
Glyma08g20330	3	3	3	4	2	1	2	3	6	3	10	10	4	1
Glyma08g20960	83	39	73	79	94	135	120	56	55	25	49	34	84	64
Glyma08g21720	6	10	7	6	4	3	5	3	6	4	15	8	8	6
Glyma08g21810	0	0	1	0	0	9	18	20	10	5	6	4	0	0
Glyma08g22630	0	0	0	0	0	0	1	0	1	1	21	2	0	0
Glyma08g22710	38	62	63	13	4	508	107	128	6	5	3	0	75	1
Glyma08g22750	10	5	7	8	4	4	14	10	22	12	15	5	9	7
Glyma08g23480	0	0	0	0	0	0	1	1	2	2	5	5	0	3
Glyma08g23960	0	1	0	0	0	0	0	1	26	20	115	108	0	0
Glyma08g24340	2	2	2	1	1	2	3	7	8	4	10	6	2	3
Glyma08g24420	0	0	0	0	0	1	4	12	12	5	13	4	2	1
Glyma08g24430	0	0	0	0	0	0	5	12	10	5	12	4	2	1
Glyma08g24530	0	0	6	0	0	81	134	162	35	10	17	2	0	0
Glyma08g24540	0	0	5	0	0	95	210	229	87	28	22	2	0	0
Glyma08g24780	0	1	0	0	0	1	3	6	7	9	16	12	1	0
Glyma08g25010	11	11	3	3	3	7	12	18	46	52	84	106	12	12
Glyma08g25030	3	5	6	3	2	4	6	3	17	7	14	9	5	2
Glyma08g26100	0	0	0	0	0	0	0	1	5	1	9	8	0	0
Glyma08g26410	1	2	1	1	1	0	1	1	2	1	7	2	1	1
Glyma08g26540	0	0	1	0	0	2	4	2	0	0	0	0	0	0
Glyma08g27010	7	4	3	4	3	0	3	4	15	11	28	37	6	2
Glyma08g28590	16	5	20	18	18	7	20	17	34	12	49	23	23	18
Glyma08g28600	8	2	9	8	7	5	9	7	11	4	14	7	8	5
Glyma08g29110	0	0	0	0	0	1	1	1	0	0	0	0	0	0
Glyma08g29130	24	13	17	17	14	6	22	22	41	24	44	19	18	12
Glyma08g30150	1	1	1	1	1	2	3	4	4	2	5	2	1	0
Glyma08g31220	0	0	2	1	0	9	74	46	38	32	38	6	0	0
Glyma08g36090	7	2	6	4	1	19	23	8	3	2	4	0	1	0
Glyma08g36520	2	2	3	3	1	2	5	10	8	1	0	0	1	0
Glyma08g38190	3	1	1	1	0	4	9	4	5	3	6	4	0	0
Glyma08g38480	0	0	0	0	0	1	5	10	5	1	0	0	0	0
Glyma08g38490	0	0	0	0	0	0	1	10	2	0	0	0	0	0
Glyma08g38500	0	0	0	0	0	0	4	12	3	1	1	0	0	0
Glyma08g39010	1	2	2	2	1	9	4	0	3	1	2	1	4	1
Glyma08g39220	0	0	0	0	0	0	3	6	6	4	11	5	0	0
Glyma08g40260	0	0	0	0	0	3	18	22	256	442	994	801	0	0
Glyma08g41720	0	1	15	0	0	28	14	8	0	0	0	0	0	0
Glyma08g42300	0	12	26	16	16	42	34	17	13	10	12	9	0	0
Glyma08g42310	0	0	1	2	0	11	1	2	1	0	0	0	0	0
Glyma08g42490	5	1	0	1	0	1	4	5	10	6	13	12	0	0
Glyma08g42830	0	1	1	0	0	9	2	1	0	0	0	0	0	0
Glyma08g43120	0	0	0	0	0	0	1	0	1	0	4	0	0	0
Glyma08g43620	0	0	0	0	0	0	0	0	2	2	11	13	0	0
Glyma08g43640	3	1	2	2	2	4	7	11	6	2	3	2	0	2
Glyma08g43650	0	3	6	1	1	26	36	25	15	7	7	4	0	0
Glyma08g43900	0	8	14	5	4	38	53	36	19	15	21	12	0	0
Glyma08g44220	0	0	0	0	0	0	1	0	3	4	11	47	0	0
Glyma08g45340	0	0	1	1	0	2	2	2	2	1	2	1	0	1
Glyma08g45480	0	0	0	0	0	1	39	551	1808	1348	798	366	0	0
Glyma08g45530	0	0	0	0	0	0	93	1017	7759	7962	23634	17948	0	0
Glyma08g45840	0	1	0	0	0	0	0	1	2	2	8	11	0	0
Glyma08g45850	0	0	0	0	0	0	0	0	0	0	1	2	0	0
Glyma08g46080	0	1	0	0	0	0	1	0	328	277	1770	2279	2	0
Glyma08g46330	3	5	3	3	5	39	10	3	2	1	3	2	4	5
Glyma08g46510	0	0	0	0	0	1	2	1	0	0	0	0	0	0
Glyma08g46530	12	2	13	10	18	1	3	6	18	11	24	29	2	0
Glyma08g46540	20	1	16	7	23	0	3	6	25	14	24	52	2	1
Glyma08g46580	0	0	0	0	0	0	0	1	2	0	3	1	0	0
Glyma08g46780	0	0	0	0	0	19	54	35	5	1	1	0	0	0
Glyma08g46790	0	0	0	0	1	23	56	37	5	1	1	0	0	0
Glyma08g46850	97	78	100	99	61	42	102	145	100	48	78	51	114	84
Glyma08g47240	0	0	0	0	0	3	22	48	72	37	91	72	0	0
Glyma08g47250	0	0	0	0	0	17	33	37	23	5	8	0	0	0
Glyma08g47280	0	0	5	0	0	75	126	90	33	7	13	1	0	0
Glyma08g48040	0	20	25	16	15	10	19	65	104	51	104	70	18	20
Glyma0950s00200	0	2	1	1	1	6	1	0	0	1	0	0	0	0
Glyma09g00480	1	10	7	4	6	15	35	34	18	12	10	5	2	1
Glyma09g00550	11	5	7	6	4	5	12	17	6	4	6	2	8	11
Glyma09g00660	13	15	18	19	18	14	15	12	18	14	33	31	7	2
Glyma09g01080	8	14	5	7	5	4	7	9	20	14	47	44	8	4
Glyma09g01170	0	1	0	0	0	1	9	15	7	6	8	8	0	2
Glyma09g01430	3	6	6	10	67	129	45	4	4	3	4	9	1	3
Glyma09g01480	1	1	0	0	0	3	4	3	4	7	28	23	1	1
Glyma09g01620	7	4	7	6	5	2	7	8	12	5	14	11	4	4
Glyma09g02170	3	6	8	7	5	15	24	18	5	4	6	5	0	0
Glyma09g02740	0	0	0	0	0	2	7	8	1	0	0	0	0	0
Glyma09g02990	0	0	0	0	0	3	5	3	1	1	0	0	0	0
Glyma09g03040	0	0	0	0	0	0	0	1	0	0	4	9	0	0
Glyma09g03400	7	13	16	13	4	19	75	121	73	41	62	23	3	5
Glyma09g03810	0	1	1	1	0	5	6	2	1	0	0	0	0	0
Glyma09g04250	0	0	0	0	0	0	3	10	36	38	83	44	0	0
Glyma09g04880	0	7	3	4	5	13	11	15	3	4	6	2	0	0
Glyma09g05030	144	76	143	126	143	186	129	69	58	30	60	46	140	135
Glyma09g05090	0	2	1	0	0	7	28	67	11	6	9	3	16	1
Glyma09g05140	38	24	126	36	18	491	112	13	4	9	12	2	4	0
Glyma09g05250	0	0	0	0	0	1	1	2	2	1	2	0	0	0
Glyma09g05260	0	0	0	0	0	2	6	7	5	4	8	5	0	0
Glyma09g05330	0	1	2	0	0	4	6	7	5	3	5	2	0	0
Glyma09g06100	0	0	0	0	2	6	12	10	7	2	3	1	0	0
Glyma09g06130	0	0	0	0	0	8	12	6	4	1	4	1	0	0
Glyma09g06540	0	1	1	0	0	25	53	36	19	5	5	1	0	0
Glyma09g06550	0	0	1	0	0	34	86	50	38	10	8	1	0	0
Glyma09g06840	0	2	0	0	0	0	0	0	7	3	23	20	0	0
Glyma09g06890	4	12	4	3	4	6	4	5	8	7	20	18	7	3
Glyma09g06900	0	0	0	0	0	0	0	2	10	6	18	17	0	0
Glyma09g06930	73	41	112	58	58	14	78	151	91	42	32	32	70	56
Glyma09g06940	76	42	119	63	71	14	90	154	98	44	35	34	77	67
Glyma09g07190	0	0	0	0	0	2	8	4	1	1	0	0	0	0
Glyma09g07520	1	2	0	1	1	0	1	1	6	3	8	8	0	1
Glyma09g07600	1	1	1	0	1	1	0	1	3	1	5	1	1	0
Glyma09g07610	1	1	1	1	0	3	2	5	4	3	9	3	2	1
Glyma09g07670	5	13	6	8	5	1	1	5	14	5	22	27	8	2
Glyma09g07960	2	3	0	0	0	2	11	13	20	8	15	7	4	5
Glyma09g08220	0	0	0	0	0	0	0	0	2	1	6	8	0	0
Glyma09g08920	1	2	3	1	1	8	5	3	1	1	1	0	3	0
Glyma09g08960	0	1	1	0	0	7	8	4	1	0	0	0	0	0
Glyma09g09930	0	0	0	0	0	2	8	17	27	22	47	29	0	0
Glyma09g11360	0	5	1	0	0	4	9	10	18	16	18	10	6	1
Glyma09g11910	0	0	1	0	1	32	74	82	28	12	12	1	0	0
Glyma09g11990	4	9	21	14	14	39	81	61	17	7	6	2	3	0
Glyma09g15550	0	1	3	1	1	16	27	17	2	1	1	0	21	1
Glyma09g17120	1	0	1	0	0	0	0	0	3	3	9	2	0	0
Glyma09g21600	1	4	2	3	1	1	1	1	4	2	8	5	2	1
Glyma09g23150	7	6	7	6	6	2	7	12	15	10	18	8	11	9
Glyma09g23170	0	0	1	1	1	11	4	2	0	0	1	0	3	0
Glyma09g24410	3	4	1	3	1	3	8	13	16	4	78	7	3	0
Glyma09g24780	0	0	0	0	2	0	0	0	3	6	1	2	0	0
Glyma09g25110	0	0	0	0	0	0	0	0	2	2	11	13	0	0
Glyma09g25130	0	0	0	0	0	0	0	0	2	2	18	11	0	0
Glyma09g25490	2	1	1	2	2	0	0	0	2	2	3	5	0	0
Glyma09g25830	0	0	0	0	0	0	1	2	8	1	11	10	0	0
Glyma09g26100	0	1	1	1	1	1	2	2	7	4	7	2	2	3
Glyma09g26410	0	0	0	0	0	0	1	1	1	1	2	1	0	0
Glyma09g27060	27	27	34	38	15	71	9	14	3	4	3	1	10	1
Glyma09g27410	3	4	22	14	3	28	12	10	13	6	14	7	1	0
Glyma09g27550	13	9	12	8	10	12	31	7	12	9	6	1	5	5
Glyma09g27950	0	0	0	0	0	0	1	2	1	1	1	1	0	0
Glyma09g28930	0	0	0	0	0	0	1	5	169	201	407	558	0	0
Glyma09g29530	8	5	7	6	1	153	28	2	1	1	2	1	2	1
Glyma09g29640	0	0	2	0	0	8	16	11	2	2	1	0	5	7
Glyma09g30060	78	11	51	37	4	2	17	47	64	61	132	101	2	0
Glyma09g30910	11	20	71	23	35	222	441	257	113	45	57	34	4	1
Glyma09g30920	19	24	116	37	34	347	464	342	85	43	57	27	5	1
Glyma09g31280	2	6	3	5	3	3	2	2	4	2	8	9	5	2
Glyma09g31690	78	93	90	71	37	101	124	98	72	62	92	73	41	49
Glyma09g31730	1	9	0	0	0	0	2	1	99	3	89	145	0	0
Glyma09g31740	0	18	0	2	0	0	3	7	254	13	275	681	0	0
Glyma09g31860	0	0	0	0	0	3	4	3	2	1	2	0	0	0
Glyma09g32490	2	2	4	3	4	3	7	7	10	7	15	10	3	2
Glyma09g32570	2	1	6	4	2	6	11	7	1	2	3	2	4	0
Glyma09g32780	2	0	0	0	1	0	1	0	4	4	13	9	0	0
Glyma09g32980	6	5	5	5	5	3	4	6	6	3	10	7	6	4
Glyma09g33240	3	0	1	1	0	2	9	14	9	5	8	5	7	9
Glyma09g33320	0	0	0	0	0	0	1	0	0	0	0	0	0	0
Glyma09g34030	7	6	5	5	2	1	3	6	5	2	13	7	7	3
Glyma09g34100	105	46	69	76	67	59	126	88	77	35	54	24	94	30
Glyma09g34600	1	1	1	0	0	2	3	4	3	3	5	4	0	0
Glyma09g35170	2	43	2	1	0	2	5	13	43	15	59	81	0	0
Glyma09g35240	7	7	6	5	4	1	3	6	12	6	18	15	4	0
Glyma09g35950	3	10	4	4	4	21	5	1	1	0	0	0	1	1
Glyma09g36080	6	10	31	14	27	189	467	305	71	23	16	2	13	4
Glyma09g36830	0	5	0	0	0	7	32	42	3	1	0	0	0	0
Glyma09g36850	1	0	1	1	0	23	135	279	99	54	43	3	0	0
Glyma09g36940	0	0	0	0	0	0	0	0	10	14	53	43	0	0
Glyma09g37000	0	2	1	1	1	1	0	0	2	1	4	2	0	0
Glyma09g37030	5	2	4	6	4	112	28	1	3	2	2	1	3	2
Glyma09g37050	0	1	0	1	0	1	4	2	1	1	1	0	2	0
Glyma09g37220	0	2	0	0	0	0	1	0	1	3	5	5	0	0
Glyma09g37250	0	0	0	0	0	1	0	0	0	0	0	0	0	0
Glyma09g37310	0	0	1	0	0	4	16	3	1	0	0	0	0	0
Glyma09g37320	0	0	2	0	0	21	65	12	1	0	0	0	0	0
Glyma09g37330	0	0	2	0	0	35	128	54	4	0	0	0	0	0
Glyma09g37890	0	0	0	0	0	0	0	0	0	0	1	4	0	0
Glyma09g38140	0	0	0	0	0	0	0	0	3	4	13	10	0	0
Glyma09g38500	7	8	9	3	3	64	234	269	105	47	40	16	16	4
Glyma09g38570	1	0	0	0	0	1	3	11	41	39	96	76	1	0
Glyma09g38690	0	0	0	1	0	0	1	0	2	2	7	8	1	0
Glyma09g39070	6	14	10	12	7	9	8	10	13	9	42	38	8	5
Glyma09g39580	0	1	2	0	0	33	54	17	9	3	1	0	0	0
Glyma09g39610	3	5	5	3	3	22	39	26	6	3	4	1	5	2
Glyma09g39660	0	0	0	0	0	2	21	39	29	17	29	18	0	0
Glyma09g39710	0	0	0	0	0	2	4	2	1	0	0	0	0	0
Glyma09g40560	4	5	5	5	5	4	5	4	6	5	10	6	6	6
Glyma1000s00200	8	5	22	17	21	39	12	5	7	7	4	3	6	14
Glyma1029s00200	0	0	0	0	0	2	1	1	0	0	0	0	0	0
Glyma10g01150	0	2	1	0	1	2	6	8	7	6	11	5	6	0
Glyma10g01590	9	3	4	6	3	3	16	19	10	7	10	8	4	7
Glyma10g01820	20	21	21	30	19	43	40	19	14	5	9	3	29	16
Glyma10g01950	11	8	5	3	3	1	3	7	23	15	21	30	20	1
Glyma10g02460	0	1	0	0	0	2	6	10	10	6	8	3	3	0
Glyma10g03140	2	8	6	3	4	7	16	22	16	7	4	1	0	0
Glyma10g03310	0	1	2	1	1	0	1	1	5	5	11	26	0	0
Glyma10g03390	0	1	0	0	0	0	0	10	732	878	2301	2463	3	1
Glyma10g03400	0	1	0	1	0	0	1	10	1509	1824	4850	5266	3	2
Glyma10g03650	1	3	3	5	5	3	10	6	6	3	6	4	4	2
Glyma10g04280	0	0	0	0	0	0	0	1	920	1803	12426	23024	0	0
Glyma10g04670	1	1	1	1	1	1	4	6	2	1	2	1	1	0
Glyma10g05580	245	147	374	283	127	71	260	432	255	134	122	118	305	230
Glyma10g07060	0	0	0	0	0	0	2	3	2	0	0	0	0	0
Glyma10g07080	0	1	1	0	0	6	7	1	0	0	0	0	0	0
Glyma10g07110	0	0	0	0	0	0	1	0	0	0	0	0	0	0
Glyma10g07140	5	10	6	5	3	2	3	3	30	19	88	102	11	4
Glyma10g07400	0	0	0	0	0	1	1	6	7	9	23	22	0	0
Glyma10g07410	0	0	0	0	0	0	1	4	73	6	80	180	0	0
Glyma10g07550	4	3	8	7	3	5	11	13	2	1	1	1	8	0
Glyma10g07830	36	49	83	55	280	1109	695	66	129	166	87	124	169	204
Glyma10g07850	98	39	78	70	30	119	82	74	46	28	43	25	81	60
Glyma10g08030	0	1	1	0	0	4	3	2	0	0	1	0	0	0
Glyma10g08370	0	7	3	3	1	0	0	1	22	13	53	46	1	0
Glyma10g09270	0	0	0	0	0	1	2	9	0	0	1	0	0	0
Glyma10g11030	0	0	0	0	0	1	6	4	1	0	0	0	0	0
Glyma10g11910	13	6	15	14	8	6	17	20	11	5	7	2	4	4
Glyma10g12290	0	1	1	1	1	1	2	4	4	1	2	0	0	0
Glyma10g12400	1	0	0	1	1	3	1	1	5	23	70	16	3	0
Glyma10g12940	0	0	0	0	0	8	23	22	4	1	2	0	0	0
Glyma10g14660	3	7	4	5	5	2	7	8	6	5	12	16	3	8
Glyma10g23560	0	0	0	0	0	0	0	1	1	0	2	0	0	0
Glyma10g23780	0	0	0	0	0	0	0	0	5	7	23	17	0	6
Glyma10g24120	0	0	0	0	0	0	0	1	2	3	14	5	0	0
Glyma10g24710	0	0	10	0	0	33	22	9	3	1	0	0	0	0
Glyma10g25350	13	0	9	11	8	249	1139	984	682	250	288	190	3	0
Glyma10g25370	2	0	0	1	1	23	119	141	73	36	48	19	0	0
Glyma10g27010	3	2	3	3	4	73	19	2	4	2	4	2	1	0
Glyma10g28040	0	1	0	0	0	1	15	39	6	2	1	2	15	0
Glyma10g28580	0	0	0	0	0	1	9	18	5	3	4	2	0	0
Glyma10g28890	115	77	121	165	85	127	309	201	143	54	96	29	105	107
Glyma10g28900	5	14	6	5	5	4	7	10	41	36	92	73	21	26
Glyma10g29490	3	5	3	2	4	10	21	36	20	7	3	1	9	2
Glyma10g29630	0	0	0	0	0	0	2	7	132	183	695	892	0	0
Glyma10g30070	6	11	6	5	4	2	4	4	8	5	14	12	11	9
Glyma10g30090	0	0	0	0	0	0	1	0	1	0	2	2	0	0
Glyma10g30510	3	3	6	7	4	3	5	5	8	5	10	7	5	2
Glyma10g31540	0	3	5	2	1	3	8	16	28	17	43	29	2	0
Glyma10g31750	0	0	0	0	0	0	1	8	127	163	364	361	0	0
Glyma10g32000	0	0	0	0	0	0	2	0	3	27	66	0	0	0
Glyma10g32980	0	0	0	0	0	0	0	0	1	0	2	0	0	0
Glyma10g33350	0	0	0	0	0	1	0	1	2	1	9	14	0	0
Glyma10g33750	0	0	0	0	0	2	3	1	1	1	0	0	0	0
Glyma10g33760	0	0	0	0	0	0	3	26	876	876	2088	2607	0	0
Glyma10g33970	0	0	0	0	0	0	1	1	0	0	0	0	0	0
Glyma10g34720	0	1	2	1	0	12	18	10	13	5	2	0	0	0
Glyma10g34850	0	0	0	0	0	1	3	1	1	1	0	0	0	0
Glyma10g34860	0	0	0	0	0	4	8	5	3	3	4	5	0	0
Glyma10g34870	0	0	0	0	0	0	0	0	1	1	3	1	0	0
Glyma10g35010	2	2	0	0	0	0	1	1	15	3	15	43	0	0
Glyma10g35100	0	0	1	1	0	2	18	47	671	425	1115	1110	8	8
Glyma10g35360	0	0	0	0	0	10	2	0	0	0	0	0	1	0
Glyma10g35960	14	8	11	12	11	3	14	16	20	8	9	5	11	9
Glyma10g36290	8	7	5	1	0	16	13	10	6	5	5	0	0	0
Glyma10g37530	0	0	1	0	0	8	14	6	1	0	0	0	0	0
Glyma10g37620	1	4	6	5	3	124	22	0	5	5	9	1	2	2
Glyma10g37650	5	7	20	24	13	654	234	2	89	51	140	52	15	26
Glyma10g37680	16	18	16	15	7	4	9	11	18	8	27	22	19	21
Glyma10g37770	17	15	15	17	16	7	6	10	14	9	26	40	1	1
Glyma10g38650	12	3	8	11	6	6	9	12	21	8	14	6	5	1
Glyma10g38670	13	11	25	16	15	23	50	52	10	5	4	3	1	3
Glyma10g38680	46	38	54	50	38	22	42	50	66	45	87	77	56	76
Glyma10g39150	0	0	0	0	0	0	1	42	3497	3546	13512	12344	0	0
Glyma10g39160	0	0	0	0	0	0	0	0	1	2	16	85	0	0
Glyma10g39170	0	0	0	0	0	0	0	2	113	85	573	651	0	0
Glyma10g39270	0	0	0	0	0	0	0	1	3	1	8	18	0	0
Glyma10g39720	0	2	1	0	0	2	4	3	2	1	2	1	0	0
Glyma10g40240	0	0	0	0	0	0	0	1	1	0	0	0	0	0
Glyma10g40300	0	0	20	1	0	110	323	191	16	3	3	0	0	0
Glyma10g40460	218	124	204	163	60	176	109	93	132	155	287	124	227	103
Glyma10g40680	0	0	0	0	0	1	4	3	0	0	1	0	0	0
Glyma10g40710	0	2	1	1	1	3	5	9	5	2	2	2	1	0
Glyma10g41250	0	1	1	0	0	2	9	4	5	3	8	2	0	0
Glyma10g42440	0	3	14	6	10	11	25	22	13	5	6	4	7	3
Glyma10g42470	4	0	0	0	0	0	1	8	63	93	237	262	0	0
Glyma10g43340	42	17	171	45	13	1156	407	0	70	76	65	18	18	2
Glyma10g43600	16	10	148	122	170	3044	533	6	36	38	26	26	31	77
Glyma10g43610	1	7	2	3	1	37	12	1	5	2	5	1	1	3
Glyma10g44010	13	6	9	11	12	4	7	14	16	13	19	12	13	4
Glyma10g44500	0	0	0	0	1	16	147	114	159	89	66	71	1	0
Glyma11g00360	171	50	138	142	142	286	193	64	59	20	73	24	103	103
Glyma11g00370	46	30	38	35	23	3	9	18	45	25	74	43	24	10
Glyma11g00500	9	10	12	8	5	12	16	19	12	5	20	6	4	2
Glyma11g01730	0	0	0	0	0	0	0	2	102	101	272	255	0	0
Glyma11g01850	1	1	1	0	0	1	3	3	2	1	3	2	0	1
Glyma11g02040	0	1	0	0	0	0	0	0	2	1	4	4	1	0
Glyma11g02250	36	41	43	22	29	11	28	36	40	25	77	96	48	70
Glyma11g02800	4	5	4	5	4	2	5	6	11	4	14	8	8	2
Glyma11g03010	0	7	16	1	3	49	111	151	152	62	15	7	0	0
Glyma11g03250	3	4	2	1	1	1	3	2	4	4	7	9	3	3
Glyma11g04240	5	5	4	3	5	2	6	12	17	8	22	24	5	5
Glyma11g04320	0	1	0	0	0	0	0	0	3	3	9	19	0	0
Glyma11g04350	0	1	0	1	0	1	3	1	1	1	1	0	0	0
Glyma11g04370	0	0	3	9	9	341	101	0	6	4	5	2	3	8
Glyma11g04700	19	12	31	25	19	43	54	37	24	8	13	7	4	13
Glyma11g04830	0	1	3	1	2	7	3	2	0	0	0	0	1	0
Glyma11g04990	0	0	0	0	0	1	0	0	0	0	0	0	0	0
Glyma11g05140	0	1	0	0	0	0	0	0	0	1	3	4	2	1
Glyma11g05410	0	0	0	0	0	1	3	1	0	0	0	0	0	0
Glyma11g05660	1	3	3	1	6	1	1	4	9	28	18	6	13	3
Glyma11g06080	4	4	3	2	2	6	5	3	2	1	3	2	1	2
Glyma11g06130	1	1	1	1	0	5	6	2	1	0	1	0	0	0
Glyma11g06500	4	3	5	3	8	23	7	1	1	1	2	2	2	2
Glyma11g06790	4	9	9	7	5	2	6	10	20	10	27	15	0	1
Glyma11g07020	0	0	0	0	0	0	1	2	196	175	815	632	0	0
Glyma11g07260	0	0	0	0	0	0	1	2	43	27	94	80	0	0
Glyma11g07370	0	2	0	0	0	0	1	6	25	14	46	53	0	0
Glyma11g07500	0	0	3	0	0	35	89	77	41	52	42	25	0	7
Glyma11g07770	3	1	3	3	2	1	4	3	3	3	6	4	2	2
Glyma11g08650	7	10	9	11	5	5	7	4	7	7	17	15	7	9
Glyma11g08660	0	0	1	0	1	1	3	7	2	1	1	0	0	0
Glyma11g09000	0	0	0	0	0	1	1	0	0	0	0	0	0	0
Glyma11g09010	0	0	0	0	0	1	2	0	0	0	0	0	0	0
Glyma11g09020	0	0	1	0	0	3	4	2	0	0	0	0	0	0
Glyma11g09030	0	0	0	0	0	2	3	1	0	0	0	0	0	0
Glyma11g09470	0	1	1	2	4	3	9	3	6	3	6	3	3	5
Glyma11g10560	0	0	0	0	0	0	0	0	0	0	3	0	0	0
Glyma11g10600	0	0	1	0	0	2	3	1	0	0	1	0	1	0
Glyma11g11200	1	1	0	0	0	3	9	7	2	1	0	0	0	0
Glyma11g11390	6	8	9	8	9	6	15	17	9	5	11	3	6	0
Glyma11g11410	9	7	8	11	12	1	4	6	16	9	18	15	13	5
Glyma11g11430	3	10	2	14	8	1	5	4	25	18	39	38	8	21
Glyma11g11560	2	2	1	1	0	0	0	0	2	2	10	8	0	7
Glyma11g12480	80	140	160	129	130	79	187	232	365	264	496	408	48	13
Glyma11g12490	2	13	8	8	6	1	7	11	17	18	33	36	0	0
Glyma11g12510	755	512	760	341	337	258	566	711	1044	583	1241	957	82	568
Glyma11g12670	0	8	0	0	0	1	10	31	49	21	55	36	25	12
Glyma11g12810	2	16	276	129	184	881	137	58	2	0	0	0	330	36
Glyma11g13730	0	0	0	0	0	0	1	1	5	3	13	14	0	8
Glyma11g13920	4	3	5	5	2	2	4	4	3	2	8	6	2	4
Glyma11g14020	1	5	4	4	1	2	6	9	5	2	4	2	1	2
Glyma11g14940	0	0	0	0	0	1	3	0	0	0	0	0	0	0
Glyma11g14970	7	6	5	3	0	8	17	45	29	8	9	6	15	15
Glyma11g14990	2	5	3	3	3	4	29	29	31	20	35	17	4	1
Glyma11g15490	0	2	1	1	1	2	3	3	4	2	4	2	1	0
Glyma11g15870	0	0	0	0	0	1	1	8	374	494	1280	1628	0	0
Glyma11g16010	11	19	21	7	5	35	108	137	31	18	19	8	3	8
Glyma11g16090	0	0	0	0	0	2	13	19	54	44	91	94	0	0
Glyma11g16110	0	0	0	0	0	0	6	0	7	1	12	0	0	0
Glyma11g17930	46	63	60	86	52	53	83	97	174	103	225	112	50	70
Glyma11g19070	0	0	0	0	0	0	0	0	6	3	14	15	0	0
Glyma11g19680	5	8	13	7	7	21	53	32	5	2	3	0	8	2
Glyma11g19720	0	0	0	0	1	0	0	0	3	2	12	8	0	0
Glyma11g19950	1	3	3	1	1	7	8	6	2	1	2	1	3	1
Glyma11g20130	2	3	2	2	1	1	1	4	5	3	9	9	4	0
Glyma11g20490	4	4	3	3	3	3	7	5	6	3	5	3	2	1
Glyma11g20840	5	8	8	7	3	8	23	30	18	9	17	8	12	2
Glyma11g21310	0	0	0	0	0	0	0	0	3	3	9	12	0	0
Glyma11g21470	0	0	0	0	0	0	0	1	1	1	4	7	2	1
Glyma11g21480	0	2	7	1	1	87	293	406	475	301	460	208	5	58
Glyma11g21560	0	0	1	0	0	3	6	3	2	0	2	0	0	2
Glyma11g25990	0	0	7	0	0	33	28	9	4	1	1	0	0	0
Glyma11g26000	0	0	3	0	0	47	133	124	70	31	35	4	0	0
Glyma11g26060	0	0	0	0	0	3	12	25	13	9	11	1	0	0
Glyma11g26090	0	0	4	0	0	45	106	72	14	6	3	0	0	0
Glyma11g26470	0	0	0	0	0	24	178	494	495	169	474	127	0	0
Glyma11g27150	0	0	0	0	0	8	18	26	18	3	16	0	0	0
Glyma11g27300	0	0	0	0	0	36	127	166	26	4	1	0	0	0
Glyma11g27310	1	0	2	0	0	24	78	105	8	2	0	0	0	0
Glyma11g27320	0	0	3	0	0	24	119	194	31	7	3	0	0	0
Glyma11g27730	0	1	14	1	0	109	224	76	29	8	15	2	0	0
Glyma11g29350	46	116	75	52	60	39	97	107	305	201	577	438	71	39
Glyma11g29490	7	4	2	3	1	1	7	12	5	2	2	1	1	5
Glyma11g31270	7	7	7	7	1	1	3	5	6	4	10	9	6	3
Glyma11g31380	6	5	6	5	3	2	3	3	7	3	9	9	3	4
Glyma11g33020	0	3	2	1	1	6	4	1	4	2	5	1	0	1
Glyma11g33110	1	4	1	2	3	8	15	6	5	2	4	1	7	0
Glyma11g33130	0	1	0	0	0	3	6	4	1	0	1	0	1	0
Glyma11g33370	2	7	6	8	5	2	3	4	13	9	27	25	10	5
Glyma11g33700	20	10	9	17	6	3	10	8	21	11	29	14	5	9
Glyma11g34030	4	10	5	4	3	147	41	7	4	4	3	3	2	1
Glyma11g34410	6	23	10	9	6	5	13	18	31	22	30	23	16	19
Glyma11g34890	71	42	65	65	38	148	84	42	31	15	20	8	56	44
Glyma11g34970	0	4	9	1	0	2	4	5	13	7	16	19	0	4
Glyma11g35080	6	2	2	3	6	3	27	15	13	6	4	1	9	1
Glyma11g35150	2	3	3	2	1	6	6	8	2	2	2	1	1	1
Glyma11g35450	45	37	47	48	30	28	44	43	33	22	64	32	43	35
Glyma11g36070	0	0	0	0	0	0	1	2	2	0	0	0	0	0
Glyma11g36490	42	21	14	4	0	3	36	95	103	71	87	37	2	0
Glyma11g36730	3	7	4	6	8	12	32	18	42	22	22	8	20	1
Glyma11g36780	0	0	0	0	0	0	0	0	49	63	144	150	0	0
Glyma11g36840	2	1	1	0	1	0	2	10	258	294	655	739	0	1
Glyma11g36890	0	16	8	1	3	37	25	17	18	10	15	7	0	0
Glyma11g36910	0	73	7	4	10	200	41	11	6	10	8	5	6	11
Glyma11g37450	2	1	0	0	0	0	1	0	1	1	12	1	1	0
Glyma11g38130	10	8	10	8	4	5	8	7	8	5	14	6	1	2
Glyma1246s00200	1	4	5	5	7	21	9	6	3	3	1	2	1	2
Glyma1246s00210	1	6	6	6	6	31	10	8	3	4	1	2	1	3
Glyma12g00370	0	0	0	0	0	0	2	3	24	13	57	46	0	0
Glyma12g00530	0	5	0	0	0	6	28	21	2	0	0	0	0	0
Glyma12g01580	8	11	2	7	3	7	19	27	40	9	120	18	20	14
Glyma12g02400	0	6	2	1	0	9	12	12	7	3	2	0	0	1
Glyma12g02550	0	4	4	5	6	8	16	14	20	13	14	3	6	2
Glyma12g02680	14	21	21	16	20	32	27	25	10	8	11	9	25	14
Glyma12g02750	21	17	34	31	15	21	44	34	54	30	49	23	40	20
Glyma12g03060	11	6	10	12	8	4	11	10	19	9	14	6	4	1
Glyma12g03490	10	5	1	0	0	1	10	17	4	1	1	1	5	0
Glyma12g04080	41	39	53	65	54	29	92	65	49	30	34	20	68	45
Glyma12g04100	11	9	8	7	13	1	8	14	17	12	9	4	2	3
Glyma12g04340	3	7	7	4	3	4	17	13	8	5	3	2	11	4
Glyma12g04370	2	3	3	2	1	1	1	2	3	1	5	5	1	1
Glyma12g05980	2	13	7	4	3	15	27	23	11	4	5	3	2	2
Glyma12g06030	18	15	39	29	8	58	28	28	10	5	3	0	25	2
Glyma12g06330	0	1	0	0	0	0	0	0	0	0	4	4	0	0
Glyma12g06970	0	0	0	0	0	1	2	2	12	9	41	49	0	0
Glyma12g06990	1	3	4	5	3	3	9	4	5	2	4	3	3	1
Glyma12g07330	7	6	8	9	8	7	11	17	15	8	13	7	10	7
Glyma12g07720	4	8	7	3	4	2	4	3	5	4	11	11	3	3
Glyma12g07960	0	3	1	1	1	1	3	3	6	3	5	4	2	0
Glyma12g08180	0	0	0	0	0	0	3	1	0	0	0	0	0	0
Glyma12g08340	2	3	3	2	3	1	2	4	7	5	11	10	7	4
Glyma12g08750	13	7	10	7	8	20	7	5	1	3	4	2	6	7
Glyma12g08800	0	0	0	0	0	0	0	0	3	3	17	19	0	0
Glyma12g08820	4	7	8	6	10	17	58	49	11	6	6	3	11	1
Glyma12g08920	0	0	0	0	0	0	0	0	0	1	4	4	0	0
Glyma12g09370	0	1	1	0	0	1	3	5	3	3	2	1	0	0
Glyma12g09390	1	3	1	2	1	1	2	2	15	6	28	33	1	1
Glyma12g09500	4	6	6	6	5	26	13	7	12	12	33	14	12	19
Glyma12g09880	5	8	7	5	11	5	11	16	19	5	1	0	3	1
Glyma12g10390	0	0	0	0	0	8	63	103	106	65	36	3	0	0
Glyma12g10750	17	22	20	12	17	34	11	18	10	5	8	7	18	25
Glyma12g10790	0	1	0	0	0	3	6	13	4	1	0	0	4	4
Glyma12g10870	2	2	3	13	42	291	123	2	15	7	5	15	2	2
Glyma12g10930	0	2	0	0	0	0	2	5	0	0	0	0	0	0
Glyma12g11130	1	1	2	2	0	1	1	1	2	2	4	3	1	1
Glyma12g11140	8	8	9	6	8	0	8	20	20	9	18	25	8	8
Glyma12g11150	0	0	0	0	0	0	1	7	10	4	14	11	0	0
Glyma12g11560	22	9	18	11	7	3	18	34	23	16	16	11	11	6
Glyma12g11650	0	0	1	0	0	0	0	0	5	7	27	35	0	0
Glyma12g11690	11	15	25	16	16	115	42	10	8	5	5	3	9	1
Glyma12g11770	0	0	0	0	0	5	17	20	18	9	30	13	2	0
Glyma12g12330	7	9	11	9	8	4	7	6	26	18	62	96	6	6
Glyma12g13130	0	0	8	1	1	98	297	110	28	5	4	0	0	13
Glyma12g13300	0	0	1	0	0	3	5	5	21	18	37	44	0	0
Glyma12g13500	4	6	5	4	2	4	3	5	7	2	14	4	6	6
Glyma12g14140	28	27	30	23	19	15	26	23	45	24	71	48	41	54
Glyma12g17080	0	0	0	0	0	0	0	2	6	3	12	17	0	0
Glyma12g17950	11	14	15	13	14	9	13	28	20	12	26	12	8	9
Glyma12g20160	15	1	2	1	0	1	12	19	20	6	11	5	4	1
Glyma12g23290	1	1	1	0	0	0	2	2	3	2	4	2	0	0
Glyma12g26510	0	0	0	0	0	0	1	0	1	0	4	5	0	0
Glyma12g28700	0	0	0	0	0	7	33	12	4	1	0	0	0	0
Glyma12g29000	0	0	0	0	0	3	18	4	1	0	0	0	0	0
Glyma12g29010	0	0	0	0	0	3	11	10	2	0	1	0	0	0
Glyma12g29130	6	9	10	8	7	6	4	6	7	6	16	14	11	6
Glyma12g29340	11	19	20	18	26	65	35	25	17	12	22	16	26	20
Glyma12g29360	0	0	0	0	0	1	2	1	1	2	1	0	0	0
Glyma12g29600	0	3	3	0	0	9	15	19	4	2	3	1	0	0
Glyma12g29650	0	0	0	0	0	14	8	4	2	0	1	0	0	0
Glyma12g29660	1	1	8	4	6	40	133	152	29	13	15	8	1	2
Glyma12g29720	3	3	4	2	1	3	4	4	5	3	7	4	4	1
Glyma12g29890	0	1	1	0	0	5	4	4	5	5	3	2	0	0
Glyma12g30580	3	2	3	1	1	15	7	1	2	1	1	0	1	0
Glyma12g30800	63	34	58	66	36	178	77	37	27	19	33	12	74	80
Glyma12g30980	0	0	0	0	0	1	3	4	7	5	11	5	0	0
Glyma12g31000	6	8	5	2	1	21	13	9	0	2	1	1	5	0
Glyma12g31100	1	3	1	1	1	1	3	10	3	1	3	1	1	5
Glyma12g31320	1	1	1	1	7	3	20	30	50	37	22	22	10	0
Glyma12g31520	0	0	0	1	1	3	1	1	1	0	1	0	2	1
Glyma12g32810	7	2	10	9	4	209	74	2	9	10	4	5	4	0
Glyma12g33320	1	1	1	1	3	1	10	29	57	43	74	75	0	0
Glyma12g33760	50	43	54	56	55	23	54	53	64	37	79	69	43	57
Glyma12g34160	0	0	0	0	0	0	0	2	376	892	5503	7665	0	0
Glyma12g34370	0	0	4	0	0	11	41	36	6	2	1	0	0	0
Glyma12g34610	4	16	19	7	5	0	4	44	24	12	19	4	3	1
Glyma12g34740	0	0	1	1	1	0	6	14	33	16	43	32	0	0
Glyma12g34960	0	0	1	1	0	1	8	27	21	10	13	4	1	5
Glyma12g34990	0	8	1	0	0	6	11	12	20	17	21	12	0	0
Glyma12g35060	6	5	5	5	3	2	3	3	8	8	17	20	3	1
Glyma12g35330	1	1	1	0	0	1	2	2	2	1	4	2	0	0
Glyma12g35340	39	39	30	29	10	11	21	36	54	32	95	64	55	38
Glyma12g36430	0	0	0	0	0	0	0	1	14	7	34	25	0	0
Glyma12g36540	3	4	5	4	2	1	4	7	10	8	28	27	5	10
Glyma12g36580	0	0	0	0	0	0	0	0	5	5	13	13	0	0
Glyma12g37060	8	17	17	11	11	13	24	30	15	7	11	7	7	9
Glyma13g00950	6	5	3	3	1	2	4	7	14	7	14	11	4	0
Glyma13g01140	0	2	0	1	1	1	0	1	6	6	5	2	1	3
Glyma13g01150	0	8	0	1	2	0	1	3	18	18	16	11	2	0
Glyma13g01390	12	3	4	4	2	4	18	24	7	3	3	2	1	9
Glyma13g01550	0	0	1	1	0	0	1	1	2	1	4	4	0	0
Glyma13g01680	0	0	0	0	0	26	49	55	8	3	3	0	0	0
Glyma13g01700	0	0	1	0	0	12	17	20	12	4	4	1	0	0
Glyma13g01710	0	0	2	0	0	32	74	69	45	17	14	2	0	0
Glyma13g02410	3	2	2	2	1	1	3	7	3	2	3	1	2	4
Glyma13g03340	5	8	9	6	5	10	11	4	13	11	23	18	9	1
Glyma13g03980	0	0	0	0	0	0	0	0	0	0	2	2	0	0
Glyma13g04250	122	120	128	151	117	49	179	120	92	63	91	33	101	106
Glyma13g04350	0	0	0	0	0	0	0	0	0	5	7	0	2	1
Glyma13g04810	0	0	0	0	0	0	2	1	0	0	0	0	0	0
Glyma13g04960	14	37	16	22	13	489	159	23	7	6	4	5	4	2
Glyma13g05280	0	1	0	0	0	5	5	5	1	0	0	0	0	0
Glyma13g05790	2	1	1	2	2	19	34	8	0	0	0	0	0	0
Glyma13g06040	8	7	7	5	3	6	5	9	9	5	15	10	4	6
Glyma13g06550	1	1	2	2	0	1	4	8	4	3	7	3	0	0
Glyma13g06590	0	0	0	0	0	9	38	18	5	2	1	0	0	3
Glyma13g07580	0	0	1	0	0	2	2	2	0	0	0	0	0	0
Glyma13g08880	0	0	2	0	0	32	46	33	10	1	3	0	0	0
Glyma13g08890	0	0	2	0	0	41	90	176	55	24	16	0	0	0
Glyma13g09530	0	1	1	4	9	27	126	220	222	173	518	930	0	0
Glyma13g10700	10	8	9	9	4	12	10	12	15	5	12	4	10	7
Glyma13g10720	2	2	3	2	2	1	3	4	6	4	6	4	4	1
Glyma13g11700	1	2	3	3	2	1	1	1	3	2	5	3	2	2
Glyma13g11820	0	0	0	0	0	0	0	0	0	0	0	0	0	0
Glyma13g11980	0	0	0	0	0	0	0	0	0	0	0	0	0	0
Glyma13g12000	0	0	0	0	0	0	0	0	1	1	0	0	0	0
Glyma13g12010	0	0	0	0	0	0	0	1	1	3	0	0	1	0
Glyma13g12060	0	0	0	0	0	1	1	0	0	0	0	0	0	0
Glyma13g12070	0	0	0	0	0	0	0	1	1	1	0	0	0	0
Glyma13g12460	0	0	0	0	0	0	0	1	1	1	1	1	0	0
Glyma13g12570	0	0	0	0	0	0	2	3	4	2	7	8	0	1
Glyma13g16560	2	6	2	3	5	2	1	1	5	3	11	13	3	2
Glyma13g16890	0	0	0	0	0	2	6	9	6	1	0	0	0	0
Glyma13g17020	0	0	0	0	0	2	5	3	0	0	0	0	0	0
Glyma13g17060	9	7	16	14	10	9	36	28	37	17	22	14	14	21
Glyma13g17980	0	0	0	0	0	0	0	0	2	2	6	10	0	0
Glyma13g18110	1	6	7	5	6	1	3	3	12	12	14	17	1	0
Glyma13g18120	0	1	0	0	0	1	4	7	18	64	70	17	0	0
Glyma13g18450	0	0	0	0	0	0	0	0	703	1494	10794	18772	0	0
Glyma13g19000	0	0	0	0	0	3	1	0	1	0	0	0	0	0
Glyma13g19380	10	17	18	12	8	6	13	18	19	10	25	21	18	18
Glyma13g19750	0	3	0	0	0	0	0	0	2	3	12	6	4	1
Glyma13g20160	28	21	39	24	31	18	16	17	66	43	87	46	46	47
Glyma13g20300	1	0	1	0	1	0	1	3	4	2	4	2	2	1
Glyma13g21190	0	0	0	0	0	1	2	1	1	0	1	0	0	0
Glyma13g21270	0	1	1	0	0	1	6	8	4	3	6	6	0	0
Glyma13g21280	0	1	0	0	0	0	0	2	8	0	3	3	0	0
Glyma13g21690	2	2	5	5	4	4	8	10	13	5	7	3	0	0
Glyma13g22060	0	2	3	1	0	0	0	1	25	20	68	70	2	1
Glyma13g22260	3	5	9	8	6	66	16	3	7	5	1	1	1	10
Glyma13g22300	19	12	21	17	20	4	7	8	10	13	29	49	1	1
Glyma13g23190	2	9	1	2	2	3	13	18	6	2	3	1	3	0
Glyma13g23350	0	0	0	0	0	1	1	2	2	1	1	2	0	0
Glyma13g23450	0	1	0	0	0	0	0	0	1	1	6	13	3	2
Glyma13g23510	1	4	5	4	4	4	12	22	11	8	17	11	8	8
Glyma13g23790	9	37	14	14	8	3	11	106	399	423	915	725	18	1
Glyma13g23800	0	1	1	0	0	9	6	3	0	0	0	0	0	0
Glyma13g23950	0	2	2	1	1	7	9	4	1	0	1	0	4	1
Glyma13g23970	0	0	0	0	0	2	2	2	3	5	9	19	0	3
Glyma13g23980	0	0	0	0	0	0	0	0	5	28	137	175	0	0
Glyma13g24400	1	1	1	0	2	4	4	5	3	3	6	3	0	0
Glyma13g24440	1	2	1	1	1	0	0	0	0	0	13	0	0	0
Glyma13g24460	1	0	0	2	0	0	2	3	2	0	43	2	0	0
Glyma13g24480	0	0	0	0	1	0	0	0	0	0	5	0	1	0
Glyma13g24490	6	13	6	15	12	9	15	19	33	11	114	23	6	21
Glyma13g24510	2	0	1	0	0	0	6	7	7	4	62	9	0	0
Glyma13g24720	39	47	171	166	71	70	156	178	248	109	261	118	148	24
Glyma13g25060	0	0	1	0	0	3	9	10	2	1	0	0	0	0
Glyma13g25240	0	0	0	0	0	6	24	30	5	2	4	1	0	0
Glyma13g25520	0	1	5	6	6	49	44	15	5	9	5	5	2	2
Glyma13g25530	6	36	36	25	26	221	187	63	33	50	26	50	72	22
Glyma13g25540	8	31	17	19	18	278	222	87	48	50	21	27	14	2
Glyma13g25590	1	2	2	0	0	3	7	7	8	6	15	9	0	0
Glyma13g25600	6	8	5	3	4	1	2	3	5	3	11	11	0	0
Glyma13g26160	0	0	1	0	0	10	29	22	8	3	3	0	0	0
Glyma13g26180	0	0	0	0	0	6	15	6	4	1	1	0	0	0
Glyma13g26330	0	0	0	0	0	0	0	0	3	1	4	6	0	0
Glyma13g26340	0	0	0	0	0	0	6	19	173	118	696	583	0	0
Glyma13g26510	0	0	0	0	0	11	18	5	5	4	4	4	0	0
Glyma13g26520	0	0	0	0	0	22	38	15	27	17	18	16	0	0
Glyma13g26760	3	9	9	6	4	7	23	26	13	14	14	11	3	2
Glyma13g26830	0	0	1	0	0	4	3	1	0	0	0	0	0	0
Glyma13g26920	0	0	2	0	0	14	18	6	0	0	0	0	0	0
Glyma13g27120	0	0	0	0	0	0	0	2	32	27	117	113	0	0
Glyma13g27230	3	5	3	3	3	1	4	13	10	7	29	20	7	14
Glyma13g27260	0	0	0	0	0	0	0	0	5	1	6	12	0	0
Glyma13g27470	0	0	0	0	0	1	6	8	14	4	3	0	0	0
Glyma13g27650	18	19	15	13	18	57	54	35	19	9	15	6	0	2
Glyma13g27680	4	1	1	2	2	1	2	2	7	4	9	5	0	4
Glyma13g27730	6	21	12	13	19	33	7	1	4	5	6	3	5	1
Glyma13g27770	0	0	0	0	0	2	3	0	0	0	0	0	0	0
Glyma13g27780	0	0	0	0	0	2	6	2	1	0	0	0	0	0
Glyma13g27980	0	0	0	0	0	5	3	0	0	0	0	0	1	0
Glyma13g28370	2	1	0	1	2	0	0	0	1	1	3	7	0	0
Glyma13g28640	0	1	8	1	4	8	29	106	34	9	1	1	0	1
Glyma13g29530	0	0	0	0	0	0	4	13	21	8	16	1	0	0
Glyma13g29550	0	0	0	0	0	0	0	4	72	132	427	500	0	0
Glyma13g29630	0	18	4	3	9	3	5	1	3	6	17	34	0	2
Glyma13g30120	0	0	0	0	0	0	1	3	4	2	5	9	0	0
Glyma13g30190	0	2	1	0	0	6	9	14	8	3	1	0	0	0
Glyma13g30820	2	2	1	2	2	6	3	2	1	1	1	0	3	2
Glyma13g30840	1	2	0	1	0	2	7	11	0	0	0	0	5	0
Glyma13g31120	0	0	0	0	0	1	5	24	114	39	165	376	0	1
Glyma13g31750	8	4	6	1	0	16	7	5	2	0	2	1	0	1
Glyma13g31840	22	32	28	23	13	28	43	48	39	23	17	4	14	3
Glyma13g31990	0	0	0	0	0	0	0	0	0	0	2	1	0	0
Glyma13g32790	8	7	7	7	4	4	8	10	9	3	18	5	9	12
Glyma13g32870	5	8	7	6	6	5	10	15	10	7	10	7	2	8
Glyma13g33350	3	1	8	12	1	316	68	1	4	4	4	1	2	0
Glyma13g33540	0	1	0	0	0	17	26	27	21	8	14	1	0	0
Glyma13g33680	1	4	13	13	1	519	86	1	3	4	0	3	1	0
Glyma13g34060	3	5	15	10	5	12	29	12	8	7	6	2	7	1
Glyma13g34370	50	44	59	46	41	19	42	50	48	42	80	46	62	38
Glyma13g34460	1	0	5	5	13	1	7	17	79	54	119	110	5	0
Glyma13g34650	15	9	19	13	12	24	123	193	66	30	44	32	8	21
Glyma13g34910	23	11	23	14	13	10	12	12	16	13	47	17	10	5
Glyma13g35170	19	23	20	22	8	3	12	14	27	16	46	37	35	25
Glyma13g35540	0	0	1	1	1	2	6	11	9	5	9	3	0	0
Glyma13g35560	0	2	0	1	0	3	6	6	10	11	14	7	0	0
Glyma13g35650	1	2	2	5	0	128	49	0	6	5	7	3	3	3
Glyma13g35660	0	2	2	5	15	33	20	0	1	1	1	3	2	5
Glyma13g35750	14	8	15	7	3	6	16	24	13	3	4	2	11	1
Glyma13g35890	2	4	7	5	6	0	8	7	15	3	5	0	2	1
Glyma13g36180	6	0	19	1	0	66	239	141	50	19	10	0	0	0
Glyma13g36250	1	3	8	7	16	146	254	56	152	71	85	45	7	1
Glyma13g36310	3	3	4	4	3	5	13	11	7	1	3	2	3	1
Glyma13g36400	0	0	0	0	0	0	0	7	612	1508	7743	13328	0	0
Glyma13g36780	0	2	0	0	0	0	0	2	111	8	82	82	1	0
Glyma13g37370	0	0	1	0	0	16	11	2	8	11	24	11	0	0
Glyma13g37520	7	7	5	5	5	2	4	6	8	5	11	11	4	1
Glyma13g37600	92	45	59	52	49	53	49	55	54	47	109	54	40	60
Glyma13g37660	0	2	0	1	1	4	2	1	0	0	0	0	0	0
Glyma13g37700	185	165	89	91	154	242	108	54	65	37	81	67	120	134
Glyma13g38200	0	0	0	0	0	1	5	4	0	0	0	0	0	0
Glyma13g38340	4	6	3	2	2	27	29	28	31	17	10	5	0	0
Glyma13g38560	3	6	9	7	2	17	10	3	1	1	2	0	12	0
Glyma13g39010	0	0	0	0	1	0	1	1	3	3	2	1	1	0
Glyma13g39040	1	1	0	0	1	4	16	14	25	12	12	2	8	2
Glyma13g39310	5	5	3	2	0	19	9	3	1	1	1	1	3	1
Glyma13g39340	0	0	0	0	0	0	2	1	4	4	16	12	0	0
Glyma13g39490	67	35	50	64	58	127	66	39	26	18	48	22	50	34
Glyma13g40120	1	2	3	2	2	7	12	7	5	2	4	1	0	1
Glyma13g40200	9	8	16	13	14	23	52	41	11	4	4	2	4	1
Glyma13g40250	0	0	0	0	0	1	2	2	2	0	1	0	0	0
Glyma13g40270	9	11	17	14	21	166	54	13	16	9	32	17	23	10
Glyma13g40380	7	7	8	7	6	4	9	13	12	5	9	7	7	8
Glyma13g40600	0	46	40	2	0	64	63	15	4	2	3	2	2	1
Glyma13g42060	4	3	3	3	2	1	2	2	3	2	6	5	2	0
Glyma13g42090	99	45	101	73	53	177	82	89	36	14	29	9	37	28
Glyma13g42310	0	0	0	0	1	0	0	5	379	710	1758	1646	0	0
Glyma13g42320	0	0	0	0	0	0	0	0	29	114	602	1096	0	0
Glyma13g42580	0	0	0	0	0	1	6	7	5	1	2	0	0	0
Glyma13g42610	8	3	45	11	4	396	61	1	5	6	5	1	2	0
Glyma13g42620	71	32	427	107	40	3718	569	12	43	53	40	8	16	0
Glyma13g42850	24	37	35	33	20	604	265	72	54	34	41	24	6	5
Glyma13g42880	5	13	13	12	8	11	25	28	14	8	12	9	12	8
Glyma13g43010	14	29	38	10	19	118	34	2	1	2	2	2	1	0
Glyma13g43220	1	1	1	1	1	0	1	2	5	4	14	13	1	1
Glyma13g43290	0	1	0	0	0	1	3	2	2	0	0	0	0	0
Glyma13g43730	5	9	6	10	14	1	7	9	21	11	10	7	6	4
Glyma13g43780	6	12	10	7	5	22	34	18	24	11	16	7	8	1
Glyma13g43800	1	21	17	2	5	80	69	56	25	14	14	11	0	1
Glyma13g43910	11	4	2	0	0	7	16	25	28	22	58	34	1	4
Glyma13g44020	0	3	0	0	0	7	31	60	370	248	878	1330	1	0
Glyma13g44260	3	0	1	1	1	0	3	10	34	34	115	164	0	0
Glyma13g44870	1	4	9	6	7	3	14	23	59	31	57	47	16	3
Glyma14g00500	39	20	38	34	47	5	28	45	113	61	84	49	48	23
Glyma14g01360	4	3	2	1	1	1	4	7	8	7	16	11	1	0
Glyma14g01440	1	1	2	1	2	1	2	4	4	5	9	8	2	1
Glyma14g01690	0	0	0	0	0	0	1	0	3	2	4	1	0	0
Glyma14g01700	0	0	0	0	0	1	1	4	7	8	33	25	0	0
Glyma14g01710	0	0	0	0	0	0	0	1	3	1	8	5	0	0
Glyma14g01750	0	1	3	4	5	0	0	1	7	11	42	45	1	0
Glyma14g02510	1	0	3	1	2	63	623	574	319	168	131	31	0	1
Glyma14g02590	0	0	0	0	0	2	5	4	1	0	0	0	0	0
Glyma14g02830	1	0	3	3	0	71	18	1	2	1	0	1	2	0
Glyma14g03620	0	1	3	1	1	15	25	27	16	5	0	0	0	0
Glyma14g03660	0	0	1	0	0	13	40	47	45	18	26	4	0	0
Glyma14g03670	0	0	3	0	1	47	271	245	289	128	122	16	0	0
Glyma14g03680	0	0	3	0	1	35	299	312	323	148	147	19	0	0
Glyma14g03690	0	0	0	0	0	5	60	81	89	36	46	8	0	0
Glyma14g03700	0	0	1	0	0	6	75	106	116	46	40	12	0	0
Glyma14g03720	0	0	1	0	0	30	253	381	421	200	217	38	0	0
Glyma14g04100	3	1	1	0	1	0	1	3	4	3	11	4	1	0
Glyma14g04790	2	5	6	5	4	20	42	49	38	17	30	14	1	1
Glyma14g04800	3	16	5	3	5	8	30	30	26	14	28	19	1	2
Glyma14g05450	0	1	1	0	0	8	17	18	6	4	6	5	0	0
Glyma14g05510	17	159	74	48	90	631	345	147	87	115	53	65	22	34
Glyma14g05520	16	11	17	19	13	15	28	22	25	10	17	5	15	9
Glyma14g05750	0	0	0	0	0	4	17	92	133	50	120	59	0	0
Glyma14g05760	0	0	0	0	0	0	0	0	7	1	3	1	0	0
Glyma14g06210	0	0	0	0	0	0	1	1	0	0	0	0	0	0
Glyma14g06290	0	0	0	0	0	1	12	31	41	23	49	46	0	0
Glyma14g06820	61	48	77	81	56	357	140	53	66	47	90	56	60	77
Glyma14g06900	0	0	0	0	0	0	0	0	0	7	105	432	1	1
Glyma14g06910	1	4	4	6	6	2	1	1	4	32	90	68	1	1
Glyma14g07320	4	6	8	9	12	28	15	10	5	3	6	3	7	11
Glyma14g07620	0	0	0	0	0	1	6	6	2	2	2	0	0	0
Glyma14g07700	10	3	7	5	12	23	32	18	8	4	3	1	12	1
Glyma14g07880	1	3	1	2	2	1	0	1	6	5	21	11	1	0
Glyma14g07940	0	3	12	0	4	36	116	164	109	38	13	6	0	0
Glyma14g07950	0	0	0	0	0	1	3	4	1	1	0	0	0	0
Glyma14g08630	2	6	6	4	4	4	10	18	10	5	11	3	0	1
Glyma14g09120	0	1	2	1	1	1	0	1	2	1	7	3	0	2
Glyma14g09620	31	28	25	38	156	20	34	40	98	119	239	611	25	187
Glyma14g09710	2	0	0	0	0	3	8	10	9	5	7	3	0	0
Glyma14g09750	0	1	0	1	0	1	5	7	7	3	3	2	1	0
Glyma14g09910	0	0	0	0	0	0	2	3	13	8	18	17	0	0
Glyma14g10660	83	149	136	110	71	1532	459	60	44	29	37	18	647	58
Glyma14g11030	1	1	2	2	1	1	0	2	3	1	12	1	0	0
Glyma14g11420	9	0	0	0	0	0	7	11	3	1	74	0	0	0
Glyma14g11430	1	1	0	0	0	0	4	2	1	2	29	0	0	0
Glyma14g11770	0	0	0	0	0	0	0	0	5	6	28	20	0	0
Glyma14g12110	0	0	0	0	0	0	0	0	1	1	1	1	0	0
Glyma14g13190	0	0	0	0	0	1	4	1	1	0	1	0	0	0
Glyma14g14370	0	0	0	0	1	1	1	2	4	3	14	17	0	1
Glyma14g15020	0	0	0	0	0	1	0	0	4	5	29	59	0	0
Glyma14g16730	1	1	1	1	1	1	1	1	2	1	4	2	0	1
Glyma14g17690	3	4	4	4	3	2	5	7	5	3	6	5	4	3
Glyma14g21160	7	6	10	21	10	10	31	5	22	10	10	5	12	6
Glyma14g23850	6	4	6	4	3	4	4	4	4	3	13	6	6	4
Glyma14g24500	0	6	3	0	0	4	11	20	17	4	1	0	0	0
Glyma14g25920	6	8	7	6	3	2	3	4	6	3	11	9	3	7
Glyma14g25940	10	13	12	10	4	7	6	10	14	6	26	18	15	20
Glyma14g26400	0	0	0	0	0	0	0	0	3	5	16	11	0	0
Glyma14g26410	0	0	0	0	0	0	1	48	1134	987	2458	1251	0	0
Glyma14g27940	4	5	10	6	3	12	26	23	19	9	9	2	6	3
Glyma14g28390	2	2	4	4	30	96	23	1	2	1	1	3	2	0
Glyma14g34480	11	13	43	15	15	106	338	285	160	74	122	83	11	3
Glyma14g34750	0	0	4	0	0	9	37	35	12	9	9	7	0	0
Glyma14g36010	0	0	1	1	0	2	17	17	6	3	2	2	0	0
Glyma14g36090	0	0	2	0	0	35	61	46	14	8	8	2	0	0
Glyma14g36860	0	16	7	13	16	13	11	9	13	5	32	65	5	2
Glyma14g36990	0	0	0	0	0	5	1	0	0	0	0	0	0	0
Glyma14g37350	5	4	3	2	3	6	5	9	5	8	18	10	4	1
Glyma14g37460	4	1	2	2	6	15	5	3	1	2	1	0	0	2
Glyma14g37470	1	1	1	1	4	9	5	1	1	1	1	1	1	1
Glyma14g38450	0	3	16	0	0	73	47	4	0	0	0	0	0	0
Glyma14g38490	0	0	0	0	0	1	2	1	1	1	0	0	0	0
Glyma14g38920	1	13	9	5	3	6	12	10	16	11	44	57	9	1
Glyma14g39290	6	4	7	6	7	5	9	10	11	8	13	8	8	5
Glyma14g39500	2	2	36	10	8	378	81	1	5	3	2	1	0	1
Glyma14g40540	3	4	1	0	0	2	4	7	4	1	3	1	2	0
Glyma14g40600	2	6	24	4	5	58	71	17	7	4	6	3	2	1
Glyma14g40630	15	7	14	10	7	4	8	9	14	8	20	17	8	12
Glyma15g00360	1	1	2	1	1	1	2	5	3	1	3	2	0	0
Glyma15g00450	3	0	1	0	1	1	13	47	53	30	47	28	0	2
Glyma15g01000	0	0	0	0	0	0	0	0	2	1	14	76	0	0
Glyma15g01430	1	0	1	0	0	1	2	9	4	3	7	5	0	0
Glyma15g01550	1	9	8	5	8	13	7	11	4	3	2	2	0	0
Glyma15g01700	0	0	0	0	0	16	8	0	0	0	0	0	0	0
Glyma15g02120	0	0	0	0	0	0	0	0	2	1	4	3	0	0
Glyma15g03030	0	0	0	0	0	0	0	4	386	576	3125	4047	0	0
Glyma15g03120	20	13	18	17	11	7	20	27	14	7	10	8	17	18
Glyma15g03530	1	1	0	0	0	0	0	1	0	0	2	6	0	0
Glyma15g03540	1	1	0	1	0	2	1	2	1	1	6	8	0	0
Glyma15g03930	0	2	0	0	0	0	1	1	1	1	3	2	0	0
Glyma15g05470	0	0	0	0	0	0	19	47	21	16	17	18	0	0
Glyma15g05580	0	0	0	0	1	0	0	0	1	1	4	8	0	0
Glyma15g05630	12	12	17	23	13	14	19	25	35	36	66	61	7	7
Glyma15g05650	0	3	1	0	0	2	10	25	68	39	78	58	3	1
Glyma15g05770	56	61	69	50	103	153	323	214	132	67	64	45	1	24
Glyma15g05930	0	1	1	0	0	1	2	5	9	4	14	18	1	0
Glyma15g07410	2	2	3	3	4	17	3	6	1	0	2	1	6	2
Glyma15g07930	0	5	3	1	1	2	4	7	18	9	20	16	0	0
Glyma15g08080	10	14	15	24	21	54	49	25	28	19	42	36	10	9
Glyma15g08090	1	2	2	2	1	1	4	6	2	1	2	2	1	2
Glyma15g08420	0	1	0	0	0	0	2	2	5	3	29	20	0	0
Glyma15g08630	0	1	1	0	1	1	2	2	4	2	3	3	0	0
Glyma15g09020	0	0	0	0	0	0	1	2	19	14	47	66	0	0
Glyma15g09130	11	8	10	13	11	2	6	13	13	13	20	7	9	13
Glyma15g09460	0	0	0	0	0	0	0	0	1	3	10	18	0	0
Glyma15g10690	2	1	0	0	0	0	1	2	2	3	9	13	0	0
Glyma15g10770	2	2	4	3	2	3	3	4	3	3	6	5	2	3
Glyma15g11030	2	3	3	2	2	1	3	4	9	5	18	13	2	2
Glyma15g11080	0	0	3	0	0	10	14	8	1	0	0	0	2	5
Glyma15g11270	5	6	4	6	4	0	0	1	8	7	18	14	1	3
Glyma15g11310	4	2	3	2	2	5	6	8	17	12	25	13	0	2
Glyma15g11670	2	5	1	1	1	17	41	38	10	6	5	1	15	1
Glyma15g12120	6	1	3	0	0	0	0	6	16	15	16	25	3	1
Glyma15g12290	0	0	0	1	2	10	28	3	4	0	0	0	1	4
Glyma15g12310	2	10	3	3	13	142	41	13	2	2	1	4	1	1
Glyma15g12810	0	0	0	1	0	0	1	1	2	1	2	2	1	0
Glyma15g13250	0	1	0	0	0	0	1	1	1	1	3	1	0	0
Glyma15g13740	0	1	0	0	1	0	1	32	2	6	10	19	0	0
Glyma15g13750	0	6	0	0	1	0	5	132	15	64	75	145	0	0
Glyma15g14330	0	6	6	8	2	3	2	1	4	6	11	8	6	1
Glyma15g14720	1	18	11	11	29	5	12	20	34	38	16	9	0	0
Glyma15g15260	0	0	0	1	0	1	1	2	49	67	166	108	0	0
Glyma15g15730	0	2	9	1	6	59	54	80	40	32	50	43	0	0
Glyma15g15990	38	15	8	4	2	17	41	73	29	15	11	14	49	2
Glyma15g16160	0	2	0	0	0	0	1	5	6	4	10	23	0	0
Glyma15g16580	0	0	0	0	0	0	0	5	6	7	20	16	0	0
Glyma15g16590	0	0	1	0	0	11	22	12	1	1	2	0	0	0
Glyma15g16670	0	0	0	0	0	1	2	3	3	1	2	1	0	0
Glyma15g18190	0	0	0	0	0	0	0	7	10	7	12	2	0	0
Glyma15g18620	1	11	3	4	3	28	14	3	3	2	2	2	2	6
Glyma15g18820	0	1	0	0	0	1	2	3	3	1	5	2	2	1
Glyma15g19070	0	0	0	0	0	0	1	1	0	0	0	2	0	0
Glyma15g19460	4	4	1	1	0	0	2	6	4	2	11	6	3	0
Glyma15g20500	1	0	0	0	0	1	2	4	5	3	3	0	2	1
Glyma15g20530	0	0	0	0	0	0	1	1	5	2	0	0	0	0
Glyma15g21040	0	0	2	1	1	3	1	1	1	1	5	6	1	1
Glyma15g21240	0	0	0	0	0	1	2	1	0	0	0	0	0	0
Glyma15g22820	5	6	4	3	2	1	4	10	5	4	6	4	2	4
Glyma15g23240	7	6	4	8	5	2	5	5	7	3	12	8	6	2
Glyma15g23520	0	0	0	0	0	3	0	0	0	0	0	0	0	0
Glyma15g23790	1	0	0	0	2	0	2	39	4	22	43	145	0	0
Glyma15g26330	1	3	3	3	2	5	5	4	3	1	2	1	3	1
Glyma15g26810	0	0	0	0	0	0	0	0	0	0	0	0	0	0
Glyma15g26840	0	0	0	0	0	3	5	3	1	0	0	0	0	0
Glyma15g27540	0	0	0	0	0	0	1	2	2	3	7	3	0	0
Glyma15g27630	0	6	0	0	0	4	30	46	26	16	16	12	0	0
Glyma15g27740	0	0	0	0	0	1	0	3	8	5	11	5	0	0
Glyma15g30380	1	2	1	2	1	3	11	14	38	22	50	22	2	1
Glyma15g34180	0	0	0	0	0	8	17	9	6	1	2	0	0	0
Glyma15g34430	0	0	2	0	0	18	31	10	0	0	0	0	0	0
Glyma15g34770	1	0	0	0	0	1	4	5	8	4	9	2	2	2
Glyma15g35080	1	2	1	2	0	3	5	6	5	4	9	6	4	1
Glyma15g35280	3	7	10	6	9	113	52	7	6	9	7	10	4	1
Glyma15g36610	0	1	0	0	0	0	1	2	5	2	11	12	0	1
Glyma15g37440	0	0	0	0	0	14	34	47	29	13	28	24	1	0
Glyma15g39750	0	2	0	0	0	3	7	12	17	13	22	10	1	6
Glyma15g40570	5	7	3	1	0	1	7	9	20	7	18	11	11	13
Glyma15g40650	78	55	115	98	69	203	101	80	37	34	44	31	64	49
Glyma15g41370	14	13	13	13	10	4	12	15	19	10	30	18	21	18
Glyma15g41690	4	6	7	8	5	4	7	5	14	10	23	14	7	8
Glyma15g41880	0	0	2	0	0	0	0	1	0	0	18	0	0	0
Glyma15g42620	160	130	213	209	138	72	202	147	248	158	278	228	221	183
Glyma16g00520	1	0	1	2	1	16	20	5	2	1	1	0	0	1
Glyma16g00920	0	1	1	0	0	4	3	8	6	4	3	1	0	0
Glyma16g00950	0	2	0	0	0	2	5	8	8	4	14	10	0	0
Glyma16g00970	1	4	0	0	0	1	2	6	11	12	26	25	1	0
Glyma16g01440	3	0	0	0	0	0	1	1	1	0	12	0	0	0
Glyma16g02150	20	5	8	5	11	20	68	63	18	9	7	1	0	0
Glyma16g03210	1	1	2	0	0	4	11	54	74	121	103	35	0	0
Glyma16g03320	0	1	0	0	0	0	0	0	0	0	4	0	0	0
Glyma16g03470	0	0	0	0	0	0	0	1	8	5	94	114	0	0
Glyma16g04180	0	0	0	0	0	0	0	0	3	1	10	15	0	0
Glyma16g05010	0	0	0	0	0	3	6	5	1	0	0	0	0	0
Glyma16g05090	92	90	95	84	57	134	85	47	45	24	45	19	106	55
Glyma16g05240	7	12	9	8	7	4	6	9	22	12	36	23	10	3
Glyma16g05480	0	0	0	0	0	1	2	4	3	2	4	3	0	0
Glyma16g05530	39	37	44	41	34	24	39	57	56	33	47	22	36	29
Glyma16g05650	0	0	1	0	0	34	62	49	21	4	12	1	0	0
Glyma16g05770	0	2	4	2	4	11	11	14	7	8	7	0	7	1
Glyma16g06080	9	6	4	5	2	22	20	4	5	1	2	2	0	1
Glyma16g06230	1	2	1	1	1	0	4	11	8	4	5	2	4	0
Glyma16g06350	11	6	6	5	5	3	6	2	16	5	8	4	3	6
Glyma16g06600	0	1	0	1	0	29	64	50	28	7	15	1	0	0
Glyma16g06740	0	2	1	1	0	4	14	13	10	5	8	4	2	0
Glyma16g07190	0	0	1	0	0	4	12	17	6	2	1	0	0	0
Glyma16g07800	0	0	0	0	0	0	8	339	5233	5872	11240	9454	3	1
Glyma16g07930	0	0	0	0	0	2	6	7	2	2	1	0	0	0
Glyma16g08160	0	0	0	0	0	0	1	1	3	2	7	2	0	0
Glyma16g08810	0	1	2	0	0	12	26	16	10	8	7	0	0	0
Glyma16g10730	11	15	12	15	5	6	10	10	15	7	20	7	11	3
Glyma16g12150	0	0	2	0	0	24	24	20	17	16	11	0	0	0
Glyma16g12800	0	2	0	0	0	2	10	27	28	9	25	14	0	0
Glyma16g16290	0	0	1	0	0	2	2	2	2	1	1	0	0	0
Glyma16g17120	0	1	0	0	0	4	45	62	53	22	25	2	1	11
Glyma16g17150	1	4	9	11	0	1	3	8	60	156	268	92	1	0
Glyma16g17460	0	0	0	0	0	0	0	0	1	1	2	1	0	0
Glyma16g23180	6	5	3	2	4	1	2	2	12	8	28	26	2	1
Glyma16g24270	13	15	17	12	9	11	18	45	15	11	16	10	22	5
Glyma16g25910	1	2	0	1	0	0	6	13	103	88	187	354	0	0
Glyma16g25920	1	2	1	1	0	1	1	2	5	4	10	15	1	1
Glyma16g26360	1	1	1	1	1	3	7	3	2	1	1	2	0	0
Glyma16g26430	2	0	8	10	0	250	97	0	11	16	8	11	4	1
Glyma16g26470	0	1	0	0	0	0	0	1	5	1	3	1	0	0
Glyma16g26790	0	2	3	2	1	3	1	1	3	12	19	5	5	4
Glyma16g26950	3	8	6	6	5	18	5	5	6	3	4	0	9	1
Glyma16g27440	0	0	0	0	0	0	2	3	13	6	16	12	1	0
Glyma16g27450	0	0	0	0	0	0	0	1	1	0	6	3	0	0
Glyma16g27460	0	0	0	0	0	0	5	17	14	7	20	12	0	0
Glyma16g27480	0	0	0	0	0	1	1	3	1	2	3	1	0	0
Glyma16g27510	1	1	1	1	0	2	1	1	2	1	4	2	2	1
Glyma16g27670	0	0	1	0	0	4	9	7	2	1	0	0	0	0
Glyma16g28200	10	15	12	13	18	67	22	9	8	7	6	4	19	8
Glyma16g28270	0	0	0	0	0	1	1	1	0	0	0	0	0	0
Glyma16g28390	0	0	1	0	0	5	8	9	1	1	1	0	0	0
Glyma16g29220	0	0	0	0	0	0	0	0	2	3	0	1	0	0
Glyma16g29430	13	11	16	11	5	1	4	6	20	16	38	27	13	8
Glyma16g29750	2	2	1	2	1	4	9	10	9	2	73	3	4	2
Glyma16g30190	14	23	15	15	9	8	9	10	16	10	27	18	18	11
Glyma16g31270	2	8	10	12	10	8	7	9	9	6	29	8	12	10
Glyma16g31330	0	0	0	0	0	0	0	1	5	2	21	19	0	0
Glyma16g32130	3	2	2	3	1	2	6	4	4	2	2	1	0	0
Glyma16g33120	0	0	0	0	0	12	51	34	40	20	16	0	0	0
Glyma16g33130	0	0	0	0	0	0	2	1	0	1	11	0	0	0
Glyma16g33140	8	3	5	3	5	27	157	371	119	50	48	1	0	0
Glyma16g33400	0	0	0	0	0	0	0	123	2484	3516	8883	6091	0	0
Glyma16g33480	1	2	2	2	1	4	4	2	0	0	0	0	1	0
Glyma16g33530	0	0	0	0	0	0	1	8	215	209	333	406	0	0
Glyma17g00860	12	12	13	13	9	5	12	12	23	13	23	24	14	15
Glyma17g00950	0	0	0	0	1	6	101	189	175	87	121	59	0	0
Glyma17g01000	6	9	9	6	10	6	20	18	8	3	4	2	1	1
Glyma17g01040	0	0	0	0	0	0	1	0	2	2	3	4	0	0
Glyma17g01190	5	3	6	7	4	4	12	13	21	11	24	21	6	16
Glyma17g01340	3	2	6	4	3	2	3	3	8	7	14	15	4	1
Glyma17g01720	178	241	547	450	515	375	789	1567	755	772	1020	636	243	197
Glyma17g01730	11	10	15	12	8	6	13	18	21	13	25	20	17	14
Glyma17g02180	0	0	1	0	0	9	13	12	0	0	0	0	0	0
Glyma17g03040	0	10	1	1	0	15	82	110	1164	625	1896	658	6	0
Glyma17g03600	5	5	3	4	3	2	7	4	45	20	114	91	2	3
Glyma17g03700	0	0	0	0	0	1	1	2	2	1	0	0	0	0
Glyma17g03750	0	0	0	0	0	2	2	3	1	0	0	0	0	0
Glyma17g03850	1	6	4	2	2	59	16	2	3	3	2	2	8	3
Glyma17g03890	4	7	3	9	15	62	19	3	4	1	4	1	5	3
Glyma17g03900	7	16	12	15	21	405	120	19	6	6	3	9	3	4
Glyma17g04340	97	194	245	285	229	85	140	121	313	202	399	395	165	53
Glyma17g04370	4	4	6	3	3	86	15	4	2	2	4	4	6	1
Glyma17g04380	2	0	5	9	5	247	71	0	8	7	5	0	0	0
Glyma17g04490	2	0	0	2	2	44	9	0	0	0	0	0	0	2
Glyma17g04520	2	5	4	4	0	67	9	0	3	2	1	1	3	5
Glyma17g04550	0	0	0	0	0	0	0	0	2	0	3	7	0	0
Glyma17g04620	0	0	0	0	0	1	3	7	5	2	6	4	0	0
Glyma17g04680	0	1	2	0	0	8	9	0	0	0	0	0	0	0
Glyma17g04760	0	3	10	2	2	49	45	13	12	5	6	7	1	40
Glyma17g04940	2	6	6	6	5	2	11	42	94	89	54	17	7	0
Glyma17g05340	26	47	34	34	10	17	44	37	50	24	67	42	39	23
Glyma17g05510	0	0	1	2	2	2	4	7	1	0	0	0	0	0
Glyma17g05700	0	0	1	0	0	7	19	5	0	0	0	0	0	0
Glyma17g05830	0	0	2	1	1	6	11	13	8	3	0	0	0	0
Glyma17g05920	0	2	1	2	3	1	4	7	5	3	7	4	1	3
Glyma17g06280	3	4	11	3	2	35	87	68	28	17	21	10	8	2
Glyma17g06750	0	2	1	1	1	4	5	3	3	2	2	0	2	0
Glyma17g07450	0	7	5	1	3	19	62	47	54	26	21	15	8	1
Glyma17g07700	2	9	4	10	10	3	16	47	60	55	94	66	3	0
Glyma17g08020	0	3	0	0	1	1	4	6	39	28	251	157	14	2
Glyma17g08150	6	3	10	9	6	11	18	8	8	5	7	5	6	7
Glyma17g08230	1	1	2	2	2	0	0	1	2	1	4	4	0	0
Glyma17g08340	21	15	13	12	12	29	14	14	13	7	14	8	15	7
Glyma17g08360	35	23	28	28	22	12	16	24	33	25	59	58	21	20
Glyma17g08680	3	5	5	4	4	4	13	9	2	1	2	0	4	1
Glyma17g08700	27	18	37	26	25	63	36	28	15	8	13	7	33	35
Glyma17g09110	0	0	6	0	0	102	378	435	83	38	24	1	0	0
Glyma17g09390	0	1	0	0	0	0	4	21	191	189	304	504	0	1
Glyma17g10690	0	0	3	0	0	11	26	25	7	2	0	0	0	0
Glyma17g10710	114	101	77	104	71	28	99	135	98	71	89	60	97	72
Glyma17g10960	1	1	2	1	2	17	6	1	1	0	1	2	1	0
Glyma17g11360	2	0	0	0	2	1	2	2	5	3	5	4	0	2
Glyma17g11400	34	113	150	98	203	44	159	234	526	308	110	51	28	64
Glyma17g11560	0	0	0	0	0	1	2	1	1	0	0	0	0	0
Glyma17g11670	2	2	1	1	1	1	4	2	1	0	1	0	2	1
Glyma17g13120	0	1	1	1	0	0	2	11	82	58	150	238	0	0
Glyma17g13510	17	10	13	11	7	34	26	17	8	5	5	2	5	5
Glyma17g13800	0	0	0	0	0	2	1	1	0	0	0	0	0	0
Glyma17g14680	0	2	0	0	0	1	4	12	34	23	85	60	2	9
Glyma17g14840	9	7	20	22	6	18	58	66	8	2	2	0	24	48
Glyma17g14900	2	2	1	1	0	2	28	61	131	95	175	286	1	5
Glyma17g15270	0	0	1	0	1	6	7	12	2	1	0	0	0	0
Glyma17g15740	4	2	5	4	2	5	16	7	4	3	3	2	5	0
Glyma17g16440	8	9	8	5	7	10	9	11	17	12	21	8	10	13
Glyma17g16620	0	0	0	0	0	1	2	8	31	12	54	53	0	0
Glyma17g16730	0	0	0	0	1	0	1	1	2	2	4	3	1	0
Glyma17g16830	254	106	236	211	192	72	141	282	100	75	97	84	130	34
Glyma17g17850	39	25	52	50	62	43	231	332	269	158	118	91	46	93
Glyma17g17860	0	2	0	0	0	0	1	0	8	4	18	19	0	3
Glyma17g18170	7	3	3	2	5	9	26	24	13	7	7	2	0	0
Glyma17g18260	10	3	6	3	1	2	5	14	5	2	1	1	3	0
Glyma17g23600	0	0	0	0	0	0	0	0	4	2	18	12	0	0
Glyma17g23860	154	397	326	445	640	204	609	507	627	795	148	206	719	157
Glyma17g23870	67	179	148	196	337	129	284	235	268	383	85	101	287	81
Glyma17g24410	0	0	1	0	0	2	3	2	0	0	0	0	1	0
Glyma17g26520	0	1	1	0	0	4	18	18	6	3	5	5	0	0
Glyma17g27550	1	3	1	1	1	1	1	3	3	2	8	4	1	0
Glyma17g29170	0	0	0	0	0	0	0	0	1	0	3	2	0	0
Glyma17g29320	0	0	1	0	0	7	16	20	5	2	7	3	5	1
Glyma17g29610	1	1	1	1	1	0	1	1	1	1	3	1	0	1
Glyma17g29790	1	2	1	2	3	2	4	4	3	2	5	4	1	0
Glyma17g29950	0	0	0	0	0	0	0	0	4	2	11	11	0	1
Glyma17g32020	0	0	0	0	0	0	1	0	3	2	8	17	0	1
Glyma17g32080	0	4	3	1	0	9	11	4	4	3	3	1	0	0
Glyma17g33790	0	0	0	0	0	0	0	0	4	3	14	9	0	0
Glyma17g34030	0	0	0	0	0	0	1	4	11	12	40	42	0	0
Glyma17g34220	3	1	0	0	0	0	11	10	0	0	40	0	0	0
Glyma17g34310	4	8	11	5	4	200	42	4	2	2	2	1	1	0
Glyma17g34400	0	0	1	0	0	8	1	2	0	0	0	0	0	0
Glyma17g34450	3	5	4	5	2	33	9	3	3	2	3	2	4	2
Glyma17g34540	0	0	0	0	0	0	0	0	0	0	5	0	0	0
Glyma17g34860	39	55	205	85	47	1852	315	41	19	19	16	9	10	8
Glyma17g35260	0	0	0	1	1	0	2	2	14	10	30	40	0	0
Glyma17g35460	1	1	1	0	0	3	8	14	6	3	7	2	0	0
Glyma17g35620	12	38	8	11	16	8	18	13	49	30	69	77	19	58
Glyma17g36060	0	1	1	0	0	1	1	1	3	2	6	3	0	2
Glyma17g36490	2	4	6	3	3	4	10	9	7	2	3	2	2	4
Glyma17g36590	2	7	12	15	17	7	22	25	18	5	1	0	1	1
Glyma17g37000	1	6	3	6	7	15	4	1	1	0	0	0	1	0
Glyma17g37060	0	10	1	0	0	6	15	18	15	5	0	0	0	0
Glyma17g37350	0	0	0	0	0	1	2	2	2	1	1	1	0	0
Glyma17g37460	0	1	0	1	1	2	5	4	2	1	1	0	0	0
Glyma17g37530	0	0	2	0	0	75	212	273	95	35	64	6	0	0
Glyma17g37580	3	4	2	0	0	6	8	11	6	3	5	3	3	0
Glyma17g37590	1	2	1	0	0	35	7	10	5	1	3	2	2	0
Glyma17g37750	3	10	3	2	1	9	34	106	51	34	34	5	1	0
Glyma17g37960	2	1	1	0	1	2	9	7	8	5	4	2	3	0
Glyma18g00400	0	0	0	0	0	1	3	21	9	3	7	1	0	0
Glyma18g00690	0	1	0	0	0	0	0	1	2	1	7	5	0	0
Glyma18g00800	0	15	11	2	1	61	38	4	23	9	16	12	0	0
Glyma18g00830	0	26	6	2	2	105	29	22	15	21	5	7	8	23
Glyma18g02210	36	27	30	28	15	52	389	553	382	204	216	83	42	457
Glyma18g03090	1	5	1	2	1	2	2	6	5	6	8	5	1	0
Glyma18g03280	1	2	2	1	11	5	27	14	9	5	2	1	6	0
Glyma18g03360	47	29	43	33	31	62	32	29	17	8	14	8	31	15
Glyma18g03380	0	3	0	0	0	0	7	11	11	6	7	8	0	0
Glyma18g03780	0	0	0	0	0	0	1	2	1	0	0	0	0	0
Glyma18g03930	11	34	24	36	23	6	26	35	73	47	81	59	14	13
Glyma18g03980	17	35	29	29	15	11	21	17	20	17	56	29	17	33
Glyma18g04060	2	4	6	4	2	1	6	10	5	3	3	4	3	3
Glyma18g04140	11	14	14	9	13	3	10	16	38	17	44	47	17	14
Glyma18g04270	2	6	7	3	2	116	34	6	3	3	2	1	1	0
Glyma18g04970	0	0	0	1	3	14	5	0	0	0	0	0	1	1
Glyma18g04980	1	3	2	4	19	200	106	3	3	1	2	6	2	2
Glyma18g05940	0	0	1	1	2	9	18	10	0	0	0	0	0	0
Glyma18g06610	1	1	1	2	0	0	1	3	1	1	3	2	2	0
Glyma18g06650	3	3	0	1	0	1	2	2	4	3	8	4	2	1
Glyma18g06830	1	1	2	1	3	16	7	1	1	0	1	0	2	1
Glyma18g06960	2	1	3	1	1	4	6	7	3	2	3	1	3	2
Glyma18g07100	0	0	2	0	0	21	42	62	21	7	9	0	0	0
Glyma18g07120	0	1	1	0	0	8	4	3	0	0	0	0	0	0
Glyma18g08520	0	0	0	0	1	0	2	0	6	3	11	29	0	0
Glyma18g08550	0	2	3	5	4	2	9	10	2	1	1	0	0	0
Glyma18g10080	2	1	2	1	1	1	2	5	5	2	7	4	0	0
Glyma18g10430	38	39	28	21	20	13	40	56	22	11	17	9	36	14
Glyma18g10760	3	1	0	0	0	0	2	3	8	2	40	8	0	0
Glyma18g11820	0	0	0	0	0	0	0	0	3	6	27	28	0	0
Glyma18g11960	6	2	4	4	2	5	10	8	4	2	5	2	1	1
Glyma18g11970	5	1	4	4	2	5	9	8	3	2	4	2	1	1
Glyma18g12110	1	8	2	1	1	8	12	26	18	14	18	8	0	0
Glyma18g12890	0	0	0	0	0	0	0	0	0	0	1	2	0	0
Glyma18g14090	0	1	5	0	0	71	87	83	10	2	4	0	0	0
Glyma18g16390	0	0	0	0	0	0	0	1	1	1	2	1	0	0
Glyma18g17130	0	1	0	0	0	0	6	10	2	1	0	0	0	0
Glyma18g17490	0	2	5	9	4	4	7	15	63	83	216	221	0	0
Glyma18g18250	2	1	1	0	2	19	18	12	13	5	5	6	2	0
Glyma18g19770	0	0	0	0	0	0	3	3	5	5	13	6	1	0
Glyma18g20470	0	0	0	0	0	1	0	1	2	0	0	0	0	0
Glyma18g21520	0	2	1	1	1	0	3	6	12	6	3	6	0	0
Glyma18g22960	0	1	0	0	0	3	6	6	3	1	1	1	1	0
Glyma18g29400	1	1	1	1	1	4	7	14	12	10	18	12	0	0
Glyma18g29410	1	0	0	1	0	1	2	3	4	2	4	3	0	0
Glyma18g32680	166	131	95	95	57	36	78	206	56	34	57	29	123	69
Glyma18g32760	0	0	0	0	0	0	0	2	123	245	1416	1601	0	0
Glyma18g35380	0	0	0	0	0	16	12	5	1	1	1	1	0	0
Glyma18g35680	0	0	0	0	0	1	5	4	0	0	0	0	0	0
Glyma18g36160	3	4	3	2	5	54	13	2	1	1	1	0	4	1
Glyma18g38490	0	0	0	0	0	2	11	28	38	19	54	48	0	0
Glyma18g39850	2	6	1	1	2	2	11	17	8	4	9	4	0	1
Glyma18g39960	1	10	17	11	9	28	45	20	8	2	5	2	2	2
Glyma18g40040	0	0	3	0	0	49	38	11	1	1	0	0	0	0
Glyma18g41130	5	8	8	4	5	2	7	13	15	11	24	19	4	4
Glyma18g42470	1	1	0	1	0	0	1	1	1	0	2	1	0	0
Glyma18g42480	2	2	2	2	0	19	7	1	1	1	1	1	0	0
Glyma18g43100	0	1	2	0	0	2	9	11	7	3	1	0	0	0
Glyma18g43140	3	21	3	3	4	5	20	35	14	6	8	6	0	2
Glyma18g43250	1	1	0	1	0	0	1	2	5	1	4	6	0	0
Glyma18g43280	0	1	1	0	1	0	0	1	3	13	8	1	7	0
Glyma18g43320	0	0	0	0	0	1	3	12	117	92	323	353	0	0
Glyma18g43430	1	1	1	1	1	1	2	2	4	2	8	4	1	3
Glyma18g44750	14	10	12	15	12	6	18	13	15	7	22	15	16	15
Glyma18g44820	35	12	34	27	17	29	46	29	22	10	17	6	4	2
Glyma18g45060	0	0	0	0	0	1	6	22	35	24	50	28	0	17
Glyma18g45190	0	1	3	0	0	5	8	4	3	1	1	0	0	0
Glyma18g45270	5	7	7	7	5	4	6	11	8	6	12	8	7	7
Glyma18g45320	0	0	0	0	0	1	3	3	2	2	1	0	0	0
Glyma18g45420	53	9	41	38	73	24	78	96	136	75	89	64	35	23
Glyma18g46650	0	0	5	0	0	82	130	113	63	32	40	2	0	0
Glyma18g46660	0	0	0	1	0	11	7	0	0	0	1	0	0	0
Glyma18g46680	0	0	5	0	0	72	108	70	33	14	20	2	0	0
Glyma18g47060	0	0	0	0	0	0	1	1	2	1	3	1	0	0
Glyma18g47450	0	0	1	1	0	4	43	68	9	2	2	0	1	0
Glyma18g47750	0	0	0	0	0	0	1	6	41	43	118	100	0	0
Glyma18g48420	0	1	1	2	1	0	1	2	2	3	4	4	2	0
Glyma18g48630	0	0	0	0	0	0	1	0	2	0	1	1	0	0
Glyma18g49170	0	0	0	0	0	66	89	41	6	2	1	0	0	0
Glyma18g49180	0	0	1	0	0	28	36	27	1	1	0	1	0	0
Glyma18g49470	0	3	0	0	0	0	0	1	2	3	6	5	0	0
Glyma18g49620	0	1	0	0	0	1	4	6	4	2	1	0	0	0
Glyma18g49640	13	8	23	17	2	538	78	5	5	2	5	2	1	1
Glyma18g49650	6	3	17	9	1	334	54	3	3	4	1	1	1	0
Glyma18g49930	2	2	1	1	0	1	2	1	1	1	4	1	1	2
Glyma18g50030	0	0	1	0	0	9	22	2	1	0	0	0	0	0
Glyma18g50070	0	1	1	2	0	1	2	2	7	8	15	20	1	0
Glyma18g50240	17	17	16	14	9	2	6	22	27	19	36	58	20	6
Glyma18g50360	0	1	0	0	0	0	3	8	4	4	6	4	1	0
Glyma18g51100	6	9	3	3	3	1	4	4	9	5	18	19	6	2
Glyma18g51150	0	0	3	0	0	23	10	3	1	0	0	0	0	0
Glyma18g51290	0	0	14	0	0	223	368	245	29	7	8	1	0	0
Glyma18g51510	28	9	41	29	32	7	22	25	60	23	81	31	27	29
Glyma18g51520	12	4	16	9	11	3	8	13	19	8	22	9	9	9
Glyma18g51640	9	7	10	9	5	11	13	15	16	12	27	13	8	12
Glyma18g51660	54	35	68	62	36	88	54	40	31	21	20	10	51	19
Glyma18g52150	2	11	7	5	1	4	17	22	8	6	91	8	2	1
Glyma18g52170	0	2	1	1	0	1	10	5	3	1	50	2	2	6
Glyma18g52230	13	5	22	35	42	331	160	11	70	26	100	100	45	159
Glyma18g52320	2	6	7	2	2	126	33	7	2	3	1	1	0	0
Glyma18g52330	0	1	1	1	1	8	3	3	0	0	0	0	0	0
Glyma18g52830	0	0	0	0	0	43	56	30	7	1	4	0	0	0
Glyma18g53030	0	0	0	0	0	0	3	2	0	1	1	0	0	0
Glyma18g53260	0	0	0	0	0	3	3	0	0	0	0	0	0	0
Glyma18g53440	1	32	32	18	8	6	34	131	217	118	199	142	65	94
Glyma18g53460	0	0	1	0	0	11	26	9	7	5	2	0	0	0
Glyma19g00400	0	0	0	0	0	0	0	1	2	2	9	29	0	0
Glyma19g00700	0	0	0	0	0	3	2	4	7	6	12	6	0	0
Glyma19g00710	5	10	63	11	18	269	385	193	159	144	119	43	25	6
Glyma19g01160	1	3	8	4	2	1	1	1	3	9	18	9	1	0
Glyma19g01210	2	31	7	7	2	6	21	56	228	236	466	279	14	9
Glyma19g01440	3	2	2	3	1	1	12	8	20	48	145	7	6	24
Glyma19g02120	4	6	4	5	14	114	45	6	6	3	3	4	2	3
Glyma19g03260	1	2	2	1	2	13	25	10	0	0	0	1	0	0
Glyma19g03490	17	23	29	27	11	6	9	11	24	16	42	27	6	18
Glyma19g03530	13	14	12	12	24	3	5	15	19	14	33	28	16	6
Glyma19g03620	1	1	2	1	0	3	8	4	1	0	0	0	0	0
Glyma19g03670	1	2	3	2	2	35	8	0	2	2	1	1	0	1
Glyma19g04060	0	0	1	0	0	0	1	0	3	2	6	1	0	0
Glyma19g04890	0	0	0	0	0	2	10	6	2	1	0	0	0	0
Glyma19g05150	1	0	2	1	1	0	7	5	10	13	6	6	2	0
Glyma19g05570	7	12	6	6	3	6	14	23	30	14	27	16	5	6
Glyma19g05580	0	1	0	0	0	1	1	2	4	2	5	6	1	0
Glyma19g05720	0	0	0	0	0	1	4	7	2	2	2	2	1	3
Glyma19g13060	0	0	0	0	0	4	57	412	4803	5303	14240	12198	12	14
Glyma19g13990	0	0	2	0	0	5	28	33	6	3	3	0	0	0
Glyma19g16960	0	0	0	0	0	5	17	16	13	8	7	4	0	0
Glyma19g16980	0	0	0	1	0	0	0	0	2	1	2	1	0	0
Glyma19g16990	0	0	0	1	0	0	0	0	0	1	6	2	0	0
Glyma19g22790	0	0	0	0	0	0	0	0	0	0	0	1	0	0
Glyma19g24610	0	0	0	0	0	0	0	0	1	1	2	2	0	0
Glyma19g27340	0	0	0	0	0	1	1	1	2	0	1	0	0	0
Glyma19g27600	0	0	0	0	0	0	1	0	1	1	2	0	0	0
Glyma19g28640	1	1	0	0	0	0	0	0	5	1	2	2	1	0
Glyma19g28770	0	1	1	0	1	4	3	1	1	2	8	4	1	3
Glyma19g29220	0	0	0	0	0	0	0	1	2	1	7	8	0	0
Glyma19g29330	0	4	2	1	1	1	1	1	4	3	12	14	1	0
Glyma19g29660	0	0	0	0	0	1	8	2	6	3	7	6	0	0
Glyma19g29860	0	0	2	1	2	5	5	2	1	1	3	3	0	1
Glyma19g30200	0	0	0	0	0	2	12	7	0	0	0	0	0	0
Glyma19g30230	1	2	2	3	2	1	1	4	5	2	6	5	3	1
Glyma19g30460	0	3	6	1	1	72	162	124	9	4	3	0	5	0
Glyma19g30470	0	0	0	0	0	1	2	0	0	0	0	0	0	0
Glyma19g30510	3	3	3	4	3	1	4	3	5	3	7	5	2	4
Glyma19g30720	59	13	23	25	8	72	32	24	10	3	2	0	15	2
Glyma19g31160	2	4	3	3	11	108	50	0	3	3	4	1	14	4
Glyma19g31210	0	0	0	0	0	2	1	0	0	0	0	0	0	0
Glyma19g31480	1	15	12	7	5	8	49	65	90	35	29	13	0	19
Glyma19g32920	11	22	8	7	3	0	1	1	16	11	43	133	0	0
Glyma19g33410	4	1	1	2	3	1	8	1	1	1	1	2	4	1
Glyma19g33500	0	0	0	0	0	0	0	1	2	1	3	2	0	0
Glyma19g33840	0	1	0	0	0	2	6	8	7	3	5	1	2	2
Glyma19g34480	2	2	1	3	3	1	3	2	5	1	4	6	4	2
Glyma19g34770	0	0	0	0	0	0	0	3	7	4	22	22	0	0
Glyma19g34780	0	0	0	0	0	0	0	0	80	158	885	1314	0	0
Glyma19g35110	98	43	109	101	38	94	163	76	77	42	65	29	103	77
Glyma19g35200	3	0	1	1	1	2	10	11	1	0	0	0	0	0
Glyma19g35230	0	4	2	3	2	1	2	3	2	2	6	4	3	1
Glyma19g36020	6	6	7	6	4	16	21	7	7	3	4	2	3	1
Glyma19g36030	1	0	2	1	1	4	7	2	1	0	0	0	1	0
Glyma19g36440	34921	5103	57673	64681	37742	1419589	461786	3787	57949	18845	50637	18520	1736	3751
Glyma19g36630	1	6	3	6	5	4	19	13	27	14	24	18	6	10
Glyma19g37200	0	0	0	1	0	8	7	2	18	24	87	48	41	15
Glyma19g37270	0	1	1	0	0	5	9	7	2	0	1	0	0	4
Glyma19g37350	0	0	0	0	0	0	0	0	4	0	1	0	0	0
Glyma19g37420	1	3	2	3	2	5	8	9	4	3	4	2	2	2
Glyma19g37460	0	3	0	1	0	0	0	1	10	2	6	5	0	0
Glyma19g37780	101	30	88	73	43	148	84	64	39	18	35	10	59	37
Glyma19g37860	0	1	0	0	0	0	2	6	6	3	3	1	1	0
Glyma19g37910	0	1	0	0	0	0	1	1	2	2	6	9	0	0
Glyma19g38200	4	1	3	7	6	19	3	1	1	0	0	0	3	2
Glyma19g39240	306	181	348	378	361	98	244	234	322	297	494	595	315	361
Glyma19g39410	0	5	11	1	1	377	176	82	125	50	14	2	0	0
Glyma19g39630	14	17	11	24	62	445	155	7	12	5	6	14	5	4
Glyma19g40550	0	3	1	2	1	1	5	4	4	2	5	2	2	1
Glyma19g40660	13	8	23	45	48	528	210	8	18	12	14	10	13	10
Glyma19g40730	2	10	6	7	6	10	22	16	8	7	9	5	2	0
Glyma19g40940	2	1	10	9	3	7	15	17	6	3	4	2	1	1
Glyma19g41480	0	0	0	0	0	1	3	5	4	3	8	4	0	0
Glyma19g41550	0	6	0	0	0	2	5	9	9	13	15	10	2	0
Glyma19g41560	0	0	0	0	0	1	7	11	9	7	11	6	0	0
Glyma19g41760	49	84	102	52	85	34	112	118	214	86	236	160	16	179
Glyma19g42000	0	1	0	0	1	0	4	6	2	1	1	0	0	0
Glyma19g42230	0	0	0	0	0	2	2	2	1	2	2	0	0	0
Glyma19g42380	0	0	0	0	0	1	2	1	0	0	0	0	0	0
Glyma19g42420	0	0	0	0	0	6	25	106	122	86	203	168	0	0
Glyma19g42490	0	0	0	0	0	0	0	0	0	0	6	48	0	0
Glyma19g42680	0	1	0	0	1	0	0	0	1	2	3	10	0	0
Glyma19g42940	1	1	2	0	0	30	96	164	89	30	46	13	0	0
Glyma19g43010	9	2	10	9	69	537	192	4	29	20	15	36	25	24
Glyma19g43020	2	3	1	3	5	53	22	0	2	2	2	5	2	5
Glyma19g43830	38	28	51	50	26	552	156	25	20	13	17	8	19	13
Glyma19g44200	6	5	8	6	7	12	18	14	7	5	14	10	5	6
Glyma19g44340	1	1	0	1	2	1	6	7	2	2	1	1	2	0
Glyma19g44980	2	11	7	7	8	1	1	1	6	7	26	47	10	3
Glyma19g45000	3	20	10	6	9	17	32	57	15	10	11	7	10	1
Glyma19g45010	0	0	0	0	0	1	2	2	5	5	7	3	0	0
Glyma20g00230	38	38	35	26	29	9	32	32	42	29	57	40	32	45
Glyma20g00240	0	0	0	0	0	2	13	22	4	1	1	0	0	0
Glyma20g00300	0	0	0	0	0	2	3	2	1	0	0	0	0	0
Glyma20g00420	1	1	1	0	1	5	0	2	5	1	15	11	1	0
Glyma20g00690	0	0	0	0	0	1	1	0	0	0	0	0	0	0
Glyma20g00840	5	3	2	1	0	4	2	3	6	2	9	7	0	0
Glyma20g00850	7	1	2	0	0	9	15	20	16	9	29	18	3	0
Glyma20g01200	3	4	5	3	2	1	1	3	9	10	17	15	5	6
Glyma20g01440	2	0	0	0	0	13	96	119	137	66	82	4	0	0
Glyma20g01690	2	9	6	3	3	3	3	3	5	2	15	5	2	0
Glyma20g01880	0	0	0	0	0	0	3	9	15	7	10	3	0	0
Glyma20g01930	4	5	1	2	0	1	4	10	3	2	33	2	1	1
Glyma20g02290	1	0	1	0	0	7	38	54	41	24	17	7	0	0
Glyma20g02540	5	0	0	0	0	0	0	1	4	4	13	3	3	1
Glyma20g02680	0	0	0	0	0	1	2	2	1	1	1	0	0	0
Glyma20g03620	0	1	1	0	0	2	3	0	0	0	0	0	0	0
Glyma20g03630	0	0	0	0	0	0	5	1	0	0	0	0	0	0
Glyma20g06750	0	0	0	0	0	0	0	0	0	0	3	3	0	1
Glyma20g09370	8	3	8	7	5	2	5	5	8	5	13	11	5	5
Glyma20g11560	7	12	10	14	13	8	8	5	13	6	21	10	8	7
Glyma20g12150	18	10	23	17	23	12	38	43	20	8	7	2	14	10
Glyma20g12230	0	0	0	0	0	0	3	4	2	1	1	0	1	1
Glyma20g15480	0	0	0	0	0	2	1	0	0	0	0	0	0	0
Glyma20g15980	3	1	1	2	1	0	1	2	7	6	14	9	0	0
Glyma20g17990	1	1	0	0	1	0	0	1	2	1	4	6	0	0
Glyma20g18450	0	0	0	0	0	0	1	2	1	1	0	0	0	0
Glyma20g19510	2	1	3	2	2	128	413	769	413	180	268	161	3	0
Glyma20g19620	0	0	0	0	0	0	0	1	8	6	17	67	0	0
Glyma20g19630	0	0	0	0	0	0	0	1	12	10	26	102	1	0
Glyma20g20180	0	0	0	0	0	0	0	1	1	0	2	2	0	0
Glyma20g20900	40	45	51	37	40	47	61	73	14	10	24	15	34	36
Glyma20g21780	1	3	2	2	2	3	9	11	9	7	13	5	4	0
Glyma20g22280	2	1	1	1	1	1	2	2	3	3	7	7	3	1
Glyma20g22290	2	50	14	39	28	59	67	35	94	70	71	38	42	12
Glyma20g22560	1	181	60	105	40	769	151	21	14	6	4	0	0	0
Glyma20g22650	0	3	11	5	4	24	15	8	5	3	3	1	5	0
Glyma20g22660	0	0	1	0	0	4	17	18	4	2	2	0	0	0
Glyma20g23080	152	94	143	153	80	145	315	220	169	70	118	32	116	95
Glyma20g23090	4	3	3	1	0	1	1	1	7	4	14	5	1	1
Glyma20g23460	4	2	4	5	4	1	4	2	13	10	26	34	4	5
Glyma20g24020	0	0	0	0	0	0	1	1	2	2	12	11	0	0
Glyma20g24530	2	0	0	0	0	0	10	54	411	288	775	668	0	0
Glyma20g24920	12	7	9	12	7	4	7	5	13	7	16	5	3	10
Glyma20g25000	0	1	1	1	0	1	5	5	4	2	1	0	0	0
Glyma20g25680	1	2	2	1	0	3	5	11	6	2	0	1	0	0
Glyma20g25730	20	11	19	25	24	49	11	8	12	5	18	15	22	8
Glyma20g25880	0	1	1	0	1	1	2	4	1	0	1	1	0	0
Glyma20g26010	0	2	2	1	0	8	9	5	1	0	1	0	0	0
Glyma20g26650	32	6	14	4	7	47	79	87	16	5	7	3	0	1
Glyma20g26680	0	1	1	1	1	1	2	3	4	2	1	1	1	1
Glyma20g26830	3	7	2	2	0	3	4	13	12	5	20	10	4	3
Glyma20g27040	0	0	12	1	1	59	146	158	18	3	2	0	11	10
Glyma20g27140	0	0	2	0	0	13	10	4	0	0	0	0	0	0
Glyma20g28210	3	1	2	2	1	5	14	8	8	6	5	3	7	0
Glyma20g28460	0	0	0	0	0	0	0	0	0	1	33	199	0	0
[truncated: 38 more rows]
