# Supplementary material for: RNA-Seq Atlas of Glycine max: A guide to the soybean transcriptome
Source: BMC Plant Biol. 2010 Aug 5;10:160. doi: 10.1186/1471-2229-10-160 (PMC3017786; doi:10.1186/1471-2229-10-160)
Supplement: Additional file 14 — Genes significantly expressed in aerial tissues. List of gene models for which there was as significant change in gene expression in one of the aerial tissues (young leaf, flower, one cm pod, pod-shell 10-DAF, pod-shell 14-DAF) over all other tissues in this study. [file 1471-2229-10-160-S14.CSV]

List of gene models for which there was as significant change in gene expression in one of the aerial tissues (young leaf	flower	one cm pod	pod-shell 10-DAF	pod-shell 14-DAF) over all other tissues in this study.
	young_leaf	flower	cm_pod	shellm2	shellm1	seedm2	seedm1	seed0	seed1	seed2	seed3	seed4	root	nodule
Glyma0022s00470	24	35	14	11	3	6	2	5	4	4	6	4	5	3
Glyma0041s00200	8	5	4	2	0	2	3	3	1	0	0	0	1	1
Glyma0041s00300	12	10	7	5	2	3	3	3	4	1	6	1	3	3
Glyma0048s00250	35	12	13	13	11	3	5	6	8	2	3	2	2	2
Glyma0048s00270	15	5	6	3	4	3	3	5	4	1	4	1	3	3
Glyma0084s00210	35	21	16	19	15	1	1	2	1	0	0	0	1	2
Glyma0092s00240	31	40	32	17	21	6	8	5	3	2	2	1	10	5
Glyma01g00270	5	4	3	3	1	2	1	0	1	0	1	1	1	1
Glyma01g00410	20	8	9	11	11	2	3	3	6	2	4	2	6	3
Glyma01g00420	9	3	5	5	1	2	4	4	3	1	1	1	3	1
Glyma01g00570	13	9	6	8	9	2	3	2	1	1	4	1	4	4
Glyma01g00590	10	2	3	5	3	0	1	2	1	2	1	2	0	0
Glyma01g00600	13	1	3	6	2	0	0	0	0	0	0	0	7	2
Glyma01g00640	6	1	3	2	1	1	1	0	1	0	1	1	0	0
Glyma01g00890	4	1	4	5	6	1	2	1	2	1	2	1	1	0
Glyma01g01120	21	5	7	8	1	4	4	6	2	1	1	0	5	2
Glyma01g01320	74	45	107	87	67	20	60	70	36	19	14	4	52	27
Glyma01g01350	5	2	3	3	2	1	2	2	1	0	1	0	2	2
Glyma01g01370	94	21	30	41	42	2	3	6	7	5	4	3	0	0
Glyma01g01410	96	31	41	46	26	14	38	37	29	21	32	14	21	17
Glyma01g01480	4	2	2	3	2	0	0	0	0	0	0	1	0	0
Glyma01g01730	3	1	2	2	3	0	0	0	0	0	0	0	0	0
Glyma01g01880	11	6	1	1	1	0	1	2	2	0	4	1	3	0
Glyma01g01890	9	4	4	2	2	1	1	3	2	1	3	1	2	3
Glyma01g01910	54	27	30	36	58	7	20	28	24	12	17	12	19	28
Glyma01g02150	14	3	4	3	2	1	2	2	1	1	0	1	0	0
Glyma01g02240	9	2	4	5	1	1	2	1	1	0	1	0	3	1
Glyma01g02250	42	28	16	32	44	0	3	7	12	9	15	12	28	32
Glyma01g02380	11	8	7	7	2	4	4	4	4	1	1	1	5	4
Glyma01g02620	5	2	4	3	0	1	2	2	1	0	0	0	1	0
Glyma01g02700	3	2	1	0	0	0	0	0	0	0	0	0	0	0
Glyma01g02710	293	37	101	115	37	49	100	24	28	10	10	7	42	34
Glyma01g02720	988	201	324	294	134	127	238	227	92	34	51	27	146	103
Glyma01g02890	3	4	3	3	1	2	1	2	1	1	2	1	2	1
Glyma01g03060	53	29	17	9	1	2	7	18	15	11	17	20	0	0
Glyma01g03110	5	5	3	1	0	0	0	0	0	0	0	0	0	0
Glyma01g03160	4	5	2	2	2	1	1	1	2	1	1	1	1	2
Glyma01g03260	28	12	13	12	9	4	8	9	6	4	7	4	12	11
Glyma01g03430	6	2	4	3	3	2	1	1	1	1	2	1	0	0
Glyma01g03480	4	1	3	3	8	0	1	2	0	0	0	1	1	1
Glyma01g03720	3	7	1	1	2	1	4	1	2	2	2	1	1	0
Glyma01g03790	10	2	5	5	1	1	3	4	3	1	1	0	2	1
Glyma01g03940	1	18	8	9	3	4	6	4	7	3	5	3	0	0
Glyma01g04040	13	4	9	8	9	2	1	2	1	0	0	0	1	1
Glyma01g04060	5	11	8	7	5	1	0	1	0	0	1	1	1	0
Glyma01g04070	151	73	92	108	214	1	0	0	0	0	0	0	0	0
Glyma01g04150	8	3	5	6	4	1	1	1	1	1	3	1	1	0
Glyma01g04230	10	4	6	5	2	1	2	1	1	1	1	1	2	2
Glyma01g04250	2	1	0	11	2	0	1	1	0	0	0	1	0	0
Glyma01g04480	6	2	2	2	1	0	1	2	1	1	0	0	1	1
Glyma01g04530	30	17	16	19	13	6	5	12	7	3	6	1	9	14
Glyma01g04590	1	2	1	1	1	0	0	1	0	0	0	0	0	0
Glyma01g04690	12	18	16	19	12	3	6	4	5	4	7	3	8	2
Glyma01g04740	8	1	2	3	1	1	1	2	1	1	1	1	1	1
Glyma01g05000	11	3	5	4	1	1	2	2	2	1	1	1	1	0
Glyma01g05150	66	14	17	11	16	5	10	13	17	11	17	7	0	0
Glyma01g05220	5	5	2	5	4	0	1	1	0	0	1	0	0	0
Glyma01g05350	10	26	7	11	9	0	1	0	0	0	1	0	6	0
Glyma01g05370	4	2	4	3	4	1	1	0	1	0	0	0	0	0
Glyma01g05410	22	12	31	28	15	1	3	3	1	1	1	0	8	0
Glyma01g05980	8	0	0	0	0	0	0	1	1	0	0	0	0	0
Glyma01g06030	51	23	4	9	13	10	11	9	6	2	2	1	9	11
Glyma01g06110	40	10	8	12	8	0	0	1	3	2	2	1	0	0
Glyma01g06170	15	17	11	11	3	7	6	9	9	3	10	4	11	5
Glyma01g06450	24	7	12	9	5	5	8	8	7	5	9	7	8	4
Glyma01g06620	12	6	8	6	5	3	4	3	5	4	4	3	4	4
Glyma01g06740	28	10	20	15	12	1	2	1	3	2	5	2	8	1
Glyma01g07180	3	1	1	1	0	0	0	0	0	0	1	0	0	0
Glyma01g07780	15	3	6	4	1	1	2	3	2	0	2	1	1	1
Glyma01g07860	508	83	302	209	67	14	11	2	0	0	0	0	0	0
Glyma01g08130	2	11	9	7	5	5	2	1	2	1	1	0	0	0
Glyma01g08150	1	39	0	2	0	0	0	0	0	0	0	0	0	0
Glyma01g08600	4	2	1	2	2	1	1	1	1	1	0	0	0	0
Glyma01g09160	47	32	21	30	27	2	6	6	9	3	6	3	15	3
Glyma01g09170	70	50	35	45	40	2	10	5	15	5	8	6	26	6
Glyma01g09310	46	17	17	19	6	4	6	6	6	2	8	2	6	6
Glyma01g09360	2	5	5	6	12	0	0	0	0	0	0	0	0	0
Glyma01g09520	10	4	5	3	2	1	1	0	1	1	1	0	1	0
Glyma01g09530	31	21	14	25	3	8	9	0	3	0	3	2	16	8
Glyma01g11870	125	4	15	21	65	5	23	8	6	3	0	0	0	0
Glyma01g12950	4	2	2	2	1	0	1	2	1	0	1	1	2	0
Glyma01g13170	22	12	9	11	11	2	2	4	2	1	2	1	3	2
Glyma01g14440	10	4	6	5	4	3	5	4	5	2	4	2	3	1
Glyma01g14480	20	6	7	6	5	3	1	0	0	0	1	0	0	0
Glyma01g15020	4	2	0	0	1	0	0	0	0	0	0	0	0	0
Glyma01g15930	16	1	0	0	1	0	0	0	0	0	0	0	0	0
Glyma01g16380	9	5	4	4	3	2	2	2	1	1	2	1	3	2
Glyma01g17230	7	5	4	5	2	1	1	2	1	1	3	0	3	0
Glyma01g17300	6	14	6	6	17	0	1	0	1	1	2	1	0	1
Glyma01g17580	8	1	1	0	0	0	2	1	1	0	0	0	0	0
Glyma01g17820	91	6	19	37	19	0	1	0	5	5	7	2	0	0
Glyma01g19200	10	4	3	4	4	1	3	2	3	1	2	1	3	3
Glyma01g19820	7	5	2	3	3	1	1	1	2	1	1	1	3	1
Glyma01g20030	11	7	8	8	5	4	4	3	2	2	4	3	5	5
Glyma01g20230	16	8	16	15	9	6	7	8	2	2	3	2	10	3
Glyma01g20460	55	25	46	56	57	7	14	32	26	13	21	9	19	5
Glyma01g20700	22	68	31	34	30	0	0	0	0	0	0	0	3	4
Glyma01g20770	20	12	15	13	7	6	5	2	5	4	6	2	11	4
Glyma01g20870	6	2	1	1	1	1	3	2	1	0	0	0	2	2
Glyma01g21500	22	13	11	14	12	4	6	7	8	5	5	2	9	6
Glyma01g22170	6	2	3	2	3	1	2	1	2	1	2	1	1	2
Glyma01g22180	7	2	2	2	1	1	1	1	2	1	2	1	2	3
Glyma01g22260	9	19	3	7	6	1	1	1	1	0	0	0	6	1
Glyma01g22490	6	4	3	3	2	1	0	0	0	0	1	1	1	1
Glyma01g22510	6	5	7	4	2	2	3	2	1	1	1	0	2	2
Glyma01g22540	19	20	24	21	23	11	5	8	9	4	3	4	6	1
Glyma01g22600	9	13	7	6	3	2	4	4	3	2	3	2	6	4
Glyma01g22620	8	2	1	1	1	0	0	0	0	0	1	0	0	0
Glyma01g22830	11	10	13	9	4	5	3	2	1	1	0	0	2	1
Glyma01g23230	2	0	1	2	1	0	0	0	0	0	0	0	0	0
Glyma01g25690	7	3	2	2	1	1	1	1	2	1	1	1	0	0
Glyma01g26230	58	42	23	14	2	7	15	32	19	6	0	0	0	0
Glyma01g26580	5	0	0	0	0	0	0	0	0	0	0	0	0	0
Glyma01g26690	6	4	3	2	2	1	1	1	1	1	2	1	2	0
Glyma01g26930	29	10	14	13	8	2	6	7	8	4	5	3	2	4
Glyma01g26950	188	63	144	165	87	65	123	136	67	27	31	22	84	51
Glyma01g26990	24	5	9	8	3	1	2	3	3	1	1	1	2	4
Glyma01g27900	10	16	2	4	4	0	0	0	0	0	0	0	0	0
Glyma01g28500	138	20	45	32	29	13	17	21	12	9	11	8	4	13
Glyma01g28810	551	172	260	187	243	7	19	50	71	37	41	23	1	0
Glyma01g29540	15	4	6	6	8	5	3	5	4	3	5	2	2	9
Glyma01g29630	25	9	7	10	15	4	5	4	2	2	3	1	2	1
Glyma01g30350	35	5	12	8	9	1	0	0	2	1	1	0	0	0
Glyma01g31260	17	5	6	4	5	1	4	6	3	2	4	2	4	2
Glyma01g31590	10	2	5	5	2	1	4	5	2	0	1	0	4	0
Glyma01g31610	37	29	28	22	26	8	10	11	5	4	8	6	18	13
Glyma01g31840	11	8	20	15	6	7	10	6	3	2	2	3	2	1
Glyma01g32000	5	4	3	4	2	1	1	1	2	1	2	1	3	2
Glyma01g32140	38	23	39	25	10	0	0	0	0	0	0	0	0	0
Glyma01g32370	4	8	4	3	4	3	2	2	3	1	3	3	1	0
Glyma01g32380	9	8	10	9	4	6	6	5	5	2	4	3	5	2
Glyma01g32750	1256	1156	1448	1213	3142	141	167	292	407	396	149	54	1	0
Glyma01g32760	58	94	18	19	20	19	18	18	4	1	4	2	0	0
Glyma01g33240	7	6	9	6	2	5	4	4	3	1	3	2	4	3
Glyma01g33370	35	3	0	0	0	1	12	23	22	8	22	10	0	0
Glyma01g33660	14	7	14	11	8	4	8	8	5	3	4	2	10	3
Glyma01g34300	56	31	20	29	264	0	0	0	0	0	0	0	0	0
Glyma01g34700	24	5	6	7	1	1	2	1	2	1	3	1	1	1
Glyma01g35170	14	6	9	10	5	5	1	1	0	1	1	0	1	1
Glyma01g35280	51	12	22	27	19	4	12	6	10	4	3	3	13	15
Glyma01g35320	10	8	8	11	15	6	6	4	5	3	4	4	6	3
Glyma01g35470	4	7	4	3	2	2	1	0	1	0	1	1	1	1
Glyma01g35900	124	529	92	71	86	8	15	28	22	9	12	11	6	3
Glyma01g35910	75	369	63	47	64	5	10	17	17	6	9	8	4	2
Glyma01g36160	10	17	8	8	5	5	5	6	5	4	5	3	3	1
Glyma01g36180	16	7	7	5	4	4	6	8	4	1	3	1	5	3
Glyma01g36430	18	4	10	8	2	2	7	8	3	1	1	0	5	1
Glyma01g36480	6	6	4	4	18	0	0	0	0	0	0	0	0	0
Glyma01g36500	16	5	8	8	2	2	4	6	2	1	1	0	3	1
Glyma01g36660	13	7	5	5	3	1	3	4	3	2	3	3	6	6
Glyma01g36890	51	19	27	33	25	5	15	12	16	9	10	6	26	11
Glyma01g37270	51	21	33	37	74	7	21	31	26	14	12	14	33	12
Glyma01g37280	50	19	33	30	90	2	19	31	22	13	9	15	34	16
Glyma01g37340	5	3	7	11	10	0	1	0	1	1	1	1	2	2
Glyma01g37450	27	14	12	12	6	8	9	9	9	6	7	4	4	1
Glyma01g37460	50	5	8	8	2	3	6	11	7	3	3	1	1	0
Glyma01g37500	11	3	3	3	3	1	3	2	2	1	2	1	2	1
Glyma01g37540	16	7	16	23	20	5	8	7	6	2	5	3	8	9
Glyma01g37730	10	3	2	3	2	1	2	1	1	0	1	1	4	1
Glyma01g37900	66	19	20	24	23	3	13	31	37	15	16	9	39	7
Glyma01g37990	4	1	5	2	0	0	0	0	0	0	1	1	0	0
Glyma01g38150	8	7	6	4	1	3	2	2	1	0	0	0	3	0
Glyma01g38180	5	3	1	1	1	1	0	1	0	0	0	0	1	0
Glyma01g38210	72	146	75	64	69	22	30	47	30	17	33	18	50	22
Glyma01g38670	3	3	3	2	2	1	1	2	1	1	1	1	1	1
Glyma01g38690	158	22	68	30	21	55	75	92	78	28	23	7	0	10
Glyma01g38700	281	38	124	52	38	77	130	158	142	49	42	13	1	17
Glyma01g38750	326	71	128	107	127	6	16	43	58	40	59	36	1	1
Glyma01g38840	10	5	8	7	5	5	4	2	4	1	3	3	4	2
Glyma01g38930	23	40	10	10	13	3	6	7	5	4	5	3	9	7
Glyma01g38940	105	15	40	33	41	3	3	8	14	8	8	9	1	2
Glyma01g38950	37	7	14	10	9	1	1	0	1	1	1	0	0	0
Glyma01g39200	32	7	10	10	6	2	4	6	3	2	3	2	8	6
Glyma01g39320	3	5	6	6	3	0	0	1	2	2	2	3	0	0
Glyma01g39350	25	46	16	17	21	6	8	8	10	6	17	6	18	16
Glyma01g39370	74	44	76	66	100	22	30	77	70	50	76	46	21	3
Glyma01g39430	18	7	8	8	1	4	6	6	3	1	1	0	6	5
Glyma01g39490	6	3	3	2	1	1	2	2	1	1	1	0	2	1
Glyma01g39530	15	9	6	6	6	3	2	3	5	2	5	2	5	3
Glyma01g39560	13	19	12	13	7	3	7	3	6	3	7	6	6	7
Glyma01g39570	7	1	2	3	0	0	0	0	0	1	2	2	0	0
Glyma01g39720	29	7	15	10	3	6	9	12	5	1	2	0	7	1
Glyma01g39870	3	0	4	6	5	0	1	0	0	0	1	0	0	0
Glyma01g39890	6	6	4	7	5	1	2	2	3	3	3	2	3	1
Glyma01g39960	26	10	10	13	9	2	3	4	3	2	4	3	1	2
Glyma01g39970	1	4	3	4	5	0	0	0	0	0	0	0	0	0
Glyma01g40110	5	2	2	2	0	0	1	2	1	0	0	0	2	0
Glyma01g40240	14	5	9	4	4	3	5	5	3	2	3	2	4	2
Glyma01g40270	24	4	20	27	36	2	8	18	16	7	10	2	2	1
Glyma01g40460	5	2	1	2	13	0	0	0	0	0	0	0	0	0
Glyma01g40550	12	9	16	28	39	5	10	3	3	1	2	2	3	1
Glyma01g40620	46	7	10	10	5	3	1	1	0	0	1	1	0	0
Glyma01g40650	24	15	13	11	10	1	1	2	4	2	5	4	8	2
Glyma01g40810	69	10	23	25	22	1	1	3	4	2	3	0	0	0
Glyma01g40920	109	11	33	32	23	6	12	13	10	5	8	3	4	5
Glyma01g41000	7	2	3	3	3	3	2	2	0	0	0	0	0	0
Glyma01g41130	4	3	2	2	1	1	1	1	1	0	1	1	1	1
Glyma01g41210	49	19	31	26	15	32	33	24	18	11	24	16	24	17
Glyma01g41400	96	12	27	32	21	5	10	11	14	8	14	8	6	7
Glyma01g41430	7	3	4	3	3	1	1	1	2	1	1	1	1	1
Glyma01g41500	6	7	8	9	7	1	1	1	1	0	0	0	0	0
Glyma01g41730	18	21	14	10	5	13	10	11	7	4	7	4	15	13
Glyma01g41820	165	5	17	16	5	1	19	60	22	4	2	0	5	5
Glyma01g41940	6	10	13	11	7	2	4	5	3	2	2	0	4	1
Glyma01g41960	8	2	3	1	1	0	1	0	0	0	0	0	2	0
Glyma01g42250	31	9	15	21	18	4	4	5	5	3	4	2	2	3
Glyma01g42290	5	3	3	3	3	0	0	1	2	1	3	2	0	0
Glyma01g42300	7	1	2	2	0	1	1	3	1	0	1	0	0	0
Glyma01g42330	11	8	5	5	4	2	2	2	2	2	3	1	4	2
Glyma01g42340	5	3	3	2	2	2	1	1	2	1	2	1	2	3
Glyma01g42360	17	5	3	3	3	1	1	4	3	1	5	2	0	0
Glyma01g42380	5	4	2	2	1	1	2	1	1	1	1	0	2	2
Glyma01g42410	10	24	13	15	7	4	7	8	9	5	10	7	6	2
Glyma01g42450	207	44	78	69	21	4	3	8	8	6	9	4	34	23
Glyma01g42460	3	0	1	1	0	0	0	0	0	0	0	0	0	0
Glyma01g43030	5	1	1	1	0	0	0	0	0	0	0	0	0	0
Glyma01g43270	52	10	16	14	17	2	5	7	8	4	7	4	6	9
Glyma01g43340	21	6	20	15	9	2	4	10	8	3	3	2	3	0
Glyma01g43350	20	1	10	12	17	1	4	1	3	0	0	1	1	0
Glyma01g43360	2	4	1	2	2	0	1	1	1	1	1	1	1	1
Glyma01g43390	2	3	5	4	1	0	0	0	0	0	0	0	1	0
Glyma01g43400	8	2	1	2	2	0	1	2	2	1	1	0	2	1
Glyma01g43570	23	7	40	21	20	5	13	11	16	14	18	21	4	2
Glyma01g43630	26	8	12	14	5	1	4	4	5	2	3	3	1	1
Glyma01g43690	2	1	1	1	0	0	0	0	0	0	0	0	0	0
Glyma01g43700	11	8	6	6	5	4	5	6	5	3	4	4	3	4
Glyma01g43720	85	10	23	15	13	2	5	4	3	2	2	0	6	15
Glyma01g43900	3	2	2	2	1	1	1	1	1	0	1	0	2	1
Glyma01g43930	3	3	1	0	1	1	0	0	0	0	0	0	0	0
Glyma01g43940	4	3	1	2	2	0	0	0	0	0	0	0	1	0
Glyma01g43960	14	17	11	9	3	4	5	8	6	3	13	7	9	7
Glyma01g43980	9	2	4	3	1	1	3	4	1	0	0	0	5	0
Glyma01g43990	12	12	8	6	3	4	3	5	5	1	4	2	7	5
Glyma01g44000	31	7	9	13	8	1	1	2	3	1	2	1	0	0
Glyma01g44090	28	15	23	18	9	5	13	14	7	5	8	6	9	6
Glyma01g44210	3	32	6	6	3	0	0	0	0	0	1	1	0	0
Glyma01g44220	56	14	20	24	26	2	4	3	7	4	9	6	1	2
Glyma01g44360	8	9	3	3	2	1	2	4	3	2	3	2	4	4
Glyma01g44490	3	4	2	2	1	1	1	1	0	0	1	0	0	0
Glyma01g44670	38	7	13	11	3	3	6	14	7	3	5	2	2	0
Glyma01g44730	4	1	1	1	1	1	1	1	1	1	2	2	0	0
Glyma01g44770	18	13	13	12	12	6	7	8	9	3	7	6	6	9
Glyma01g44820	30	11	15	12	15	4	5	3	8	4	5	5	4	4
Glyma01g44850	96	11	38	35	37	5	6	7	7	4	5	4	0	3
Glyma01g45070	7	10	3	2	1	1	1	1	1	0	1	1	0	0
Glyma01g45240	3	4	3	3	1	0	1	1	1	1	2	1	1	0
Glyma01g45260	16	6	26	14	5	2	3	0	0	1	2	1	9	0
Glyma01g45430	95	29	35	44	51	9	24	23	16	7	8	6	11	11
Glyma01g45570	13	2	0	0	3	0	1	0	0	0	0	0	0	0
Glyma01g45630	6	3	3	3	0	2	2	2	1	1	0	0	1	1
Glyma01g45650	38	23	19	19	10	4	8	10	6	4	7	4	8	5
Glyma01g45660	8	4	6	5	4	3	3	4	3	1	3	2	5	3
Glyma02g00270	20	17	23	23	11	10	16	14	11	6	11	5	16	13
Glyma02g00300	10	8	6	7	2	2	4	4	4	1	4	2	4	3
Glyma02g00320	148	56	91	102	112	17	33	43	37	22	33	12	52	35
Glyma02g00330	4	1	3	3	2	0	1	0	0	0	0	0	1	0
Glyma02g00380	5	5	3	3	3	0	0	0	0	0	0	0	2	1
Glyma02g00430	33	23	22	20	14	3	10	12	19	10	15	13	26	14
Glyma02g00440	42	16	10	12	13	2	3	2	3	2	2	0	0	0
Glyma02g00490	60	30	55	54	23	49	46	29	33	16	27	7	34	26
Glyma02g00510	8	4	5	4	2	1	3	4	3	1	3	1	2	1
Glyma02g00600	9	3	1	3	1	0	0	0	0	0	0	0	0	0
Glyma02g00650	14	4	5	5	1	2	6	5	2	1	0	0	3	1
Glyma02g00690	3	2	2	2	1	1	1	1	1	0	1	1	1	1
Glyma02g00780	13	3	2	3	2	1	1	1	2	0	2	1	0	1
Glyma02g01060	11	8	6	5	3	1	1	2	2	1	3	2	2	1
Glyma02g01350	8	3	2	2	2	0	1	0	1	0	1	0	2	1
Glyma02g01370	11	23	5	5	4	1	1	0	1	0	1	1	0	0
Glyma02g01400	12	5	7	8	9	0	0	0	0	0	0	0	0	0
Glyma02g01470	8	7	5	4	2	1	3	3	4	3	4	2	2	3
Glyma02g01510	50	19	21	25	21	6	12	13	11	5	9	5	9	11
Glyma02g01680	8	3	3	2	0	1	1	2	1	0	1	0	2	1
Glyma02g01740	22	3	7	10	1	0	0	0	0	1	1	0	0	0
Glyma02g01840	4	1	1	1	3	0	0	0	0	0	0	0	0	0
Glyma02g01860	92	17	56	45	24	14	25	21	17	4	9	10	12	1
Glyma02g01870	23	33	25	17	33	1	3	4	6	3	2	3	15	8
Glyma02g01990	53	70	90	77	56	9	9	11	4	1	1	0	14	0
Glyma02g02000	16	5	5	10	3	0	0	0	0	0	0	0	5	3
Glyma02g02080	2	4	2	2	1	0	0	0	1	0	0	0	0	0
Glyma02g02100	4	2	3	2	2	1	1	1	1	0	1	0	2	1
Glyma02g02300	50	17	20	13	12	1	1	1	2	1	2	1	0	0
Glyma02g02350	259	50	57	55	37	8	28	21	67	40	74	36	0	0
Glyma02g02390	4	1	1	2	1	1	1	1	0	0	0	0	1	0
Glyma02g02600	15	47	17	18	16	6	5	6	8	4	8	6	5	9
Glyma02g02660	3	1	1	1	1	0	1	1	1	0	1	0	1	1
Glyma02g03210	16	11	20	22	87	0	0	0	0	0	0	0	0	0
Glyma02g03250	25	10	22	32	83	0	0	0	0	0	0	0	2	0
Glyma02g03290	8	7	12	12	95	0	0	0	0	0	0	0	2	0
Glyma02g03460	13	2	5	4	2	0	2	1	2	1	3	1	2	2
Glyma02g03530	9	7	6	7	8	0	0	0	0	0	0	0	3	4
Glyma02g03560	3	2	2	1	1	0	0	0	0	0	0	0	0	0
Glyma02g03570	12	2	3	2	6	1	1	0	1	1	0	0	0	0
Glyma02g03580	5	2	3	3	3	0	0	0	0	0	0	0	0	0
Glyma02g03620	7	7	4	9	9	1	1	1	0	0	0	0	0	0
Glyma02g03630	5	4	3	4	3	0	0	0	0	0	0	0	1	0
Glyma02g03660	9	10	6	5	4	2	2	3	4	1	4	3	6	2
Glyma02g03680	205	187	354	249	343	47	38	93	33	22	3	1	0	0
Glyma02g03860	44	24	35	28	12	18	25	23	16	8	13	4	23	13
Glyma02g04310	8	4	10	7	5	3	6	4	6	2	5	3	4	1
Glyma02g04320	25	10	8	8	7	3	3	5	2	2	2	1	6	2
Glyma02g04410	5	2	2	2	1	0	1	1	1	0	2	1	1	2
Glyma02g04460	3	6	4	1	0	0	0	0	0	0	0	0	0	0
Glyma02g04530	8	0	0	0	0	0	0	0	0	0	0	0	2	0
Glyma02g04550	36	17	20	7	1	1	13	20	11	5	7	5	0	1
Glyma02g04700	4	5	4	4	2	1	2	2	2	1	2	1	2	1
Glyma02g04840	3	16	1	7	7	1	1	0	0	0	0	0	0	1
Glyma02g04980	22	21	28	35	24	11	24	17	23	11	14	14	15	13
Glyma02g05030	25	20	19	16	14	8	11	17	13	7	12	7	20	10
Glyma02g05110	8	4	4	4	2	1	3	2	1	0	1	0	1	2
Glyma02g05170	23	7	11	8	2	4	6	12	5	1	1	0	4	1
Glyma02g05190	30	14	22	18	16	11	13	15	10	6	8	8	21	11
Glyma02g05240	6	4	4	4	3	2	3	2	1	0	1	0	2	3
Glyma02g05350	96	23	48	49	34	2	3	3	4	5	6	3	0	0
Glyma02g05370	85	52	83	71	42	30	63	68	51	33	67	45	59	47
Glyma02g05430	3	2	1	1	1	0	1	0	1	0	1	0	1	0
Glyma02g05440	5	2	4	4	2	1	1	1	1	1	1	1	2	2
Glyma02g05480	107	19	42	31	10	15	26	60	12	3	4	0	31	2
Glyma02g05490	8	4	7	5	7	0	2	0	1	1	0	0	0	0
Glyma02g05670	30	19	17	15	10	7	10	10	12	5	11	6	10	9
Glyma02g05760	4	10	0	1	1	0	1	1	1	0	0	0	0	0
Glyma02g05960	8	4	4	4	2	1	2	3	2	1	2	1	3	5
Glyma02g06070	2	2	0	1	4	0	0	0	0	0	0	0	0	0
Glyma02g06120	28	12	24	19	10	6	12	14	17	7	13	6	14	5
Glyma02g06280	13	25	13	9	13	2	3	3	3	2	4	2	8	3
Glyma02g06330	4	1	1	1	0	0	0	0	0	0	0	0	0	0
Glyma02g06550	12	22	11	10	5	2	3	8	10	5	15	14	6	1
Glyma02g06590	24	12	20	17	13	6	11	16	9	5	6	4	12	8
Glyma02g06630	38	54	48	31	32	4	11	17	8	7	5	6	22	4
Glyma02g06650	7	28	0	0	0	0	0	2	2	0	0	0	0	0
Glyma02g06830	183	75	83	81	85	5	7	16	12	8	7	2	0	0
Glyma02g07180	187	40	57	67	107	3	5	14	17	7	7	4	0	0
Glyma02g07360	6	5	4	5	2	1	2	2	2	2	4	3	3	3
Glyma02g07430	197	150	296	168	124	196	129	110	108	121	150	91	128	89
Glyma02g07510	5	4	4	3	3	2	2	2	2	0	2	1	2	2
Glyma02g07610	8	106	3	6	12	1	1	1	4	1	0	0	1	2
Glyma02g07670	27	6	14	13	4	4	12	15	6	1	1	0	6	1
Glyma02g07850	6	3	5	7	7	2	2	2	1	1	1	1	1	0
Glyma02g07880	4	2	1	0	0	0	0	0	0	0	0	0	0	1
Glyma02g08050	15	5	7	8	5	2	5	3	6	3	5	2	3	2
Glyma02g08160	9	1	2	1	1	1	1	2	1	1	2	1	2	1
Glyma02g08350	7	4	7	6	4	2	2	3	2	2	2	2	3	1
Glyma02g08550	23	9	11	8	3	3	6	7	7	4	7	5	5	3
Glyma02g08560	16	6	5	6	1	3	3	3	3	1	3	2	1	1
Glyma02g08580	5	2	2	3	2	0	0	0	0	0	0	0	0	0
Glyma02g08610	9	6	4	4	3	1	1	2	3	2	5	3	5	0
Glyma02g08740	8	2	2	3	1	0	0	0	1	0	0	0	1	0
Glyma02g08890	15	1	9	16	62	1	0	0	0	0	0	0	0	0
Glyma02g08900	13	3	3	3	1	1	2	3	2	0	0	0	1	0
Glyma02g08910	10	4	24	21	24	0	0	1	1	0	0	0	0	0
Glyma02g08940	8	8	4	5	6	3	2	3	2	2	4	2	2	2
Glyma02g08970	50	17	40	59	24	34	24	8	16	15	18	9	9	7
Glyma02g09010	5	2	4	4	3	1	1	2	1	1	2	1	2	1
Glyma02g09390	15	9	12	9	6	5	6	6	7	4	6	6	10	5
Glyma02g09440	11	0	0	0	0	0	0	2	2	1	2	1	0	0
Glyma02g09630	29	5	10	7	4	3	3	4	3	1	4	2	2	2
Glyma02g09640	70	9	11	14	8	1	3	2	4	2	3	1	4	1
Glyma02g09680	9	5	5	5	5	1	0	1	1	1	1	1	0	0
Glyma02g09780	41	441	70	83	534	6	11	19	20	16	8	0	12	0
Glyma02g09790	7	5	6	7	2	2	3	3	3	1	2	2	5	2
Glyma02g09830	10	3	5	6	5	0	2	2	1	1	1	0	0	1
Glyma02g09920	5	0	0	0	0	0	0	0	1	0	1	0	0	0
Glyma02g10040	7	4	6	3	3	1	2	0	1	1	1	1	1	3
Glyma02g10050	35	34	13	19	6	9	12	11	6	3	6	3	5	5
Glyma02g10060	5	4	3	4	3	1	0	1	1	0	1	1	1	1
Glyma02g10250	5	3	3	3	3	0	0	0	1	0	1	2	2	0
Glyma02g10410	17	11	10	7	6	4	8	5	5	3	4	3	10	5
Glyma02g10540	20	7	15	14	11	1	2	0	3	2	2	0	0	0
Glyma02g10560	8	5	4	4	3	2	3	2	1	1	2	1	4	2
Glyma02g10580	24	33	22	20	8	8	12	17	8	6	9	6	9	1
Glyma02g10600	11	2	2	5	1	2	3	4	1	0	0	0	4	2
Glyma02g10620	13	6	6	10	4	0	0	1	1	0	0	0	1	0
Glyma02g10640	32	15	21	24	13	8	15	15	10	5	8	3	19	17
Glyma02g10800	1	2	2	2	3	1	1	1	1	0	0	0	0	0
Glyma02g10920	17	17	12	10	9	2	5	4	2	1	2	2	6	1
Glyma02g11030	8	2	4	5	4	1	3	1	2	1	2	1	2	4
Glyma02g11110	7	5	1	2	3	0	0	0	1	1	2	1	1	0
Glyma02g11260	5	10	1	1	0	0	0	0	0	0	0	0	1	1
Glyma02g11330	9	10	7	6	2	3	3	4	3	1	3	2	5	5
Glyma02g11390	6	6	4	3	2	1	2	0	1	1	2	1	1	2
Glyma02g11560	8	3	6	5	2	1	0	1	1	1	1	1	4	0
Glyma02g11580	134	55	112	88	62	47	65	91	88	58	85	52	62	55
Glyma02g11640	162	47	66	65	13	12	21	25	70	58	103	78	58	45
Glyma02g11670	22	34	10	16	10	1	1	2	1	0	1	0	5	1
Glyma02g11720	27	10	20	21	30	2	3	5	7	3	7	5	10	0
Glyma02g11780	29	14	36	26	15	3	4	3	2	1	1	0	10	1
Glyma02g11860	8	2	3	4	1	2	2	2	1	0	0	0	1	2
Glyma02g12100	3	2	0	0	0	0	0	0	0	0	0	0	0	0
Glyma02g12280	13	2	5	4	4	1	4	1	1	1	2	1	3	1
Glyma02g12460	31	9	22	14	8	6	9	12	7	4	6	3	15	3
Glyma02g12540	11	6	6	6	6	3	4	3	5	2	3	2	2	4
Glyma02g12650	4	5	3	4	2	1	2	2	1	1	1	1	2	2
Glyma02g12680	26	9	14	18	13	2	2	0	5	2	6	2	0	0
Glyma02g13000	5	3	3	2	1	0	0	2	1	1	2	1	1	1
Glyma02g13170	7	5	6	6	3	1	3	3	2	1	2	2	3	4
Glyma02g13260	7	2	2	2	0	1	1	2	1	1	1	0	0	1
Glyma02g13290	2	38	124	115	50	1	1	1	0	0	0	0	0	0
Glyma02g13390	16	24	5	6	11	0	1	5	0	1	5	1	0	0
Glyma02g13410	14	25	9	7	4	4	3	2	0	1	2	0	0	0
Glyma02g13420	31	15	1	1	0	0	0	0	0	0	0	0	0	0
Glyma02g13470	1	0	0	1	2	0	0	0	1	0	0	0	0	0
Glyma02g13790	51	21	13	15	4	4	9	9	7	3	9	2	5	9
Glyma02g13980	7	1	1	1	1	0	0	0	0	0	0	0	0	0
Glyma02g14010	6	5	2	1	2	1	1	1	0	0	1	1	1	0
Glyma02g14140	28	16	26	22	16	2	2	1	1	1	1	1	3	4
Glyma02g14240	10	16	5	6	6	4	3	6	3	1	3	1	6	5
Glyma02g14250	8	14	3	4	5	1	1	3	1	1	3	1	4	3
Glyma02g14280	4	3	3	1	1	1	2	2	1	1	2	2	1	2
Glyma02g14290	4	0	0	1	2	0	0	0	0	0	0	0	0	0
Glyma02g14920	1	4	1	3	2	0	0	1	0	0	0	0	0	0
Glyma02g15080	7	5	3	3	1	2	2	3	3	2	2	1	3	3
Glyma02g15120	40	12	19	15	12	2	2	5	5	3	4	3	3	1
Glyma02g15130	44	6	15	26	33	2	2	2	3	1	2	2	0	0
Glyma02g15170	22	11	21	23	27	8	15	9	9	4	1	0	13	4
Glyma02g15260	5	2	11	7	3	1	2	3	2	1	1	1	0	0
Glyma02g15340	2	1	1	1	0	0	0	0	0	0	0	0	0	0
Glyma02g15640	39	12	21	17	17	4	7	7	8	3	6	4	31	14
Glyma02g15670	92	9	35	26	30	1	1	3	2	1	0	0	0	1
Glyma02g15700	10	8	4	4	2	2	3	2	2	1	2	2	5	3
Glyma02g15760	7	8	16	12	5	2	2	3	4	2	5	4	2	2
Glyma02g15810	14	11	15	10	7	3	5	6	4	2	6	5	7	7
Glyma02g15850	9	9	4	5	5	2	4	4	4	1	3	2	5	4
Glyma02g15910	249	66	172	116	70	58	96	71	78	37	62	38	107	73
Glyma02g15990	8	7	7	9	5	3	4	4	4	2	4	3	4	1
Glyma02g16000	393	106	232	329	193	30	56	40	109	80	120	52	2	1
Glyma02g16020	5	14	26	18	1	0	0	0	0	0	0	0	0	0
Glyma02g16040	3	16	20	14	0	0	0	0	0	0	0	0	0	0
Glyma02g16100	60	21	32	26	18	11	25	23	22	14	20	13	14	15
Glyma02g16130	3	2	2	2	2	0	1	1	1	0	1	0	1	1
Glyma02g16150	269	44	78	76	23	67	93	85	24	10	6	2	22	5
Glyma02g16180	23	19	22	16	10	4	9	9	5	2	3	1	17	2
Glyma02g16210	42	21	27	34	47	8	16	16	10	6	8	7	10	12
Glyma02g16430	4	1	1	1	1	1	1	0	1	0	0	0	1	1
Glyma02g16560	15	2	3	4	4	1	1	2	1	1	0	1	0	0
Glyma02g16590	59	20	19	21	22	5	6	11	14	6	12	5	8	13
Glyma02g16600	22	4	9	7	2	0	3	8	9	7	6	2	1	0
Glyma02g16610	19	11	10	9	4	7	5	8	2	0	1	0	4	2
Glyma02g16620	24	2	3	8	9	0	0	0	1	0	1	0	0	0
Glyma02g16630	5	4	3	3	3	1	1	2	3	1	3	2	3	1
Glyma02g16640	4	1	0	1	0	0	0	0	0	0	0	0	0	0
Glyma02g16720	4	8	1	3	3	0	0	0	0	0	0	0	0	0
Glyma02g16830	3	1	2	1	1	1	0	0	0	0	1	1	1	0
Glyma02g16850	16	8	5	5	3	2	3	2	4	2	5	3	3	1
Glyma02g16970	11	5	5	4	3	0	0	0	2	0	1	0	2	0
Glyma02g17070	8	7	17	20	7	2	7	10	4	2	2	1	2	0
Glyma02g17130	22	4	4	5	3	1	0	2	1	0	1	0	1	1
Glyma02g17370	82	38	45	47	54	39	37	34	12	5	13	4	39	40
Glyma02g18090	3003	656	747	924	2323	0	2	3	15	5	8	2	1	3
Glyma02g18230	9	3	5	3	1	2	2	4	1	0	0	0	2	1
Glyma02g18620	6	44	3	4	6	2	2	2	1	0	0	0	1	0
Glyma02g22520	8	4	5	5	4	3	2	2	2	2	2	2	3	3
Glyma02g23860	36	10	1	1	4	0	1	2	2	2	4	1	0	0
Glyma02g25180	21	13	14	19	21	6	7	8	6	3	6	3	14	7
Glyma02g25230	8	5	5	6	3	2	3	4	2	1	2	2	5	2
Glyma02g25260	48	7	20	16	13	4	9	9	13	5	14	6	2	7
Glyma02g25300	26	10	16	12	9	7	8	10	10	6	7	5	12	7
Glyma02g26770	7	3	3	1	1	1	1	2	1	1	0	0	1	1
Glyma02g26790	17	15	10	9	7	5	6	4	4	3	4	4	7	9
Glyma02g26820	14	8	13	19	17	5	5	3	4	2	4	1	4	1
Glyma02g27260	7	4	4	3	4	2	2	2	2	1	2	1	2	2
Glyma02g28300	28	3	8	6	6	1	4	2	1	2	3	1	0	0
Glyma02g28590	9	1	2	1	1	0	2	0	1	0	0	0	0	0
Glyma02g28860	8	2	5	4	1	2	3	2	4	2	4	1	2	0
Glyma02g29150	5	3	2	3	1	1	2	1	2	1	2	1	2	1
Glyma02g29260	12	6	12	12	6	2	5	3	5	3	3	2	4	6
Glyma02g29580	12	5	5	6	4	5	4	5	3	1	2	2	2	2
Glyma02g29610	8	1	1	1	1	0	1	1	1	0	0	0	0	0
Glyma02g30670	6	11	18	14	4	1	1	1	1	0	2	1	1	0
Glyma02g30840	6	7	9	9	5	3	2	1	4	2	5	2	3	1
Glyma02g30870	9	0	1	0	0	0	0	0	0	0	0	0	0	0
Glyma02g31080	13	9	10	7	1	6	7	4	4	1	2	2	5	3
Glyma02g31290	1	1	1	1	1	0	0	0	0	0	0	0	0	0
Glyma02g31480	7	3	2	2	2	1	1	1	1	1	1	0	2	4
Glyma02g32130	34	4	15	14	17	1	1	3	2	1	2	2	2	2
Glyma02g33070	16	4	4	4	4	1	2	3	3	1	2	0	2	2
Glyma02g33320	86	35	56	56	66	8	10	19	22	13	20	13	7	2
Glyma02g33930	4	4	3	3	3	1	2	1	1	1	1	1	2	1
Glyma02g34060	12	6	6	6	6	2	3	2	3	2	3	2	6	3
Glyma02g34070	2	3	1	1	1	0	0	0	0	0	0	0	0	0
Glyma02g34470	15	10	14	15	11	7	8	10	8	4	7	3	6	5
Glyma02g34760	5	2	2	3	3	1	1	2	1	1	1	0	2	1
Glyma02g35020	1	2	1	0	1	0	0	0	0	0	0	0	0	0
Glyma02g35780	126	29	53	49	52	8	17	20	46	22	31	18	23	29
Glyma02g35940	20	2	1	1	1	3	1	0	0	0	0	0	0	0
Glyma02g36100	6	2	2	1	1	1	0	2	0	1	0	1	0	1
Glyma02g36110	5	2	2	2	1	1	1	1	1	1	2	2	1	2
Glyma02g36230	11	2	4	4	4	2	2	1	2	1	2	1	1	0
Glyma02g36240	6	2	2	2	1	2	1	1	1	0	1	1	1	3
Glyma02g36370	68	20	17	30	24	2	1	1	5	3	4	4	1	0
Glyma02g36410	74	60	28	25	38	6	9	16	12	4	5	2	13	4
Glyma02g36420	6	3	4	3	3	2	3	2	2	1	1	1	4	4
Glyma02g36460	21	11	8	9	8	14	4	3	2	1	1	0	3	4
Glyma02g36520	9	3	3	3	2	5	3	1	4	3	6	3	2	1
Glyma02g36630	18	15	11	6	2	1	2	1	2	1	4	2	1	1
Glyma02g36710	44	9	11	6	4	1	3	3	4	1	2	2	3	2
Glyma02g36810	1	3	1	1	1	1	0	0	0	0	0	0	0	0
Glyma02g36820	176	22	46	29	28	8	14	14	11	6	6	2	7	7
Glyma02g36830	38	13	29	23	13	7	20	17	11	7	9	8	11	10
Glyma02g36920	14	6	7	7	3	5	6	7	7	2	5	3	6	1
Glyma02g37010	14	6	8	6	2	3	4	5	3	1	1	0	2	0
Glyma02g37160	15	2	5	5	3	0	1	1	2	2	2	1	0	0
Glyma02g37220	4	1	2	1	1	1	1	1	1	0	0	0	1	0
Glyma02g37480	49	15	46	36	8	3	11	21	19	8	16	12	0	0
Glyma02g37490	8	4	6	8	3	2	2	3	2	1	2	1	1	0
Glyma02g37500	3	3	1	7	5	1	2	1	1	0	0	1	1	0
Glyma02g37590	12	7	9	7	6	3	5	8	7	4	5	4	9	6
Glyma02g37800	18	5	7	5	1	3	4	6	2	1	1	0	4	1
Glyma02g37810	44	15	18	16	2	3	10	18	5	1	3	0	13	2
Glyma02g37870	6	13	10	8	10	1	2	6	1	1	1	1	0	0
Glyma02g38180	5	8	3	3	2	1	0	1	1	1	1	0	1	1
Glyma02g38310	3	1	2	1	1	0	0	1	0	0	0	0	1	0
Glyma02g38340	12	6	7	8	4	1	4	4	5	4	7	7	6	7
Glyma02g38410	5	6	17	7	3	0	0	0	2	0	1	0	1	0
Glyma02g38440	2	4	4	4	1	0	0	0	0	0	0	0	0	0
Glyma02g38650	11	9	8	10	20	0	0	3	2	2	1	1	3	0
Glyma02g38800	11	3	4	5	3	2	2	2	1	1	1	1	1	1
Glyma02g38810	19	11	10	9	6	5	5	7	4	2	4	3	8	7
Glyma02g38830	26	9	21	27	19	5	9	13	10	7	14	7	16	4
Glyma02g38840	3	1	2	2	1	1	1	0	1	0	1	0	0	0
Glyma02g38870	6	4	13	7	8	2	3	5	3	2	4	2	3	0
Glyma02g38920	1116	154	360	229	144	81	328	418	151	64	64	28	196	124
Glyma02g39010	10	7	10	7	5	3	3	5	3	1	3	2	3	1
Glyma02g39040	11	8	5	4	4	1	2	2	2	1	2	1	7	2
Glyma02g39100	14	19	12	11	3	4	5	3	6	3	8	6	6	6
Glyma02g39110	3	16	1	3	1	0	1	1	0	0	1	0	0	0
Glyma02g39200	7	17	6	6	3	1	2	3	2	1	2	1	3	1
Glyma02g39230	19	11	29	48	25	5	13	12	13	8	15	7	10	10
Glyma02g39370	2	8	0	1	2	1	0	1	1	0	1	0	0	0
Glyma02g39390	4	3	2	2	2	1	2	1	1	1	1	1	1	1
Glyma02g39660	2	1	2	1	1	0	0	0	0	0	0	0	0	0
Glyma02g39960	15	1	1	1	7	5	5	2	2	1	1	0	4	2
Glyma02g39980	4	1	4	2	0	0	1	1	1	1	1	0	1	1
Glyma02g39990	13	8	7	5	2	1	2	5	5	2	5	2	4	3
Glyma02g40140	9	11	14	12	4	5	4	3	6	4	7	3	0	0
Glyma02g40170	4	5	3	2	2	1	1	2	1	0	1	0	1	0
Glyma02g40230	2	2	0	0	1	0	0	0	0	0	0	0	0	0
Glyma02g40340	10	2	6	6	5	1	4	6	5	3	4	2	4	1
Glyma02g40360	6	27	5	6	10	1	3	2	1	0	1	0	1	1
Glyma02g40610	1	33	0	0	0	0	1	1	0	0	0	0	0	0
Glyma02g40650	17	19	24	24	17	4	3	4	3	1	3	1	7	1
Glyma02g40720	14	24	26	23	18	3	7	11	8	5	10	4	6	1
Glyma02g41220	144	37	42	32	14	32	35	37	11	3	5	3	16	4
Glyma02g41230	114	44	55	52	19	40	42	34	15	8	8	5	20	4
Glyma02g41250	14	3	2	2	1	1	1	0	1	0	0	0	2	0
Glyma02g41320	8	7	4	5	5	2	2	3	3	1	2	2	4	3
Glyma02g41700	88	17	33	71	48	1	4	5	7	6	6	3	0	0
Glyma02g41770	17	9	12	14	16	3	7	10	7	4	5	4	8	5
Glyma02g41830	14	7	7	8	4	5	9	7	2	1	2	1	4	4
Glyma02g41980	11	6	6	6	1	4	6	6	4	1	1	2	2	3
Glyma02g41990	47	22	24	24	11	7	18	12	16	7	10	5	13	4
Glyma02g42300	19	3	9	5	3	1	1	3	2	1	1	0	0	0
Glyma02g42510	3	1	2	2	0	1	1	1	0	0	1	0	1	0
Glyma02g42680	13	9	12	6	7	3	4	5	7	4	8	5	8	9
Glyma02g42780	52	7	11	8	1	2	5	2	10	6	15	6	0	0
Glyma02g42810	6	9	10	13	13	2	3	3	4	3	4	2	0	0
Glyma02g43120	27	15	48	26	27	7	19	26	31	17	28	22	9	6
Glyma02g43340	33	23	70	60	16	1	0	0	0	0	0	0	0	0
Glyma02g43350	34	25	72	61	15	1	0	0	0	0	0	0	0	0
Glyma02g43360	70	17	41	30	5	0	0	0	0	0	0	0	0	0
Glyma02g43400	11	3	5	4	2	1	1	2	2	1	2	1	1	1
Glyma02g43430	8	10	2	1	1	0	0	0	0	0	0	0	0	0
Glyma02g43440	7	11	9	11	20	0	1	4	1	0	0	0	0	0
Glyma02g43560	13	47	2	2	1	3	2	6	11	3	11	5	0	1
Glyma02g43740	28	13	23	29	25	1	1	2	3	2	5	5	1	1
Glyma02g43750	19	10	17	20	15	2	2	3	2	2	4	4	2	3
Glyma02g43790	673	433	843	587	170	93	163	286	233	177	286	140	84	101
Glyma02g43800	6	4	5	4	3	2	2	3	2	2	3	1	3	2
Glyma02g43810	35	11	12	11	10	5	7	7	4	3	6	4	3	4
Glyma02g43910	8	6	3	6	3	3	3	4	2	1	1	0	5	6
Glyma02g43920	24	11	9	10	7	2	1	2	2	1	1	0	0	0
Glyma02g43970	17	14	9	7	1	3	4	6	4	2	6	3	12	5
Glyma02g44000	9	9	5	4	3	1	3	5	6	3	6	3	3	1
Glyma02g44090	6	9	5	6	5	4	4	4	2	1	1	1	3	2
Glyma02g44100	5	4	6	7	4	1	1	1	1	1	1	1	0	3
Glyma02g44160	5	7	7	9	11	1	2	4	6	3	5	3	1	1
Glyma02g44170	15	5	12	19	19	1	2	2	2	1	2	1	1	1
Glyma02g44210	1	1	1	2	1	0	1	0	0	0	0	0	0	0
Glyma02g44430	14	4	7	7	5	2	4	4	6	1	4	3	3	3
Glyma02g44570	24	7	11	5	1	10	10	11	3	1	1	0	6	1
Glyma02g44600	28	15	6	7	5	2	5	10	3	1	5	2	9	10
Glyma02g44710	51	51	30	24	27	11	18	26	13	7	11	8	19	13
Glyma02g44800	7	6	4	4	5	2	2	2	3	2	3	2	5	3
Glyma02g44820	17	12	22	8	14	1	1	0	3	2	1	6	0	0
Glyma02g44960	9	4	5	4	1	2	3	3	1	0	0	0	1	0
Glyma02g45080	7	2	4	5	3	0	1	0	0	0	0	0	0	0
Glyma02g45100	8	10	10	11	7	6	4	4	2	1	2	1	4	2
Glyma02g45120	5	4	3	3	1	2	2	1	1	1	2	1	2	1
Glyma02g45190	274	100	148	144	201	8	18	46	88	54	95	76	0	0
Glyma02g45270	16	3	3	4	3	0	0	1	1	1	1	1	0	0
Glyma02g45610	12	3	5	5	0	3	3	3	1	0	0	0	1	2
Glyma02g45880	9	7	6	7	7	2	1	1	1	1	1	2	1	3
Glyma02g45910	5	3	4	3	2	1	1	1	1	1	1	1	1	1
Glyma02g46010	4	5	9	6	3	1	2	1	2	1	2	2	1	0
Glyma02g46020	44	10	20	17	15	6	9	11	19	9	15	11	3	2
Glyma02g46070	6	3	3	3	2	0	0	1	1	0	1	1	4	1
Glyma02g46180	2	3	2	1	1	1	1	0	1	0	0	0	1	1
Glyma02g46230	76	98	48	45	59	6	11	17	30	15	26	8	16	13
Glyma02g46320	3	1	1	1	2	0	0	0	1	0	0	0	1	0
Glyma02g46430	13	3	2	2	2	1	2	1	1	1	2	0	0	0
Glyma02g46530	18	3	12	10	8	6	9	7	5	3	5	2	3	10
Glyma02g46600	5	2	4	3	2	0	0	0	0	0	0	0	1	1
Glyma02g46630	9	2	3	2	0	1	2	3	1	0	0	0	2	2
Glyma02g46750	2	1	1	0	1	0	0	0	1	0	0	0	0	1
Glyma02g46800	3	3	2	2	1	1	1	1	1	0	1	1	1	1
Glyma02g46860	35	25	31	35	21	9	18	24	13	6	10	6	27	13
Glyma02g46940	19	4	25	17	8	4	3	5	3	2	2	1	7	0
Glyma02g46970	27	10	6	6	4	1	4	3	4	5	6	6	7	1
Glyma02g46980	8	6	7	4	4	3	3	2	1	1	1	0	2	3
Glyma02g47060	12	3	3	3	2	0	1	1	2	1	3	1	1	1
Glyma02g47120	15	8	11	9	8	2	2	2	2	1	3	3	3	3
Glyma02g47190	3	2	0	0	1	0	1	1	0	0	0	0	0	1
Glyma02g47260	6	2	4	3	0	1	1	2	1	0	0	0	2	0
Glyma02g47280	5	1	1	1	2	0	0	0	0	0	0	0	0	0
Glyma02g47400	4	3	5	3	3	1	3	2	2	1	1	1	2	2
Glyma02g47490	7	9	7	6	4	4	2	3	3	1	3	2	3	4
Glyma02g47500	16	1	1	1	0	0	4	7	2	0	0	1	1	0
Glyma02g47560	625	83	173	180	174	4	9	19	52	43	34	21	0	0
Glyma02g47670	3	1	1	0	1	0	0	0	1	0	0	0	0	0
Glyma02g47760	3	8	4	4	2	2	1	3	3	2	4	4	1	0
Glyma02g47840	215	63	147	172	40	34	67	132	52	12	7	1	90	10
Glyma02g47960	207	73	67	81	85	6	11	19	31	16	19	14	1	0
Glyma03g00400	7	0	1	1	2	0	0	0	0	0	0	0	4	0
Glyma03g00450	9	4	6	4	4	0	1	1	2	0	1	1	0	0
Glyma03g00490	14	5	3	5	2	1	1	2	2	1	3	1	0	1
Glyma03g00520	8	4	7	9	8	1	2	2	2	1	2	1	3	1
Glyma03g00600	19	12	21	17	9	7	9	7	4	3	5	3	6	5
Glyma03g00730	15	13	15	16	10	7	6	6	5	3	4	4	9	8
Glyma03g00760	5	6	3	3	2	0	0	0	0	0	1	1	0	0
Glyma03g00770	7	18	10	6	5	1	0	0	0	1	1	0	0	0
Glyma03g00780	2	1	3	1	1	0	0	0	0	0	0	0	0	0
Glyma03g00790	30	12	5	6	4	0	1	0	1	1	1	0	0	0
Glyma03g00840	39	13	15	16	8	2	5	4	8	3	12	7	9	16
Glyma03g00880	18	10	9	8	4	2	5	9	3	2	2	2	7	3
Glyma03g00890	3	10	3	5	4	3	1	1	0	0	1	0	0	0
Glyma03g00900	6	3	2	3	3	1	1	0	1	0	2	0	1	0
Glyma03g01060	5	2	3	4	2	2	1	1	2	1	3	2	0	0
Glyma03g01080	5	2	1	2	1	0	0	0	1	0	1	0	0	0
Glyma03g01310	28	13	19	10	10	13	12	12	4	3	6	2	11	10
Glyma03g01320	40	17	17	16	6	6	11	19	8	4	5	3	1	0
Glyma03g01600	9	3	1	2	1	0	0	0	1	0	1	0	0	0
Glyma03g01630	94	56	17	20	14	18	23	22	26	12	27	14	3	0
Glyma03g01680	6	9	7	6	9	3	4	5	3	1	4	2	3	1
Glyma03g01720	10	3	4	4	1	1	0	2	2	2	1	0	0	0
Glyma03g01770	16	8	7	7	5	2	3	5	4	1	4	2	6	3
Glyma03g01780	11	4	2	2	2	2	1	3	2	1	3	1	1	0
Glyma03g01860	15	9	11	8	5	5	5	10	6	3	3	2	0	0
Glyma03g01910	7	4	5	3	2	1	3	3	2	1	1	0	2	0
Glyma03g01920	31	26	20	15	10	13	12	10	8	4	6	5	12	7
Glyma03g01960	11	5	3	6	6	2	2	2	3	1	4	2	2	3
Glyma03g02090	15	7	5	4	6	0	1	1	2	1	1	1	8	5
Glyma03g02360	59	20	37	25	12	12	26	31	35	17	27	14	19	13
Glyma03g02590	3	10	2	1	2	1	1	0	0	1	1	1	1	0
Glyma03g02600	2	8	1	1	2	1	1	1	0	0	1	1	1	0
Glyma03g02680	2	2	2	3	1	0	0	0	0	0	0	0	0	0
Glyma03g02720	7	4	3	4	2	1	1	2	1	1	1	1	3	2
Glyma03g03100	13	2	5	4	2	1	2	1	2	1	1	0	1	2
Glyma03g03250	6	4	6	5	3	3	2	3	3	1	3	2	2	2
Glyma03g03270	201	4	5	1	4	1	0	0	0	0	0	0	3	0
Glyma03g03500	56	10	1	0	0	4	19	30	35	14	36	26	0	0
Glyma03g03520	52	233	98	77	170	0	0	0	2	1	1	1	0	0
Glyma03g03530	68	304	128	100	223	1	0	0	3	1	1	1	0	0
Glyma03g03630	4	1	0	0	0	0	0	0	0	0	0	0	0	0
Glyma03g03670	15	11	6	5	2	1	1	2	2	1	3	2	10	4
Glyma03g03750	4	2	1	1	0	0	1	1	1	0	1	1	1	1
Glyma03g03780	9	6	7	6	3	4	4	3	2	2	2	2	4	5
Glyma03g03850	7	3	5	4	3	0	1	1	0	0	1	0	0	0
Glyma03g03890	6	7	5	4	2	2	3	3	3	1	3	2	4	3
Glyma03g04350	7	4	3	3	3	1	1	2	1	0	1	1	0	0
Glyma03g04360	5	1	2	1	0	0	1	1	0	0	0	0	1	0
Glyma03g04370	57	31	5	3	0	2	5	5	6	4	7	4	0	0
Glyma03g04590	1	0	1	0	1	0	0	0	0	0	0	0	0	0
Glyma03g04950	17	19	6	5	70	0	0	0	0	0	0	0	0	0
Glyma03g05440	29	25	70	60	32	20	18	15	6	2	4	5	18	4
Glyma03g06450	34	8	18	15	9	4	8	9	9	4	6	4	6	6
Glyma03g06460	4	1	1	1	0	0	1	1	1	1	1	0	0	0
Glyma03g07530	29	11	7	9	8	3	5	6	4	2	4	1	5	4
Glyma03g07560	13	7	3	5	6	2	5	3	2	2	4	2	2	2
Glyma03g07570	24	12	5	6	8	3	5	5	3	3	4	3	2	2
Glyma03g08280	556	117	208	181	197	7	23	48	52	31	30	22	1	0
Glyma03g08290	160	38	72	52	91	2	10	18	25	15	15	16	1	0
Glyma03g09060	216	24	72	79	64	22	24	25	28	18	19	11	20	23
Glyma03g13300	51	40	24	21	8	7	12	15	7	3	7	4	33	5
Glyma03g13310	2	1	2	1	1	0	1	0	0	0	0	1	0	0
Glyma03g14150	61	47	74	84	83	5	4	5	2	1	2	1	15	1
Glyma03g14630	19	3	8	8	4	0	1	2	2	1	1	1	1	0
Glyma03g14700	8	9	6	4	4	3	3	3	2	1	3	1	6	4
Glyma03g14960	26	4	6	7	1	1	4	3	3	1	2	1	1	1
Glyma03g15020	190	46	102	95	48	43	102	103	69	38	42	32	63	76
Glyma03g15030	9	4	4	3	3	2	2	3	2	1	2	1	3	1
Glyma03g15880	9	3	6	6	4	2	2	3	2	1	1	0	2	1
Glyma03g16140	86	36	13	7	3	7	6	4	3	1	2	0	0	0
Glyma03g16250	4	3	6	5	6	0	0	0	0	0	0	0	0	0
Glyma03g16580	28	3	5	7	2	0	0	1	0	0	0	0	0	0
Glyma03g16610	3	1	1	0	1	1	0	1	0	0	0	0	1	0
Glyma03g17290	97	14	27	43	52	5	16	26	22	7	29	13	21	24
Glyma03g17420	6	2	1	1	1	1	1	1	0	0	0	0	0	0
Glyma03g18730	7	7	5	4	3	2	2	3	2	1	4	2	5	3
Glyma03g18990	4	2	1	2	0	1	0	0	0	0	0	0	0	0
Glyma03g19030	25	15	17	15	10	2	2	4	6	2	6	5	1	2
Glyma03g21710	180	104	189	191	112	90	143	162	89	53	94	47	136	85
Glyma03g22260	95	21	104	125	92	25	87	82	64	24	32	15	44	22
Glyma03g22370	14	4	7	6	3	1	2	1	4	1	3	2	1	3
Glyma03g22780	18	7	6	7	4	1	1	2	1	1	2	1	1	5
Glyma03g23740	166	94	162	99	50	48	81	78	47	37	53	41	57	18
Glyma03g23760	38	35	52	41	22	11	11	22	10	6	11	7	14	12
Glyma03g23870	6	2	2	4	3	0	1	1	1	0	0	1	0	0
Glyma03g23910	20	7	9	11	7	2	7	6	7	2	3	2	7	11
Glyma03g24050	21	8	10	7	13	5	4	7	3	1	1	1	2	3
Glyma03g24210	23	9	13	11	8	4	5	6	7	4	8	5	16	10
Glyma03g24320	14	23	2	2	0	1	2	3	1	0	0	0	0	0
Glyma03g24450	1	24	8	7	2	1	1	1	0	0	0	0	0	0
Glyma03g24890	6	1	3	3	1	1	0	2	1	0	1	0	0	0
Glyma03g24900	56	12	12	18	13	5	10	20	19	9	27	8	5	10
Glyma03g25020	24	7	13	14	8	2	2	5	3	1	2	0	1	4
Glyma03g25030	37	12	45	48	12	8	6	2	1	0	0	0	0	0
Glyma03g25100	4	10	22	12	3	1	1	0	0	0	0	0	0	0
Glyma03g25160	2	3	3	3	2	1	1	1	1	0	0	0	0	0
Glyma03g25550	13	10	9	7	5	5	6	4	4	1	3	2	7	4
Glyma03g25630	22	19	17	13	8	5	9	11	9	5	9	6	17	11
Glyma03g25670	8	4	1	2	1	1	1	1	1	0	1	1	2	0
Glyma03g25720	2	1	1	0	0	0	0	0	0	0	0	0	0	0
Glyma03g25750	19	6	8	7	3	2	3	4	4	2	4	2	6	4
Glyma03g25790	139	133	185	93	118	44	96	133	127	61	56	56	117	94
Glyma03g25800	5	1	3	2	0	1	1	1	0	0	0	0	1	0
Glyma03g25810	2	5	3	4	3	1	1	1	1	0	0	0	1	0
Glyma03g26080	118	20	36	35	24	7	7	9	7	4	5	3	4	4
Glyma03g26120	3	2	1	2	1	1	1	1	1	0	1	0	1	1
Glyma03g26200	15	9	10	9	8	3	6	8	7	2	8	8	7	2
Glyma03g26680	13	5	4	4	2	1	2	1	2	0	1	0	1	0
Glyma03g26740	808	105	452	303	176	9	34	64	73	43	64	11	3	1
Glyma03g27150	16	16	18	18	15	7	12	12	7	5	7	4	9	3
Glyma03g27180	67	97	140	117	40	5	3	1	5	2	2	1	1	3
Glyma03g27200	28	30	9	9	3	1	0	0	0	0	0	0	0	0
Glyma03g27270	3	4	2	2	2	2	2	2	2	1	2	1	2	2
Glyma03g27380	153	38	66	95	105	4	11	17	26	12	15	9	2	0
Glyma03g27510	154	27	43	41	43	6	7	14	23	16	31	18	12	14
Glyma03g27590	28	22	22	16	9	7	13	17	13	8	20	14	24	24
Glyma03g27660	17	9	14	9	4	1	0	0	0	0	1	1	0	0
Glyma03g27670	10	8	9	5	2	0	0	0	0	1	1	0	0	0
Glyma03g27750	3	0	0	0	0	0	0	0	0	0	0	0	0	1
Glyma03g27850	14	6	7	7	10	0	1	1	3	2	3	1	0	0
Glyma03g27880	18	43	23	21	24	10	10	10	7	4	9	5	11	5
Glyma03g27910	43	11	28	19	3	8	19	15	9	2	2	0	13	1
Glyma03g28060	6	12	13	15	10	4	4	5	8	5	9	7	1	0
Glyma03g28290	12	7	5	7	2	2	3	4	2	1	3	1	3	2
Glyma03g28360	6	14	4	3	18	0	0	0	0	0	0	0	1	0
Glyma03g28470	9	4	4	4	4	1	2	3	3	1	2	2	3	3
Glyma03g28520	33	3	8	11	7	1	3	2	6	3	4	3	2	4
Glyma03g28530	12	6	10	12	9	6	6	7	4	2	4	3	7	4
Glyma03g28690	10	4	6	5	3	5	6	5	4	1	4	1	4	2
Glyma03g28770	13	5	5	5	4	2	2	3	3	1	2	2	3	3
Glyma03g28970	5	6	4	3	5	2	2	3	1	1	0	0	1	0
Glyma03g29070	4	1	2	1	1	0	0	0	0	0	0	0	0	0
Glyma03g29100	4	2	2	1	1	1	2	1	1	0	0	0	1	0
Glyma03g29130	23	0	0	0	0	0	0	0	0	0	0	0	0	0
Glyma03g29170	2	4	1	1	2	0	0	0	0	0	0	0	0	0
Glyma03g29250	3	1	1	1	1	0	1	0	1	0	1	0	0	0
Glyma03g29320	10	8	7	7	7	2	6	3	5	3	5	2	5	5
Glyma03g29330	43	12	9	10	8	1	2	4	6	4	6	2	1	0
Glyma03g29380	5	4	10	11	4	2	2	3	2	2	3	1	2	0
Glyma03g29670	5	4	8	10	6	2	2	2	5	3	7	3	1	1
Glyma03g29710	14	13	9	8	9	4	5	8	6	3	5	2	1	5
Glyma03g29760	19	2	11	8	2	3	8	9	4	0	0	0	4	1
Glyma03g29870	25	7	9	11	8	1	2	2	2	1	2	0	0	0
Glyma03g29900	11	19	30	25	13	5	3	3	1	1	2	1	3	0
Glyma03g30070	112	69	174	116	204	12	40	40	33	15	25	15	32	13
Glyma03g30080	13	5	9	9	4	2	4	6	2	2	3	2	4	5
Glyma03g30210	10	11	8	12	12	1	2	1	1	0	1	0	4	1
Glyma03g30220	14	11	14	7	5	1	1	2	0	0	1	0	0	0
Glyma03g30280	40	7	13	16	10	2	5	5	9	6	16	9	10	9
Glyma03g30440	619	62	131	88	37	72	114	94	24	10	8	2	30	25
Glyma03g30610	12	4	4	3	2	0	1	1	1	2	3	1	0	0
Glyma03g30850	4	1	0	0	0	0	0	0	1	0	0	0	0	0
Glyma03g30860	9	2	4	6	8	0	2	1	3	0	4	3	3	1
Glyma03g30880	33	9	28	20	24	13	19	19	10	7	12	7	15	17
Glyma03g30890	100	55	36	22	14	24	30	13	20	8	7	10	28	40
Glyma03g30960	10	5	5	3	1	2	6	2	2	1	0	0	2	2
Glyma03g30970	4	2	1	2	1	1	2	1	1	0	1	0	1	2
Glyma03g31010	12	2	8	5	1	2	3	3	2	0	0	0	3	0
Glyma03g31050	7	1	1	1	0	1	1	1	0	0	0	0	0	0
Glyma03g31120	22	16	18	15	11	5	6	11	8	5	6	4	8	4
Glyma03g31150	64	14	30	29	19	4	9	6	8	3	4	2	9	6
Glyma03g31160	7	2	5	4	3	1	1	1	0	0	0	0	1	1
Glyma03g31460	353	46	126	80	29	63	80	108	37	16	14	8	49	47
Glyma03g31470	35	9	16	14	19	5	2	2	3	2	5	1	1	0
Glyma03g31500	8	3	6	3	2	3	3	4	3	2	2	2	1	4
Glyma03g31560	11	5	7	5	3	3	4	6	2	0	2	1	1	1
Glyma03g31570	102	31	35	45	36	3	13	25	46	23	22	14	0	22
Glyma03g31580	223	67	110	114	187	6	11	14	15	12	8	3	0	0
Glyma03g31640	12	11	44	28	25	5	10	11	9	3	2	3	5	0
Glyma03g32000	31	9	15	8	5	3	4	2	0	0	0	0	3	0
Glyma03g32130	12	7	8	11	10	1	1	1	0	0	0	0	3	1
Glyma03g32250	2	1	1	1	0	0	1	1	0	0	0	0	0	0
Glyma03g32260	14	5	7	6	2	3	4	6	2	1	1	0	3	2
Glyma03g32410	18	17	16	15	9	5	9	9	8	5	8	6	12	6
Glyma03g32510	12	9	7	10	10	2	4	7	2	1	1	1	2	2
Glyma03g32540	2	1	2	3	1	0	0	0	0	0	0	0	0	0
Glyma03g32590	36	29	42	54	42	13	28	23	42	31	44	28	23	7
Glyma03g32640	7	3	5	5	3	1	3	4	2	1	1	0	2	0
Glyma03g32660	3	2	3	2	1	1	1	1	1	0	1	0	1	1
Glyma03g32740	6	4	11	9	10	1	0	1	1	0	1	3	1	1
Glyma03g32820	21	179	3	3	0	0	0	0	0	0	0	0	0	0
Glyma03g32830	2180	433	465	450	82	29	18	9	2	1	1	0	0	0
Glyma03g32920	5	19	2	2	1	0	0	0	0	0	1	0	0	0
Glyma03g32980	478	95	149	144	83	55	113	139	40	31	28	14	113	49
Glyma03g33080	56	28	43	30	31	9	19	33	31	13	18	16	30	38
Glyma03g33260	68	43	50	33	22	10	30	33	30	18	27	19	54	31
Glyma03g33270	35	26	23	19	16	6	13	18	14	8	15	10	27	23
Glyma03g33360	16	8	11	15	8	6	9	7	9	3	6	3	6	6
Glyma03g33490	36	25	31	30	21	10	15	16	9	6	10	6	15	8
Glyma03g33540	7	3	4	3	1	1	3	4	3	1	4	2	2	0
Glyma03g33800	77	0	1	0	0	1	2	6	14	18	28	22	1	0
Glyma03g33830	46	18	36	41	22	14	23	21	20	9	15	7	17	13
Glyma03g33840	7	3	8	5	4	0	1	3	1	1	1	0	1	0
Glyma03g33850	8	13	8	8	6	3	5	7	4	2	5	3	6	3
Glyma03g33880	1	4	1	1	0	0	0	0	0	0	0	0	0	0
Glyma03g33970	12	6	4	3	3	1	2	2	1	1	2	1	2	2
Glyma03g34050	14	6	8	6	7	2	4	4	5	2	3	2	4	5
Glyma03g34420	2	15	1	3	0	0	0	0	0	0	0	0	1	0
Glyma03g34490	7	3	5	5	4	2	4	3	3	2	4	3	1	4
Glyma03g34590	10	9	7	5	2	1	3	4	2	2	3	1	5	3
Glyma03g34700	77	31	58	55	27	30	43	55	46	17	36	20	55	31
Glyma03g34850	26	19	39	24	15	19	29	19	22	11	15	7	17	8
Glyma03g35000	74	35	49	39	24	22	23	18	20	9	17	9	43	9
Glyma03g35010	4	9	3	1	0	1	2	3	2	0	2	1	2	2
Glyma03g35020	15	10	15	13	10	3	6	7	6	4	7	4	5	6
Glyma03g35090	5	2	1	2	3	0	0	0	0	0	1	0	1	0
Glyma03g35130	2	0	2	1	2	0	0	0	0	0	0	0	0	0
Glyma03g35150	19	4	13	12	8	2	7	7	5	3	3	2	10	1
Glyma03g35260	15	4	6	8	6	1	1	2	4	2	6	4	0	0
Glyma03g35290	16	6	7	6	4	2	4	3	3	2	3	2	3	2
Glyma03g35300	7	5	3	4	2	1	1	1	1	1	1	1	3	3
Glyma03g35330	60	5	15	16	14	5	10	11	3	1	2	0	2	3
Glyma03g35410	26	4	12	10	4	6	10	11	4	1	1	1	6	1
Glyma03g35470	32	8	11	12	9	2	3	3	3	2	3	2	2	1
Glyma03g35510	17	3	6	6	1	2	3	3	2	0	0	0	2	1
Glyma03g35540	556	293	315	218	263	82	211	346	256	117	225	182	349	262
Glyma03g35810	9	1	2	1	0	1	2	3	2	1	0	0	0	0
Glyma03g35860	5	5	3	2	0	1	1	1	2	1	2	1	0	0
Glyma03g35870	31	16	9	9	9	1	2	3	3	3	3	1	5	2
Glyma03g36050	5	7	6	4	3	1	1	4	4	2	4	2	1	1
Glyma03g36130	16	5	6	6	4	1	2	3	3	2	5	3	3	2
Glyma03g36300	8	6	7	4	1	2	4	4	5	1	3	2	3	1
Glyma03g36340	12	4	5	4	1	2	4	3	1	0	1	0	3	1
Glyma03g36530	10	6	16	9	21	3	7	13	6	4	4	5	2	3
Glyma03g36570	18	14	13	10	3	4	6	12	3	2	4	3	14	7
Glyma03g36630	50	11	22	15	4	7	10	12	8	3	4	3	3	1
Glyma03g36670	17	12	10	10	7	3	5	5	6	1	6	4	7	4
Glyma03g36740	15	7	10	7	5	3	4	5	6	1	3	2	5	0
Glyma03g36770	26	11	17	16	16	3	6	7	6	3	7	3	5	1
Glyma03g36810	10	20	8	8	8	3	7	6	7	3	4	3	6	1
Glyma03g36890	12	4	5	3	3	3	2	4	2	1	3	1	5	2
Glyma03g36900	9	3	3	4	2	1	1	3	2	1	1	0	2	0
Glyma03g36910	14	7	10	9	7	2	3	3	3	2	4	3	4	3
Glyma03g37100	22	8	8	6	6	2	2	3	2	1	3	1	0	0
Glyma03g37240	28	23	21	14	13	7	12	18	11	7	9	9	22	13
Glyma03g37300	5	3	3	3	0	2	2	2	1	1	1	1	3	2
Glyma03g37370	4	0	1	1	0	0	1	0	0	0	0	0	1	0
Glyma03g37450	10	7	4	4	4	1	1	2	2	1	2	1	0	2
Glyma03g37460	82	42	70	74	71	29	54	47	44	27	44	33	63	46
Glyma03g37550	28	6	14	13	5	4	11	17	5	2	2	0	6	1
Glyma03g37570	2	8	1	1	1	1	1	0	2	0	0	0	0	0
Glyma03g37770	16	4	4	6	1	3	4	6	2	0	0	0	3	2
Glyma03g37800	244	130	119	99	132	16	34	50	91	50	63	58	1	6
Glyma03g37810	12	6	6	5	5	1	5	5	5	3	4	2	8	5
Glyma03g37870	8	9	4	3	1	2	1	1	0	0	0	0	2	1
Glyma03g37880	6	9	5	3	2	2	3	3	2	1	2	1	1	1
Glyma03g38150	14	2	0	1	0	0	0	0	0	0	0	0	0	0
Glyma03g38300	1	1	1	1	1	0	0	0	0	0	0	0	0	0
Glyma03g38390	5	13	25	20	4	0	0	0	0	0	0	0	0	0
Glyma03g38420	4	6	4	5	6	0	2	0	1	1	1	0	2	0
Glyma03g38510	2	1	2	7	2	1	3	2	2	1	2	1	1	0
Glyma03g38550	44	14	19	14	10	2	4	8	7	3	4	3	3	7
Glyma03g38890	21	13	24	20	27	6	16	8	11	6	8	7	8	3
Glyma03g38930	80	6	11	21	16	0	0	1	2	1	1	0	1	0
Glyma03g38960	44	7	16	19	11	2	6	8	9	5	7	3	2	1
Glyma03g39080	10	2	4	2	1	0	0	0	2	4	6	5	1	0
Glyma03g39260	5	2	6	8	5	2	5	4	5	1	3	1	2	2
Glyma03g39420	82	71	104	78	63	77	83	73	56	38	72	25	53	48
Glyma03g39570	34	10	14	10	16	1	5	8	8	4	5	7	12	10
Glyma03g39720	3	2	1	1	0	1	0	1	1	0	1	0	1	1
Glyma03g39780	8	2	6	4	1	1	3	3	3	1	1	1	3	3
Glyma03g39790	11	7	3	5	6	1	1	0	3	1	5	2	5	2
Glyma03g39840	12	13	9	9	3	6	7	7	4	2	5	2	5	8
Glyma03g39890	29	10	18	19	11	3	6	7	6	4	7	4	9	6
Glyma03g40100	10	16	18	17	17	4	7	7	3	1	1	2	1	0
Glyma03g40110	71	42	70	123	51	41	86	43	77	60	79	40	55	50
Glyma03g40190	152	20	38	36	19	20	42	8	22	13	19	7	46	41
Glyma03g40260	13	10	10	11	10	8	7	8	8	5	9	4	5	5
Glyma03g40280	184	113	151	144	82	37	40	39	36	39	60	42	30	6
Glyma03g40350	4	3	2	3	2	1	1	1	0	0	1	0	0	0
Glyma03g40510	46	10	20	35	33	5	6	2	6	5	4	3	4	1
Glyma03g40610	38	13	18	16	6	3	4	2	8	3	14	14	1	2
Glyma03g40640	183	30	77	65	115	9	24	31	57	29	41	40	37	62
Glyma03g40720	3	7	2	3	2	2	4	3	1	1	1	1	0	0
Glyma03g40730	6	45	9	8	6	3	3	2	4	1	2	0	2	0
Glyma03g40740	103	40	27	41	40	4	9	10	10	8	15	8	6	12
Glyma03g40760	156	152	143	156	136	15	14	11	7	4	9	5	84	5
Glyma03g40820	7	18	4	7	4	2	1	2	2	1	1	1	4	1
Glyma03g40870	14	9	19	25	15	7	9	8	12	7	12	8	4	6
Glyma03g40880	33	41	13	11	13	4	4	6	3	2	5	3	14	9
Glyma03g41280	10	1	3	3	1	1	1	0	1	1	1	1	0	0
Glyma03g41310	32	7	18	22	6	0	0	0	0	0	0	0	0	0
Glyma03g41330	1	13	4	7	116	0	0	0	0	0	0	0	0	0
Glyma03g41340	1	3	2	1	0	0	0	0	0	0	0	0	0	0
Glyma03g41350	4	4	5	5	3	2	1	2	2	1	2	1	2	1
Glyma03g41420	9	7	5	5	4	1	1	1	2	1	2	2	0	0
Glyma03g41670	11	6	10	8	3	3	5	3	4	2	2	1	5	2
Glyma03g41740	8	36	12	13	11	6	5	5	4	2	3	1	3	3
Glyma03g41750	2	7	1	1	1	0	1	0	0	0	0	0	0	0
Glyma03g41920	24	6	4	3	2	1	2	4	4	3	7	5	19	8
Glyma03g41930	13	2	3	5	19	0	0	2	2	2	2	1	4	1
Glyma03g42010	22	13	5	8	12	0	0	0	1	0	0	0	2	0
Glyma03g42050	111	25	28	39	56	4	8	10	8	4	6	2	2	0
Glyma03g42150	27	14	19	24	9	11	17	13	9	5	7	3	21	13
Glyma03g42220	3	3	1	1	1	1	1	1	1	0	1	0	0	0
Glyma03g42240	131	10	25	21	27	0	0	2	6	3	3	1	0	0
Glyma03g42310	451	179	217	271	255	15	34	59	78	52	62	32	7	8
Glyma03g42380	8	2	3	2	0	1	1	1	2	1	2	1	0	1
Glyma0448s00210	4	1	1	2	1	0	0	1	1	0	1	0	1	0
Glyma04g00270	53	13	23	32	30	4	7	8	7	4	4	2	0	1
Glyma04g00280	7	2	3	3	1	0	1	1	1	1	2	1	1	1
Glyma04g00330	16	5	5	6	2	1	2	1	2	1	2	1	1	1
Glyma04g00360	149	19	37	31	22	6	6	9	6	5	6	3	2	2
Glyma04g00370	22	32	25	28	34	12	27	19	22	10	15	11	15	14
Glyma04g00380	16	6	4	3	1	3	2	6	0	0	0	0	4	1
Glyma04g00390	10	1	2	1	1	0	0	0	0	0	0	0	0	0
Glyma04g00420	131	15	38	32	20	6	12	24	20	11	19	6	4	54
Glyma04g00480	17	33	6	6	10	2	3	5	4	2	4	3	8	9
Glyma04g00510	12	6	6	9	4	2	4	3	2	1	1	0	3	5
Glyma04g00680	10	15	10	13	57	0	0	1	0	0	0	0	0	0
Glyma04g00710	3	215	51	41	0	0	0	1	16	79	57	9	0	0
Glyma04g00900	11	4	1	4	12	0	0	0	0	0	0	0	0	0
Glyma04g00920	3	1	9	9	12	1	1	1	1	0	1	0	0	0
Glyma04g01020	297	57	64	104	117	1	1	5	3	4	5	2	2	1
Glyma04g01040	12	9	8	7	3	3	5	7	7	3	8	5	8	7
Glyma04g01110	5	3	2	3	1	1	2	2	1	0	1	0	3	0
Glyma04g01150	4	2	4	3	1	0	0	1	1	0	2	1	1	1
Glyma04g01530	8	2	1	4	2	2	2	1	1	1	1	0	0	1
Glyma04g01560	6	5	4	3	3	2	2	3	2	1	2	1	2	1
Glyma04g01610	18	6	9	13	9	1	0	1	2	1	1	0	0	0
Glyma04g01620	54	13	38	22	23	16	18	25	8	4	6	3	3	8
Glyma04g01670	9	3	4	5	5	2	4	2	3	1	3	1	5	4
Glyma04g01700	30	6	9	12	12	1	3	2	3	2	3	0	1	1
Glyma04g01740	21	22	13	16	11	5	6	6	8	4	9	4	15	5
Glyma04g01750	87	21	26	44	43	3	5	4	10	7	9	2	0	0
Glyma04g01840	96	59	64	54	44	30	36	48	28	14	23	22	53	80
Glyma04g01960	26	4	10	8	3	6	7	12	5	1	1	0	5	1
Glyma04g01980	14	4	5	4	3	0	2	1	3	1	1	2	5	8
Glyma04g02000	10	8	6	6	5	2	3	3	3	2	2	2	3	3
Glyma04g02100	27	30	12	13	13	2	5	7	7	3	7	4	8	10
Glyma04g02240	942	98	234	353	392	12	35	44	134	101	78	39	2	1
Glyma04g02320	7	1	2	3	3	1	1	1	1	1	1	1	2	3
Glyma04g02330	8	34	16	13	15	4	0	0	1	1	2	1	3	0
Glyma04g02500	8	0	0	0	0	0	0	0	0	0	0	0	0	0
Glyma04g02530	16	5	9	8	5	7	4	5	1	1	2	0	4	7
Glyma04g02630	15	4	11	7	3	6	5	5	2	1	2	1	2	2
Glyma04g02740	24	11	26	29	27	4	5	6	5	3	5	2	9	2
Glyma04g02770	6	2	4	5	4	3	3	2	3	1	4	2	4	1
Glyma04g02860	25	26	21	21	16	7	12	12	11	6	14	8	17	16
Glyma04g03100	14	7	6	5	6	1	3	4	2	2	3	3	3	3
Glyma04g03110	125	71	98	80	74	73	98	82	40	21	45	21	50	27
Glyma04g03120	9	5	14	17	12	2	6	5	1	0	1	0	6	1
Glyma04g03160	7	3	5	9	2	3	4	2	0	1	0	0	0	0
Glyma04g03210	26	21	35	29	23	15	28	17	12	6	10	4	19	12
Glyma04g03270	15	13	11	23	44	5	9	13	5	3	5	2	7	3
Glyma04g03290	59	27	49	63	37	16	43	22	26	14	15	9	28	18
Glyma04g03410	7	8	5	4	3	2	2	2	2	1	2	1	4	1
Glyma04g03540	13	4	3	5	0	2	4	4	1	0	0	0	3	3
Glyma04g03580	17	7	6	2	1	0	1	2	1	0	1	1	0	1
Glyma04g03600	9	3	6	9	5	2	2	2	3	1	1	0	5	1
Glyma04g03620	17	9	17	13	10	8	7	9	6	3	5	2	9	7
Glyma04g03800	16	5	3	1	1	0	0	0	0	0	1	0	0	0
Glyma04g03810	28	16	22	21	14	10	13	15	9	5	9	4	19	5
Glyma04g03820	626	93	142	78	85	3	9	19	6	5	5	2	1	0
Glyma04g03920	11	52	19	20	24	2	7	12	18	13	4	2	2	3
Glyma04g03940	19	9	9	6	6	2	2	6	6	2	3	4	2	7
Glyma04g04070	15	8	7	6	7	4	7	8	7	4	7	3	4	5
Glyma04g04120	32	7	15	14	5	4	12	14	5	1	1	0	7	2
Glyma04g04150	14	11	12	7	5	4	5	8	3	2	3	2	5	6
Glyma04g04230	8	18	2	7	9	0	0	0	0	0	0	0	0	0
Glyma04g04420	18	1	3	3	1	0	0	1	0	0	0	0	0	0
Glyma04g04460	32	8	16	14	8	4	5	7	7	4	9	8	5	3
Glyma04g04530	10	8	9	9	3	2	3	3	1	1	2	1	6	4
Glyma04g04570	86	52	109	48	52	15	40	69	31	15	17	17	53	59
Glyma04g04580	67	41	84	38	42	12	32	53	24	12	13	13	41	45
Glyma04g04610	6	1	1	1	0	1	1	1	0	0	0	0	0	0
Glyma04g04620	12	2	5	3	0	2	2	3	1	0	0	0	1	1
Glyma04g04850	4	1	2	3	1	1	1	2	1	0	1	0	0	0
Glyma04g04920	9	7	8	7	6	3	4	5	5	2	5	3	5	3
Glyma04g04980	5	3	4	5	8	0	0	0	1	0	0	0	2	0
Glyma04g05070	28	15	17	12	6	4	11	15	9	5	9	6	11	10
Glyma04g05080	22	9	6	5	1	1	1	2	1	0	1	0	5	1
Glyma04g05280	7	13	16	13	9	3	6	7	6	3	4	4	3	2
Glyma04g05330	35	34	36	26	17	5	7	10	7	3	9	6	10	8
Glyma04g05350	9	1	3	6	8	1	0	1	0	0	1	1	3	0
Glyma04g05530	5	3	4	2	3	1	2	1	1	0	0	0	1	1
Glyma04g05690	69	22	27	16	10	3	5	22	7	5	8	3	2	0
Glyma04g05800	897	220	478	350	405	39	73	126	187	170	302	136	0	1
Glyma04g05810	23	1	4	6	6	0	0	0	1	0	1	0	0	0
Glyma04g05820	5	1	12	5	3	0	1	1	1	1	0	2	0	0
Glyma04g05860	19	21	12	8	11	2	1	3	7	3	6	4	0	0
Glyma04g05870	16	17	19	16	23	12	6	9	3	2	3	1	10	0
Glyma04g05890	50	9	29	32	21	2	5	5	3	3	3	1	2	1
Glyma04g05900	1	2	2	3	1	1	0	0	0	0	0	0	0	0
Glyma04g05910	3	7	5	3	1	2	3	2	2	1	2	1	1	0
Glyma04g05920	3	2	2	1	0	0	1	1	1	0	1	0	1	1
Glyma04g06000	19	5	8	11	20	2	4	6	14	5	9	6	7	2
Glyma04g06110	28	74	26	24	32	3	2	2	0	0	0	0	0	0
Glyma04g06240	56	30	50	39	47	6	12	20	20	10	12	19	33	20
Glyma04g06320	12	15	6	7	5	3	4	7	3	3	5	2	0	0
Glyma04g06340	70	63	58	48	70	14	36	47	29	18	26	18	38	11
Glyma04g06540	4	3	2	2	1	1	1	1	1	0	1	0	2	1
Glyma04g06560	13	13	12	10	2	6	6	6	4	2	4	3	6	4
Glyma04g06570	18	18	12	13	2	7	7	9	6	3	7	4	11	6
Glyma04g06630	9	11	7	6	2	3	3	4	3	1	4	3	7	4
Glyma04g06700	1417	372	1039	698	218	304	668	630	518	421	463	188	634	313
Glyma04g06740	14	12	14	9	4	4	7	6	6	4	6	5	10	9
Glyma04g06800	9	8	10	11	14	5	7	6	7	4	3	3	5	5
Glyma04g06820	5	3	5	4	2	1	1	2	2	1	3	1	2	1
Glyma04g06840	13	5	22	11	3	2	2	6	0	1	2	0	4	3
Glyma04g06850	4	2	6	3	1	2	2	1	1	0	0	0	1	2
Glyma04g06970	113	14	10	20	97	0	1	1	5	4	6	0	0	0
Glyma04g07010	146	29	43	50	80	2	4	6	12	11	11	8	7	2
Glyma04g07100	10	6	8	5	2	4	6	5	4	2	4	2	7	4
Glyma04g07140	3	4	5	7	12	2	1	2	0	0	0	0	0	0
Glyma04g07180	33	20	27	26	14	18	19	21	11	6	13	9	21	11
Glyma04g07270	33	6	17	12	4	15	19	13	12	4	5	1	3	0
Glyma04g07360	46	35	69	95	58	41	62	29	57	29	22	21	29	27
Glyma04g07540	30	27	19	9	8	2	9	19	12	4	8	9	19	20
Glyma04g07610	13	4	4	6	5	2	2	2	1	0	2	1	1	1
Glyma04g07780	6	2	2	1	1	1	2	1	1	0	0	0	1	0
Glyma04g07820	9	4	9	8	7	3	4	3	2	1	2	1	3	1
Glyma04g07870	6	2	1	1	1	0	0	0	0	0	0	0	0	0
Glyma04g07930	24	10	17	21	9	8	12	7	11	6	8	7	18	9
Glyma04g08160	6	2	1	2	0	1	1	1	0	0	1	0	0	0
Glyma04g08170	2	2	2	2	2	0	0	0	0	0	0	0	0	0
Glyma04g08190	12	8	10	21	26	6	8	5	9	6	10	7	7	4
Glyma04g08240	30	7	8	14	10	3	6	3	3	1	3	3	4	4
Glyma04g08370	358	119	239	98	16	208	167	250	136	36	1	0	0	0
Glyma04g08470	8	4	4	5	2	1	3	2	2	2	2	2	2	4
Glyma04g08480	3	4	4	6	7	3	3	3	4	2	3	2	2	2
Glyma04g08550	13	6	10	8	2	1	6	7	3	1	1	1	4	0
Glyma04g08770	8	3	6	7	5	1	0	1	2	1	5	3	2	0
Glyma04g08820	5	2	2	2	2	0	1	1	1	0	1	0	1	0
Glyma04g08900	26	11	4	4	6	0	0	0	0	1	1	0	8	6
Glyma04g08970	4	2	1	1	0	1	1	0	1	0	0	0	1	0
Glyma04g09130	7	2	1	2	2	1	1	1	1	1	1	0	2	2
Glyma04g09200	13	5	4	8	3	1	5	3	6	3	4	1	0	2
Glyma04g09220	4	5	3	3	2	1	1	2	1	0	1	1	1	3
Glyma04g09340	7	7	8	6	10	3	4	5	5	2	5	4	3	3
Glyma04g09520	12	9	15	11	14	4	5	4	3	2	3	2	6	7
Glyma04g09640	7	3	4	4	4	2	2	3	2	1	2	1	1	1
Glyma04g09880	14	11	9	10	5	1	2	2	2	1	4	2	6	1
Glyma04g09910	81	26	12	5	1	1	18	56	32	12	29	20	0	0
Glyma04g10050	4	5	4	6	6	0	0	0	0	0	0	0	0	0
Glyma04g10060	5	9	4	3	2	2	1	2	2	1	2	0	1	1
Glyma04g10170	12	4	6	4	4	2	1	2	0	0	1	0	1	0
Glyma04g10430	19	10	9	7	11	8	4	4	3	2	3	4	8	9
Glyma04g10650	14	4	3	3	4	1	1	1	1	0	1	0	1	0
Glyma04g10750	15	8	8	10	7	2	4	2	2	1	2	1	3	1
Glyma04g11010	14	15	12	15	9	2	2	3	4	2	3	3	0	0
Glyma04g11070	8	8	4	8	21	5	3	1	3	1	3	1	0	2
Glyma04g11090	18	29	9	6	2	5	5	5	2	3	1	0	0	0
Glyma04g11310	3	16	5	10	0	0	0	0	0	0	0	0	0	0
Glyma04g11400	251	128	292	281	390	141	181	169	92	67	64	38	119	65
Glyma04g12030	50	3	0	0	0	0	3	12	4	2	1	0	0	0
Glyma04g12320	41	23	35	23	14	22	15	23	9	7	14	6	23	14
Glyma04g12500	8	8	6	5	4	2	2	2	3	2	3	2	4	4
Glyma04g12510	328	88	114	138	193	6	10	14	18	14	19	9	0	0
Glyma04g12850	5	1	3	2	1	1	1	1	1	0	0	0	0	0
Glyma04g12950	42	38	38	33	21	19	18	24	12	8	17	8	33	22
Glyma04g13160	13	8	5	5	2	1	1	1	1	1	1	1	1	0
Glyma04g14530	15	16	15	8	5	6	6	7	5	3	8	4	10	5
Glyma04g14640	105	81	82	103	58	43	71	80	52	30	47	27	68	48
Glyma04g14760	9	13	7	6	2	2	3	3	2	1	5	4	6	3
Glyma04g15160	10	10	9	10	4	5	4	6	5	3	5	2	6	6
Glyma04g15250	10	4	4	7	3	2	2	2	2	1	4	2	0	2
Glyma04g16410	15	6	4	5	9	1	1	0	1	1	3	4	0	0
Glyma04g17310	30	7	16	15	8	7	9	17	6	2	8	2	2	6
Glyma04g17600	72	13	35	45	38	6	19	36	38	15	33	15	21	23
Glyma04g18940	10	10	5	7	5	2	2	2	1	1	1	1	6	6
Glyma04g18960	5	2	4	5	3	1	1	0	0	0	1	0	3	0
Glyma04g19020	33	7	8	10	6	4	3	3	3	1	3	1	1	8
Glyma04g19650	5	8	8	9	3	0	0	1	1	0	0	0	0	1
Glyma04g19880	29	3	9	8	7	2	5	7	18	11	13	9	1	1
Glyma04g20610	130	37	112	83	40	40	50	32	38	27	32	13	40	39
Glyma04g21910	8	35	9	7	11	8	10	10	6	4	6	3	1	4
Glyma04g22460	3	0	1	1	1	0	0	1	1	1	1	0	0	0
Glyma04g23550	22	11	14	19	7	4	9	8	4	3	6	2	10	5
Glyma04g23780	20	19	11	9	4	4	4	2	5	2	8	4	11	6
Glyma04g24360	5	3	4	3	2	1	2	2	2	1	2	2	2	1
Glyma04g24380	42	22	33	29	20	8	13	18	15	11	20	11	19	6
Glyma04g24430	18	5	8	6	1	1	1	1	1	0	0	0	0	0
Glyma04g26780	6	9	1	1	1	1	0	1	0	0	1	0	0	0
Glyma04g26800	11	15	2	2	1	1	1	1	2	1	1	0	1	0
Glyma04g27730	4	2	1	3	0	1	1	1	1	0	1	0	1	1
Glyma04g28020	185	19	56	37	18	5	13	17	13	6	8	7	5	7
Glyma04g28490	3	1	3	1	1	1	1	1	0	0	1	0	0	0
Glyma04g28970	4	3	2	2	1	1	1	1	1	0	1	0	2	1
Glyma04g29890	21	14	9	9	6	3	6	7	4	3	4	2	4	6
Glyma04g30640	2	2	1	2	1	1	1	1	1	1	1	0	1	1
Glyma04g31180	15	6	6	7	4	2	2	3	4	2	5	3	2	2
Glyma04g31220	3	1	1	1	0	1	1	1	1	0	0	0	1	0
Glyma04g31810	9	17	20	17	10	1	0	0	0	0	0	0	0	0
Glyma04g32070	10	4	11	10	7	1	1	4	1	1	1	0	1	0
Glyma04g32270	4	4	2	3	1	1	2	1	1	1	2	1	2	2
Glyma04g32330	14	10	6	4	3	4	6	3	2	1	2	2	3	3
Glyma04g32360	38	8	12	13	11	0	1	1	2	0	1	0	0	0
Glyma04g32440	5	2	2	2	1	1	1	1	1	0	1	1	1	1
Glyma04g32490	7	1	1	2	2	0	1	2	2	1	2	2	0	0
Glyma04g32570	5	5	3	3	1	1	2	3	2	1	4	2	4	2
Glyma04g33210	18	10	10	10	6	1	0	0	1	1	2	1	0	0
Glyma04g33290	6	2	1	1	1	1	0	0	0	0	0	0	0	0
Glyma04g33360	391	79	142	185	165	3	13	39	20	13	12	6	0	0
Glyma04g33580	4	2	3	4	5	1	1	1	2	0	2	1	1	1
Glyma04g33600	8	7	5	5	6	1	1	3	3	2	3	2	3	1
Glyma04g33610	42	50	65	95	544	0	0	0	0	0	0	0	0	0
Glyma04g33770	7	7	11	11	6	2	2	0	2	1	0	1	1	0
Glyma04g34160	70	14	32	25	6	5	8	11	7	2	2	1	14	1
Glyma04g34330	63	21	40	43	45	3	5	5	22	11	12	11	1	0
Glyma04g34350	7	2	3	3	3	0	0	1	2	1	2	1	0	0
Glyma04g34360	4	1	2	2	1	1	1	1	1	0	0	0	1	0
Glyma04g34660	12	27	7	5	5	5	5	6	5	1	2	1	8	2
Glyma04g34790	10	4	9	10	15	1	4	5	6	3	6	5	6	2
Glyma04g34820	7	5	4	15	9	3	3	1	0	0	1	1	4	3
Glyma04g34880	9	10	19	13	9	2	3	2	2	2	3	1	3	1
Glyma04g35030	99	105	142	130	21	83	36	16	14	5	7	1	2	6
Glyma04g35230	43	22	34	27	23	21	24	25	14	12	16	12	18	12
Glyma04g35270	11	6	9	13	12	1	4	6	6	2	5	4	4	1
Glyma04g35330	13	9	8	7	4	3	2	5	5	2	4	4	6	5
Glyma04g35700	8	2	2	1	0	0	1	1	0	0	1	0	0	0
Glyma04g35760	7	6	4	1	2	0	1	0	1	0	2	0	1	2
Glyma04g35820	36	15	11	9	8	2	6	10	6	3	6	4	13	19
Glyma04g35830	4	2	3	4	8	0	0	1	1	0	1	0	0	0
Glyma04g35910	20	18	23	24	19	9	14	11	12	5	9	5	5	7
Glyma04g35960	7	3	4	3	1	1	2	2	1	0	1	0	4	0
Glyma04g36150	9	2	3	4	0	2	3	2	1	0	0	0	2	1
Glyma04g36250	135	28	51	47	63	4	9	13	20	10	16	17	1	1
Glyma04g36360	20	23	12	14	15	5	9	8	10	5	10	11	14	7
Glyma04g36420	30	12	14	13	15	3	8	6	7	4	5	3	8	17
Glyma04g36450	7	4	0	5	22	0	0	0	0	0	0	0	4	2
Glyma04g36600	24	5	11	14	17	1	1	1	1	1	1	1	0	0
Glyma04g36610	8	7	10	11	7	6	6	4	5	1	4	2	4	4
Glyma04g36620	4	4	3	2	1	2	2	2	2	1	2	1	3	1
Glyma04g36810	4	2	2	1	1	1	1	1	1	0	1	0	0	1
Glyma04g36900	7	3	3	2	1	2	2	3	3	1	3	2	1	1
Glyma04g36910	15	10	10	7	5	4	4	7	4	2	5	3	7	11
Glyma04g36950	15	6	9	11	6	2	4	4	8	3	4	3	7	9
Glyma04g37020	6	3	2	2	2	1	1	1	2	0	2	1	1	1
Glyma04g37270	54	23	38	40	24	3	9	18	29	14	31	19	22	5
Glyma04g37330	33	6	18	9	7	1	1	4	3	2	6	2	1	1
Glyma04g37390	3	11	26	21	8	4	3	2	1	1	1	1	0	0
Glyma04g37460	34	14	15	12	3	11	10	16	6	2	6	4	10	3
Glyma04g37530	37	67	15	30	14	1	2	1	3	3	7	1	0	0
Glyma04g37740	102	71	45	44	30	9	19	22	22	10	16	9	26	28
Glyma04g37750	122	20	47	30	10	14	16	13	10	5	8	5	0	0
Glyma04g37760	19	23	27	29	20	7	12	15	17	8	12	5	12	11
Glyma04g37810	7	11	6	4	2	4	5	5	3	2	4	2	4	2
Glyma04g37910	12	10	5	8	9	3	3	4	6	2	3	0	3	1
Glyma04g37940	15	2	2	4	3	2	1	0	3	1	2	1	3	3
Glyma04g37960	30	7	15	14	10	1	1	6	4	2	3	1	0	0
Glyma04g37990	6	3	3	3	3	1	2	2	2	0	1	1	2	1
Glyma04g38170	11	9	6	5	2	4	5	6	4	1	4	2	6	7
Glyma04g38290	9	5	5	3	2	0	1	1	1	0	0	1	1	0
Glyma04g38360	6	2	1	1	1	0	0	1	1	0	0	0	0	0
Glyma04g38450	23	7	6	7	3	1	3	3	4	2	3	2	1	0
Glyma04g38490	4	3	1	1	1	1	1	1	1	0	1	1	2	1
Glyma04g38510	8	19	6	2	1	0	1	2	3	1	1	1	4	2
Glyma04g38560	24	32	4	18	27	2	2	3	2	1	3	1	6	6
Glyma04g38670	9	19	9	7	7	2	4	3	3	2	2	1	5	2
Glyma04g38720	5	2	2	4	1	1	1	1	1	0	1	0	0	0
Glyma04g38730	9	5	2	3	3	1	1	1	1	1	2	2	3	1
Glyma04g38740	31	24	24	21	12	18	17	16	8	4	7	3	8	9
Glyma04g38800	8	3	4	3	1	2	2	3	2	0	1	0	1	2
Glyma04g39180	3	1	1	1	1	0	1	0	1	0	1	0	1	1
Glyma04g39350	3	14	3	3	4	2	3	2	2	1	2	0	1	1
Glyma04g39370	123	26	38	41	49	7	9	14	12	9	12	3	1	0
Glyma04g39410	31	23	59	82	90	6	34	41	29	25	28	27	7	2
Glyma04g39500	15	5	5	7	3	3	5	4	1	0	0	0	2	1
Glyma04g39630	16	7	7	8	5	2	3	5	3	3	5	3	3	6
Glyma04g39670	56	26	8	13	7	2	3	5	6	2	5	3	8	4
Glyma04g39800	4	3	1	2	2	1	1	1	2	1	2	1	1	0
Glyma04g39970	7	2	0	0	0	0	0	0	0	0	0	0	0	0
Glyma04g39990	20	7	10	8	3	5	10	9	4	1	1	0	6	10
Glyma04g40080	27	10	18	14	7	6	12	14	13	5	10	3	12	3
Glyma04g40090	13	10	14	13	5	3	8	6	7	4	6	4	8	7
Glyma04g40100	7	3	3	2	1	2	2	2	3	1	1	1	0	0
Glyma04g40160	15	5	10	7	2	3	7	7	3	1	1	0	4	2
Glyma04g40270	5	1	3	1	2	1	1	1	0	0	0	0	0	0
Glyma04g40290	13	15	15	12	9	7	8	6	5	3	6	3	9	7
Glyma04g40300	7	4	5	5	1	2	2	3	2	1	2	2	3	1
Glyma04g40430	155	70	179	96	61	28	71	90	66	45	76	40	91	47
Glyma04g40470	288	114	360	168	258	43	116	142	124	98	147	96	196	179
Glyma04g40650	26	20	19	16	14	4	4	4	10	6	15	9	1	2
Glyma04g40830	8	27	52	31	115	0	0	0	0	0	0	0	0	0
Glyma04g40880	9	14	9	5	1	3	6	7	7	1	4	4	1	0
Glyma04g41070	33	14	10	15	11	1	3	3	4	2	2	1	2	6
Glyma04g41080	38	15	10	16	12	1	2	1	3	1	2	0	1	2
Glyma04g41210	13	6	9	16	26	3	4	4	6	2	4	1	0	1
Glyma04g41260	34	7	13	11	3	3	5	6	3	3	3	1	5	6
Glyma04g41290	10	5	4	3	2	1	1	1	1	1	1	1	3	3
Glyma04g41310	3	4	6	6	4	1	3	2	2	1	3	1	1	1
Glyma04g41330	18	10	7	9	7	1	1	1	0	0	1	0	5	2
Glyma04g41380	37	10	10	8	8	1	3	3	3	2	6	2	0	1
Glyma04g41420	26	10	16	14	7	5	10	12	12	7	13	9	11	16
Glyma04g41530	20	19	18	12	3	6	8	13	8	4	9	5	15	12
Glyma04g41570	7	5	5	5	5	1	3	3	3	2	3	2	4	4
Glyma04g41660	8	6	5	6	4	3	4	4	4	2	4	4	6	4
Glyma04g41710	19	2	7	3	0	0	1	4	3	1	1	0	0	0
Glyma04g41870	14	5	5	4	1	1	1	2	1	1	2	1	1	1
Glyma04g41900	7	9	9	9	9	1	2	3	2	2	3	2	1	0
Glyma04g41960	11	5	4	4	2	2	1	1	1	1	2	0	2	2
Glyma04g42010	9	5	2	2	2	0	0	1	2	1	4	2	0	0
Glyma04g42120	64	11	69	66	63	0	6	8	3	0	3	0	36	11
Glyma04g42190	4	6	1	3	7	0	0	1	2	1	4	2	1	0
Glyma04g42200	12	6	6	5	3	2	4	4	4	2	3	2	4	4
Glyma04g42260	19	6	10	12	10	1	0	1	2	1	1	1	0	0
Glyma04g42380	4	2	3	2	1	0	0	0	0	0	0	0	0	0
Glyma04g42440	7	5	5	2	1	2	1	2	2	0	2	1	3	3
Glyma04g42540	11	3	4	2	1	1	2	6	2	0	0	0	1	0
Glyma04g42550	7	10	3	4	1	1	4	2	2	1	1	1	1	3
Glyma04g42590	14	13	10	13	4	5	5	7	6	2	5	3	7	7
Glyma04g42610	8	9	6	5	2	1	4	3	3	2	4	2	3	5
Glyma04g42670	46	21	20	16	15	7	11	15	9	6	7	3	4	9
Glyma04g42740	12	14	21	19	14	1	1	1	1	0	0	0	9	2
Glyma04g42830	27	31	28	13	11	6	15	19	13	7	12	7	19	9
Glyma04g42840	12	19	10	10	8	1	1	4	4	3	4	4	1	1
Glyma04g42860	6	1	0	0	0	1	1	1	1	0	1	0	1	0
Glyma04g42870	146	28	33	43	39	3	3	5	4	2	2	0	0	0
Glyma04g42890	6	29	7	6	10	2	1	2	1	1	1	1	2	0
Glyma04g42920	4	1	1	2	0	1	1	1	0	0	0	0	1	0
Glyma04g42950	8	5	5	6	2	4	4	4	2	1	3	2	5	5
Glyma04g43180	16	3	16	12	5	2	1	2	2	1	2	2	1	0
Glyma04g43190	8	2	4	4	1	1	3	4	2	1	1	0	2	1
Glyma04g43250	65	7	13	10	13	3	5	4	7	2	3	3	2	4
Glyma04g43310	6	6	5	4	3	2	2	4	3	1	3	1	4	3
Glyma04g43470	138	37	62	67	15	1	0	0	1	0	1	0	1	0
Glyma04g43520	9	3	4	6	2	2	4	2	3	1	2	1	5	4
Glyma04g43590	8	2	6	4	4	2	2	2	3	1	1	1	2	1
Glyma04g43600	20	7	16	13	4	4	9	4	3	1	2	1	2	2
Glyma04g43680	12	10	8	7	5	8	4	4	4	2	5	4	4	6
Glyma05g00260	19	4	9	9	7	2	6	5	3	3	4	4	6	8
Glyma05g00280	2	1	0	1	0	0	0	0	1	0	0	0	0	1
Glyma05g00370	25	8	9	11	2	6	8	8	2	1	1	0	5	3
Glyma05g00470	191	55	180	194	115	52	95	76	75	24	16	5	43	19
Glyma05g00620	1393	188	524	450	521	10	61	166	321	159	170	133	4	1
Glyma05g00630	7	4	5	5	2	2	3	4	3	1	2	2	4	4
Glyma05g00880	6	9	8	7	3	2	3	2	3	2	4	1	2	2
Glyma05g00920	14	5	12	14	17	4	5	6	3	2	3	1	4	2
Glyma05g01000	182	56	112	101	77	13	36	47	61	49	62	52	22	32
Glyma05g01130	26	6	10	7	3	5	4	1	2	1	1	0	5	0
Glyma05g01140	9	2	1	2	0	0	0	0	0	0	0	0	0	0
Glyma05g01240	22	15	29	31	13	9	13	11	18	10	25	22	13	3
Glyma05g01260	5	2	1	2	0	0	1	0	0	0	0	0	1	0
Glyma05g01380	5	3	0	0	1	0	0	0	0	0	0	0	0	0
Glyma05g01450	13	4	5	6	4	1	1	0	0	0	0	0	1	0
Glyma05g01460	11	13	7	5	5	3	3	5	2	1	3	2	5	2
Glyma05g01650	6	3	5	4	3	1	2	2	3	1	3	2	2	2
Glyma05g01760	5	1	2	2	1	1	2	1	1	0	1	0	1	0
Glyma05g01800	19	3	5	7	4	2	3	3	3	0	1	1	3	3
Glyma05g02120	10	2	5	3	3	0	0	0	0	0	0	0	0	0
Glyma05g02180	17	16	9	8	3	3	3	6	6	3	5	4	10	7
Glyma05g02220	10	2	5	6	6	1	2	2	2	2	3	2	3	0
Glyma05g02280	3	7	3	4	2	1	0	1	0	0	0	0	1	0
Glyma05g02290	22	13	9	18	17	1	3	1	1	1	3	0	1	0
Glyma05g02320	14	13	5	5	5	1	1	2	3	1	5	3	5	4
Glyma05g02420	9	8	6	4	4	3	3	2	3	1	3	1	3	1
Glyma05g02460	12	9	13	10	7	3	6	5	3	1	6	4	6	2
Glyma05g02480	12	2	6	4	1	2	4	2	1	1	1	0	4	1
Glyma05g02650	7	3	3	3	2	0	0	1	1	0	0	1	1	0
Glyma05g02670	72	19	41	39	29	10	24	33	27	15	20	14	14	16
Glyma05g02800	174	27	52	56	47	8	18	21	26	13	14	7	16	11
Glyma05g02900	5	2	1	1	1	0	1	2	3	1	2	1	0	0
Glyma05g02950	10	19	26	39	37	3	1	1	1	1	1	2	0	0
Glyma05g02990	3	3	4	5	3	2	1	1	1	1	1	1	1	0
Glyma05g03010	39	10	10	9	7	3	6	6	5	2	3	3	4	4
Glyma05g03340	75	19	48	42	76	3	8	8	12	8	6	6	1	6
Glyma05g03380	9	2	3	2	0	1	3	3	1	0	0	0	0	2
Glyma05g03490	37	10	23	18	4	8	11	15	10	2	2	0	8	1
Glyma05g03520	7	0	1	1	2	0	0	1	1	0	1	1	1	0
Glyma05g03730	21	14	8	8	11	1	2	3	3	3	7	2	0	0
Glyma05g03900	44	33	57	38	40	23	35	39	40	19	24	21	33	31
Glyma05g04020	41	7	10	8	6	2	3	6	4	2	4	3	4	4
Glyma05g04090	1	6	3	2	0	0	0	0	0	0	0	0	0	0
Glyma05g04160	17	5	11	10	6	5	7	6	3	1	2	1	4	1
Glyma05g04170	62	28	32	24	8	6	9	13	10	9	18	8	14	13
Glyma05g04210	27	7	8	11	5	2	3	3	3	2	4	2	2	4
Glyma05g04260	19	3	0	0	0	0	5	10	5	2	5	3	0	0
Glyma05g04270	33	10	27	34	16	5	12	14	8	3	5	2	19	5
Glyma05g04660	13	6	5	3	3	1	1	4	4	2	4	2	5	3
Glyma05g04860	9	4	9	8	9	2	2	3	3	1	2	2	4	2
Glyma05g04870	118	88	119	137	86	51	111	114	95	79	117	61	80	63
Glyma05g05030	5	7	3	4	9	0	2	1	1	1	0	0	1	0
Glyma05g05440	39	10	13	13	9	3	6	6	5	2	4	1	5	7
Glyma05g05450	121	22	36	62	39	8	16	22	23	9	9	3	11	10
Glyma05g05650	28	24	29	23	15	10	19	17	17	9	17	11	18	8
Glyma05g05880	5	5	0	0	0	0	0	1	0	0	0	0	0	0
Glyma05g06070	27	12	18	19	4	6	9	15	8	3	4	4	2	0
Glyma05g06360	19	3	4	2	1	2	4	3	3	1	1	0	3	1
Glyma05g06370	14	4	3	5	0	1	6	2	3	1	2	0	1	0
Glyma05g06480	7	5	4	4	3	3	2	3	3	1	3	1	3	2
Glyma05g07100	9	6	4	3	3	1	2	2	2	1	1	1	2	2
Glyma05g07380	18	10	7	7	9	0	0	1	0	0	1	0	7	7
Glyma05g07460	5	10	7	8	8	0	1	0	0	0	1	0	1	1
Glyma05g07670	17	7	7	5	3	3	3	7	3	2	4	2	4	2
Glyma05g07680	19	5	5	4	3	0	1	1	1	0	1	0	0	0
Glyma05g07770	15	2	4	4	1	2	3	6	3	1	1	0	2	0
Glyma05g07830	8	3	4	4	2	0	0	0	0	0	0	0	0	0
Glyma05g08020	11	5	10	6	2	2	7	7	7	2	2	2	3	0
Glyma05g08070	6	6	8	8	6	1	1	2	2	1	4	3	3	1
Glyma05g08100	5	5	4	4	3	1	1	2	2	1	1	0	1	0
Glyma05g08120	8	4	3	3	1	2	1	3	1	1	1	1	0	0
Glyma05g08170	4	2	2	1	1	2	1	0	0	0	0	0	0	0
Glyma05g08490	6	6	3	3	1	1	3	2	2	1	3	1	2	1
Glyma05g08580	9	5	4	5	5	2	3	3	4	2	5	2	2	4
Glyma05g08590	16	7	0	2	21	0	0	0	0	0	0	0	7	12
Glyma05g08810	4	4	3	2	2	1	1	1	0	0	1	0	2	1
Glyma05g09060	1	44	1	0	1	0	0	1	1	1	1	0	0	0
Glyma05g09080	5	0	0	0	0	0	0	0	0	0	0	0	0	0
Glyma05g09150	17	7	9	13	7	2	4	3	4	2	2	1	3	5
Glyma05g09270	201	21	51	44	40	5	13	18	14	7	7	5	10	9
Glyma05g09280	8	3	5	5	5	1	2	4	2	1	1	0	3	2
Glyma05g09390	49	34	37	29	29	4	11	12	25	20	27	21	19	26
Glyma05g10390	8	20	5	3	9	0	1	0	4	1	5	4	1	0
Glyma05g11630	292	224	343	424	255	201	287	286	219	162	305	207	273	113
Glyma05g11670	6	1	1	2	2	1	2	2	2	1	1	0	1	0
Glyma05g12780	6	10	8	7	5	3	5	4	5	2	4	3	4	3
Glyma05g12840	16	8	11	9	5	3	5	7	4	2	4	5	6	7
Glyma05g13900	144	112	49	140	133	39	41	32	46	23	26	15	108	110
Glyma05g14430	25	14	11	8	7	3	8	11	6	3	6	3	9	17
Glyma05g15170	5	4	4	4	3	1	1	2	2	1	3	1	1	0
Glyma05g16070	10	3	9	14	18	1	1	2	3	2	4	2	2	2
Glyma05g18170	11	15	13	9	5	4	5	6	3	2	2	1	7	2
Glyma05g18410	15	1	0	1	1	0	0	0	1	0	0	1	0	0
Glyma05g19050	16	1	11	7	5	2	2	1	3	1	2	0	4	6
Glyma05g19250	8	3	8	7	13	3	4	2	4	3	4	4	2	0
Glyma05g21220	35	36	33	25	16	6	16	15	21	12	20	24	20	11
Glyma05g21270	8	2	7	4	1	1	3	3	2	1	2	1	3	0
Glyma05g21580	12	12	11	9	3	5	6	6	4	2	8	3	6	4
Glyma05g21780	17	7	6	7	4	5	8	8	4	2	3	1	7	3
Glyma05g22010	8	2	1	1	3	0	1	1	1	1	0	0	0	0
Glyma05g22020	8	2	1	2	0	0	1	1	0	0	0	0	2	0
Glyma05g22140	9	6	0	0	0	0	2	2	5	2	4	1	5	0
Glyma05g22380	10	8	4	2	1	3	3	3	2	1	2	1	1	0
Glyma05g22460	11	4	5	3	2	2	5	2	3	1	3	2	6	0
Glyma05g22660	17	17	32	38	31	5	7	10	3	2	3	1	6	6
Glyma05g22970	15	4	5	4	1	3	6	7	4	1	2	1	3	0
Glyma05g23210	27	16	15	19	11	3	3	5	5	3	7	2	10	1
Glyma05g23230	296	140	300	404	454	108	227	300	183	133	177	143	273	128
Glyma05g23240	291	113	284	338	392	65	229	201	137	112	127	110	152	79
Glyma05g23690	30	13	11	10	11	3	4	11	9	7	6	5	4	8
Glyma05g23860	31	6	9	11	6	2	3	4	2	1	3	1	1	1
Glyma05g24330	15	10	17	19	18	0	0	0	0	0	0	0	0	0
Glyma05g24520	3	2	1	2	1	0	1	1	1	0	1	0	1	1
Glyma05g24600	17	6	9	8	4	3	5	6	4	4	6	4	5	4
Glyma05g24880	9	4	6	4	8	1	2	1	2	1	1	1	2	2
Glyma05g24890	3	3	3	1	2	1	0	0	0	0	1	1	0	0
Glyma05g25400	37	14	25	21	13	13	19	16	11	9	9	9	21	22
Glyma05g25800	13	9	14	16	14	8	8	4	6	4	6	4	6	3
Glyma05g25810	3439	944	1690	1659	1467	35	93	186	351	220	136	74	3	1
Glyma05g25860	11	1	0	0	0	0	0	0	0	0	0	0	0	0
Glyma05g25910	38	7	7	6	5	1	5	10	14	10	14	8	0	0
Glyma05g25980	23	6	7	7	1	4	5	7	2	0	0	0	2	2
Glyma05g26000	12	5	4	6	7	1	3	2	2	1	3	2	4	4
Glyma05g26040	12	9	9	8	8	3	6	4	6	3	7	5	7	9
Glyma05g26230	22	13	7	7	7	1	2	3	2	2	3	2	0	0
Glyma05g26290	266	148	277	260	165	126	174	217	116	73	101	53	237	131
Glyma05g26450	19	7	7	7	4	1	2	6	4	3	4	2	2	1
Glyma05g26560	3	1	1	1	0	0	1	0	1	0	1	1	0	0
Glyma05g26710	7	4	10	10	6	0	1	1	1	0	1	0	4	0
Glyma05g26990	16	6	12	11	7	1	2	4	3	1	2	1	8	8
Glyma05g27080	38	5	3	1	1	0	0	0	0	0	0	0	0	0
Glyma05g27260	8	7	6	6	7	2	2	4	3	2	3	3	4	2
Glyma05g27320	24	5	17	14	8	2	6	11	13	5	10	4	1	0
Glyma05g27340	8	7	6	6	4	2	4	3	2	1	4	2	5	2
Glyma05g27370	37	12	15	18	8	5	8	8	3	1	2	1	7	12
Glyma05g27520	9	6	9	6	5	2	3	4	2	1	1	1	5	1
Glyma05g28030	61	25	17	12	12	4	9	4	2	0	0	0	1	0
Glyma05g28130	15	21	24	24	12	9	7	3	3	2	2	1	1	0
Glyma05g28150	15	6	6	7	8	3	4	7	3	1	1	1	3	3
Glyma05g28170	7	1	3	3	6	1	2	2	1	0	0	0	1	0
Glyma05g28290	5	6	4	5	2	2	1	1	1	0	1	1	1	0
Glyma05g28320	6	2	3	5	1	2	3	2	1	0	1	0	1	1
Glyma05g28370	4	2	5	4	2	0	0	1	1	0	0	0	1	0
Glyma05g28380	10	4	6	5	4	1	3	3	3	2	3	1	4	3
Glyma05g28390	3	3	4	5	5	1	1	1	1	0	0	0	0	0
Glyma05g28530	8	38	38	29	15	0	0	0	0	0	0	0	0	0
Glyma05g28720	33	21	22	26	41	9	9	9	7	9	3	1	8	0
Glyma05g28760	4	5	2	2	3	1	2	1	1	1	1	0	2	1
Glyma05g28770	34	17	36	23	9	8	18	22	9	5	7	3	12	10
Glyma05g28790	21	16	15	18	16	10	11	12	8	6	8	5	13	8
Glyma05g28900	24	16	16	19	10	0	2	8	10	4	14	6	0	0
Glyma05g29270	22	5	4	5	6	2	4	1	3	2	3	4	1	2
Glyma05g29300	6	0	0	0	0	0	1	0	0	0	0	0	1	0
Glyma05g29330	8	8	4	4	4	1	1	1	3	1	4	2	0	1
Glyma05g29530	11	12	8	9	6	1	1	1	2	1	3	2	0	0
Glyma05g29740	4	2	1	1	1	0	1	0	1	0	1	0	1	0
Glyma05g29990	33	18	23	26	17	6	14	15	14	5	10	5	16	25
Glyma05g30040	46	11	15	18	12	2	1	2	3	1	3	1	0	0
Glyma05g30130	10	2	1	1	0	1	3	5	4	2	5	3	4	3
Glyma05g30150	12	7	10	7	5	2	5	6	4	3	5	4	7	5
Glyma05g30160	31	20	26	21	13	5	11	16	8	5	9	8	14	3
Glyma05g30200	303	70	89	127	141	12	16	12	19	35	23	10	2	1
Glyma05g30230	1	0	1	1	0	0	0	0	0	0	0	0	0	0
Glyma05g30270	12	7	5	4	4	2	3	4	4	2	3	2	3	3
Glyma05g30280	26	11	15	9	2	4	6	8	4	2	2	0	8	2
Glyma05g30340	8	2	3	3	1	1	2	2	1	0	0	0	1	0
Glyma05g30380	646	198	340	488	820	10	9	17	39	23	44	34	80	7
Glyma05g30410	4	2	4	3	3	1	1	1	1	1	0	0	1	0
Glyma05g30430	8	3	6	9	4	4	5	3	4	3	3	1	3	4
Glyma05g30520	6	6	4	4	1	2	1	1	2	1	2	2	2	1
Glyma05g30600	146	36	72	66	80	6	10	12	21	9	12	9	1	0
Glyma05g30830	7	5	7	8	4	2	5	3	3	1	4	3	3	1
Glyma05g31050	17	7	6	6	5	2	4	5	1	0	1	0	0	0
Glyma05g31070	11	4	5	8	9	2	3	2	2	1	1	0	1	1
Glyma05g31080	9	6	4	6	4	3	2	2	3	1	2	1	4	3
Glyma05g31160	167	14	43	39	9	7	10	13	11	5	8	4	2	2
Glyma05g31380	8	5	4	5	2	2	4	3	3	1	2	0	2	3
Glyma05g31450	34	185	121	114	48	67	102	68	26	10	11	4	13	15
Glyma05g31470	5	6	6	3	0	1	1	0	0	0	0	0	0	0
Glyma05g31530	6	3	3	3	4	1	1	2	1	1	3	1	4	2
Glyma05g31610	652	190	382	347	212	115	236	309	221	103	190	96	229	123
Glyma05g31640	10	2	3	2	1	1	1	1	2	1	2	0	2	0
Glyma05g31670	14	6	7	7	6	1	1	2	3	1	2	1	1	1
Glyma05g31700	15	7	16	23	9	3	5	5	5	2	5	1	8	8
Glyma05g31720	11	3	4	4	2	0	1	0	1	0	1	0	0	0
Glyma05g31770	18	13	25	19	20	5	5	12	10	4	5	5	4	0
Glyma05g31870	9	4	3	3	4	1	1	2	2	1	1	1	1	2
Glyma05g31920	8	7	6	5	4	5	2	2	1	1	2	2	3	1
Glyma05g31950	53	27	37	31	28	18	35	29	19	17	23	12	33	22
Glyma05g32070	31	7	8	9	4	6	5	10	2	1	1	0	4	2
Glyma05g32130	40	32	35	25	24	19	25	21	12	8	11	11	1	7
Glyma05g32170	3	1	3	3	1	0	0	0	0	0	1	0	0	0
Glyma05g32190	60	12	32	20	6	23	18	13	4	2	3	2	11	9
Glyma05g32200	134	24	72	44	12	51	38	27	7	3	3	2	23	9
Glyma05g32210	369	48	126	109	65	109	132	73	37	10	7	2	50	17
Glyma05g32220	45	39	123	117	49	13	21	40	19	11	19	11	29	8
Glyma05g32260	14	8	5	5	10	5	4	5	4	2	2	3	5	7
Glyma05g32340	20	11	8	13	5	4	3	5	4	1	2	2	2	5
Glyma05g32370	2	0	0	0	0	0	0	0	0	0	0	0	0	0
Glyma05g32430	10	3	5	6	1	1	3	2	1	0	1	0	3	2
Glyma05g32530	11	6	9	6	6	1	2	1	1	1	1	1	0	1
Glyma05g32610	15	7	12	11	5	4	8	6	3	2	1	1	4	3
Glyma05g32620	7	4	5	6	4	4	3	2	2	1	1	1	3	2
Glyma05g32630	10	23	11	5	3	3	5	9	2	1	4	2	6	5
Glyma05g32650	7	4	5	6	6	2	3	4	4	2	3	2	4	3
Glyma05g32720	23	9	9	9	6	2	3	5	4	2	5	3	3	4
Glyma05g32820	23	10	12	13	16	2	3	2	6	4	6	5	6	5
Glyma05g32900	10	3	3	3	3	2	2	2	1	1	3	1	1	2
Glyma05g32950	6	1	0	0	0	0	0	1	0	0	0	0	0	0
Glyma05g32980	47	43	55	57	11	26	17	25	27	8	16	12	1	0
Glyma05g33160	3	7	7	11	8	5	3	4	2	1	2	1	1	0
Glyma05g33390	60	16	27	27	15	1	2	2	8	7	10	5	0	0
Glyma05g33500	23	9	10	10	9	2	3	5	9	3	8	9	4	3
Glyma05g33510	25	9	7	6	4	1	2	6	7	3	7	4	3	2
Glyma05g33590	7	2	0	0	0	0	0	1	0	0	0	0	0	0
Glyma05g33600	54	14	30	19	15	2	3	6	7	2	6	5	0	0
Glyma05g33750	8	4	2	2	1	0	0	0	2	1	1	0	1	4
Glyma05g33850	14	1	1	1	0	1	1	0	2	1	1	2	0	2
Glyma05g33920	40	6	17	10	15	2	3	5	4	2	5	2	0	0
Glyma05g34020	19	4	15	16	24	3	3	6	8	4	8	5	5	1
Glyma05g34130	4	3	4	4	1	1	0	1	0	0	2	0	1	1
Glyma05g34140	9	17	3	4	3	1	1	3	2	1	3	2	0	0
Glyma05g34270	26	7	14	15	12	4	7	6	8	2	5	1	15	11
Glyma05g34370	8	4	6	5	2	4	3	2	2	0	2	0	4	3
Glyma05g34500	8	3	3	3	1	1	3	2	2	1	1	1	4	1
Glyma05g34560	18	9	23	15	4	3	4	5	5	3	5	3	9	2
Glyma05g34820	10	4	4	4	3	2	1	1	2	1	3	1	3	3
Glyma05g34880	12	1	0	0	1	1	0	0	3	1	3	3	1	1
Glyma05g35120	69	99	38	24	16	22	21	55	33	13	39	26	28	8
Glyma05g35150	6	1	2	2	1	0	0	0	0	0	0	0	0	0
Glyma05g35180	3	14	5	5	2	1	2	4	2	1	2	1	0	0
Glyma05g35190	5	5	5	7	3	1	3	2	2	0	0	0	1	1
Glyma05g35220	5	3	2	3	2	1	1	1	1	1	0	0	2	1
Glyma05g35240	6	2	1	2	1	0	0	1	0	0	0	0	1	1
Glyma05g35330	25	19	53	53	38	5	10	14	9	3	9	5	6	7
Glyma05g35470	8	6	7	8	4	1	1	2	2	1	2	1	0	0
Glyma05g35700	11	5	5	6	3	1	1	2	1	1	2	1	3	4
Glyma05g35740	39	4	7	4	10	2	3	5	1	1	1	1	1	0
Glyma05g35910	11	10	20	18	11	3	0	0	1	2	1	0	0	2
Glyma05g35920	20	10	31	35	20	6	7	3	7	2	2	1	1	5
Glyma05g36040	17	10	8	12	13	4	8	9	5	2	4	2	12	5
Glyma05g36200	12	7	10	10	34	6	6	4	3	1	2	1	4	4
Glyma05g36400	12	4	4	6	4	2	8	5	6	4	3	1	5	2
Glyma05g36650	2	10	3	2	2	0	0	0	0	0	0	0	0	0
Glyma05g36670	55	12	11	13	11	3	3	4	3	2	4	2	1	3
Glyma05g36690	2	3	4	3	4	0	0	1	0	0	1	0	0	0
Glyma05g36710	61	62	30	32	33	3	4	18	44	20	45	40	25	11
Glyma05g36730	3	1	0	0	1	1	0	0	0	0	0	0	1	0
Glyma05g36760	39	9	13	8	9	1	2	2	7	4	7	3	2	1
Glyma05g36900	68	65	56	59	86	8	15	13	21	15	32	20	22	2
Glyma05g36940	9	0	1	1	4	1	0	0	0	0	0	0	1	0
Glyma05g36970	11	6	3	9	21	1	1	2	2	1	1	1	2	7
Glyma05g36980	14	7	4	10	23	1	2	2	2	1	1	1	2	8
Glyma05g37010	39	11	14	8	1	8	10	9	4	1	1	0	4	1
Glyma05g37120	5	3	3	1	3	0	0	0	0	0	0	0	0	1
Glyma05g37130	4	3	6	7	5	1	2	2	1	1	0	0	1	0
Glyma05g37210	20	6	3	1	2	0	1	1	0	0	0	0	0	0
Glyma05g37220	20	1	5	0	0	2	0	0	1	0	0	0	0	0
Glyma05g37700	10	16	26	24	13	3	7	8	11	8	2	0	0	0
Glyma05g37730	479	64	609	640	264	79	214	175	119	47	49	8	296	12
Glyma05g37740	15	12	10	9	6	2	5	5	6	3	7	4	8	7
Glyma05g37800	9	5	5	4	1	3	4	6	3	2	4	2	2	1
Glyma05g37810	2	2	2	2	2	1	1	1	1	1	1	1	1	1
Glyma05g37930	6	4	6	6	2	1	2	2	3	1	3	2	2	1
Glyma05g38020	7	3	5	3	1	2	3	2	2	1	1	1	1	1
Glyma05g38050	5	4	1	1	1	0	1	2	0	0	0	0	1	0
Glyma05g38060	11	10	9	6	6	6	4	6	3	2	2	2	5	2
Glyma05g38130	56	28	27	17	77	2	2	0	0	0	0	2	2	0
Glyma05g38180	5	23	20	23	18	6	2	1	0	0	0	0	1	0
Glyma05g38260	55	20	18	18	12	1	0	1	0	0	0	0	0	0
Glyma05g38280	64	12	25	28	3	10	15	18	7	3	8	7	11	7
Glyma05g38410	4	3	8	4	3	1	1	1	2	1	1	1	1	0
Glyma05g38490	27	1	1	1	2	0	0	0	0	0	0	0	0	0
Glyma05g38510	32	14	15	14	6	4	8	10	7	4	9	7	12	10
Glyma05g38530	16	2	11	9	7	0	0	0	0	0	0	0	0	0
Glyma05g38540	54	35	42	35	23	19	11	13	11	4	8	4	34	22
Glyma05g38570	54	10	23	23	23	2	5	7	8	5	6	5	0	0
Glyma06g00280	13	3	9	6	1	3	8	7	3	1	0	0	5	0
Glyma06g00330	6	3	3	3	2	0	1	1	1	1	1	0	1	1
Glyma06g00380	48	8	11	13	18	1	1	2	3	2	2	1	3	2
Glyma06g00390	6	2	2	2	0	1	0	0	1	0	0	0	1	0
Glyma06g00420	57	8	12	12	10	4	5	4	5	2	4	2	7	4
Glyma06g00430	31	30	19	20	10	9	17	22	15	7	12	6	23	16
Glyma06g00480	17	9	8	8	4	2	5	6	4	2	4	2	3	3
Glyma06g00510	46	14	24	18	19	5	10	15	8	5	7	3	12	18
Glyma06g00720	6	9	6	7	20	3	4	2	0	0	0	0	0	0
Glyma06g00820	11	3	3	4	2	1	1	1	2	1	1	0	2	0
Glyma06g00930	2	2	0	5	10	0	1	0	0	0	0	0	0	0
Glyma06g00960	46	16	16	15	11	3	7	4	7	2	6	5	2	3
Glyma06g01110	25	17	8	12	15	5	8	7	6	5	4	4	10	8
Glyma06g01190	4	2	3	2	0	1	1	1	2	1	2	1	1	0
Glyma06g01690	24	9	17	31	20	6	9	4	10	5	5	3	1	0
Glyma06g01700	65	28	47	32	30	12	17	29	12	5	6	3	9	12
Glyma06g01780	28	12	12	15	7	5	7	10	5	2	3	3	8	6
Glyma06g01850	122	22	35	53	42	1	3	6	9	5	5	2	0	0
Glyma06g01970	226	125	170	103	88	84	76	113	42	25	39	37	116	153
Glyma06g02040	78	52	24	35	37	3	8	12	10	6	7	4	15	3
Glyma06g02060	20	6	16	15	6	11	12	11	4	1	3	1	10	1
Glyma06g02080	16	5	9	7	7	1	3	2	5	2	3	2	7	6
Glyma06g02100	11	5	6	5	5	2	3	4	4	2	4	2	3	6
Glyma06g02200	47	31	15	25	21	2	6	9	16	7	11	7	8	8
Glyma06g02300	464	95	171	207	239	11	23	39	73	54	42	32	1	0
Glyma06g02380	4	36	8	14	7	1	0	1	2	2	2	3	0	2
Glyma06g02540	17	1	1	0	0	0	0	0	0	0	0	0	0	0
Glyma06g02600	6	2	2	1	0	1	0	2	1	0	0	0	0	0
Glyma06g02610	6	6	4	4	2	1	2	2	2	1	1	1	4	2
Glyma06g02710	9	6	4	4	3	2	3	3	4	1	2	2	0	1
Glyma06g02760	15	4	14	18	21	1	2	4	2	2	2	1	10	1
Glyma06g03140	6	3	4	3	2	3	3	1	1	1	2	1	1	2
Glyma06g03150	738	191	358	462	213	103	138	115	68	37	51	35	157	160
Glyma06g03160	2	1	1	1	0	0	1	0	0	0	0	0	1	0
Glyma06g03210	10	2	4	3	1	1	2	1	0	0	0	0	0	0
Glyma06g03230	23	19	34	18	11	6	11	20	7	4	6	3	17	12
Glyma06g03300	6	3	4	6	6	1	1	0	2	1	2	2	0	0
Glyma06g03340	17	15	14	22	22	3	7	8	7	3	4	5	6	8
Glyma06g03350	46	47	27	65	68	4	10	8	7	6	17	23	10	6
Glyma06g03360	22	9	25	24	8	7	19	16	13	10	12	5	10	7
Glyma06g03510	13	2	4	6	8	2	3	1	3	1	1	1	2	5
Glyma06g03570	4	4	3	3	1	1	2	2	2	1	2	2	3	3
Glyma06g03610	22	3	7	7	1	2	3	5	2	1	1	0	4	5
Glyma06g03660	27	7	12	11	4	1	2	3	1	1	2	1	3	1
Glyma06g03670	3	1	1	0	1	0	0	0	0	0	0	0	0	0
Glyma06g03690	7	2	4	4	4	1	1	1	1	1	1	0	2	0
Glyma06g03700	18	18	34	39	42	6	18	14	15	6	14	12	12	1
Glyma06g03820	7	5	5	5	2	3	2	1	1	1	1	0	1	2
Glyma06g03850	2	7	0	0	0	0	0	0	0	0	0	0	0	0
Glyma06g03920	38	12	23	17	13	0	2	4	3	6	2	0	0	0
Glyma06g03980	4	5	4	3	2	2	1	2	1	0	1	1	2	2
Glyma06g04220	3	2	3	3	2	0	0	0	0	0	0	0	0	0
Glyma06g04280	18	7	10	10	12	2	2	1	1	0	0	0	0	0
Glyma06g04290	15	3	7	8	3	4	8	9	3	1	1	0	6	1
Glyma06g04300	9	6	8	7	6	2	2	2	1	0	1	0	1	0
Glyma06g04340	17	7	14	11	6	2	3	5	4	1	4	1	1	2
Glyma06g04360	11	8	8	8	5	2	4	5	3	2	5	3	7	6
Glyma06g04390	11	5	7	9	6	1	2	3	5	2	3	3	4	3
Glyma06g04550	19	2	6	4	1	0	0	0	0	0	0	0	0	0
Glyma06g04580	98	24	52	33	13	21	28	32	25	14	26	17	6	1
Glyma06g04980	24	74	35	40	28	6	9	17	11	4	21	22	12	1
Glyma06g05020	20	26	11	10	10	4	7	5	5	1	3	1	0	5
Glyma06g05040	9	8	5	6	5	1	1	1	2	1	1	1	0	0
Glyma06g05070	6	4	4	4	3	1	2	1	2	1	2	1	2	3
Glyma06g05150	23	16	16	9	5	5	8	14	5	3	7	3	7	6
Glyma06g05170	11	5	6	5	0	2	2	2	1	0	0	0	3	0
Glyma06g05190	17	4	7	12	10	4	3	4	4	1	3	1	3	2
Glyma06g05400	31	31	36	32	30	7	25	25	21	10	20	13	19	24
Glyma06g05420	11	2	7	10	11	4	2	2	0	0	0	0	4	1
Glyma06g05530	39	5	9	6	1	1	10	15	8	1	1	1	4	2
Glyma06g05540	29	3	6	4	1	1	7	11	4	0	1	0	3	2
Glyma06g05810	409	138	173	181	217	31	29	37	48	44	70	50	2	3
Glyma06g05820	4	0	0	0	0	1	0	0	0	0	0	0	0	0
Glyma06g05830	8	4	13	7	4	3	1	0	0	0	1	0	0	2
Glyma06g05840	4	6	4	3	3	2	3	3	2	1	3	2	2	2
Glyma06g05850	20	10	13	7	7	2	3	5	6	4	4	2	1	0
Glyma06g05880	64	23	39	48	37	4	8	9	18	9	7	4	1	5
Glyma06g05890	15	12	10	14	13	1	3	4	5	4	4	1	4	1
Glyma06g05910	4	2	2	2	0	1	1	1	1	0	1	0	2	2
Glyma06g05980	14	9	10	8	8	2	7	5	4	3	5	2	4	2
Glyma06g06010	14	6	16	10	8	0	1	2	2	1	1	0	2	1
Glyma06g06070	5	3	2	2	1	2	2	2	2	1	2	1	3	1
Glyma06g06090	6	1	1	2	0	1	1	0	0	0	0	0	0	0
Glyma06g06110	25	38	17	12	9	4	6	8	4	4	1	0	1	0
Glyma06g06300	61	106	107	98	83	19	27	33	65	33	40	55	6	15
Glyma06g06370	6	6	2	4	7	1	1	1	1	1	1	1	1	1
Glyma06g06630	9	12	6	8	2	4	5	5	5	2	5	3	7	4
Glyma06g06640	5	7	5	3	1	2	2	3	3	1	3	2	3	1
Glyma06g06650	16	13	10	10	1	6	8	5	5	2	5	2	6	3
Glyma06g06790	264	149	208	97	42	103	101	196	96	52	83	28	177	72
Glyma06g06830	11	8	7	8	4	4	7	5	7	3	8	6	6	6
Glyma06g06940	6	5	8	7	4	2	2	2	2	0	0	0	3	2
Glyma06g06990	5	1	2	2	1	0	1	1	1	0	1	0	1	1
Glyma06g07060	7	6	18	31	32	1	0	0	0	0	2	3	0	0
Glyma06g07070	4	5	17	30	28	0	0	0	0	0	2	3	0	0
Glyma06g07110	68	15	19	24	25	3	4	7	11	8	13	9	6	4
Glyma06g07180	16	6	11	9	7	1	1	1	3	1	3	1	2	3
Glyma06g07190	16	10	14	12	5	5	6	8	5	3	6	4	9	10
Glyma06g07270	36	37	30	17	24	7	4	2	5	2	2	1	0	2
Glyma06g07280	40	27	26	27	20	20	21	15	8	5	8	4	26	14
Glyma06g07330	18	6	7	6	5	3	4	4	5	2	5	2	2	5
Glyma06g07350	27	7	15	14	6	13	10	7	4	3	5	2	3	0
Glyma06g07640	10	6	9	8	9	2	5	5	3	3	3	2	6	2
Glyma06g07730	24	6	9	7	4	2	4	3	1	1	2	1	2	1
Glyma06g07750	21	16	17	19	6	11	8	12	9	4	10	4	12	8
Glyma06g07770	7	5	4	6	4	2	3	3	3	2	3	2	4	2
Glyma06g08050	10	20	4	5	3	0	1	1	1	0	1	1	6	1
Glyma06g08080	26	9	16	13	8	5	7	6	8	4	6	5	8	14
Glyma06g08490	187	24	53	50	88	57	41	64	52	10	5	3	0	0
Glyma06g08580	18	7	9	7	6	3	3	5	6	3	4	3	3	5
Glyma06g08610	15	0	0	0	0	0	2	5	8	3	5	2	1	2
Glyma06g08750	5	4	2	2	1	0	0	0	0	0	0	0	0	0
Glyma06g08830	47	14	48	69	42	14	33	12	9	10	19	3	8	4
Glyma06g08850	15	8	8	9	5	3	4	4	3	2	4	2	4	4
Glyma06g08860	352	185	127	65	15	57	90	45	4	1	0	0	1	7
Glyma06g08970	7	1	1	1	1	0	0	0	1	0	1	0	0	0
Glyma06g09050	7	5	8	8	5	3	3	1	4	1	3	1	3	2
Glyma06g09200	7	9	4	5	2	3	3	4	2	1	2	2	3	2
Glyma06g09240	13	9	5	4	3	2	2	2	1	1	1	1	3	1
Glyma06g09280	6	3	2	1	2	0	0	0	0	0	0	0	0	1
Glyma06g09340	30	5	18	11	3	4	9	15	5	1	1	0	5	0
Glyma06g09350	4	4	3	2	1	1	1	1	1	1	1	1	1	1
Glyma06g09380	14	2	5	8	4	0	2	2	3	0	1	0	0	1
Glyma06g09390	13	3	3	4	3	2	3	4	3	3	4	3	0	1
Glyma06g09420	1341	260	643	300	252	34	86	235	329	337	344	192	158	204
Glyma06g09590	7	9	6	3	2	2	2	3	1	1	3	2	3	2
Glyma06g09630	6	5	5	5	4	3	3	2	2	1	3	2	1	2
Glyma06g09650	39	25	51	48	68	6	16	21	37	23	39	48	21	25
Glyma06g09860	1	5	2	1	0	0	0	0	0	0	0	0	0	0
Glyma06g09970	134	39	35	28	9	5	19	56	30	13	23	20	1	0
Glyma06g10000	15	16	14	11	6	2	3	4	2	1	1	1	9	1
Glyma06g10060	4	8	4	3	3	1	2	2	1	1	2	1	2	1
Glyma06g10110	3	1	0	0	0	0	0	0	0	0	0	0	0	0
Glyma06g10120	9	4	6	5	1	3	3	2	1	0	1	0	2	1
Glyma06g10160	24	6	12	10	8	3	2	3	2	2	2	2	2	1
Glyma06g10350	8	5	6	7	5	4	3	4	3	2	4	2	3	2
Glyma06g10440	9	3	4	2	2	1	0	0	0	0	0	0	2	0
Glyma06g10490	56	9	18	14	10	2	5	6	3	3	4	1	2	5
Glyma06g10680	13	20	20	17	14	6	10	13	13	9	14	11	9	8
Glyma06g10830	19	20	13	17	13	4	4	3	4	3	6	5	0	0
Glyma06g10880	5	20	1	1	1	0	0	0	0	0	0	0	0	0
Glyma06g10930	102	33	84	64	42	25	25	49	13	8	13	7	34	8
Glyma06g11020	2	3	2	2	0	0	0	0	0	0	0	0	0	0
Glyma06g11040	9	8	16	16	16	3	7	7	4	2	2	0	6	3
Glyma06g11080	408	142	501	443	894	164	215	260	138	77	73	48	238	89
Glyma06g11090	13	12	13	7	11	5	2	0	1	0	0	1	6	3
Glyma06g11150	2	4	1	2	2	0	0	0	0	0	0	0	0	0
Glyma06g11270	7	8	4	3	2	2	3	3	2	1	3	1	1	1
Glyma06g11310	8	4	3	3	2	1	1	2	1	0	1	1	1	3
Glyma06g11450	90	8	15	17	18	2	3	6	3	2	2	2	3	2
Glyma06g11500	10	4	8	7	2	2	4	6	3	1	2	1	3	3
Glyma06g11510	9	10	16	12	3	3	2	3	1	1	3	2	3	0
Glyma06g11580	3	12	1	2	1	1	2	1	1	1	2	1	1	0
Glyma06g11640	21	14	10	14	12	8	10	8	6	2	4	1	11	10
Glyma06g11720	11	6	8	6	3	3	7	5	2	1	3	0	4	4
Glyma06g11800	15	13	8	8	2	7	6	8	4	2	9	4	7	6
Glyma06g11830	2	1	1	1	1	0	1	1	1	0	1	0	0	0
Glyma06g11870	4	4	1	3	2	1	0	0	0	0	0	0	1	0
Glyma06g11890	226	42	42	55	44	4	3	7	5	2	1	0	0	0
Glyma06g11920	3	3	1	3	1	1	1	0	1	0	2	1	1	1
Glyma06g11980	8	3	4	3	2	2	3	3	1	0	1	1	2	4
Glyma06g12020	17	10	9	12	10	3	7	3	3	1	1	0	11	2
Glyma06g12170	10	10	9	7	4	3	5	5	6	3	5	3	6	7
Glyma06g12220	19	4	8	5	2	3	6	10	3	1	1	0	2	0
Glyma06g12370	11	3	4	6	3	1	3	4	5	1	3	1	3	4
Glyma06g12420	14	2	4	3	3	0	1	0	1	0	1	0	0	0
Glyma06g12470	75	37	11	12	40	0	0	0	0	0	0	0	0	0
Glyma06g12550	107	28	52	49	34	2	6	13	12	5	6	3	0	0
Glyma06g12600	5	3	3	3	1	1	1	1	2	1	1	1	3	3
Glyma06g12630	11	23	9	6	2	7	3	1	1	1	2	1	6	2
Glyma06g12710	17	8	9	8	5	4	6	4	5	3	6	5	7	6
Glyma06g12720	11	9	8	7	5	3	5	5	5	3	9	6	9	7
Glyma06g12760	8	2	2	2	1	0	1	0	2	1	4	3	0	0
Glyma06g12790	4	30	3	3	2	1	1	0	1	1	2	1	2	0
Glyma06g12930	20	9	8	5	3	2	3	7	2	2	3	1	2	1
Glyma06g13080	18	3	4	4	0	0	2	8	5	3	3	1	0	0
Glyma06g13100	6	15	4	7	2	2	1	1	1	1	1	1	0	0
Glyma06g13130	9	10	7	5	5	3	4	3	3	2	3	2	5	6
Glyma06g13140	6	2	3	3	2	0	0	1	1	1	2	1	0	0
Glyma06g13150	42	16	20	13	3	3	3	6	6	2	5	4	21	0
Glyma06g13180	7	5	7	6	2	2	2	2	2	1	2	2	4	2
Glyma06g13260	18	10	10	13	5	2	4	8	7	3	8	4	11	10
Glyma06g13470	26	5	4	6	5	1	1	1	4	4	6	5	3	1
Glyma06g13570	9	2	3	3	1	2	1	0	1	1	0	0	1	1
Glyma06g13600	8	4	3	4	2	0	0	1	1	1	2	2	0	0
Glyma06g13640	40	9	19	21	43	3	4	5	2	2	2	0	3	1
Glyma06g13770	16	3	5	4	4	0	0	0	1	1	1	0	0	0
Glyma06g13880	6	4	3	2	3	0	0	1	1	0	1	1	0	0
Glyma06g13960	5	24	4	2	1	6	7	9	8	2	3	1	0	0
Glyma06g14080	285	110	208	152	103	109	159	131	86	58	74	30	217	164
Glyma06g14140	31	23	19	16	16	4	5	7	10	3	12	6	1	2
Glyma06g14380	41	34	31	27	13	14	12	10	5	3	4	3	12	2
Glyma06g14480	33	23	20	22	5	6	10	10	11	5	11	4	22	9
Glyma06g14500	17	14	14	16	11	11	12	7	7	3	4	2	13	6
Glyma06g14530	9	9	5	5	4	2	3	3	2	1	2	1	3	1
Glyma06g14650	9	7	10	10	3	4	5	4	3	1	2	1	4	1
Glyma06g14770	30	6	16	14	7	7	12	15	14	9	14	5	13	4
Glyma06g14860	12	5	6	6	2	3	4	6	2	1	1	0	3	2
Glyma06g14880	5	6	0	2	1	0	0	0	0	0	0	0	0	0
Glyma06g14890	4	5	13	12	16	2	1	2	2	1	3	1	1	0
Glyma06g15070	11	11	5	5	6	1	1	2	3	2	3	2	4	1
Glyma06g15200	33	18	8	8	4	2	4	7	4	1	4	1	8	7
Glyma06g15250	19	7	7	6	4	2	4	5	5	2	5	2	4	6
Glyma06g15350	52	6	12	19	4	5	10	9	6	1	1	1	6	2
Glyma06g15360	13	14	8	7	9	3	5	7	4	2	4	1	5	1
Glyma06g15370	40	25	24	21	8	8	17	24	20	8	15	9	22	17
Glyma06g15490	24	8	38	23	19	4	12	10	19	13	13	14	11	2
Glyma06g15500	6	3	2	1	0	0	0	1	1	1	1	1	3	1
Glyma06g15540	257	39	77	73	88	6	6	9	22	13	15	6	5	0
Glyma06g15720	11	9	8	6	3	3	3	4	3	2	5	2	6	5
Glyma06g15760	7	4	3	3	2	1	1	1	2	1	1	1	2	2
Glyma06g15890	50	7	10	13	11	1	2	1	4	1	3	1	0	1
Glyma06g15900	7	1	2	3	5	2	3	1	1	0	1	0	2	2
Glyma06g16080	5	7	8	11	15	3	2	0	0	0	0	0	0	0
Glyma06g16260	5	3	3	3	3	0	2	2	2	0	2	1	2	1
Glyma06g16270	6	1	2	3	2	0	2	1	1	0	1	1	0	0
Glyma06g16360	31	19	16	14	11	3	5	9	5	3	4	2	4	5
Glyma06g16410	38	27	31	32	15	28	22	17	14	7	13	5	16	24
Glyma06g16440	13	18	1	10	28	3	2	1	1	0	2	1	8	5
Glyma06g16600	22	7	3	5	3	1	1	2	2	1	2	1	3	0
Glyma06g16700	11	3	2	2	1	0	1	1	1	0	1	0	0	1
Glyma06g16750	6	5	3	3	3	1	1	2	1	1	1	1	2	0
Glyma06g16880	8	11	7	5	2	5	6	4	4	1	5	3	4	5
Glyma06g17070	10	7	6	6	6	1	1	0	1	1	0	0	5	1
Glyma06g17130	6	3	2	1	1	1	1	1	0	0	0	0	0	0
Glyma06g17160	44	12	13	18	16	4	5	11	3	1	2	0	12	1
Glyma06g17220	11	12	14	6	6	0	0	1	2	0	3	1	0	0
Glyma06g17250	12	15	7	7	6	3	3	5	3	1	2	1	5	2
Glyma06g17270	8	3	4	4	3	1	2	3	2	1	2	1	1	0
Glyma06g17320	25	34	45	53	25	8	13	8	18	7	8	3	13	9
Glyma06g17330	20	13	22	19	11	7	8	8	6	1	3	2	1	0
Glyma06g17360	124	109	54	55	31	8	14	25	30	20	41	26	34	26
Glyma06g17420	5	5	5	8	4	2	1	0	0	0	0	0	0	1
Glyma06g17520	8	144	12	17	11	2	2	1	1	2	4	2	0	0
Glyma06g17600	20	10	15	13	2	6	9	12	5	2	4	2	11	11
Glyma06g17700	4	10	25	15	11	4	5	5	3	0	0	0	0	0
Glyma06g17750	17	3	6	6	7	1	1	4	4	1	4	2	0	0
Glyma06g17760	6	12	6	8	13	0	0	0	0	0	1	1	3	0
Glyma06g17790	51	19	32	54	32	8	21	21	31	16	36	30	22	16
Glyma06g17860	337	134	138	201	130	12	23	21	10	5	12	3	2	3
Glyma06g17980	16	5	5	6	3	1	1	1	1	0	1	0	1	1
Glyma06g17990	11	7	9	8	12	4	4	3	2	1	3	2	7	6
Glyma06g18070	13	9	8	7	4	3	5	5	5	3	6	7	7	9
Glyma06g18080	25	7	10	6	3	2	4	10	12	6	11	6	2	6
Glyma06g18320	19	6	8	8	10	0	1	1	1	0	0	0	0	0
Glyma06g18330	7	5	4	3	2	1	2	1	2	1	3	1	2	2
Glyma06g18360	3	0	0	0	0	0	1	1	0	0	0	0	0	0
Glyma06g18470	236	36	66	59	69	11	33	33	28	11	15	9	15	31
Glyma06g18510	38	11	14	7	7	2	2	5	3	2	7	4	5	1
Glyma06g18530	21	26	11	14	15	6	9	11	8	4	11	8	12	10
Glyma06g18550	20	14	15	18	19	1	2	2	4	1	5	4	0	0
Glyma06g18610	7	0	0	0	0	1	2	2	1	1	1	0	0	0
Glyma06g18640	138	14	24	29	34	1	6	11	21	9	11	11	1	7
Glyma06g18730	13	10	11	7	5	6	6	7	2	1	1	0	3	1
Glyma06g18790	14	6	7	6	2	5	6	6	2	1	1	0	4	3
Glyma06g19020	5	2	3	4	4	1	2	1	2	0	1	1	2	0
Glyma06g19030	9	8	5	7	4	3	3	4	4	2	3	1	3	1
Glyma06g19310	10	15	7	7	14	6	6	3	2	3	3	4	4	2
Glyma06g19500	2	5	3	3	4	1	1	2	1	1	1	0	1	1
Glyma06g19530	94	51	91	68	57	29	65	50	37	20	20	20	62	54
Glyma06g19560	33	10	4	3	5	0	0	1	2	1	2	1	0	0
Glyma06g19710	3	7	1	2	1	0	0	0	0	0	0	0	1	0
Glyma06g19720	398	344	733	929	556	229	66	37	24	7	0	0	4	1
Glyma06g19830	16	14	35	16	9	3	11	8	6	3	5	2	4	4
Glyma06g19940	12	9	15	11	18	7	9	11	8	5	6	4	8	5
Glyma06g19990	28	10	19	18	13	5	11	8	10	4	7	6	17	14
Glyma06g20000	9	12	10	13	9	4	4	4	2	1	4	2	4	2
Glyma06g20240	72	41	49	50	54	5	7	9	23	12	13	8	18	5
Glyma06g20320	24	8	13	10	3	3	6	11	4	1	2	1	6	2
Glyma06g20540	234	128	250	221	151	62	170	180	204	160	218	204	171	144
Glyma06g20660	29	6	12	9	3	2	2	2	2	1	2	0	5	0
Glyma06g20700	46	27	43	51	30	42	36	35	24	12	23	14	28	27
Glyma06g20960	330	61	164	173	140	8	20	33	27	19	11	3	0	0
Glyma06g20990	8	2	2	2	2	0	0	0	0	0	0	0	0	0
Glyma06g21040	32	7	9	7	3	0	1	0	1	1	3	1	1	0
Glyma06g21190	2	2	3	2	1	0	0	1	1	1	1	1	1	1
Glyma06g21440	25	24	12	8	4	5	2	1	2	1	5	3	8	5
Glyma06g21450	15	9	7	6	4	1	1	0	1	1	2	2	10	5
Glyma06g21530	4	4	3	3	3	2	1	1	1	1	1	1	2	2
Glyma06g22220	56	15	17	20	12	1	2	5	3	1	1	0	0	0
Glyma06g22250	4	3	1	0	0	1	1	1	1	1	2	2	2	2
Glyma06g22260	9	8	6	5	1	2	3	2	2	2	3	1	5	2
Glyma06g22840	8	3	4	5	1	1	2	3	1	0	1	0	3	1
Glyma06g23410	3	2	1	1	0	0	0	0	0	0	0	0	0	0
Glyma06g23560	9	150	10	7	16	0	0	1	0	0	0	1	1	0
Glyma06g23580	14	8	12	10	3	3	5	4	5	2	6	3	10	5
Glyma06g23620	3	1	2	2	1	1	1	1	2	1	2	1	1	1
Glyma06g24470	10	4	4	3	3	0	1	1	1	0	1	1	1	0
Glyma06g24910	8	3	5	4	2	1	2	2	3	1	2	1	1	4
Glyma06g25310	19	18	16	13	4	6	7	5	7	3	9	5	11	8
Glyma06g25880	17	8	7	8	4	2	4	5	3	1	2	2	7	3
Glyma06g27640	7	3	6	6	3	1	2	2	2	1	2	2	1	1
Glyma06g28560	9	8	5	5	4	2	1	2	3	2	3	2	2	1
Glyma06g29540	24	7	8	11	11	2	2	3	3	2	2	1	6	10
Glyma06g29570	7	9	6	4	4	3	4	5	3	2	3	2	3	4
Glyma06g30000	20	7	10	6	2	1	1	2	2	1	1	1	0	0
Glyma06g30020	17	7	9	10	11	2	2	3	3	2	4	2	2	3
Glyma06g30030	7	12	9	8	8	3	5	6	5	2	4	2	4	3
Glyma06g30340	20	7	7	5	5	1	1	2	1	1	1	1	0	1
Glyma06g30590	10	15	10	7	2	4	3	4	4	1	5	3	6	6
Glyma06g31120	30	12	11	12	8	5	6	8	7	4	7	4	6	7
Glyma06g33850	23	9	16	13	11	4	7	12	12	6	11	8	6	4
Glyma06g33880	8	5	5	8	8	4	4	4	4	1	3	1	4	3
Glyma06g33960	6	4	6	4	2	1	3	0	2	1	2	1	2	1
Glyma06g34240	4	4	11	12	13	4	4	3	4	1	2	1	1	0
Glyma06g35090	8	3	4	4	3	1	3	2	1	1	2	0	2	3
Glyma06g35110	199	18	44	64	18	0	0	0	4	3	8	3	0	0
Glyma06g35550	1	17	3	1	1	3	6	5	5	2	5	5	0	0
Glyma06g35660	3	3	0	0	0	0	0	0	0	0	0	0	0	0
Glyma06g35690	112	17	25	29	16	6	6	10	8	4	4	2	6	5
Glyma06g36140	6	18	47	54	32	21	4	4	0	0	0	0	1	1
Glyma06g36610	8	5	4	3	2	2	1	3	3	0	1	1	3	2
Glyma06g36650	9	3	5	3	2	1	3	3	1	0	0	0	2	0
Glyma06g37970	33	7	12	16	11	4	6	9	7	3	5	3	3	7
Glyma06g38160	140	41	130	86	69	3	7	13	27	19	21	10	0	0
Glyma06g38170	8	4	8	6	5	3	4	4	4	2	6	3	4	6
Glyma06g38470	11	3	4	5	5	0	1	1	2	1	2	2	0	1
Glyma06g38600	11	6	7	8	6	2	4	6	3	1	3	1	7	3
Glyma06g39610	6	0	1	2	2	1	1	1	1	0	1	0	0	0
Glyma06g39700	12	7	7	6	4	2	2	2	2	1	1	1	4	2
Glyma06g40670	1	10	7	3	4	0	0	0	0	0	0	0	0	0
Glyma06g40950	4	2	2	2	2	1	0	0	0	0	0	0	1	1
Glyma06g40980	4	1	2	3	4	0	1	0	1	0	1	1	2	2
Glyma06g41150	4	3	4	3	6	0	0	0	0	0	0	0	2	1
Glyma06g41170	15	16	52	90	87	19	36	20	74	30	37	14	8	3
Glyma06g41370	6	0	0	0	1	0	0	0	0	0	0	0	1	0
Glyma06g41380	5	2	1	3	3	0	0	0	0	0	1	0	2	0
Glyma06g41700	8	5	2	5	2	0	0	0	0	0	0	0	0	0
Glyma06g41710	11	12	12	10	7	2	1	0	0	0	1	4	0	0
Glyma06g42070	158	242	178	125	121	119	95	87	83	59	150	76	96	58
Glyma06g42170	4	36	14	13	7	1	0	0	0	0	0	0	0	0
Glyma06g42310	4	9	3	2	2	3	3	1	1	0	1	1	1	0
Glyma06g42800	5	3	1	1	1	0	1	0	0	0	0	0	0	0
Glyma06g43060	38	27	32	37	17	6	15	6	9	5	8	4	6	8
Glyma06g43580	12	8	6	10	5	1	1	2	1	0	2	1	0	3
Glyma06g43600	8	2	4	3	1	1	1	1	1	1	1	1	0	0
Glyma06g43710	14	1	6	9	4	3	4	5	2	0	0	0	6	5
Glyma06g43720	11	2	2	2	1	0	1	4	5	1	7	2	0	0
Glyma06g43760	12	5	7	6	3	6	3	1	1	0	0	0	3	1
Glyma06g44330	13	1	4	5	2	0	1	1	3	2	4	1	2	0
Glyma06g44360	6	3	3	2	2	1	3	1	2	1	1	1	1	1
Glyma06g44390	13	5	6	6	4	4	4	4	3	2	4	1	5	4
Glyma06g44420	34	6	15	11	4	5	8	9	9	2	2	1	9	5
Glyma06g44460	12	4	7	4	0	2	3	5	1	1	0	0	2	0
Glyma06g44640	2	3	1	1	0	0	0	0	0	0	0	0	0	0
Glyma06g44830	3	1	1	1	0	0	0	0	0	0	0	0	0	0
Glyma06g44870	5	4	1	0	2	0	0	0	0	0	0	0	1	0
Glyma06g44930	29	10	17	17	8	8	8	10	4	2	1	0	9	7
Glyma06g45030	14	79	10	13	14	4	3	6	6	3	9	7	2	2
Glyma06g45040	6	27	5	9	4	2	2	1	3	3	5	3	2	1
Glyma06g45050	285	199	97	141	99	7	3	4	3	1	5	4	7	2
Glyma06g45060	157	100	53	75	53	2	1	0	0	0	0	0	2	0
Glyma06g45100	14	11	21	16	12	4	9	10	8	5	10	6	10	6
Glyma06g45120	9	3	1	1	2	0	0	0	0	0	0	0	0	0
Glyma06g45130	7	2	2	1	1	0	1	0	1	0	0	0	0	0
Glyma06g45150	9	10	8	9	2	2	4	6	2	1	2	1	4	3
Glyma06g45310	30	13	17	11	7	4	6	10	6	5	10	5	5	6
Glyma06g45360	13	7	7	13	11	3	4	6	6	3	5	3	5	1
Glyma06g45440	53	14	21	28	16	5	6	10	6	3	4	2	5	1
Glyma06g45510	12	1	2	1	0	0	1	1	1	0	0	0	0	0
Glyma06g45860	81	80	164	148	77	14	13	11	5	4	5	1	13	11
Glyma06g45930	4	15	1	2	1	1	2	1	1	1	0	0	1	0
Glyma06g46120	2	4	4	3	2	0	0	0	1	0	1	1	0	0
Glyma06g46130	4	3	3	3	2	0	0	0	0	0	0	0	1	0
Glyma06g46300	5	4	5	4	4	0	1	1	1	0	1	0	2	0
Glyma06g46340	11	2	5	5	2	0	0	1	1	2	3	1	1	1
Glyma06g46350	123	56	91	152	250	6	5	6	3	1	0	0	8	1
Glyma06g46360	35	155	37	23	6	0	2	1	1	1	1	0	0	0
Glyma06g46430	20	10	14	10	8	5	14	9	9	8	11	5	6	9
Glyma06g46480	10	2	5	3	1	2	3	3	1	0	0	0	2	0
Glyma06g46560	13	15	31	30	48	5	5	12	6	3	5	1	0	0
Glyma06g46570	37	11	13	15	26	1	3	3	1	1	2	1	0	0
Glyma06g46580	18	11	10	7	8	11	7	5	4	2	4	3	7	7
Glyma06g46880	3	1	2	1	1	0	0	0	0	0	0	0	1	0
Glyma06g47110	9	7	8	13	10	0	0	0	1	0	0	1	3	1
Glyma06g47260	14	7	13	9	7	5	8	8	6	2	5	2	10	6
Glyma06g47450	2	4	0	0	1	0	0	0	0	0	0	0	0	0
Glyma06g47510	54	33	38	28	20	23	24	30	21	12	26	8	26	24
Glyma06g47770	7	12	8	8	9	1	1	1	1	0	2	1	1	0
Glyma06g47780	12	228	22	36	123	9	11	10	16	12	15	6	1	0
Glyma06g47830	42	30	28	28	23	11	16	18	11	8	11	6	34	27
Glyma06g48030	223	59	74	88	124	10	5	13	16	10	9	4	0	0
Glyma06g48250	6	4	8	10	3	1	0	2	1	0	1	1	0	0
Glyma06g48260	107	35	71	85	17	4	6	11	23	16	37	22	73	25
Glyma06g48310	44	12	12	10	5	6	9	14	7	3	6	3	3	5
Glyma06g48320	8	6	6	4	3	0	2	3	2	1	3	2	3	1
Glyma06g48340	16	4	4	6	9	1	2	2	2	1	2	1	0	0
Glyma0737s00210	272	53	204	163	80	0	0	0	0	0	0	0	0	0
Glyma07g00330	189	45	78	76	43	3	6	5	8	3	9	5	63	16
Glyma07g00340	7	5	1	1	0	0	0	0	1	1	2	1	2	1
Glyma07g00360	5	3	3	2	1	1	1	1	1	0	1	0	2	1
Glyma07g00410	24	6	12	13	14	3	7	10	5	4	7	5	3	7
Glyma07g00480	56	41	46	33	34	9	24	26	25	15	19	17	14	14
Glyma07g00630	4	14	6	8	11	2	3	2	2	1	5	3	2	1
Glyma07g00680	8	5	8	7	6	4	4	3	4	1	3	2	2	3
Glyma07g00710	3	1	1	2	0	1	1	1	0	0	0	0	1	1
Glyma07g00730	11	6	6	3	2	1	2	6	1	0	1	0	4	1
Glyma07g00750	92	29	38	35	38	6	19	22	19	8	14	6	15	28
Glyma07g00850	49	15	18	16	13	4	6	10	6	3	7	4	4	5
Glyma07g00890	368	132	296	247	145	9	6	5	0	0	0	0	1	2
Glyma07g01130	12	7	14	14	9	2	3	4	5	2	6	4	7	8
Glyma07g01220	15	20	6	7	2	2	2	1	2	1	3	1	3	0
Glyma07g01340	9	2	3	3	0	1	0	1	2	2	3	0	1	0
Glyma07g01350	12	5	3	3	1	2	3	4	2	1	1	1	2	2
Glyma07g01630	4	4	4	3	3	1	1	1	1	1	1	0	0	1
Glyma07g01680	6	53	3	5	11	1	1	1	1	2	1	0	0	0
Glyma07g01710	5	3	3	4	3	1	1	1	2	1	2	1	0	0
Glyma07g01730	18025	6191	14200	20042	12063	28	8	22	27	4	8	2	10	0
Glyma07g01740	1035	228	442	285	15	9	7	7	3	0	0	0	0	0
Glyma07g01820	12	3	4	5	3	2	4	4	1	0	0	0	2	1
Glyma07g01940	8	4	9	7	6	6	6	5	3	1	2	1	6	1
Glyma07g02090	20	11	9	10	7	2	3	4	3	2	9	3	1	8
Glyma07g02210	39	8	16	18	18	5	5	5	7	4	6	3	2	2
Glyma07g02220	14	4	2	2	1	0	0	0	1	0	1	1	1	0
Glyma07g02240	183	26	57	79	127	5	4	4	9	6	4	3	0	0
Glyma07g02260	65	35	45	48	44	12	32	35	30	16	20	11	38	15
Glyma07g02270	156	82	136	140	61	40	101	104	83	58	70	30	125	72
Glyma07g02280	9	6	7	8	6	2	4	3	3	2	3	1	5	5
Glyma07g02320	38	15	29	17	16	1	2	2	3	2	3	3	7	8
Glyma07g02350	5	3	1	2	1	0	1	1	1	0	0	0	1	0
Glyma07g02370	33	11	19	22	22	5	6	9	6	5	8	4	8	3
Glyma07g02400	69	35	69	43	14	11	32	55	15	8	6	1	29	5
Glyma07g02410	2	1	4	4	5	0	0	0	0	0	1	0	1	0
Glyma07g02500	157	39	153	164	92	28	51	74	33	15	17	6	53	17
Glyma07g02540	35	8	5	10	8	2	2	2	1	1	1	1	7	1
Glyma07g02550	2	1	0	2	3	0	0	0	0	0	0	1	0	1
Glyma07g02570	4	8	4	4	3	3	2	2	1	0	1	1	2	2
Glyma07g02580	15	39	10	7	11	4	4	6	3	1	2	1	2	2
Glyma07g02610	12	1	5	4	6	0	0	1	0	0	0	0	0	0
Glyma07g02720	89	70	83	48	35	68	54	53	20	19	29	22	65	39
Glyma07g03050	21	1	0	1	0	0	0	0	0	0	0	0	0	0
Glyma07g03060	35	7	6	4	3	2	3	4	4	3	4	4	14	6
Glyma07g03070	19	0	0	1	0	0	0	0	0	0	1	0	0	0
Glyma07g03100	39	10	15	19	12	3	4	1	1	1	3	3	15	3
Glyma07g03220	24	10	29	31	19	7	19	21	14	6	6	4	15	3
Glyma07g03250	15	6	6	6	3	1	2	3	2	1	2	0	1	5
Glyma07g03260	13	3	1	5	3	0	0	0	0	0	0	0	0	0
Glyma07g03360	10	12	2	2	2	0	0	0	1	0	1	1	0	0
Glyma07g03530	21	12	14	10	5	9	9	13	5	2	4	1	7	6
Glyma07g03550	38	13	22	28	17	8	25	12	12	5	9	10	19	9
Glyma07g03620	21	6	8	9	7	6	9	4	8	5	7	3	11	0
Glyma07g03700	15	10	37	15	35	19	11	9	18	9	13	11	1	3
Glyma07g03810	4	0	0	0	0	0	0	0	0	0	0	0	0	0
Glyma07g03830	7	2	2	1	0	1	1	2	0	0	0	0	0	0
Glyma07g03910	141	409	612	440	405	248	367	326	55	17	16	6	2	19
Glyma07g03920	50	89	160	188	111	1	0	0	0	0	0	0	0	0
Glyma07g04030	6	2	3	4	2	0	0	0	1	0	1	0	0	0
Glyma07g04080	18	6	10	13	15	2	2	1	1	0	0	0	7	1
Glyma07g04310	17	1	0	1	1	0	0	0	0	1	3	1	0	0
Glyma07g04380	3	2	8	6	6	0	0	0	0	0	0	0	0	0
Glyma07g04390	4	5	8	6	1	0	0	0	0	0	0	0	0	0
Glyma07g04550	6	10	10	9	7	3	2	3	2	1	2	2	2	1
Glyma07g04590	12	3	7	14	11	4	5	3	4	3	4	3	6	2
Glyma07g04630	8	16	9	22	18	2	4	4	3	1	2	2	3	1
Glyma07g04650	9	3	3	6	3	1	1	2	2	1	1	1	0	1
Glyma07g04850	4	12	9	5	6	2	2	3	2	2	1	0	1	0
Glyma07g04890	185	95	288	184	139	68	154	172	83	56	91	54	115	108
Glyma07g05010	3	1	1	3	7	0	0	0	0	0	0	0	0	0
Glyma07g05320	217	26	62	72	92	1	6	8	13	7	9	3	0	0
Glyma07g05380	21	22	5	3	2	0	0	3	2	1	3	3	1	6
Glyma07g05410	19	13	7	8	3	1	2	3	1	1	1	1	14	3
Glyma07g05490	106	21	76	70	33	5	8	8	7	6	6	2	0	0
Glyma07g05500	50	8	20	19	3	1	4	6	11	6	14	12	1	0
Glyma07g05530	29	38	22	22	15	6	8	10	11	6	13	8	12	10
Glyma07g05540	12	5	6	3	5	1	1	1	0	0	0	0	1	0
Glyma07g05550	37	15	16	16	20	4	13	26	20	12	26	19	21	21
Glyma07g05620	80	81	42	33	18	0	0	1	1	0	0	1	7	6
Glyma07g05700	4	18	11	16	11	2	2	1	1	1	2	1	2	1
Glyma07g05740	10	10	18	20	11	0	0	0	0	0	1	3	1	2
Glyma07g05900	24	11	15	17	16	7	17	14	12	7	12	7	13	12
Glyma07g06050	25	8	19	14	5	4	11	11	10	4	4	2	4	1
Glyma07g06060	18	14	9	6	2	2	5	8	3	1	2	0	4	1
Glyma07g06080	14	3	10	6	23	2	3	2	2	1	1	2	1	3
Glyma07g06150	3	2	7	6	8	1	1	0	1	1	1	0	1	0
Glyma07g06160	12	5	2	1	1	0	0	0	1	0	0	0	0	1
Glyma07g06230	15	11	11	15	14	3	5	3	4	2	3	2	7	3
Glyma07g06240	17	5	9	7	3	2	4	4	5	2	3	1	3	4
Glyma07g06300	43	8	15	16	13	1	2	3	4	2	4	1	1	0
Glyma07g06310	55	13	26	20	6	13	21	19	7	1	2	1	10	3
Glyma07g06320	9	8	3	9	15	1	1	1	0	0	0	0	2	5
[truncated: 4,427 more rows]
