# Supplementary material for: RNA-Seq Atlas of Glycine max: A guide to the soybean transcriptome
Source: BMC Plant Biol. 2010 Aug 5;10:160. doi: 10.1186/1471-2229-10-160 (PMC3017786; doi:10.1186/1471-2229-10-160)
Supplement: Additional file 18 — All genes annotated with nutrient reservoir activity. List of gene models from all predicted models that have a GOslim annotation of nutrient reservoir activity. [file 1471-2229-10-160-S18.TXT]

List of gene models from all predicted models that have a GOslim annotation of nutrient reservoir activity.

Glyma01g02730
Glyma01g04450
Glyma01g07460
Glyma01g34080
Glyma01g34150
Glyma01g38340
Glyma02g01090
Glyma02g03100
Glyma02g05010
Glyma02g07900
Glyma02g16440
Glyma02g16600
Glyma03g24170
Glyma03g31060
Glyma03g32010
Glyma03g32020
Glyma03g32030
Glyma03g38470
Glyma03g38630
Glyma04g03970
Glyma04g05590
Glyma04g08410
Glyma04g13550
Glyma04g35130
Glyma04g39040
Glyma05g00670
Glyma05g25620
Glyma05g28600
Glyma05g30290
Glyma05g30300
Glyma06g04130
Glyma06g08540
Glyma06g15930
Glyma06g19610
Glyma06g42190
Glyma07g12530
Glyma07g13780
Glyma07g13790
Glyma07g13800
Glyma07g13820
Glyma07g22970
Glyma07g28940
Glyma07g34050
Glyma08g04080
Glyma08g08600
Glyma08g13440
Glyma08g24320
Glyma08g24490
Glyma08g24780
Glyma08g39800
Glyma08g40700
Glyma09g03010
Glyma09g24750
Glyma10g03230
Glyma10g03390
Glyma10g04280
Glyma10g08360
Glyma10g11950
Glyma10g28010
Glyma10g28020
Glyma10g28190
Glyma10g31200
Glyma10g31210
Glyma10g35550
Glyma10g39150
Glyma10g39160
Glyma10g39170
Glyma10g42610
Glyma11g06070
Glyma11g07020
Glyma11g12710
Glyma11g12780
Glyma11g15290
Glyma11g15360
Glyma11g15870
Glyma12g07180
Glyma12g09630
Glyma12g09640
Glyma12g09760
Glyma12g16530
Glyma12g31110
Glyma12g34550
Glyma12g34570
Glyma13g16520
Glyma13g18450
Glyma13g22050
Glyma13g35970
Glyma13g40360
Glyma13g40730
Glyma13g44610
Glyma14g08900
Glyma14g08910
Glyma14g08920
Glyma14g08930
Glyma14g10150
Glyma14g12780
Glyma14g20440
Glyma14g20450
Glyma15g02570
Glyma15g04710
Glyma15g05040
Glyma15g08330
Glyma15g13960
Glyma15g35130
Glyma16g06500
Glyma16g06520
Glyma16g06530
Glyma16g06630
Glyma16g06640
Glyma17g08430
Glyma17g36240
Glyma17g36250
Glyma17g36260
Glyma17g36270
Glyma18g00960
Glyma19g09370
Glyma19g09810
Glyma19g09830
Glyma19g09840
Glyma19g09860
Glyma19g09990
Glyma19g24850
Glyma19g24870
Glyma19g24900
Glyma19g27580
Glyma19g33920
Glyma19g34770
Glyma19g34780
Glyma19g41070
Glyma19g41220
Glyma20g01700
Glyma20g16560
Glyma20g22180
Glyma20g24420
Glyma20g25430
Glyma20g25460
Glyma20g28460
Glyma20g28640
Glyma20g28650
Glyma20g28660
Glyma20g31990
Glyma20g36300
Glyma20g36320
