# Supplementary material for: RNA-Seq Atlas of Glycine max: A guide to the soybean transcriptome
Source: BMC Plant Biol. 2010 Aug 5;10:160. doi: 10.1186/1471-2229-10-160 (PMC3017786; doi:10.1186/1471-2229-10-160)
Supplement: Additional file 19 — Genes annotated with nutrient reservoir activity expressed in seed development. Table of gene models with a GOslim annotation of nutrient reservoir activity found in seed development and their possible function based on their homologous Dana Farber tentative consensus sequence. [file 1471-2229-10-160-S19.XLS]

## Sheet: Sheet1
Table of gene models with a GOslim annotation of nutrient reservoir activity found in seed
development and their possible function based on their homologous Dana
Farber tentative consensus sequence.
Late Seed Development
Glyma01g38340	TC247022	weakly similar to UniRef100_Q8W3X8 Cluster: PreproMP73; n=1; Cucurbita maxima|Rep: PreproMP73 - Cucurbita maxima (Pumpkin) (Winter squash)= partial (20%)		UniRef100_P04405 Cluster: Glycinin G2 precursor [Contains: Glycinin A2 subunit; Glycinin B1a subunit]; n=2; Glycine max|Rep: Glycinin G2 precursor [Contains: Glycinin A2 subunit; Glycinin B1a subunit] - Glycine max (Soybean)= complete
Glyma02g16440	TC235250	UniRef100_Q84V19 Cluster: Sucrose-binding protein 2; n=1; Glycine max|Rep: Sucrose-binding protein 2 - Glycine max (Soybean)= complete		Glycinin G1 precursor [Contains: Glycinin A1a subunit; Glycinin Bx subunit] [Glycine max (Soybean)]
Glyma03g32020	TC235228	Embryonic abundant protein USP92 precursor [Vicia faba (Broad bean)]
Glyma03g32030	TA2489_3848	UniRef100_Q04672 Cluster: Sucrose-binding protein precursor; n=1; Glycine max|Rep: Sucrose-binding protein precursor - Glycine max (Soybean)= complete
Glyma08g24780	TA2821_3848	UniRef100_Q9SB11 Cluster: Glycinin; n=1; Glycine max|Rep: Glycinin - Glycine max (Soybean)= complete
Glyma10g03390	TC252245	UniRef100_Q4LER6 Cluster: Beta-conglycinin alpha prime subunit; n=2; Glycine max|Rep: Beta-conglycinin alpha prime subunit - Glycine max (Soybean)= complete
Glyma10g04280	TC235227	UniRef100_Q7XXT2 Prepro beta-conglycinin alpha prime subunit; Glycine max (Soybean)= complete
Glyma10g39150	TC274883	similar to UniRef100_P13919 Cluster: Convicilin precursor; n=1; Pisum sativum|Rep: Convicilin precursor - Pisum sativum (Garden pea)= partial (14%)
Glyma10g39160		weakly similar to UniRef100_Q8W3X8 Cluster: PreproMP73; n=1; Cucurbita maxima|Rep: PreproMP73 - Cucurbita maxima (Pumpkin) (Winter squash)
Glyma10g39170	TC256244	UniRef100_Q9AVK8 Cluster: Allergen Gly m Bd 28K; n=1; Glycine max|Rep: Allergen Gly m Bd 28K - Glycine max (Soybean)= complete
Glyma11g07020	TC247022	UniRef100_Q9SB12 Glycininl Glycine max (Soybean) = complete
Glyma11g15870	TC236912	UniRef100_Q3HW60 Cluster: Glycinin subunit G7; n=1; Glycine max|Rep: Glycinin subunit G7 - Glycine max (Soybean)= complete
Glyma13g18450		UniRef100_P11828 Cluster: Glycinin G3 precursor [Contains: Glycinin A subunit; Glycinin B subunit]; n=1; Glycine max|Rep: Glycinin G3 precursor [Contains: Glycinin A subunit; Glycinin B subunit] - Glycine max (Soybean)= complete
Glyma19g34770	TC235236	UniRef100_P25974 Cluster: Beta-conglycinin= beta chain precursor; n=1; Glycine max|Rep: Beta-conglycinin= beta chain precursor - Glycine max (Soybean)= complete
Glyma19g34780	TC235232
Glyma20g28460	TC235248
Glyma20g28640	TC272967	homologue to UniRef100_P13916 Cluster: Beta-conglycinin= alpha chain precursor; n=1; Glycine max|Rep: Beta-conglycinin= alpha chain precursor - Glycine max (Soybean)= partial (36%)		homologue to UniRef100_P13916 Cluster: Beta-conglycinin= alpha chain precursor; n=1; Glycine max|Rep: Beta-conglycinin= alpha chain precursor - Glycine max (Soybean)= partial (36%)
Glyma20g28650	TC248418	UniRef100_Q948X9 Cluster: Beta-conglycinin alpha-subunit; n=1; Glycine max|Rep: Beta-conglycinin alpha-subunit - Glycine max (Soybean)= complete
Glyma20g28660	TC272967	UniRef100_Q8RUD9 Cluster: Seed coat BURP domain protein 1; n=1; Glycine max|Rep: Seed coat BURP domain protein 1 - Glycine max (Soybean)= complete
Early Seed Development
Glyma07g28940	TC250212
