# Supplementary material for: RNA-Seq Atlas of Glycine max: A guide to the soybean transcriptome
Source: BMC Plant Biol. 2010 Aug 5;10:160. doi: 10.1186/1471-2229-10-160 (PMC3017786; doi:10.1186/1471-2229-10-160)
Supplement: Additional file 20 — All genes annotated with lipoxygenase activity. List of gene models from all predicted models that have a GOslim annotation of lipoxygenase activity. [file 1471-2229-10-160-S20.TXT]

List of gene models from all predicted models that have a GOslim annotation of lipoxygenase activity.

Glyma01g17310
Glyma02g26160
Glyma02g27930
Glyma02g27960
Glyma03g39730
Glyma03g42500
Glyma04g11640
Glyma04g11870
Glyma04g21860
Glyma04g27750
Glyma05g21260
Glyma06g33930
Glyma07g00860
Glyma07g00870
Glyma07g00890
Glyma07g00900
Glyma07g00910
Glyma07g00920
Glyma07g03910
Glyma07g03920
Glyma07g04480
Glyma07g29200
Glyma07g31660
Glyma07g31920
Glyma08g10840
Glyma08g20180
Glyma08g20190
Glyma08g20200
Glyma08g20210
Glyma08g20220
Glyma08g20230
Glyma08g20240
Glyma08g20250
Glyma08g38420
Glyma09g06240
Glyma09g09520
Glyma09g21610
Glyma10g11090
Glyma10g29490
Glyma11g13870
Glyma11g13880
Glyma11g31180
Glyma12g05840
Glyma12g05850
Glyma13g03790
Glyma13g31280
Glyma13g36350
Glyma13g42310
Glyma13g42320
Glyma13g42330
Glyma13g42340
Glyma14g12520
Glyma14g31400
Glyma14g33300
Glyma14g34920
Glyma15g03030
Glyma15g03040
Glyma15g03050
Glyma15g08060
Glyma15g37370
Glyma16g01070
Glyma16g09010
Glyma16g19800
Glyma17g22980
Glyma17g23020
Glyma19g45280
Glyma20g11600
Glyma20g11610
Glyma20g11680
Glyma20g17200
Glyma20g28290
Glyma20g37810
